# Supplementary material for: A Microarray-Based Analysis of Gametogenesis in Two Portuguese Populations of the European Clam Ruditapes decussatus
Source: PLoS One. 2014 Mar 18;9(3):e92202. doi: 10.1371/journal.pone.0092202 (PMC3958495; doi:10.1371/journal.pone.0092202)
Supplement: Table S1 — Summary of the origin of Ruditapes decussatus sequences and assembly information. (XLSX) [file pone.0092202.s001.xlsx]

## Sheet: Foglio1
larval stages/oocyte
Library/tissue/sample	Total reads	CONTIGS (CLC BIO)	Reference
prespawned oocytes	68017253	58146	unpublished data (Pauletto et al.)
released oocytes	34308864	7914	unpublished data (Pauletto et al.)
larvae 48 hour post fertilization	37919494	61374	unpublished data (Pauletto et al.)
larvae 17 days post fertilization	55243970	65649	unpublished data (Pauletto et al.)
larvae 21 days post fertilization	49441553	64125	unpublished data (Pauletto et al.)
larvae 30 days post fertilization	47323415	68106	unpublished data (Pauletto et al.)
Reference
Library	Total reads	CONTIGS (MIRA3)	Reference
mge011 library_Berlin_454 (larvae+gonads)	122471	41119	SRA058431 (Leite et al. 2013)
cDNA18 library_Berlin_454 (mixture of adults tissue)	327209		SRA058431 (Leite et al. 2013)
Sanger sequences available in NCBI (mge011/cDNA18)	4667
Gonads stages
Library	Total reads	CONTIGS (CLC BIO)	Reference
Gonads Stage I	41797128	73736	SRR974930
Gonads Stage II ♀	49187996	76432	SRR974931
Gonads Stage II ♂	47737182	81729	SRR974932
Gonads Stage III ♀	44891188	72064	SRR97493
Gonads Stage III ♂	52204184	78545	SRR974934
Gonads Stage IV ♀	54690184	65044	SRR974935
Gonads Stage IV ♂	52009646	77948	SRR974936
larvae/gonads/adult tissue
Library	Total reads	CONTIGS (MIRA3)	Reference
Hemocytes	457559	98180	unpublished data (Novoa et al.)
Larval stages/oocyte	471192		unpublished data (Novoa et al.)
ASSEMBLY CAP3
input CAP3		990111
output CAP3		503705
mean lenght		810
median lenght		386
max lenght		29774
min lenght		40
