# Supplementary material for: A Microarray-Based Analysis of Gametogenesis in Two Portuguese Populations of the European Clam Ruditapes decussatus
Source: PLoS One. 2014 Mar 18;9(3):e92202. doi: 10.1371/journal.pone.0092202 (PMC3958495; doi:10.1371/journal.pone.0092202)
Supplement: Table S2 — List of protein database used for contigs annotation obtained through Blast similarity searches. Numbers of annotated contigs for each database are also reported. (XLSX) [file pone.0092202.s002.xlsx]

## Sheet: Foglio1
ANNOTATION (e-value<10-5)
database		N° annotated contigs		References
Danio rerio ensembl protein database		89412		http://www.ensembl.org/index.html
Lottia gigantea V1.0 protein database		106721		http://genomeportal.jgi-psf.org/annotator/servlet/jgi.annotation.Annotation;jsessionid=1EAEB139A56337CA0197E74B218311CF?pDb=Lotgi1
Homo sapiens ensembl protein database		84753		http://www.ensembl.org/index.html
Swissprot		90273		http://web.expasy.org/docs/swiss-prot_guideline.html
Drosophila melanogaster protein database		70497		http://www.ensembl.org/index.html
Nematostella vectensis protein database		87287		http://metazoa.ensembl.org/index.html
Caenorhabtidis elegans protein database		63277		http://metazoa.ensembl.org/index.html
Cion intestinalis protein database		76835		http://metazoa.ensembl.org/index.html
Strongylocentrus porpuratus protein database		92321		http://metazoa.ensembl.org/index.html
Gasterosteus aculeatus protein database		84520		http://www.ensembl.org/index.html
Daphnia pulex protein database		76767		http://metazoa.ensembl.org/index.html
Crassostrea gigas nucleotide sigenae (blastn)		9857		http://www.sigenae.org/
Crassostrea gigas protein		120773		http://gigadb.org/pacific_oyster/
Crassostrea gigas nucleotid (blastn)		2056		http://gigadb.org/pacific_oyster/
