# Supplementary material for: A Microarray-Based Analysis of Gametogenesis in Two Portuguese Populations of the European Clam Ruditapes decussatus
Source: PLoS One. 2014 Mar 18;9(3):e92202. doi: 10.1371/journal.pone.0092202 (PMC3958495; doi:10.1371/journal.pone.0092202)
Supplement: Table S3 — Sequences of the 51,709 different contigs of R. decussatus representing in the DNA microarray platform. (ZIP) [file pone.0092202.s003.zip]

Archive with 1 entries (1 files):
- Supplementary file 3.fasta
