# Supplementary material for: A Microarray-Based Analysis of Gametogenesis in Two Portuguese Populations of the European Clam Ruditapes decussatus
Source: PLoS One. 2014 Mar 18;9(3):e92202. doi: 10.1371/journal.pone.0092202 (PMC3958495; doi:10.1371/journal.pone.0092202)
Supplement: Table S4 — List and annotation of each probe represented in the R. decussatus DNA microarray platform. (XLSX) [file pone.0092202.s004.xlsx]

## Sheet: Foglio2
probe	Crassostrea gigas protein	Swiss prot	Crassostrea gigas nt genome	Crassostrea gigas nt	Danio rerio protein	Gasterosteus aculeatus ensembl protein	Drosophila ensembl protein	homo sapiens ensembl protein	Strongylocentrotus purpuratus ensembl protein	Daphnia pulex ensembl protein	N. vectensis ensembl protein	C. elegans ensembl protein	Ciona intestinalis ensembl protein	lottia gigantea ensembl protein
gonads_contig_100_N	CGI_10009679	sp|Q9VKV8|U0468_DROME	CGI_10009679	CU994023.p.cg.8	ENSDARP00000057261	ENSGACP00000005305	FBpp0079634	ENSP00000262498	SPU_011003tr	DappuP304965	NEMVEDRAFT_v1g190658-PA	C54C6.6	ENSCINP00000019378	jgi|Lotgi1|191567|estExt_Genewise1.C_sca_400259
gonads_contig_10002_N	CGI_10024128	sp|Q6P320|CA144_XENTR			ENSDARP00000073284	ENSGACP00000006830		ENSP00000419589		DappuP299870	NEMVEDRAFT_v1g244736-PA		ENSCINP00000021131	jgi|Lotgi1|234409|estExt_fgenesh2_pg.C_sca_500089
gonads_contig_100022_P	CGI_10009709				ENSDARP00000032411	ENSGACP00000012264	FBpp0076348		SPU_019216tr	DappuP318250	NEMVEDRAFT_v1g210927-PA		ENSCINP00000011385	jgi|Lotgi1|172362|fgenesh2_pg.C_sca_132000013
gonads_contig_100023_AS
gonads_contig_100023_S
gonads_contig_10005_N	CGI_10018419	sp|O57429|UBP2_CHICK			ENSDARP00000100330	ENSGACP00000027474	FBpp0077042	ENSP00000436952	SPU_019287tr	DappuP307972	NEMVEDRAFT_v1g124482-PA	Y71A12B.9	ENSCINP00000024974	jgi|Lotgi1|226424|estExt_Genewise1Plus.C_sca_1770049
gonads_contig_100050_P	CGI_10008201	sp|Q07008|NOTC1_RAT			ENSDARP00000109392	ENSGACP00000021217	FBpp0112919	ENSP00000277541	SPU_022557tr	DappuP44521	NEMVEDRAFT_v1g244064-PA	W02C12.1	ENSCINP00000014588	jgi|Lotgi1|92097|gw1.57.262.1
gonads_contig_100087_P	CGI_10027457	sp|P04464|CALM_WHEAT			ENSDARP00000065391	ENSGACP00000016676	FBpp0293503	ENSP00000442853	SPU_005032tr	DappuP308041	NEMVEDRAFT_v1g88970-PA	Y73B3A.12	ENSCINP00000017572	jgi|Lotgi1|219848|estExt_Genewise1Plus.C_sca_570037
gonads_contig_100099_P	CGI_10023407	sp|Q9D1A2|CNDP2_MOUSE			ENSDARP00000033632	ENSGACP00000005385	FBpp0085374	ENSP00000325756	SPU_028077tr	DappuP303911	NEMVEDRAFT_v1g183701-PA	R11H6.1.1		jgi|Lotgi1|224093|estExt_Genewise1Plus.C_sca_1090036
gonads_contig_10010_AS	CGI_10026340	sp|Q95JQ1|SPT22_MACFA						ENSP00000459356	SPU_027460tr		NEMVEDRAFT_v1g242484-PA	C09D1.1g		jgi|Lotgi1|228416|estExt_fgenesh2_pg.C_sca_20402
gonads_contig_10010_S	CGI_10026340	sp|Q95JQ1|SPT22_MACFA						ENSP00000459356	SPU_027460tr		NEMVEDRAFT_v1g242484-PA	C09D1.1g		jgi|Lotgi1|228416|estExt_fgenesh2_pg.C_sca_20402
gonads_contig_100101_P	CGI_10002516	sp|A5GFZ5|DPM1_PIG			ENSDARP00000074043	ENSGACP00000005593	FBpp0080817	ENSP00000360639	SPU_015577tr	DappuP304921	NEMVEDRAFT_v1g168415-PA	Y66H1A.2.1	ENSCINP00000005209	jgi|Lotgi1|210079|estExt_Genewise1Plus.C_sca_50440
gonads_contig_10011_P	CGI_10015745	sp|Q4R5Y0|CK001_MACFA			ENSDARP00000105834			ENSP00000458308	SPU_020005tr		NEMVEDRAFT_v1g105681-PA		ENSCINP00000015399	jgi|Lotgi1|203076|estExt_fgenesh2_kg.C_sca_30005
gonads_contig_10012_N	CGI_10028774	sp|Q3UHC0|TNR6C_MOUSE			ENSDARP00000099922	ENSGACP00000025645	FBpp0099520	ENSP00000440310	SPU_021235tr	DappuP300013	NEMVEDRAFT_v1g244574-PA	F10F2.9		jgi|Lotgi1|155537|fgenesh2_pg.C_sca_8000325
gonads_contig_100122_AS
gonads_contig_100122_S
gonads_contig_10013_N	CGI_10004652	sp|Q9JHU4|DYHC1_MOUSE	CGI_10004652	GT053216.p.cg.8	ENSDARP00000029477	ENSGACP00000014094	FBpp0271878	ENSP00000348965	SPU_014702tr	DappuP305659	NEMVEDRAFT_v1g241316-PA	T21E12.4	ENSCINP00000033442	jgi|Lotgi1|151884|fgenesh2_pg.C_sca_1000022
gonads_contig_100138_AS
gonads_contig_100138_S
gonads_contig_100139_N														jgi|Lotgi1|105392|e_gw1.4.217.1
gonads_contig_10014_N	CGI_10027407	sp|Q91618|PMYT1_XENLA		AM853308.p.cg.8	ENSDARP00000122987	ENSGACP00000009564	FBpp0076824	ENSP00000371675	SPU_008280tr	DappuP323978	NEMVEDRAFT_v1g143837-PA	Y53C12A.1.2	ENSCINP00000008531	jgi|Lotgi1|140201|e_gw1.145.27.1
gonads_contig_100143_AS
gonads_contig_100143_S
gonads_contig_100144_AS
gonads_contig_100144_S
gonads_contig_100158_AS
gonads_contig_100158_S
gonads_contig_10016_N	CGI_10019897	sp|Q9NZJ4|SACS_HUMAN			ENSDARP00000124052	ENSGACP00000009097		ENSP00000371735	SPU_005075tr		NEMVEDRAFT_v1g247395-PA			jgi|Lotgi1|164873|fgenesh2_pg.C_sca_48000005
gonads_contig_100167_P	CGI_10011689
gonads_contig_10017_AS
gonads_contig_10017_S
gonads_contig_100179_P	CGI_10022128	sp|P33267|CP2F2_MOUSE			ENSDARP00000093707	ENSGACP00000019171	FBpp0074381	ENSP00000333534	SPU_005668tr	DappuP47245	NEMVEDRAFT_v1g33342-PA	F41B5.3	ENSCINP00000018897	jgi|Lotgi1|125746|e_gw1.51.31.1
gonads_contig_10024_P	CGI_10014917								SPU_004982tr		NEMVEDRAFT_v1g199272-PA
gonads_contig_100247_AS
gonads_contig_100247_S
gonads_contig_100248_P	CGI_10020680	sp|Q3SX11|NSA2_BOVIN		BG467436.p.cg.8	ENSDARP00000003036	ENSGACP00000020976	FBpp0079607	ENSP00000296802	SPU_024553tr	DappuP231033	NEMVEDRAFT_v1g192015-PA	W09C5.1.1	ENSCINP00000036096	jgi|Lotgi1|219544|estExt_Genewise1Plus.C_sca_540131
gonads_contig_100263_P	CGI_10013211	sp|Q9NZG7|NINJ2_HUMAN			ENSDARP00000099454	ENSGACP00000002075	FBpp0112993	ENSP00000380435	SPU_014144tr	DappuP94254				jgi|Lotgi1|130846|e_gw1.71.62.1
gonads_contig_10027_P	CGI_10023182	sp|Q4G0P3|HYDIN_HUMAN			ENSDARP00000118264	ENSGACP00000019780		ENSP00000313052	SPU_019525tr		NEMVEDRAFT_v1g152419-PA		ENSCINP00000034911	jgi|Lotgi1|122343|e_gw1.40.181.1
gonads_contig_100274_P	CGI_10023237	sp|Q9ES53|UFD1_RAT			ENSDARP00000035108	ENSGACP00000005224	FBpp0075952	ENSP00000354079	SPU_023034tr	DappuP231070	NEMVEDRAFT_v1g189007-PA	F19B6.2a	ENSCINP00000015288	jgi|Lotgi1|233453|estExt_fgenesh2_pg.C_sca_390163
gonads_contig_100276_P	CGI_10026056	sp|Q29197|RS9_PIG			ENSDARP00000114316	ENSGACP00000015107	FBpp0076153	ENSP00000458434	SPU_006605tr	DappuP230323		F40F8.10.2	ENSCINP00000033743	jgi|Lotgi1|230231|estExt_fgenesh2_pg.C_sca_110215
gonads_contig_100285_P	CGI_10026855	sp|Q8JHV9|BIR7A_XENLA				ENSGACP00000003419		ENSP00000443944	SPU_014350tr	DappuP204003			ENSCINP00000000518	jgi|Lotgi1|119876|e_gw1.32.92.1
gonads_contig_1003_P	CGI_10011487	sp|Q68FQ7|RPAP3_RAT			ENSDARP00000107727	ENSGACP00000025272		ENSP00000370024	SPU_015527tr		NEMVEDRAFT_v1g248100-PA
gonads_contig_100301_P	CGI_10021194	sp|P23038|MT_CRAVI					FBpp0081636			DappuP309002			ENSCINP00000035199	jgi|Lotgi1|233165|estExt_fgenesh2_pg.C_sca_350118
gonads_contig_100304_AS
gonads_contig_100304_S
gonads_contig_10031_P	CGI_10026289
gonads_contig_100318_N														jgi|Lotgi1|126973|e_gw1.56.28.1
gonads_contig_10032_P	CGI_10014573	sp|Q9JI13|SAS10_MOUSE			ENSDARP00000073711	ENSGACP00000009846	FBpp0070719	ENSP00000254803	SPU_005518tr	DappuP208066	NEMVEDRAFT_v1g102277-PA		ENSCINP00000015534	jgi|Lotgi1|126686|e_gw1.54.67.1
gonads_contig_100321_P	CGI_10022060									DappuP330437
gonads_contig_10033_P	CGI_10003913	sp|P40423|SQH_DROME			ENSDARP00000034885	ENSGACP00000010806	FBpp0070842	ENSP00000279022	SPU_001885tr	DappuP231378	NEMVEDRAFT_v1g240868-PA	C56G7.1.2	ENSCINP00000035076	jgi|Lotgi1|190618|estExt_Genewise1.C_sca_340267
gonads_contig_10034_AS
gonads_contig_10034_S
gonads_contig_100351_N	CGI_10015369	sp|P15848|ARSB_HUMAN			ENSDARP00000100653	ENSGACP00000002093	FBpp0290455	ENSP00000264914	SPU_000426tr	DappuP303738	NEMVEDRAFT_v1g174400-PA	C54D2.4b.1	ENSCINP00000013992	jgi|Lotgi1|112980|e_gw1.16.14.1
gonads_contig_100370_P	CGI_10005849													jgi|Lotgi1|138435|e_gw1.125.72.1
gonads_contig_10039_N	CGI_10026495	sp|A2AJT4|PNISR_MOUSE			ENSDARP00000111025	ENSGACP00000006598		ENSP00000387997	SPU_026053tr					jgi|Lotgi1|236018|estExt_fgenesh2_pg.C_sca_730065
gonads_contig_100406_AS											NEMVEDRAFT_v1g149222-PA			jgi|Lotgi1|131972|e_gw1.77.108.1
gonads_contig_100406_S											NEMVEDRAFT_v1g149222-PA			jgi|Lotgi1|131972|e_gw1.77.108.1
gonads_contig_10043_P	CGI_10006886
gonads_contig_10044_P	CGI_10009972	sp|Q8NEK5|ZN548_HUMAN			ENSDARP00000058052	ENSGACP00000006929	FBpp0075533	ENSP00000379482	SPU_009198tr	DappuP24419	NEMVEDRAFT_v1g184315-PA	F47E1.3	ENSCINP00000007111	jgi|Lotgi1|172622|fgenesh2_pg.C_sca_138000001
gonads_contig_100472_AS
gonads_contig_100472_S
gonads_contig_100475_P	CGI_10010305	sp|P28073|PSB6_RAT			ENSDARP00000025226	ENSGACP00000001492	FBpp0086400	ENSP00000270586	SPU_007189tr	DappuP306867	NEMVEDRAFT_v1g101124-PA	K08D12.1.2	ENSCINP00000009362	jgi|Lotgi1|153858|fgenesh2_pg.C_sca_4000317
gonads_contig_100479_P	CGI_10027124	sp|Q5RA29|NOP56_PONAB			ENSDARP00000062680	ENSGACP00000011660	FBpp0083625	ENSP00000434317	SPU_004337tr	DappuP201653	NEMVEDRAFT_v1g170437-PA	K07C5.4.1	ENSCINP00000034401	jgi|Lotgi1|119841|e_gw1.32.54.1
gonads_contig_10048_P	CGI_10000765								SPU_015800tr	DappuP11022	NEMVEDRAFT_v1g232141-PA	Y26D4A.9		jgi|Lotgi1|155055|fgenesh2_pg.C_sca_7000204
gonads_contig_100483_P	CGI_10011765	sp|A1R083|GPMA_BORT9			ENSDARP00000074719	ENSGACP00000010204	FBpp0099920	ENSP00000359991		DappuP222210			ENSCINP00000016603	jgi|Lotgi1|187919|estExt_Genewise1.C_sca_210095
gonads_contig_100484_AS
gonads_contig_100484_S
gonads_contig_100504_AS
gonads_contig_100504_S
gonads_contig_100541_P	CGI_10000611	sp|Q4KLF8|ARPC5_RAT			ENSDARP00000025370	ENSGACP00000009769	FBpp0077378	ENSP00000352918		DappuP305421	NEMVEDRAFT_v1g182709-PA	M01B12.3	ENSCINP00000032174	jgi|Lotgi1|172988|fgenesh2_pg.C_sca_146000031
gonads_contig_100545_P	CGI_10003329	sp|P09527|RAB7A_RAT			ENSDARP00000111138	ENSGACP00000001043	FBpp0300836	ENSP00000418283	SPU_019087tr	DappuP231190	NEMVEDRAFT_v1g181611-PA	W03C9.3.1	ENSCINP00000015933	jgi|Lotgi1|223383|estExt_Genewise1Plus.C_sca_930089
gonads_contig_10055_AS
gonads_contig_10055_S
gonads_contig_100554_AS
gonads_contig_100554_S
gonads_contig_10056_AS
gonads_contig_10056_S
gonads_contig_10058_P	CGI_10024605	sp|Q9BDY9|RBM4_RABIT			ENSDARP00000052861	ENSGACP00000001067	FBpp0076556	ENSP00000310471	SPU_022878tr	DappuP98603	NEMVEDRAFT_v1g248588-PA	ZK863.7a	ENSCINP00000017840	jgi|Lotgi1|129619|e_gw1.66.22.1
gonads_contig_100586_AS
gonads_contig_100586_S
gonads_contig_10059_AS
gonads_contig_10059_S
gonads_contig_100598_P	CGI_10008815	sp|Q9Z0N2|IF2H_MOUSE			ENSDARP00000116875	ENSGACP00000016798	FBpp0082585	ENSP00000445077	SPU_020412tr	DappuP231062	NEMVEDRAFT_v1g187927-PA	Y39G10AR.8.2	ENSCINP00000008778	jgi|Lotgi1|221777|estExt_Genewise1Plus.C_sca_740162
gonads_contig_10060_AS
gonads_contig_10060_S
gonads_contig_100601_N	CGI_10013593	sp|P29774|ETS3_DROME			ENSDARP00000071331	ENSGACP00000008711	FBpp0271863	ENSP00000381891	SPU_018483tr	DappuP46766	NEMVEDRAFT_v1g108724-PA	C42D8.4	ENSCINP00000016444	jgi|Lotgi1|222728|estExt_Genewise1Plus.C_sca_850033
gonads_contig_100606_P	CGI_10001013	sp|Q8VI63|MOB2_MOUSE			ENSDARP00000113157	ENSGACP00000014609	FBpp0088372	ENSP00000328694	SPU_025112tr	DappuP59731	NEMVEDRAFT_v1g227021-PA	F09A5.4d	ENSCINP00000021985	jgi|Lotgi1|138446|e_gw1.126.12.1
gonads_contig_10063_P	CGI_10000149					ENSGACP00000024802			SPU_009121tr	DappuP309312			ENSCINP00000036259	jgi|Lotgi1|160974|fgenesh2_pg.C_sca_27000033
gonads_contig_100632_AS
gonads_contig_100632_S
gonads_contig_100634_AS
gonads_contig_100634_S
gonads_contig_10064_P	CGI_10009053	sp|Q0IH86|SLX1_XENLA			ENSDARP00000100845	ENSGACP00000001093	FBpp0290511	ENSP00000328940	SPU_011930tr	DappuP306753	NEMVEDRAFT_v1g174298-PA	F56A3.2	ENSCINP00000000037	jgi|Lotgi1|163304|fgenesh2_pg.C_sca_39000038
gonads_contig_100660_AS
gonads_contig_100660_S
gonads_contig_100682_P	CGI_10010298	sp|P19073|CDC42_YEAST			ENSDARP00000110728	ENSGACP00000024723	FBpp0074521	ENSP00000398592	SPU_019494tr	DappuP306746	NEMVEDRAFT_v1g189251-PA	R07G3.1.1	ENSCINP00000001503	jgi|Lotgi1|199128|estExt_Genewise1.C_sca_1130031
gonads_contig_100683_AS
gonads_contig_100683_S
gonads_contig_10069_P	CGI_10017117								SPU_020783tr	DappuP241620	NEMVEDRAFT_v1g240479-PA			jgi|Lotgi1|176545|fgenesh2_pg.C_sca_2122000002
gonads_contig_10070_P	CGI_10006670	sp|Q9BZF9|UACA_HUMAN			ENSDARP00000121484	ENSGACP00000019743	FBpp0292968	ENSP00000438667	SPU_008350tr	DappuP309226	NEMVEDRAFT_v1g208101-PA	F11C3.3.1	ENSCINP00000034171	jgi|Lotgi1|173559|fgenesh2_pg.C_sca_164000010
gonads_contig_100701_AS
gonads_contig_100701_S
gonads_contig_10071_P	CGI_10024528	sp|Q96LY2|CC74B_HUMAN			ENSDARP00000120045	ENSGACP00000023346		ENSP00000386303	SPU_018584tr		NEMVEDRAFT_v1g237587-PA		ENSCINP00000010074
gonads_contig_100720_P	CGI_10026160	sp|Q4P6E9|COFI_USTMA			ENSDARP00000006420	ENSGACP00000022501	FBpp0072097	ENSP00000309629		DappuP309155	NEMVEDRAFT_v1g215979-PA	C38C3.5c.2		jgi|Lotgi1|164500|fgenesh2_pg.C_sca_45000165
gonads_contig_100723_P	CGI_10027046	sp|Q14019|COTL1_HUMAN			ENSDARP00000037758	ENSGACP00000000612	FBpp0074403	ENSP00000262428		DappuP308455	NEMVEDRAFT_v1g170922-PA			jgi|Lotgi1|203293|estExt_fgenesh2_kg.C_sca_90018
gonads_contig_10073_N	CGI_10024555	sp|Q20681|BAT38_CAEEL								DappuP225672	NEMVEDRAFT_v1g213290-PA	F52H3.3
gonads_contig_100731_AS
gonads_contig_100731_S
gonads_contig_100733_AS
gonads_contig_100733_S
gonads_contig_100742_AS
gonads_contig_100742_S
gonads_contig_100745_AS
gonads_contig_100745_S
gonads_contig_100746_AS
gonads_contig_100746_S
gonads_contig_100751_P	CGI_10010148	sp|Q66J74|TFP11_XENLA			ENSDARP00000073961	ENSGACP00000012674	FBpp0078765	ENSP00000397475	SPU_022065tr		NEMVEDRAFT_v1g203941-PA			jgi|Lotgi1|221309|estExt_Genewise1Plus.C_sca_690263
gonads_contig_10076_AS
gonads_contig_10076_S
gonads_contig_100762_P	CGI_10005667	sp|P07290|MLE_MIZYE			ENSDARP00000065391	ENSGACP00000016676	FBpp0300803	ENSP00000442853	SPU_005032tr	DappuP93358	NEMVEDRAFT_v1g239788-PA	T21H3.3.2	ENSCINP00000017572	jgi|Lotgi1|160139|fgenesh2_pg.C_sca_23000157
gonads_contig_100764_P	CGI_10017958	sp|Q54TU5|SODC4_DICDI			ENSDARP00000064375	ENSGACP00000027215	FBpp0075958	ENSP00000270142	SPU_018271tr	DappuP231065	NEMVEDRAFT_v1g165732-PA	C15F1.7a	ENSCINP00000035334	jgi|Lotgi1|210191|estExt_Genewise1Plus.C_sca_50626
gonads_contig_100765_P	CGI_10003330	sp|Q5D013|MTL10_DANRE			ENSDARP00000014866	ENSGACP00000012783	FBpp0077359	ENSP00000357829		DappuP308676	NEMVEDRAFT_v1g198391-PA	F29B9.1	ENSCINP00000008144	jgi|Lotgi1|134815|e_gw1.93.85.1
gonads_contig_10077_P	CGI_10016940	sp|Q8CDU5|EFHB_MOUSE			ENSDARP00000092403		FBpp0089011	ENSP00000342263	SPU_012115tr		NEMVEDRAFT_v1g176125-PA		ENSCINP00000011460	jgi|Lotgi1|131996|e_gw1.77.66.1
gonads_contig_100780_P	CGI_10003538	sp|P48501|TPIS_SCHMA			ENSDARP00000060055	ENSGACP00000013212	FBpp0084950	ENSP00000379933	SPU_027281tr		NEMVEDRAFT_v1g166299-PA	Y17G7B.7.1	ENSCINP00000013486	jgi|Lotgi1|238326|estExt_fgenesh2_pg.C_sca_1410005
gonads_contig_100789_P	CGI_10027380	sp|Q9CQM5|TXD17_MOUSE			ENSDARP00000075336	ENSGACP00000014499	FBpp0078728	ENSP00000460577	SPU_003766tr	DappuP302246	NEMVEDRAFT_v1g165587-PA	Y71H2AR.1	ENSCINP00000032627	jgi|Lotgi1|214285|estExt_Genewise1Plus.C_sca_200359
gonads_contig_100792_AS
gonads_contig_100792_S
gonads_contig_100796_AS
gonads_contig_100796_S
gonads_contig_10080_N	CGI_10014787	sp|Q15238|PSG5_HUMAN		AM853284.p.cg.8	ENSDARP00000046960			ENSP00000244291						jgi|Lotgi1|170115|fgenesh2_pg.C_sca_93000038
gonads_contig_10081_P	CGI_10015344	sp|Q21086|GNL3_CAEEL			ENSDARP00000005405	ENSGACP00000013654	FBpp0082867	ENSP00000354091	SPU_010114tr	DappuP300860	NEMVEDRAFT_v1g88115-PA	K01C8.9.1	ENSCINP00000016458	jgi|Lotgi1|145774|e_gw1.417.6.1
gonads_contig_100816_AS
gonads_contig_100816_S
gonads_contig_10082_P	CGI_10007768	sp|Q8INF0|GCY8E_DROME			ENSDARP00000073517	ENSGACP00000023823	FBpp0297355	ENSP00000425065	SPU_021967tr	DappuP308690	NEMVEDRAFT_v1g98823-PA	T07D1.1c	ENSCINP00000003264	jgi|Lotgi1|104058|e_gw1.2.799.1
gonads_contig_100825_N	CGI_10027326	sp|O35115|FHL2_RAT	CGI_10027326	AM863029.p.cg.8	ENSDARP00000014011	ENSGACP00000003955	FBpp0291925	ENSP00000344266	SPU_007981tr	DappuP190431	NEMVEDRAFT_v1g177334-PA	F25H5.1f	ENSCINP00000025759	jgi|Lotgi1|229023|estExt_fgenesh2_pg.C_sca_50216
gonads_contig_10083_P	CGI_10019386	sp|P41366|VMO1_CHICK			ENSDARP00000063137	ENSGACP00000017236		ENSP00000328397		DappuP306128		Y38H6C.19
gonads_contig_100842_P	CGI_10021753	sp|Q96MD7|CI085_HUMAN			ENSDARP00000051565	ENSGACP00000014175	FBpp0074220	ENSP00000366230	SPU_013397tr	DappuP55959	NEMVEDRAFT_v1g168780-PA			jgi|Lotgi1|127678|e_gw1.58.78.1
gonads_contig_100846_P	CGI_10022122	sp|Q7Z9I2|YCP9_SCHPO			ENSDARP00000115329	ENSGACP00000013729	FBpp0071131	ENSP00000447128	SPU_002855tr	DappuP309362	NEMVEDRAFT_v1g158927-PA	F20G2.1	ENSCINP00000014692	jgi|Lotgi1|131045|e_gw1.72.62.1
gonads_contig_100856_AS
gonads_contig_100856_S
gonads_contig_100865_AS
gonads_contig_100865_S
gonads_contig_100873_AS
gonads_contig_100873_S
gonads_contig_10088_P	CGI_10013053								SPU_004994tr		NEMVEDRAFT_v1g98274-PA		ENSCINP00000001109	jgi|Lotgi1|189647|estExt_Genewise1.C_sca_290426
gonads_contig_10089_P	CGI_10022907	sp|Q6V0I7|FAT4_HUMAN			ENSDARP00000072796	ENSGACP00000022102	FBpp0077167	ENSP00000335169	SPU_001452tr	DappuP6	NEMVEDRAFT_v1g124570-PA	F15B9.7	ENSCINP00000011544	jgi|Lotgi1|105163|e_gw1.3.537.1
gonads_contig_1009_P	CGI_10004346	sp|Q6P502|TCPG_RAT			ENSDARP00000004738	ENSGACP00000013622	FBpp0291566	ENSP00000357244	SPU_009300tr	DappuP306806	NEMVEDRAFT_v1g237354-PA	F54A3.3	ENSCINP00000002814	jgi|Lotgi1|204318|estExt_fgenesh2_kg.C_sca_480006
gonads_contig_10090_P	CGI_10024640	sp|Q7ZYJ0|TAO1B_XENLA			ENSDARP00000107772	ENSGACP00000014342	FBpp0292968	ENSP00000261716	SPU_005610tr	DappuP303533	NEMVEDRAFT_v1g182331-PA	T17E9.1a.1	ENSCINP00000005522	jgi|Lotgi1|131793|e_gw1.76.12.1
gonads_contig_100910_AS
gonads_contig_100910_S
gonads_contig_100917_AS
gonads_contig_100917_S
gonads_contig_10092_AS
gonads_contig_10092_S
gonads_contig_10093_AS
gonads_contig_10093_S
gonads_contig_100930_P	CGI_10019585	sp|Q99715|COCA1_HUMAN			ENSDARP00000103549	ENSGACP00000015651		ENSP00000421216			NEMVEDRAFT_v1g209129-PA	K07D8.1	ENSCINP00000033576	jgi|Lotgi1|123318|e_gw1.43.76.1
gonads_contig_100935_P	CGI_10004514	sp|Q5TGI0|CF168_HUMAN			ENSDARP00000099017	ENSGACP00000006579	FBpp0099912	ENSP00000374328		DappuP246453	NEMVEDRAFT_v1g214900-PA	K01D12.14		jgi|Lotgi1|129996|e_gw1.67.52.1
gonads_contig_100948_P	CGI_10010305	sp|P28073|PSB6_RAT			ENSDARP00000025226	ENSGACP00000001492	FBpp0086400	ENSP00000460811	SPU_007189tr	DappuP306867			ENSCINP00000009362
gonads_contig_10095_N	CGI_10028188	sp|Q6UWX4|HIPL2_HUMAN			ENSDARP00000123125	ENSGACP00000026615		ENSP00000342118	SPU_003937tr		NEMVEDRAFT_v1g83517-PA		ENSCINP00000010852	jgi|Lotgi1|133340|e_gw1.83.83.1
gonads_contig_100958_P	CGI_10005681				ENSDARP00000120280	ENSGACP00000007709		ENSP00000449685			NEMVEDRAFT_v1g240761-PA			jgi|Lotgi1|234301|estExt_fgenesh2_pg.C_sca_490061
gonads_contig_100984_P	CGI_10001931	sp|A2AVA0|SVEP1_MOUSE			ENSDARP00000071352	ENSGACP00000025329	FBpp0070939	ENSP00000384917	SPU_014038tr	DappuP116992	NEMVEDRAFT_v1g6203-PA	C17D12.6b	ENSCINP00000017499	jgi|Lotgi1|233055|estExt_fgenesh2_pg.C_sca_340117
gonads_contig_10100_P	CGI_10021954	sp|P0CE10|Y4102_ARATH			ENSDARP00000104988	ENSGACP00000002310	FBpp0073717	ENSP00000393958	SPU_025209tr	DappuP302589	NEMVEDRAFT_v1g213912-PA	C04H5.6	ENSCINP00000007408	jgi|Lotgi1|231563|estExt_fgenesh2_pg.C_sca_200141
gonads_contig_101006_AS
gonads_contig_101006_S
gonads_contig_10101_N	CGI_10001568	sp|Q8I659|YPF11_PLAF7			ENSDARP00000072017	ENSGACP00000010428	FBpp0294057	ENSP00000376728	SPU_000712tr	DappuP105663	NEMVEDRAFT_v1g167011-PA	Y11D7A.14	ENSCINP00000026033	jgi|Lotgi1|167132|fgenesh2_pg.C_sca_64000004
gonads_contig_101011_AS
gonads_contig_101011_S
gonads_contig_101018_P	CGI_10010827	sp|Q54TI3|Y4636_DICDI			ENSDARP00000040378	ENSGACP00000001081		ENSP00000348385		DappuP307295	NEMVEDRAFT_v1g205488-PA	F11G11.10		jgi|Lotgi1|154576|fgenesh2_pg.C_sca_6000079
gonads_contig_101024_P		sp|P82921|RT21_HUMAN			ENSDARP00000095428	ENSGACP00000004307	FBpp0082232	ENSP00000461930	SPU_028673tr	DappuP304201	NEMVEDRAFT_v1g120285-PA	F29B9.10
gonads_contig_101030_P	CGI_10027157	sp|Q8VDJ3|VIGLN_MOUSE			ENSDARP00000109853	ENSGACP00000025587	FBpp0089202	ENSP00000312042	SPU_016739tr	DappuP234231	NEMVEDRAFT_v1g211503-PA	C08H9.2a.2	ENSCINP00000009467	jgi|Lotgi1|231082|estExt_fgenesh2_pg.C_sca_170195
gonads_contig_10104_N	CGI_10003521	sp|Q8BTM8|FLNA_MOUSE	CGI_10003521	CU683224.p.cg.8	ENSDARP00000113808	ENSGACP00000013396	FBpp0288453	ENSP00000358863	SPU_017634tr	DappuP208250	NEMVEDRAFT_v1g239614-PA	Y66H1B.2g.2	ENSCINP00000006742	jgi|Lotgi1|158607|fgenesh2_pg.C_sca_17000258
gonads_contig_10105_N	CGI_10013984	sp|Q69YN4|VIR_HUMAN			ENSDARP00000099694	ENSGACP00000012096	FBpp0071946	ENSP00000297591	SPU_022970tr	DappuP2876	NEMVEDRAFT_v1g205936-PA		ENSCINP00000007395	jgi|Lotgi1|234825|estExt_fgenesh2_pg.C_sca_560009
gonads_contig_101065_P		sp|Q5RFJ9|ATIF1_PONAB			ENSDARP00000081676	ENSGACP00000012269	FBpp0071943	ENSP00000335203	SPU_002012tr	DappuP53007	NEMVEDRAFT_v1g247074-PA	K10B3.9.2	ENSCINP00000030595	jgi|Lotgi1|236756|estExt_fgenesh2_pg.C_sca_870033
gonads_contig_10108_AS
gonads_contig_10108_S
gonads_contig_10109_P	CGI_10020662	sp|P51893|SAHHA_XENLA		FU6OSJA02GA5D1.p.cg.8	ENSDARP00000002844	ENSGACP00000004807	FBpp0073847	ENSP00000217426	SPU_013770tr	DappuP299913	NEMVEDRAFT_v1g234207-PA	K02F2.2.1	ENSCINP00000011751	jgi|Lotgi1|184532|estExt_Genewise1.C_sca_90271
gonads_contig_10110_AS
gonads_contig_10110_S
gonads_contig_101115_P	CGI_10015184	sp|Q00900|ZEP2_RAT			ENSDARP00000058501	ENSGACP00000015534	FBpp0089118	ENSP00000356575	SPU_021843tr	DappuP9499		T05A10.1m		jgi|Lotgi1|60668|gw1.115.42.1
gonads_contig_101116_P	CGI_10019386					ENSGACP00000017233						Y38H6C.19
gonads_contig_101124_AS
gonads_contig_101124_S
gonads_contig_101140_AS
gonads_contig_101140_S
gonads_contig_101152_P	CGI_10007893	sp|Q4R3R9|MIER3_MACFA			ENSDARP00000060168	ENSGACP00000021311	FBpp0088056	ENSP00000370624	SPU_014774tr	DappuP252113			ENSCINP00000000644	jgi|Lotgi1|128702|e_gw1.62.100.1
gonads_contig_10116_P	CGI_10017958	sp|Q54G70|SODC5_DICDI		AM853394.p.cg.8	ENSDARP00000116778	ENSGACP00000023573	FBpp0110197	ENSP00000270142	SPU_014006tr	DappuP305010	NEMVEDRAFT_v1g234825-PA	C15F1.7b.2	ENSCINP00000035334	jgi|Lotgi1|210191|estExt_Genewise1Plus.C_sca_50626
gonads_contig_101176_P	CGI_10028140	sp|Q8I7D5|RS23_CIOIN			ENSDARP00000035273	ENSGACP00000005122	FBpp0086701	ENSP00000425865	SPU_026541tr	DappuP230600	NEMVEDRAFT_v1g187690-PA	F28D1.7.1	ENSCINP00000012773	jgi|Lotgi1|202410|estExt_Genewise1.C_sca_2610009
gonads_contig_10118_AS
gonads_contig_10118_S
gonads_contig_101186_P	CGI_10012648	sp|P83298|FIBC_LUMRU			ENSDARP00000115825	ENSGACP00000010070	FBpp0082846	ENSP00000284885	SPU_000362tr	DappuP230885	NEMVEDRAFT_v1g199428-PA	C07G1.1	ENSCINP00000006180	jgi|Lotgi1|225501|estExt_Genewise1Plus.C_sca_1420020
gonads_contig_10124_AS
gonads_contig_10124_S
gonads_contig_101244_P	CGI_10028032	sp|Q71U00|SKP1_XENLA			ENSDARP00000015887	ENSGACP00000027614	FBpp0087127	ENSP00000429686	SPU_024507tr		NEMVEDRAFT_v1g164893-PA	F46A9.5.2	ENSCINP00000003403	jgi|Lotgi1|187854|estExt_Genewise1.C_sca_200473
gonads_contig_101249_P	CGI_10006075			AM853266.p.cg.8										jgi|Lotgi1|234304|estExt_fgenesh2_pg.C_sca_490064
gonads_contig_10126_N	CGI_10014041													jgi|Lotgi1|232573|estExt_fgenesh2_pg.C_sca_290257
gonads_contig_101269_P		sp|Q5BKE0|TAF9_RAT			ENSDARP00000098102	ENSGACP00000002329	FBpp0074237	ENSP00000370193		DappuP303843	NEMVEDRAFT_v1g90512-PA		ENSCINP00000025224	jgi|Lotgi1|109218|e_gw1.10.50.1
gonads_contig_101272_N									SPU_007075tr
gonads_contig_101277_P	CGI_10013164	sp|Q9GZ71|TPM_HALDV			ENSDARP00000002483	ENSGACP00000021648	FBpp0088904	ENSP00000367550	SPU_000128tr	DappuP230081	NEMVEDRAFT_v1g237239-PA	Y105E8B.1a	ENSCINP00000004783	jgi|Lotgi1|233095|estExt_fgenesh2_pg.C_sca_340181
gonads_contig_10129_AS
gonads_contig_10129_S
gonads_contig_101304_P	CGI_10013833	sp|Q9FYP9|IMA2_ORYSJ			ENSDARP00000037801	ENSGACP00000004341	FBpp0076777	ENSP00000330878	SPU_001309tr	DappuP301494	NEMVEDRAFT_v1g195115-PA	F32E10.4.2	ENSCINP00000018244	jgi|Lotgi1|159291|fgenesh2_pg.C_sca_20000031
gonads_contig_101306_P	CGI_10024518	sp|Q91V76|CK054_MOUSE				ENSGACP00000026784	FBpp0072531	ENSP00000435231	SPU_023066tr	DappuP43127	NEMVEDRAFT_v1g110650-PA	C24B5.4	ENSCINP00000025672	jgi|Lotgi1|214298|estExt_Genewise1Plus.C_sca_200384
gonads_contig_10132_N	CGI_10018169	sp|Q63699|CDK2_RAT			ENSDARP00000032448	ENSGACP00000000697	FBpp0079641	ENSP00000400088	SPU_007655tr	DappuP308260	NEMVEDRAFT_v1g185545-PA	T05G5.3.1	ENSCINP00000013734	jgi|Lotgi1|204877|estExt_fgenesh2_kg.C_sca_890005
gonads_contig_101326_P	CGI_10021660	sp|P42577|FRIS_LYMST		BQ426944.p.cg.8	ENSDARP00000044237	ENSGACP00000020441	FBpp0073576	ENSP00000273550	SPU_024366tr	DappuP235026	NEMVEDRAFT_v1g175341-PA	D1037.3	ENSCINP00000035294	jgi|Lotgi1|183389|estExt_Genewise1.C_sca_50919
gonads_contig_10134_P		sp|Q9VYI3|RM49_DROME			ENSDARP00000099561	ENSGACP00000017357	FBpp0073524	ENSP00000279242	SPU_007732tr	DappuP306763		R11D1.9	ENSCINP00000027100	jgi|Lotgi1|139457|e_gw1.136.37.1
gonads_contig_101342_AS
gonads_contig_101342_S
gonads_contig_10135_P	CGI_10011381		CGI_10024867		ENSDARP00000033391							C25G4.1		jgi|Lotgi1|234824|estExt_fgenesh2_pg.C_sca_560001
gonads_contig_101350_P	CGI_10009615	sp|Q19AZ8|THRB_PIG			ENSDARP00000052324	ENSGACP00000020379	FBpp0099934	ENSP00000308541	SPU_001588tr	DappuP305317	NEMVEDRAFT_v1g85362-PA	ZK546.15	ENSCINP00000005677	jgi|Lotgi1|218353|estExt_Genewise1Plus.C_sca_460138
gonads_contig_101382_P	CGI_10028078	sp|Q5HLD8|Y2049_STAEQ			ENSDARP00000050862	ENSGACP00000018540	FBpp0078385		SPU_012939tr	DappuP307656	NEMVEDRAFT_v1g96329-PA	R05D8.9	ENSCINP00000022541	jgi|Lotgi1|236007|estExt_fgenesh2_pg.C_sca_730053
gonads_contig_10139_N	CGI_10009651	sp|P46782|RS5_HUMAN		GT053352.p.cg.8	ENSDARP00000123493	ENSGACP00000003749	FBpp0074180	ENSP00000196551	SPU_022957tr	DappuP301516	NEMVEDRAFT_v1g160743-PA	T05E11.1.2	ENSCINP00000004982	jgi|Lotgi1|109561|e_gw1.10.408.1
gonads_contig_101402_P	CGI_10022749	sp|O73888|HPGDS_CHICK					FBpp0099646	ENSP00000295256	SPU_022121tr	DappuP210571	NEMVEDRAFT_v1g179696-PA	R07B1.4	ENSCINP00000025179	jgi|Lotgi1|227682|estExt_Genewise1Plus.C_sca_12130003
gonads_contig_101409_AS
gonads_contig_101409_S
gonads_contig_101417_P	CGI_10023026	sp|P50416|CPT1A_HUMAN			ENSDARP00000124943	ENSGACP00000016316	FBpp0290497	ENSP00000265641	SPU_011806tr	DappuP57941	NEMVEDRAFT_v1g244361-PA	W03F9.4	ENSCINP00000007072	jgi|Lotgi1|189988|estExt_Genewise1.C_sca_310251
gonads_contig_101422_P	CGI_10026912	sp|P07898|PGCA_CHICK			ENSDARP00000020815	ENSGACP00000005387	FBpp0071176	ENSP00000252575	SPU_009886tr	DappuP52810	NEMVEDRAFT_v1g113743-PA	T19E7.1	ENSCINP00000022027	jgi|Lotgi1|234989|estExt_fgenesh2_pg.C_sca_570127
gonads_contig_10143_P	CGI_10020127	sp|P32583|SRP40_YEAST							SPU_021048tr
gonads_contig_101433_P	CGI_10006312	sp|Q5T655|CC147_HUMAN			ENSDARP00000091840	ENSGACP00000026606		ENSP00000358718	SPU_005551tr		NEMVEDRAFT_v1g205021-PA		ENSCINP00000023015
gonads_contig_101454_P	CGI_10019584	sp|Q63570|PRS6B_RAT			ENSDARP00000034904	ENSGACP00000016405	FBpp0073292	ENSP00000413869	SPU_016198tr	DappuP304599	NEMVEDRAFT_v1g2803-PA	F23F12.6.1	ENSCINP00000008054	jgi|Lotgi1|212332|estExt_Genewise1Plus.C_sca_120120
gonads_contig_101496_P	CGI_10013421	sp|Q9NZT1|CALL5_HUMAN			ENSDARP00000095111	ENSGACP00000024167	FBpp0293503	ENSP00000369689	SPU_021511tr	DappuP308041	NEMVEDRAFT_v1g248118-PA	M02B7.6	ENSCINP00000018417	jgi|Lotgi1|204915|estExt_fgenesh2_kg.C_sca_950004
gonads_contig_101501_AS
gonads_contig_101501_S
gonads_contig_101504_AS
gonads_contig_101504_S
gonads_contig_101522_P	CGI_10024211										NEMVEDRAFT_v1g115743-PA
gonads_contig_10156_P	CGI_10025609	sp|Q92747|ARC1A_HUMAN			ENSDARP00000005640	ENSGACP00000021990	FBpp0080147	ENSP00000262942	SPU_027974tr	DappuP300535	NEMVEDRAFT_v1g236117-PA	Y79H2A.6	ENSCINP00000009296	jgi|Lotgi1|167800|fgenesh2_pg.C_sca_69000100
gonads_contig_101565_AS
gonads_contig_101565_S
gonads_contig_10158_P	CGI_10011007	sp|Q8BK67|RCC2_MOUSE			ENSDARP00000004838	ENSGACP00000017581	FBpp0078817	ENSP00000364582	SPU_014459tr	DappuP50378	NEMVEDRAFT_v1g179224-PA	K11D2.1	ENSCINP00000010723	jgi|Lotgi1|213485|estExt_Genewise1Plus.C_sca_170431
gonads_contig_101584_AS
gonads_contig_101584_S
gonads_contig_101609_AS
gonads_contig_101609_S
gonads_contig_101616_P	CGI_10021775				ENSDARP00000108534		FBpp0112380		SPU_028877tr				ENSCINP00000006475	jgi|Lotgi1|171217|fgenesh2_pg.C_sca_111000041
gonads_contig_101623_AS
gonads_contig_101623_S
gonads_contig_101629_N	CGI_10026681	sp|P42740|UBIQP_AGLNE	CGI_10000068	CX739368.p.cg.8	ENSDARP00000107491	ENSGACP00000026768	FBpp0089269	ENSP00000438394	SPU_021496tr	DappuP243700	NEMVEDRAFT_v1g217964-PA	F25B5.4a.1	ENSCINP00000015598	jgi|Lotgi1|233138|estExt_fgenesh2_pg.C_sca_350080
gonads_contig_101639_P	CGI_10002798	sp|P84169|PSD13_CHICK			ENSDARP00000009605	ENSGACP00000020753	FBpp0083861	ENSP00000396937	SPU_013172tr	DappuP303048	NEMVEDRAFT_v1g79078-PA	T06D8.8.2	ENSCINP00000013974	jgi|Lotgi1|214609|estExt_Genewise1Plus.C_sca_230049
gonads_contig_101644_P	CGI_10016812	sp|Q5R4W9|RAB9B_PONAB			ENSDARP00000085114	ENSGACP00000024174	FBpp0080747	ENSP00000243298	SPU_004442tr	DappuP299986	NEMVEDRAFT_v1g191733-PA	W03C9.3.1	ENSCINP00000012228	jgi|Lotgi1|223383|estExt_Genewise1Plus.C_sca_930089
gonads_contig_101647_AS
gonads_contig_101647_S
gonads_contig_10166_N	CGI_10012186	sp|Q92545|TM131_HUMAN		AM853454.p.cg.8	ENSDARP00000073126	ENSGACP00000018130	FBpp0086345	ENSP00000186436	SPU_012501tr	DappuP220486	NEMVEDRAFT_v1g103163-PA	C27F2.8	ENSCINP00000032369	jgi|Lotgi1|228573|estExt_fgenesh2_pg.C_sca_30177
gonads_contig_101664_P	CGI_10007570	sp|Q25008|TBA1_HOMAM	CGI_10002455	ES789884.p.cg.8	ENSDARP00000019888	ENSGACP00000005312	FBpp0081153	ENSP00000443475	SPU_000796tr	DappuP116198	NEMVEDRAFT_v1g188669-PA	C44B11.3	ENSCINP00000015767	jgi|Lotgi1|231838|estExt_fgenesh2_pg.C_sca_230115
gonads_contig_101677_P	CGI_10018930	sp|Q06331|TBA_ENTDO			ENSDARP00000105094	ENSGACP00000015265	FBpp0081153	ENSP00000382982	SPU_021668tr	DappuP315805	NEMVEDRAFT_v1g182198-PA	C44B11.3	ENSCINP00000002012	jgi|Lotgi1|213577|estExt_Genewise1Plus.C_sca_180161
gonads_contig_10172_AS
gonads_contig_10172_S
gonads_contig_101736_AS
gonads_contig_101736_S
gonads_contig_10174_P	CGI_10028289	sp|Q9P2S6|ANKY1_HUMAN			ENSDARP00000085369	ENSGACP00000008586	FBpp0072352	ENSP00000385887	SPU_000135tr	DappuP45695	NEMVEDRAFT_v1g120023-PA	T22C1.7	ENSCINP00000006022	jgi|Lotgi1|125797|e_gw1.51.21.1
gonads_contig_101742_AS
gonads_contig_101742_S
gonads_contig_10175_N														jgi|Lotgi1|157443|fgenesh2_pg.C_sca_14000066
gonads_contig_101752_AS
gonads_contig_101752_S
gonads_contig_101754_P	CGI_10001659	sp|P57776|EF1D_MOUSE			ENSDARP00000122734	ENSGACP00000007479			SPU_000960tr		NEMVEDRAFT_v1g219557-PA
gonads_contig_101757_P	CGI_10022749	sp|P18425|SCR20_OMMSL					FBpp0099646	ENSP00000295256	SPU_025323tr	DappuP302333	NEMVEDRAFT_v1g236609-PA	K08F4.11	ENSCINP00000027377	jgi|Lotgi1|227682|estExt_Genewise1Plus.C_sca_12130003
gonads_contig_10176_P	CGI_10009850													jgi|Lotgi1|169743|fgenesh2_pg.C_sca_88000094
gonads_contig_101760_AS
gonads_contig_101760_S
gonads_contig_101764_AS
gonads_contig_101764_S
gonads_contig_101772_P	CGI_10015197	sp|Q94514|COX5A_DROME			ENSDARP00000106612	ENSGACP00000019415	FBpp0081948	ENSP00000456386	SPU_024446tr	DappuP55751		Y37D8A.14.1		jgi|Lotgi1|157909|fgenesh2_pg.C_sca_15000247
gonads_contig_101779_AS
gonads_contig_101779_S
gonads_contig_10178_AS
gonads_contig_10178_S
gonads_contig_101789_P	CGI_10002396	sp|Q8WYK2|JDP2_HUMAN			ENSDARP00000058706	ENSGACP00000022534		ENSP00000409787			NEMVEDRAFT_v1g244559-PA			jgi|Lotgi1|233904|estExt_fgenesh2_pg.C_sca_450063
gonads_contig_10179_P	CGI_10009067	sp|Q68DL7|CR063_HUMAN			ENSDARP00000117470			ENSP00000372122	SPU_024624tr		NEMVEDRAFT_v1g207818-PA	F21F3.4	ENSCINP00000024041	jgi|Lotgi1|234835|estExt_fgenesh2_pg.C_sca_560021
gonads_contig_101791_P	CGI_10022703	sp|Q90Y57|JAG1A_DANRE			ENSDARP00000111427	ENSGACP00000016205	FBpp0297917	ENSP00000277541	SPU_006000tr	DappuP39669	NEMVEDRAFT_v1g104219-PA	Y46G5A.29	ENSCINP00000033782	jgi|Lotgi1|92097|gw1.57.262.1
gonads_contig_101801_P		sp|Q29MA5|RM24_DROPS				ENSGACP00000005545	FBpp0078694	ENSP00000406681	SPU_009141tr	DappuP92874
gonads_contig_10182_P	CGI_10016476	sp|Q9Z0R9|FADS2_MOUSE			ENSDARP00000022396	ENSGACP00000024706	FBpp0293707	ENSP00000278840	SPU_022628tr	DappuP36528	NEMVEDRAFT_v1g178696-PA	T13F2.1a.1	ENSCINP00000019998	jgi|Lotgi1|143229|e_gw1.194.25.1
gonads_contig_10183_AS
gonads_contig_10183_S
gonads_contig_10184_N	CGI_10028824	sp|Q14642|I5P1_HUMAN			ENSDARP00000070468	ENSGACP00000003692	FBpp0288937	ENSP00000340707	SPU_012698tr		NEMVEDRAFT_v1g196982-PA	C09B8.1	ENSCINP00000015459	jgi|Lotgi1|114260|e_gw1.19.385.1
gonads_contig_101843_P	CGI_10017281	sp|Q9I969|TXLNB_CHICK			ENSDARP00000017195	ENSGACP00000015542	FBpp0084281	ENSP00000351206	SPU_022609tr	DappuP322027	NEMVEDRAFT_v1g50857-PA		ENSCINP00000003348	jgi|Lotgi1|106798|e_gw1.5.275.1
gonads_contig_101888_P	CGI_10024438	sp|P81274|GPSM2_HUMAN			ENSDARP00000006380	ENSGACP00000019970		ENSP00000264126		DappuP22062				jgi|Lotgi1|132806|e_gw1.81.9.1
gonads_contig_101896_AS										DappuP255722	NEMVEDRAFT_v1g144234-PA		ENSCINP00000036232	jgi|Lotgi1|141789|e_gw1.167.24.1
gonads_contig_101896_S										DappuP255722	NEMVEDRAFT_v1g144234-PA		ENSCINP00000036232	jgi|Lotgi1|141789|e_gw1.167.24.1
gonads_contig_10190_P	CGI_10018530	sp|A7S8T5|CCD42_NEMVE	CGI_10018530	CU989811.p.cg.8	ENSDARP00000051529		FBpp0080737	ENSP00000293845	SPU_018986tr		NEMVEDRAFT_v1g187067-PA		ENSCINP00000032291	jgi|Lotgi1|208832|estExt_Genewise1Plus.C_sca_20345
gonads_contig_101911_AS
gonads_contig_101911_S
gonads_contig_101919_P		sp|O02654|ENO_LOLPE			ENSDARP00000014395	ENSGACP00000009884	FBpp0291325	ENSP00000234590	SPU_013820tr	DappuP301844	NEMVEDRAFT_v1g229475-PA	T21B10.2b.3	ENSCINP00000015064	jgi|Lotgi1|182683|estExt_Genewise1.C_sca_40534
gonads_contig_101932_P	CGI_10014333				ENSDARP00000100035	ENSGACP00000027371	FBpp0071536	ENSP00000431380						jgi|Lotgi1|228660|estExt_fgenesh2_pg.C_sca_30351
gonads_contig_101940_AS
gonads_contig_101940_S
gonads_contig_101946_P	CGI_10007862				ENSDARP00000088923	ENSGACP00000021864
gonads_contig_101956_P	CGI_10003369	sp|Q19KH7|RHCG_GASAC			ENSDARP00000061326	ENSGACP00000021022				DappuP256123	NEMVEDRAFT_v1g171313-PA		ENSCINP00000011198	jgi|Lotgi1|133634|e_gw1.85.17.1
gonads_contig_101966_AS
gonads_contig_101966_S
gonads_contig_10197_P	CGI_10005248	sp|P28799|GRN_HUMAN			ENSDARP00000113859	ENSGACP00000019313	FBpp0290337	ENSP00000053867	SPU_023974tr	DappuP304705	NEMVEDRAFT_v1g223674-PA	T22H2.6a	ENSCINP00000023895	jgi|Lotgi1|146967|e_gw1.1602.1.1
gonads_contig_101970_AS
gonads_contig_101970_S
gonads_contig_102003_P	CGI_10018477	sp|P35038|TRY4_ANOGA			ENSDARP00000019814	ENSGACP00000010183	FBpp0111676	ENSP00000401701	SPU_000362tr	DappuP230885	NEMVEDRAFT_v1g1857-PA	ZK546.15	ENSCINP00000028003	jgi|Lotgi1|108162|e_gw1.8.350.1
gonads_contig_10202_AS
gonads_contig_10202_S
gonads_contig_102027_P	CGI_10016720	sp|Q28944|CATL1_PIG			ENSDARP00000118066	ENSGACP00000012726	FBpp0086719	ENSP00000445052	SPU_014768tr	DappuP300872	NEMVEDRAFT_v1g180651-PA	T03E6.7.2	ENSCINP00000015724	jgi|Lotgi1|117223|e_gw1.25.256.1
gonads_contig_10203_AS
gonads_contig_10203_S
gonads_contig_102030_AS
gonads_contig_102030_S
gonads_contig_10204_P	CGI_10020636	sp|Q92834|RPGR_HUMAN			ENSDARP00000083057	ENSGACP00000020519	FBpp0072564	ENSP00000340208	SPU_008002tr	DappuP98215	NEMVEDRAFT_v1g163041-PA	Y48G8AL.1.2	ENSCINP00000006300	jgi|Lotgi1|74050|gw1.29.247.1
gonads_contig_102041_P	CGI_10000573	sp|P12261|EF1G_ARTSA			ENSDARP00000072983	ENSGACP00000023398	FBpp0291632	ENSP00000403936	SPU_002587tr	DappuP200523	NEMVEDRAFT_v1g178546-PA	F17C11.9b.3	ENSCINP00000004711	jgi|Lotgi1|189800|estExt_Genewise1.C_sca_300258
gonads_contig_102046_AS
gonads_contig_102046_S
gonads_contig_102047_P	CGI_10022749	sp|P91253|GST7_CAEEL			ENSDARP00000058259	ENSGACP00000008615	FBpp0099646	ENSP00000295256	SPU_022121tr	DappuP230761	NEMVEDRAFT_v1g162659-PA	F11G11.2	ENSCINP00000000153	jgi|Lotgi1|238691|estExt_fgenesh2_pg.C_sca_1610003
gonads_contig_10208_N	CGI_10027151				ENSDARP00000046214	ENSGACP00000027250	FBpp0293376	ENSP00000381600			NEMVEDRAFT_v1g201955-PA	SSSD1.1	ENSCINP00000033800	jgi|Lotgi1|228656|estExt_fgenesh2_pg.C_sca_30331
gonads_contig_102099_AS	CGI_10008493	sp|P0CG82|UBIQP_TETPY	CGI_10026681	HS115425.p.cg.8	ENSDARP00000089879	ENSGACP00000026770	FBpp0079606	ENSP00000438394	SPU_021496tr	DappuP52566	NEMVEDRAFT_v1g217964-PA	F25B5.4a.1	ENSCINP00000015598	jgi|Lotgi1|162671|fgenesh2_pg.C_sca_35000072
gonads_contig_102099_S	CGI_10008493	sp|P0CG82|UBIQP_TETPY	CGI_10026681	HS115425.p.cg.8	ENSDARP00000089879	ENSGACP00000026770	FBpp0079606	ENSP00000438394	SPU_021496tr	DappuP52566	NEMVEDRAFT_v1g217964-PA	F25B5.4a.1	ENSCINP00000015598	jgi|Lotgi1|162671|fgenesh2_pg.C_sca_35000072
gonads_contig_10211_N	CGI_10011321	sp|Q9UPS8|ANR26_HUMAN			ENSDARP00000059606			ENSP00000365238	SPU_004455tr
gonads_contig_102114_P	CGI_10019582	sp|C4YDI6|CDC42_CANAW			ENSDARP00000106006	ENSGACP00000015373	FBpp0291747	ENSP00000238738	SPU_010545tr	DappuP307551	NEMVEDRAFT_v1g172175-PA	C35C5.4	ENSCINP00000004771	jgi|Lotgi1|187185|estExt_Genewise1.C_sca_180439
gonads_contig_102118_P	CGI_10012871	sp|P16036|MPCP_RAT			ENSDARP00000028689	ENSGACP00000001446	FBpp0085615	ENSP00000228318	SPU_027054tr	DappuP230626	NEMVEDRAFT_v1g194342-PA	C33F10.12	ENSCINP00000013236	jgi|Lotgi1|222194|estExt_Genewise1Plus.C_sca_790145
gonads_contig_10213_P	CGI_10013139	sp|Q91VL8|TE2IP_MOUSE			ENSDARP00000104789	ENSGACP00000002177		ENSP00000300086	SPU_016714tr	DappuP329143	NEMVEDRAFT_v1g241050-PA	C33G8.2		jgi|Lotgi1|159061|fgenesh2_pg.C_sca_19000098
gonads_contig_102137_AS
gonads_contig_102137_S
gonads_contig_102143_P	CGI_10020058
gonads_contig_102159_P	CGI_10022730	sp|O17320|ACT_CRAGI	CGI_10003491	FU6OSJA02GZ0UP.p.cg.8	ENSDARP00000052837	ENSGACP00000001755	FBpp0071448	ENSP00000416706	SPU_009482tr	DappuP40361	NEMVEDRAFT_v1g213250-PA	T04C12.6.1	ENSCINP00000015480	jgi|Lotgi1|215510|estExt_Genewise1Plus.C_sca_280246
gonads_contig_102164_AS
gonads_contig_102164_S
gonads_contig_10217_AS
gonads_contig_10217_S
gonads_contig_102177_P	CGI_10018491								SPU_004885tr
gonads_contig_102185_P	CGI_10008702				ENSDARP00000114600	ENSGACP00000019242			SPU_000372tr		NEMVEDRAFT_v1g236985-PA		ENSCINP00000035910	jgi|Lotgi1|121559|e_gw1.37.171.1
gonads_contig_102193_P	CGI_10007004			AM853389.p.cg.8	ENSDARP00000097548				SPU_013151tr					jgi|Lotgi1|208950|estExt_Genewise1Plus.C_sca_20550
gonads_contig_10220_N	CGI_10005676	sp|P59015|VPS18_DANRE			ENSDARP00000094129	ENSGACP00000017148	FBpp0070259	ENSP00000220509	SPU_006931tr	DappuP55353	NEMVEDRAFT_v1g85536-PA	W06B4.3	ENSCINP00000000564	jgi|Lotgi1|214111|estExt_Genewise1Plus.C_sca_200082
gonads_contig_10224_N	CGI_10004544	sp|Q6PG37|ZN790_HUMAN			ENSDARP00000105627	ENSGACP00000014251	FBpp0083006	ENSP00000349161	SPU_015137tr	DappuP301782	NEMVEDRAFT_v1g123933-PA	M03D4.4b.1	ENSCINP00000001925	jgi|Lotgi1|180523|fgenesh2_pm.C_sca_181000001
gonads_contig_102246_AS
gonads_contig_102246_S
gonads_contig_102248_P	CGI_10003268	sp|Q0VIA1|MED10_DANRE			ENSDARP00000088041	ENSGACP00000011884	FBpp0290696	ENSP00000255764	SPU_018480tr	DappuP302806	NEMVEDRAFT_v1g176376-PA	T09A5.6.2		jgi|Lotgi1|233490|estExt_fgenesh2_pg.C_sca_400051
gonads_contig_10225_AS
gonads_contig_10225_S
gonads_contig_10227_AS
gonads_contig_10227_S
gonads_contig_102287_P							FBpp0083102				NEMVEDRAFT_v1g88905-PA
gonads_contig_10230_AS
gonads_contig_10230_S
gonads_contig_102305_P	CGI_10016020	sp|P82147|L2EFL_DROME			ENSDARP00000079957	ENSGACP00000026734	FBpp0072009	ENSP00000460404	SPU_020294tr	DappuP312487	NEMVEDRAFT_v1g129111-PA	C14B9.1	ENSCINP00000001149	jgi|Lotgi1|104895|e_gw1.3.729.1
gonads_contig_102314_P	CGI_10014111	sp|Q3T1J1|IF5A1_RAT	CGI_10014111	CX739668.p.cg.8	ENSDARP00000117771	ENSGACP00000014561	FBpp0072082	ENSP00000336702	SPU_003110tr	DappuP231006	NEMVEDRAFT_v1g176002-PA	T05G5.10b.1	ENSCINP00000032704	jgi|Lotgi1|236304|estExt_fgenesh2_pg.C_sca_790048
gonads_contig_102320_P	CGI_10024873
gonads_contig_102334_P	CGI_10025556	sp|Q9GP32|ALF_ECHMU			ENSDARP00000042199	ENSGACP00000005560	FBpp0297612	ENSP00000363986	SPU_016486tr	DappuP188180	NEMVEDRAFT_v1g244812-PA	F01F1.12a.2	ENSCINP00000016703	jgi|Lotgi1|217342|estExt_Genewise1Plus.C_sca_390115
gonads_contig_102338_P	CGI_10009256	sp|Q9D4H8|CUL2_MOUSE			ENSDARP00000016182	ENSGACP00000002274	FBpp0085255	ENSP00000444856	SPU_021121tr	DappuP255909	NEMVEDRAFT_v1g189228-PA	K08E7.7	ENSCINP00000004547	jgi|Lotgi1|207667|estExt_fgenesh2_pm.C_sca_1290009
gonads_contig_10236_N	CGI_10005575	sp|Q92752|TENR_HUMAN			ENSDARP00000010406	ENSGACP00000018163	FBpp0074269	ENSP00000263525	SPU_010834tr	DappuP330534	NEMVEDRAFT_v1g222877-PA		ENSCINP00000011364	jgi|Lotgi1|118333|e_gw1.28.213.1
gonads_contig_102363_P	CGI_10006301	sp|Q9CY21|WBS22_MOUSE			ENSDARP00000124121	ENSGACP00000013145	FBpp0081283	ENSP00000459881	SPU_023215tr	DappuP221497	NEMVEDRAFT_v1g236029-PA	C27F2.4	ENSCINP00000011599	jgi|Lotgi1|182042|estExt_Genewise1.C_sca_21069
gonads_contig_102364_P	CGI_10020305	sp|Q78P75|DYL2_RAT			ENSDARP00000015065	ENSGACP00000014676	FBpp0294004	ENSP00000240343	SPU_018607tr	DappuP308639	NEMVEDRAFT_v1g236679-PA	T26A5.9.3	ENSCINP00000035007	jgi|Lotgi1|218759|estExt_Genewise1Plus.C_sca_480218
gonads_contig_10237_AS
gonads_contig_10237_S
gonads_contig_10238_P											NEMVEDRAFT_v1g83545-PA
gonads_contig_102387_P	CGI_10009230	sp|P25782|CYSP2_HOMAM			ENSDARP00000007535	ENSGACP00000017798	FBpp0292990	ENSP00000271651	SPU_014765tr	DappuP300872	NEMVEDRAFT_v1g228590-PA	T03E6.7.2	ENSCINP00000015731	jgi|Lotgi1|208974|estExt_Genewise1Plus.C_sca_20581
gonads_contig_102417_AS
gonads_contig_102417_S
gonads_contig_10243_P		sp|Q9VVN2|RT26_DROME			ENSDARP00000058055	ENSGACP00000006500	FBpp0074887	ENSP00000369682	SPU_015827tr					jgi|Lotgi1|232861|estExt_fgenesh2_pg.C_sca_320179
gonads_contig_10245_N	CGI_10026480	sp|Q6TQE1|ZCH18_RAT			ENSDARP00000084879	ENSGACP00000018522		ENSP00000416951		DappuP67479			ENSCINP00000023538	jgi|Lotgi1|229856|estExt_fgenesh2_pg.C_sca_90284
gonads_contig_10246_P	CGI_10005893	sp|Q5HZT0|DOM3Z_XENLA			ENSDARP00000053501	ENSGACP00000015325	FBpp0074126	ENSP00000391123	SPU_016289tr	DappuP47834	NEMVEDRAFT_v1g143699-PA	F54C1.2.1	ENSCINP00000000940	jgi|Lotgi1|54612|gw1.75.38.1
gonads_contig_102466_N	CGI_10010480	sp|Q9R1T3|CATZ_RAT			ENSDARP00000068678	ENSGACP00000000641	FBpp0071698	ENSP00000217131	SPU_009601tr	DappuP207683	NEMVEDRAFT_v1g117697-PA	F32B5.8		jgi|Lotgi1|122453|e_gw1.40.61.1
gonads_contig_102470_P	CGI_10019037										EMNVEP_gw.241.35.1-PA			jgi|Lotgi1|100861|gw1.7844.4.1
gonads_contig_10250_P	CGI_10015925	sp|Q5ZK63|TCP4_CHICK			ENSDARP00000025042	ENSGACP00000005145	FBpp0079211	ENSP00000427100	SPU_027066tr	DappuP47108		T13F2.2.1	ENSCINP00000029633	jgi|Lotgi1|112486|e_gw1.15.79.1
gonads_contig_102504_AS				FP003804.p.cg.8
gonads_contig_102504_S				FP003804.p.cg.8
gonads_contig_10251_N	CGI_10010829	sp|Q12756|KIF1A_HUMAN			ENSDARP00000053806	ENSGACP00000018122	FBpp0293222	ENSP00000438388	SPU_018388tr	DappuP329962	NEMVEDRAFT_v1g168976-PA	C52E12.2b	ENSCINP00000018196	jgi|Lotgi1|224357|estExt_Genewise1Plus.C_sca_1130109
gonads_contig_102520_AS
gonads_contig_102520_S
gonads_contig_102525_AS
gonads_contig_102525_S
gonads_contig_10253_N	CGI_10005708	sp|Q9QW07|PLCB4_RAT			ENSDARP00000112422	ENSGACP00000016558	FBpp0290690	ENSP00000278655	SPU_003669tr	DappuP226357	NEMVEDRAFT_v1g101739-PA	B0348.4a	ENSCINP00000016441	jgi|Lotgi1|107866|e_gw1.7.3.1
gonads_contig_102532_P	CGI_10011125	sp|O35814|STIP1_RAT			ENSDARP00000100503	ENSGACP00000026788	FBpp0077790	ENSP00000445957	SPU_018193tr			R09E12.3	ENSCINP00000010199	jgi|Lotgi1|121350|e_gw1.36.86.1
gonads_contig_102542_P	CGI_10007796	sp|Q0IIF9|CP2U1_BOVIN			ENSDARP00000060714	ENSGACP00000015662	FBpp0074381	ENSP00000333212	SPU_005668tr	DappuP314153	NEMVEDRAFT_v1g234104-PA	C45H4.2	ENSCINP00000018706	jgi|Lotgi1|217014|estExt_Genewise1Plus.C_sca_360038
gonads_contig_102580_AS
gonads_contig_102580_S
gonads_contig_102594_P	CGI_10024581	sp|Q5TUF1|SRRT_ANOGA			ENSDARP00000005886	ENSGACP00000026949	FBpp0085357	ENSP00000391852	SPU_000171tr	DappuP328831	NEMVEDRAFT_v1g239938-PA	E01A2.2b.2	ENSCINP00000007200	jgi|Lotgi1|180663|fgenesh2_pm.C_sca_240000004
gonads_contig_102600_AS
gonads_contig_102600_S
gonads_contig_102601_P	CGI_10018991	sp|Q6PHK6|PURB_DANRE			ENSDARP00000101909	ENSGACP00000024691	FBpp0089038	ENSP00000332706	SPU_001859tr	DappuP95385	NEMVEDRAFT_v1g52380-PA	F45E4.2.2	ENSCINP00000013060	jgi|Lotgi1|121721|e_gw1.38.143.1
gonads_contig_10261_AS
gonads_contig_10261_S
gonads_contig_102613_AS
gonads_contig_102613_S
gonads_contig_10262_N	CGI_10028695	sp|Q80V24|VGLL4_MOUSE			ENSDARP00000058671	ENSGACP00000009738		ENSP00000273038	SPU_008170tr					jgi|Lotgi1|228776|estExt_fgenesh2_pg.C_sca_40192
gonads_contig_102623_AS
gonads_contig_102623_S
gonads_contig_102631_P	CGI_10010476								SPU_023487tr		NEMVEDRAFT_v1g205949-PA
gonads_contig_102635_AS
gonads_contig_102635_S
gonads_contig_10264_N	CGI_10022430	sp|P13668|STMN1_RAT			ENSDARP00000023151	ENSGACP00000009788	FBpp0293447	ENSP00000382633	SPU_010807tr	DappuP308960	NEMVEDRAFT_v1g243880-PA	F59A2.6	ENSCINP00000029131	jgi|Lotgi1|118291|e_gw1.28.40.1
gonads_contig_102655_P	CGI_10019654	sp|Q8HXY0|ETFA_MACFA			ENSDARP00000064522	ENSGACP00000014030	FBpp0087187	ENSP00000452762	SPU_013838tr	DappuP306743	NEMVEDRAFT_v1g181047-PA	F27D4.1.1	ENSCINP00000013164	jgi|Lotgi1|224100|estExt_Genewise1Plus.C_sca_1090043
gonads_contig_102656_AS
gonads_contig_102656_S
gonads_contig_10266_N	CGI_10024495								SPU_001413tr		NEMVEDRAFT_v1g220771-PA			jgi|Lotgi1|152181|fgenesh2_pg.C_sca_1000319
gonads_contig_102674_AS
gonads_contig_102674_S
gonads_contig_102677_AS
gonads_contig_102677_S
gonads_contig_10268_P	CGI_10019362	sp|Q8IIG1|YK213_PLAF7			ENSDARP00000057912	ENSGACP00000004503	FBpp0291936	ENSP00000382213	SPU_024771tr	DappuP105663	NEMVEDRAFT_v1g229510-PA	F07A11.6a	ENSCINP00000011580	jgi|Lotgi1|174852|fgenesh2_pg.C_sca_221000011
gonads_contig_102681_N	CGI_10014916	sp|P29190|PCKG_HAECO			ENSDARP00000018261	ENSGACP00000004885	FBpp0085878	ENSP00000319814	SPU_018085tr	DappuP212175	NEMVEDRAFT_v1g166171-PA	R11A5.4a.1	ENSCINP00000012511	jgi|Lotgi1|203707|estExt_fgenesh2_kg.C_sca_190007
gonads_contig_102685_P	CGI_10002102	sp|P83425|HIP_MYTED			ENSDARP00000120475	ENSGACP00000018608								jgi|Lotgi1|58867|gw1.122.25.1
gonads_contig_10269_AS
gonads_contig_10269_S
gonads_contig_102695_N	CGI_10011765	sp|A1R083|GPMA_BORT9			ENSDARP00000074719	ENSGACP00000023372	FBpp0082089	ENSP00000297283		DappuP222210			ENSCINP00000016603	jgi|Lotgi1|187919|estExt_Genewise1.C_sca_210095
gonads_contig_102703_AS
gonads_contig_102703_S
gonads_contig_102707_AS
gonads_contig_102707_S
gonads_contig_10271_AS
gonads_contig_10271_S
gonads_contig_102717_AS
gonads_contig_102717_S
gonads_contig_102718_N	CGI_10019228	sp|Q8NFW1|COMA1_HUMAN			ENSDARP00000033176	ENSGACP00000009365		ENSP00000303153			NEMVEDRAFT_v1g105672-PA		ENSCINP00000031657	jgi|Lotgi1|118058|e_gw1.28.93.1
gonads_contig_102723_AS
gonads_contig_102723_S
gonads_contig_10274_P	CGI_10012656				ENSDARP00000118024	ENSGACP00000021186	FBpp0300424			DappuP306008	NEMVEDRAFT_v1g93407-PA	F48A11.1	ENSCINP00000006885	jgi|Lotgi1|235019|estExt_fgenesh2_pg.C_sca_580036
gonads_contig_102751_AS
gonads_contig_102751_S
gonads_contig_102753_AS
gonads_contig_102753_S
gonads_contig_10276_P	CGI_10000673	sp|Q7ZV35|MED7_DANRE			ENSDARP00000010075	ENSGACP00000024439	FBpp0081787	ENSP00000401046	SPU_010546tr	DappuP303049	NEMVEDRAFT_v1g118146-PA	Y54E5B.3b	ENSCINP00000005874	jgi|Lotgi1|182398|estExt_Genewise1.C_sca_30649
gonads_contig_102770_AS
gonads_contig_102770_S
gonads_contig_10278_AS
gonads_contig_10278_S
gonads_contig_102788_P	CGI_10002160	sp|Q3T0R7|THIM_BOVIN			ENSDARP00000056766	ENSGACP00000005308	FBpp0079472	ENSP00000285093	SPU_003431tr	DappuP58917	NEMVEDRAFT_v1g188937-PA	F53A2.7.3	ENSCINP00000019425	jgi|Lotgi1|219437|estExt_Genewise1Plus.C_sca_530240
gonads_contig_102799_AS			CGI_10000276	CX739554.p.cg.8							NEMVEDRAFT_v1g225826-PA			jgi|Lotgi1|202942|estExt_Genewise1.C_sca_106240001
gonads_contig_102799_S			CGI_10000276	CX739554.p.cg.8							NEMVEDRAFT_v1g225826-PA			jgi|Lotgi1|202942|estExt_Genewise1.C_sca_106240001
gonads_contig_102808_AS									SPU_004282tr		NEMVEDRAFT_v1g43420-PA			jgi|Lotgi1|66252|gw1.9.141.1
gonads_contig_102808_S									SPU_004282tr		NEMVEDRAFT_v1g43420-PA			jgi|Lotgi1|66252|gw1.9.141.1
gonads_contig_102820_P	CGI_10022083	sp|Q9Y5R2|MMP24_HUMAN			ENSDARP00000075824	ENSGACP00000010393	FBpp0271771	ENSP00000246186	SPU_009925tr	DappuP303785	NEMVEDRAFT_v1g15302-PA	C31B8.8	ENSCINP00000017258	jgi|Lotgi1|231475|estExt_fgenesh2_pg.C_sca_200019
gonads_contig_10283_AS	CGI_10004628	sp|Q62725|NFYC_RAT			ENSDARP00000027433	ENSGACP00000006429	FBpp0085609	ENSP00000312617	SPU_025580tr	DappuP301758	NEMVEDRAFT_v1g172778-PA	F23F1.1	ENSCINP00000015864	jgi|Lotgi1|186104|estExt_Genewise1.C_sca_140148
gonads_contig_10283_S	CGI_10004628	sp|Q62725|NFYC_RAT			ENSDARP00000027433	ENSGACP00000006429	FBpp0085609	ENSP00000312617	SPU_025580tr	DappuP301758	NEMVEDRAFT_v1g172778-PA	F23F1.1	ENSCINP00000015864	jgi|Lotgi1|186104|estExt_Genewise1.C_sca_140148
gonads_contig_102835_AS
gonads_contig_102835_S
gonads_contig_102838_AS
gonads_contig_102838_S
gonads_contig_10286_N	CGI_10017805	sp|P11233|RALA_HUMAN			ENSDARP00000066862	ENSGACP00000006577	FBpp0070559	ENSP00000005257	SPU_017972tr	DappuP303962	NEMVEDRAFT_v1g181274-PA	Y53G8AR.3b	ENSCINP00000023591	jgi|Lotgi1|193895|estExt_Genewise1.C_sca_550206
gonads_contig_102866_P									SPU_000937tr
gonads_contig_10287_AS
gonads_contig_10287_S
gonads_contig_102872_N														jgi|Lotgi1|131309|e_gw1.73.177.1
gonads_contig_102887_N	CGI_10026681	sp|P23398|UBIQP_STRPU	CGI_10026681	AB122067.p.cg.8	ENSDARP00000107491	ENSGACP00000026769	FBpp0089269	ENSP00000463647	SPU_021496tr	DappuP243700	NEMVEDRAFT_v1g217964-PA	F25B5.4a.1	ENSCINP00000015598	jgi|Lotgi1|234561|estExt_fgenesh2_pg.C_sca_520131
gonads_contig_10289_AS
gonads_contig_10289_S
gonads_contig_10290_AS
gonads_contig_10290_S
gonads_contig_10291_N	CGI_10002215													jgi|Lotgi1|163663|fgenesh2_pg.C_sca_41000025
gonads_contig_102925_AS
gonads_contig_102925_S
gonads_contig_102927_AS
gonads_contig_102927_S
gonads_contig_10293_AS
gonads_contig_10293_S
gonads_contig_10294_P	CGI_10026034	sp|Q55E58|PATS1_DICDI			ENSDARP00000051545	ENSGACP00000016938	FBpp0111700	ENSP00000298910	SPU_025011tr	DappuP320464	NEMVEDRAFT_v1g199564-PA	F31E3.2b	ENSCINP00000034317	jgi|Lotgi1|152367|fgenesh2_pg.C_sca_1000505
gonads_contig_102948_AS
gonads_contig_102948_S
gonads_contig_10295_P	CGI_10021366	sp|P25867|UBCD1_DROME			ENSDARP00000033537	ENSGACP00000014786	FBpp0082477	ENSP00000222402	SPU_023613tr	DappuP340067	NEMVEDRAFT_v1g236730-PA	M7.1.2	ENSCINP00000007962	jgi|Lotgi1|205258|estExt_fgenesh2_kg.C_sca_1680013
gonads_contig_102961_P	CGI_10015916	sp|P18418|CALR_RAT			ENSDARP00000099564	ENSGACP00000004031	FBpp0081581	ENSP00000320866	SPU_004887tr	DappuP210624	NEMVEDRAFT_v1g61368-PA	Y38A10A.5.2	ENSCINP00000016510	jgi|Lotgi1|206609|estExt_fgenesh2_pm.C_sca_350014
gonads_contig_102969_AS
gonads_contig_102969_S
gonads_contig_102970_P	CGI_10027022	sp|P43233|CATB_CHICK			ENSDARP00000114825	ENSGACP00000013558	FBpp0073669	ENSP00000411254	SPU_027316tr	DappuP306608	NEMVEDRAFT_v1g191860-PA	F57F5.1	ENSCINP00000031460	jgi|Lotgi1|197490|estExt_Genewise1.C_sca_870043
gonads_contig_102987_AS
gonads_contig_102987_S
gonads_contig_103005_AS
gonads_contig_103005_S
gonads_contig_10301_AS
gonads_contig_10301_S
gonads_contig_103014_N	CGI_10022730	sp|P00544|FGR_FSVGR	CGI_10022733	FP009056.p.cg.8	ENSDARP00000122263	ENSGACP00000010430	FBpp0085365	ENSP00000409264	SPU_009433tr	DappuP301040	NEMVEDRAFT_v1g210933-PA	M03F4.2a	ENSCINP00000001538	jgi|Lotgi1|193218|estExt_Genewise1.C_sca_510040
gonads_contig_103018_AS
gonads_contig_103018_S
gonads_contig_10302_P	CGI_10010751	sp|Q5RBB3|NOB1_PONAB			ENSDARP00000013936	ENSGACP00000023202	FBpp0071365	ENSP00000268802	SPU_014794tr	DappuP301213		Y54E10BR.4	ENSCINP00000030728	jgi|Lotgi1|211535|estExt_Genewise1Plus.C_sca_90486
gonads_contig_103024_N	CGI_10021398	sp|Q4R6K9|NDUS1_MACFA			ENSDARP00000028571	ENSGACP00000005709	FBpp0071129	ENSP00000392709	SPU_006426tr	DappuP312118	NEMVEDRAFT_v1g226219-PA	Y45G12B.1a.2	ENSCINP00000011600	jgi|Lotgi1|206956|estExt_fgenesh2_pm.C_sca_550019
gonads_contig_103026_P	CGI_10004408	sp|Q9BQ24|ZFY21_HUMAN			ENSDARP00000069214	ENSGACP00000006350		ENSP00000450746					ENSCINP00000032810
gonads_contig_10305_P	CGI_10012290	sp|Q8BXX2|ZBT49_MOUSE			ENSDARP00000106009	ENSGACP00000020855	FBpp0079047	ENSP00000418804	SPU_008563tr	DappuP303523	NEMVEDRAFT_v1g104526-PA	R53.3a	ENSCINP00000024617	jgi|Lotgi1|145034|e_gw1.279.29.1
gonads_contig_10306_N	CGI_10011437					ENSGACP00000026342	FBpp0074149				NEMVEDRAFT_v1g199927-PA		ENSCINP00000002008
gonads_contig_103073_P	CGI_10019579	sp|O02194|PSN_DROME			ENSDARP00000030180	ENSGACP00000026286	FBpp0113009	ENSP00000339860	SPU_006912tr	DappuP299856		F35H12.3	ENSCINP00000004803	jgi|Lotgi1|138705|e_gw1.128.129.1
gonads_contig_103081_AS
gonads_contig_103081_S
gonads_contig_10309_AS
gonads_contig_10309_S
gonads_contig_103105_P	CGI_10019253	sp|A6H782|TEKT3_BOVIN			ENSDARP00000066212	ENSGACP00000004357	FBpp0070049	ENSP00000343995	SPU_023618tr	DappuP224364	NEMVEDRAFT_v1g243989-PA		ENSCINP00000006343	jgi|Lotgi1|131220|e_gw1.73.22.1
gonads_contig_10312_P	CGI_10002896	sp|Q55AP8|COMC_DICDI			ENSDARP00000118074	ENSGACP00000017596	FBpp0290337	ENSP00000425596	SPU_013989tr	DappuP47122	NEMVEDRAFT_v1g87929-PA	K08C7.3b.2	ENSCINP00000026881	jgi|Lotgi1|238278|estExt_fgenesh2_pg.C_sca_1390008
gonads_contig_10314_AS
gonads_contig_10314_S
gonads_contig_103153_P	CGI_10010906				ENSDARP00000010788	ENSGACP00000021864		ENSP00000392531			NEMVEDRAFT_v1g127124-PA	F17C11.3	ENSCINP00000030691	jgi|Lotgi1|121119|e_gw1.35.15.1
gonads_contig_10316_AS
gonads_contig_10316_S
gonads_contig_103168_P	CGI_10027192	sp|Q26481|RL5_STYCL			ENSDARP00000007676	ENSGACP00000005573	FBpp0110424	ENSP00000359338	SPU_013432tr	DappuP299917	NEMVEDRAFT_v1g236834-PA	F54C9.5.2	ENSCINP00000017093	jgi|Lotgi1|224562|estExt_Genewise1Plus.C_sca_1170119
gonads_contig_10317_N	CGI_10026109	sp|Q9UBM8|MGT4C_HUMAN			ENSDARP00000101204	ENSGACP00000012586	FBpp0075440	ENSP00000376900	SPU_005707tr	DappuP310736	NEMVEDRAFT_v1g106996-PA		ENSCINP00000022844	jgi|Lotgi1|172688|fgenesh2_pg.C_sca_139000041
gonads_contig_10318_N	CGI_10005716	sp|E1BLZ4|ZFY26_BOVIN	CGI_10005718		ENSDARP00000115049	ENSGACP00000016270	FBpp0081863	ENSP00000251119	SPU_006305tr	DappuP239388	NEMVEDRAFT_v1g178508-PA			jgi|Lotgi1|238051|estExt_fgenesh2_pg.C_sca_1280060
gonads_contig_103183_AS
gonads_contig_103183_S
gonads_contig_103189_P	CGI_10022332													jgi|Lotgi1|127909|e_gw1.59.170.1
gonads_contig_10320_P	CGI_10011487	sp|Q28IV3|RPAP3_XENTR			ENSDARP00000107727	ENSGACP00000025272	FBpp0072164	ENSP00000401823	SPU_008116tr	DappuP301530	NEMVEDRAFT_v1g176010-PA	R09E12.3	ENSCINP00000019105	jgi|Lotgi1|74812|gw1.46.162.1
gonads_contig_103202_AS
gonads_contig_103202_S
gonads_contig_103205_P	CGI_10028411	sp|Q8HZK2|DUOX2_PIG			ENSDARP00000085160	ENSGACP00000008196	FBpp0289611	ENSP00000400283	SPU_000512tr	DappuP320872		F56C11.1	ENSCINP00000008215	jgi|Lotgi1|235056|estExt_fgenesh2_pg.C_sca_580113
gonads_contig_103209_P	CGI_10015118	sp|Q5RF02|TCPE_PONAB			ENSDARP00000066759	ENSGACP00000003478	FBpp0087096	ENSP00000423052	SPU_025484tr	DappuP307416	NEMVEDRAFT_v1g151104-PA	C07G2.3b.4	ENSCINP00000018097	jgi|Lotgi1|150024|fgenesh2_kg.C_sca_22000003
gonads_contig_103221_P	CGI_10013345	sp|P58545|BTBD3_MOUSE			ENSDARP00000109601	ENSGACP00000005941		ENSP00000367471	SPU_027402tr	DappuP228725				jgi|Lotgi1|166873|fgenesh2_pg.C_sca_61000121
gonads_contig_10323_AS
gonads_contig_10323_S
gonads_contig_103245_P	CGI_10024969				ENSDARP00000117388	ENSGACP00000000272			SPU_026842tr					jgi|Lotgi1|67017|gw1.19.147.1
gonads_contig_10325_P	CGI_10022621	sp|Q700K0|SSPO_RAT			ENSDARP00000088544	ENSGACP00000001375	FBpp0289568	ENSP00000356462	SPU_007800tr	DappuP54505	NEMVEDRAFT_v1g82974-PA	C02B4.1	ENSCINP00000036428	jgi|Lotgi1|164195|fgenesh2_pg.C_sca_44000037
gonads_contig_103258_P	CGI_10003628	sp|Q8MPM1|GELS2_LUMTE			ENSDARP00000075639	ENSGACP00000023988	FBpp0078612	ENSP00000297029	SPU_027390tr	DappuP311761	NEMVEDRAFT_v1g158484-PA	K06A4.3	ENSCINP00000019546	jgi|Lotgi1|214936|estExt_Genewise1Plus.C_sca_250001
gonads_contig_10326_AS
gonads_contig_10326_S
gonads_contig_103286_AS
gonads_contig_103286_S
gonads_contig_10330_AS
gonads_contig_10330_S
gonads_contig_10331_AS
gonads_contig_10331_S
gonads_contig_103313_AS
gonads_contig_103313_S
gonads_contig_10332_N	CGI_10021367													jgi|Lotgi1|229644|estExt_fgenesh2_pg.C_sca_80284
gonads_contig_10334_N	CGI_10018260				ENSDARP00000124540				SPU_005614tr
gonads_contig_103363_P	CGI_10006076	sp|Q99946|PRRT1_HUMAN			ENSDARP00000120280	ENSGACP00000017165		ENSP00000414711						jgi|Lotgi1|234302|estExt_fgenesh2_pg.C_sca_490062
gonads_contig_103365_AS
gonads_contig_103365_S
gonads_contig_103370_AS
gonads_contig_103370_S
gonads_contig_103376_AS
gonads_contig_103376_S
gonads_contig_103402_AS
gonads_contig_103402_S
gonads_contig_103408_AS
gonads_contig_103408_S
gonads_contig_103422_AS
gonads_contig_103422_S
gonads_contig_10343_N	CGI_10022282	sp|Q5R9C7|SC11A_PONAB			ENSDARP00000009538	ENSGACP00000021700	FBpp0081185	ENSP00000268220	SPU_024324tr	DappuP303416	NEMVEDRAFT_v1g166728-PA	Y54E10BR.5.1	ENSCINP00000029455	jgi|Lotgi1|235937|estExt_fgenesh2_pg.C_sca_720043
gonads_contig_103430_AS
gonads_contig_103430_S
gonads_contig_10344_AS
gonads_contig_10344_S
gonads_contig_103450_N	CGI_10012684	sp|P01122|RHO_APLCA	CGI_10012682		ENSDARP00000018377	ENSGACP00000004773	FBpp0089130	ENSP00000400175	SPU_011029tr	DappuP301996	NEMVEDRAFT_v1g243859-PA	Y51H4A.3	ENSCINP00000006386	jgi|Lotgi1|233776|estExt_fgenesh2_pg.C_sca_430083
gonads_contig_103459_AS
gonads_contig_103459_S
gonads_contig_10346_N	CGI_10000338	sp|Q8JHV9|BIR7A_XENLA			ENSDARP00000065554	ENSGACP00000027283	FBpp0086432	ENSP00000436855	SPU_002428tr	DappuP204003	NEMVEDRAFT_v1g248420-PA	F10D7.5c	ENSCINP00000009812	jgi|Lotgi1|130366|e_gw1.69.134.1
gonads_contig_103462_P	CGI_10009709	sp|P78417|GSTO1_HUMAN			ENSDARP00000032411	ENSGACP00000012264	FBpp0076349	ENSP00000358724	SPU_015497tr	DappuP318250	NEMVEDRAFT_v1g210927-PA	K10F12.4a	ENSCINP00000021581	jgi|Lotgi1|204139|estExt_fgenesh2_kg.C_sca_400015
gonads_contig_103468_N	CGI_10019507	sp|Q4LDE5|SVEP1_HUMAN		AM853539.p.cg.8	ENSDARP00000071352	ENSGACP00000024478	FBpp0111718	ENSP00000384917	SPU_022753tr		NEMVEDRAFT_v1g199450-PA		ENSCINP00000015475	jgi|Lotgi1|233055|estExt_fgenesh2_pg.C_sca_340117
gonads_contig_10347_N	CGI_10008688	sp|Q8AVY1|ODF3A_XENLA			ENSDARP00000108259	ENSGACP00000015288		ENSP00000325868	SPU_014186tr	DappuP309816	NEMVEDRAFT_v1g233133-PA		ENSCINP00000014776	jgi|Lotgi1|174033|fgenesh2_pg.C_sca_179000039
gonads_contig_103479_AS
gonads_contig_103479_S
gonads_contig_103486_AS
gonads_contig_103486_S
gonads_contig_103509_AS
gonads_contig_103509_S
gonads_contig_10352_AS
gonads_contig_10352_S
gonads_contig_10353_AS
gonads_contig_10353_S
gonads_contig_103538_AS
gonads_contig_103538_S
gonads_contig_103549_AS
gonads_contig_103549_S
gonads_contig_10355_P	CGI_10003574	sp|Q9P0U4|CXXC1_HUMAN			ENSDARP00000032784	ENSGACP00000001499	FBpp0292089	ENSP00000390475	SPU_016903tr	DappuP229353	NEMVEDRAFT_v1g10765-PA	F52B11.1b.2	ENSCINP00000021737	jgi|Lotgi1|223348|estExt_Genewise1Plus.C_sca_930016
gonads_contig_103559_AS
gonads_contig_103559_S
gonads_contig_103575_P	CGI_10016270	sp|Q8MJ08|PE2R4_BOVIN			ENSDARP00000092384	ENSGACP00000012663		ENSP00000401423	SPU_028905tr	DappuP58618	NEMVEDRAFT_v1g91884-PA		ENSCINP00000013599	jgi|Lotgi1|194810|estExt_Genewise1.C_sca_620081
gonads_contig_103576_AS
gonads_contig_103576_S
gonads_contig_103577_P	CGI_10026389	sp|O88279|SLIT1_RAT			ENSDARP00000114643	ENSGACP00000013123	FBpp0112919	ENSP00000263388	SPU_022786tr	DappuP129960	NEMVEDRAFT_v1g79796-PA	F11C7.4	ENSCINP00000001293	jgi|Lotgi1|238609|estExt_fgenesh2_pg.C_sca_1540027
gonads_contig_103580_P	CGI_10028368	sp|O43390|HNRPR_HUMAN			ENSDARP00000105632	ENSGACP00000015431		ENSP00000415042	SPU_019557tr		NEMVEDRAFT_v1g209974-PA
gonads_contig_103584_AS
gonads_contig_103584_S
gonads_contig_103593_P	CGI_10000124							ENSP00000256594			NEMVEDRAFT_v1g226731-PA		ENSCINP00000010811	jgi|Lotgi1|233779|estExt_fgenesh2_pg.C_sca_430124
gonads_contig_103594_P	CGI_10008493	sp|P0CG71|UBIQ1_CAEEL		FU6OSJA01D4QXD.p.cg.8	ENSDARP00000107110	ENSGACP00000026768	FBpp0079606	ENSP00000438394	SPU_021496tr	DappuP48454	NEMVEDRAFT_v1g231164-PA	F25B5.4a.1	ENSCINP00000015598	jgi|Lotgi1|234561|estExt_fgenesh2_pg.C_sca_520131
gonads_contig_103597_AS
gonads_contig_103597_S
gonads_contig_10360_AS	CGI_10023641	sp|Q5RBR6|SPRY3_PONAB			ENSDARP00000098711	ENSGACP00000000774		ENSP00000449452	SPU_011814tr		NEMVEDRAFT_v1g100150-PA		ENSCINP00000005998	jgi|Lotgi1|121837|e_gw1.38.7.1
gonads_contig_10360_S	CGI_10023641	sp|Q5RBR6|SPRY3_PONAB			ENSDARP00000098711	ENSGACP00000000774		ENSP00000449452	SPU_011814tr		NEMVEDRAFT_v1g100150-PA		ENSCINP00000005998	jgi|Lotgi1|121837|e_gw1.38.7.1
gonads_contig_103621_P	CGI_10006413	sp|O00148|DX39A_HUMAN			ENSDARP00000010925	ENSGACP00000008190	FBpp0078756	ENSP00000242776	SPU_024704tr	DappuP219465	NEMVEDRAFT_v1g236766-PA	C26D10.2a.1	ENSCINP00000010722	jgi|Lotgi1|225638|estExt_Genewise1Plus.C_sca_1460133
gonads_contig_103640_AS
gonads_contig_103640_S
gonads_contig_103648_AS
gonads_contig_103648_S
gonads_contig_103656_AS
gonads_contig_103656_S
gonads_contig_103657_AS
gonads_contig_103657_S
gonads_contig_10367_N	CGI_10028240
gonads_contig_103672_AS
gonads_contig_103672_S
gonads_contig_103677_AS
gonads_contig_103677_S
gonads_contig_103680_AS
gonads_contig_103680_S
gonads_contig_10370_P	CGI_10010087	sp|Q8R3N1|NOP14_MOUSE			ENSDARP00000044183	ENSGACP00000021834	FBpp0082928	ENSP00000381146	SPU_026970tr	DappuP308709	NEMVEDRAFT_v1g178433-PA	Y48G1A.4	ENSCINP00000032357	jgi|Lotgi1|115358|e_gw1.21.55.1
gonads_contig_103704_P	CGI_10002455	sp|P68373|TBA1C_MOUSE			ENSDARP00000019888	ENSGACP00000015265	FBpp0081153	ENSP00000301072	SPU_012679tr	DappuP220904	NEMVEDRAFT_v1g202466-PA	C44B11.3	ENSCINP00000002012	jgi|Lotgi1|238850|estExt_fgenesh2_pg.C_sca_1750016
gonads_contig_10371_AS
gonads_contig_10371_S
gonads_contig_103712_AS
gonads_contig_103712_S
gonads_contig_103714_P	CGI_10027348	sp|Q9Y2K5|R3HD2_HUMAN			ENSDARP00000086415	ENSGACP00000019692	FBpp0111758	ENSP00000351784	SPU_027782tr	DappuP94409	NEMVEDRAFT_v1g244887-PA			jgi|Lotgi1|111078|e_gw1.12.58.1
gonads_contig_10373_AS
gonads_contig_10373_S
gonads_contig_10376_N	CGI_10010102	sp|Q92733|PRCC_HUMAN			ENSDARP00000086697	ENSGACP00000005516	FBpp0072692	ENSP00000403560	SPU_007966tr	DappuP305525	NEMVEDRAFT_v1g247754-PA	C39E9.11		jgi|Lotgi1|157968|fgenesh2_pg.C_sca_15000306
gonads_contig_10379_P	CGI_10009874	sp|Q5ZI69|RM37_CHICK			ENSDARP00000085912	ENSGACP00000019352	FBpp0291479	ENSP00000354086	SPU_010923tr	DappuP301877	NEMVEDRAFT_v1g237130-PA		ENSCINP00000018655	jgi|Lotgi1|228627|estExt_fgenesh2_pg.C_sca_30252
gonads_contig_1038_N	CGI_10017693	sp|P62321|RUXF_XENLA			ENSDARP00000053128	ENSGACP00000026497	FBpp0087118	ENSP00000266735	SPU_019580tr	DappuP220519	NEMVEDRAFT_v1g163667-PA	ZK652.1.1	ENSCINP00000032539	jgi|Lotgi1|182555|estExt_Genewise1.C_sca_40311
gonads_contig_10380_AS
gonads_contig_10380_S
gonads_contig_10381_N	CGI_10000994	sp|P22984|AMID_RHOER			ENSDARP00000045614	ENSGACP00000017579	FBpp0083132	ENSP00000358042	SPU_020324tr	DappuP188353	NEMVEDRAFT_v1g114332-PA	Y41D4A.6		jgi|Lotgi1|225908|estExt_Genewise1Plus.C_sca_1540002
gonads_contig_103829_P	CGI_10021745	sp|Q5ZJY5|SMC5_CHICK			ENSDARP00000117735	ENSGACP00000010884		ENSP00000354957	SPU_008214tr	DappuP226104			ENSCINP00000016652	jgi|Lotgi1|102434|e_gw1.1.536.1
gonads_contig_10383_P	CGI_10012486	sp|Q96M20|CT152_HUMAN			ENSDARP00000085704	ENSGACP00000013490	FBpp0073944	ENSP00000442729	SPU_013114tr	DappuP92349	NEMVEDRAFT_v1g198328-PA	C09G4.2c	ENSCINP00000021717	jgi|Lotgi1|231021|estExt_fgenesh2_pg.C_sca_160304
gonads_contig_103833_AS
gonads_contig_103833_S
gonads_contig_103835_P	CGI_10013829	sp|Q9R045|ANGL2_MOUSE			ENSDARP00000067598	ENSGACP00000021009	FBpp0071674	ENSP00000362516	SPU_006982tr	DappuP195987	NEMVEDRAFT_v1g107528-PA	T15B7.1	ENSCINP00000023956	jgi|Lotgi1|118333|e_gw1.28.213.1
gonads_contig_10384_N	CGI_10022385	sp|Q29RU9|SOX_BOVIN			ENSDARP00000072446	ENSGACP00000018098	FBpp0085457	ENSP00000317721	SPU_028441tr	DappuP317710	NEMVEDRAFT_v1g163554-PA	C15B12.1	ENSCINP00000012361	jgi|Lotgi1|223340|estExt_Genewise1Plus.C_sca_920168
gonads_contig_103853_P	CGI_10013164	sp|Q9GZ71|TPM_HALDV			ENSDARP00000111203	ENSGACP00000014937	FBpp0296934	ENSP00000453941	SPU_000128tr	DappuP230081	NEMVEDRAFT_v1g237239-PA	Y105E8B.1a	ENSCINP00000008862	jgi|Lotgi1|233095|estExt_fgenesh2_pg.C_sca_340181
gonads_contig_10387_P	CGI_10028330	sp|Q9QXV3|ING1_MOUSE			ENSDARP00000102740	ENSGACP00000001097	FBpp0080104	ENSP00000328436	SPU_028848tr	DappuP306779	NEMVEDRAFT_v1g232401-PA	Y51H1A.4	ENSCINP00000012930	jgi|Lotgi1|182053|estExt_Genewise1.C_sca_30012
gonads_contig_10390_P	CGI_10025401	sp|P04709|ADT1_MAIZE			ENSDARP00000096504	ENSGACP00000027360	FBpp0073282	ENSP00000370808	SPU_004813tr	DappuP302682	NEMVEDRAFT_v1g239511-PA	T01B11.4	ENSCINP00000032502	jgi|Lotgi1|232343|estExt_fgenesh2_pg.C_sca_280082
gonads_contig_10391_P	CGI_10024382	sp|Q8IXY8|PPIL6_HUMAN			ENSDARP00000061788	ENSGACP00000011712	FBpp0084655	ENSP00000427929	SPU_028896tr	DappuP200995	NEMVEDRAFT_v1g166626-PA	Y49A3A.5.1	ENSCINP00000009164	jgi|Lotgi1|195649|estExt_Genewise1.C_sca_690042
gonads_contig_103917_P	CGI_10016143	sp|P57747|VATD_SUBDO			ENSDARP00000022320	ENSGACP00000011314	FBpp0086468	ENSP00000451031	SPU_012628tr	DappuP230767	NEMVEDRAFT_v1g104847-PA	F55H2.2.2	ENSCINP00000009860	jgi|Lotgi1|233963|estExt_fgenesh2_pg.C_sca_450139
gonads_contig_10392_AS
gonads_contig_10392_S
gonads_contig_103922_P	CGI_10008615	sp|Q9EPH8|PABP1_RAT			ENSDARP00000124828	ENSGACP00000004681	FBpp0085922	ENSP00000428840	SPU_015317tr	DappuP305314	NEMVEDRAFT_v1g230864-PA	Y106G6H.2a.4	ENSCINP00000005723	jgi|Lotgi1|137449|e_gw1.115.135.1
gonads_contig_103926_AS
gonads_contig_103926_S
gonads_contig_103955_P	CGI_10005619	sp|Q155U0|FFR_DANRE			ENSDARP00000083577	ENSGACP00000026798	FBpp0085829	ENSP00000279281	SPU_002997tr	DappuP307207	NEMVEDRAFT_v1g123181-PA	B0414.8a	ENSCINP00000034065	jgi|Lotgi1|173187|fgenesh2_pg.C_sca_150000046
gonads_contig_103964_P		sp|Q37710|NU5M_ARTSF								DappuP273522	NEMVEDRAFT_v1g71841-PA
gonads_contig_103966_P		sp|P24050|RS5_RAT			ENSDARP00000123493	ENSGACP00000003755	FBpp0300392	ENSP00000196551	SPU_022957tr	DappuP301516	NEMVEDRAFT_v1g160743-PA	T05E11.1.2	ENSCINP00000004982	jgi|Lotgi1|109561|e_gw1.10.408.1
gonads_contig_10397_P	CGI_10013102	sp|Q8IYB9|ZN595_HUMAN			ENSDARP00000110997	ENSGACP00000018043	FBpp0082061	ENSP00000440624	SPU_000017tr	DappuP202084	NEMVEDRAFT_v1g123933-PA	Y55F3AM.14	ENSCINP00000006383	jgi|Lotgi1|158052|fgenesh2_pg.C_sca_16000020
gonads_contig_10398_AS
gonads_contig_10398_S
gonads_contig_103985_AS
gonads_contig_103985_S
gonads_contig_10399_AS
gonads_contig_10399_S
gonads_contig_10400_P	CGI_10017660	sp|Q91785|KI15A_XENLA			ENSDARP00000090639	ENSGACP00000010994	FBpp0072616	ENSP00000324020	SPU_021317tr	DappuP303133	NEMVEDRAFT_v1g166826-PA	M02B7.3a	ENSCINP00000019061	jgi|Lotgi1|119762|e_gw1.32.106.1
gonads_contig_104010_P	CGI_10011187	sp|Q93573|TCTP_CAEEL			ENSDARP00000122684		FBpp0081820					F25H2.11.2
gonads_contig_104011_P	CGI_10026913	sp|Q3ZBH0|TCPB_BOVIN			ENSDARP00000056582	ENSGACP00000019411	FBpp0071226	ENSP00000299300	SPU_007202tr	DappuP213377	NEMVEDRAFT_v1g191440-PA	T21B10.7.2	ENSCINP00000011040	jgi|Lotgi1|210058|estExt_Genewise1Plus.C_sca_50418
gonads_contig_104012_P	CGI_10024486								SPU_002548tr		NEMVEDRAFT_v1g63016-PA			jgi|Lotgi1|137430|e_gw1.115.50.1
gonads_contig_104026_AS
gonads_contig_104026_S
gonads_contig_10403_N	CGI_10017875	sp|Q9H0G5|NSRP1_HUMAN			ENSDARP00000013430	ENSGACP00000027128	FBpp0073597	ENSP00000247026	SPU_011287tr	DappuP312432	NEMVEDRAFT_v1g133733-PA	C16C10.6.2	ENSCINP00000017538	jgi|Lotgi1|233455|estExt_fgenesh2_pg.C_sca_390165
gonads_contig_10404_P	CGI_10009106										NEMVEDRAFT_v1g239684-PA		ENSCINP00000035298
gonads_contig_104052_AS
gonads_contig_104052_S
gonads_contig_10406_P	CGI_10022698						FBpp0082576				NEMVEDRAFT_v1g189681-PA	Y41E3.1a.2		jgi|Lotgi1|109590|e_gw1.10.483.1
gonads_contig_104060_AS
gonads_contig_104060_S
gonads_contig_104063_P	CGI_10025593	sp|Q5RC94|NBR1_PONAB						ENSP00000343479	SPU_025701tr					jgi|Lotgi1|238738|estExt_fgenesh2_pg.C_sca_1650004
gonads_contig_104078_P	CGI_10025378											K03E5.2a		jgi|Lotgi1|228655|estExt_fgenesh2_pg.C_sca_30329
gonads_contig_10410_P	CGI_10022749	sp|Q21743|GST9_CAEEL			ENSDARP00000032422	ENSGACP00000008615	FBpp0099646	ENSP00000295256	SPU_023664tr	DappuP230761	NEMVEDRAFT_v1g162659-PA	R05F9.5	ENSCINP00000025179	jgi|Lotgi1|231125|estExt_fgenesh2_pg.C_sca_170277
gonads_contig_104107_P	CGI_10012778				ENSDARP00000098758			ENSP00000340572	SPU_013872tr					jgi|Lotgi1|236362|estExt_fgenesh2_pg.C_sca_800005
gonads_contig_10412_AS
gonads_contig_10412_S
gonads_contig_104123_P	CGI_10018845								SPU_003678tr	DappuP104419	NEMVEDRAFT_v1g957-PA			jgi|Lotgi1|200505|estExt_Genewise1.C_sca_1430052
gonads_contig_104126_P	CGI_10008836	sp|Q6DJI8|EI3GA_XENLA			ENSDARP00000106016	ENSGACP00000018150	FBpp0070430	ENSP00000253108	SPU_002443tr	DappuP230293	NEMVEDRAFT_v1g222517-PA	F22B5.2.3	ENSCINP00000035490	jgi|Lotgi1|238461|estExt_fgenesh2_pg.C_sca_1460048
gonads_contig_104130_AS
gonads_contig_104130_S
gonads_contig_104140_AS
gonads_contig_104140_S
gonads_contig_10416_N	CGI_10024392	sp|Q9GLV6|DDX58_PIG			ENSDARP00000118927	ENSGACP00000007327	FBpp0076649	ENSP00000442160	SPU_015785tr	DappuP311480	NEMVEDRAFT_v1g87071-PA	F15B10.2	ENSCINP00000023861	jgi|Lotgi1|211354|estExt_Genewise1Plus.C_sca_90218
gonads_contig_104167_P	CGI_10027326	sp|Q14192|FHL2_HUMAN			ENSDARP00000108260	ENSGACP00000003955	FBpp0297643	ENSP00000350846	SPU_007981tr	DappuP190431	NEMVEDRAFT_v1g177334-PA	F25H5.1c.1	ENSCINP00000025759	jgi|Lotgi1|229023|estExt_fgenesh2_pg.C_sca_50216
gonads_contig_10417_N	CGI_10007658								SPU_000439tr					jgi|Lotgi1|153825|fgenesh2_pg.C_sca_4000284
gonads_contig_10418_P	CGI_10001199	sp|Q32PE0|RPAB2_BOVIN			ENSDARP00000053200	ENSGACP00000009717	FBpp0078433	ENSP00000403852	SPU_028524tr	DappuP64901	NEMVEDRAFT_v1g175530-PA	C06A1.5	ENSCINP00000033676	jgi|Lotgi1|193840|estExt_Genewise1.C_sca_550100
gonads_contig_10419_P	CGI_10026831	sp|Q5VZQ5|CJ122_HUMAN						ENSP00000357811					ENSCINP00000020069	jgi|Lotgi1|160937|fgenesh2_pg.C_sca_26000235
gonads_contig_104196_AS
gonads_contig_104196_S
gonads_contig_10421_AS
gonads_contig_10421_S
gonads_contig_10422_P	CGI_10022743	sp|A2Q9L0|CCR4_ASPNC			ENSDARP00000032583	ENSGACP00000005141	FBpp0083956	ENSP00000264903	SPU_020798tr	DappuP46150	NEMVEDRAFT_v1g195293-PA	ZC518.3b	ENSCINP00000014202	jgi|Lotgi1|233228|estExt_fgenesh2_pg.C_sca_360085
gonads_contig_104229_P	CGI_10003157	sp|Q0IHU5|ISOC1_XENTR			ENSDARP00000110335	ENSGACP00000014006	FBpp0072230	ENSP00000426921	SPU_019768tr	DappuP52222	NEMVEDRAFT_v1g165649-PA	F35G2.2.1	ENSCINP00000003182	jgi|Lotgi1|121884|e_gw1.39.192.1
gonads_contig_10423_P	CGI_10015402	sp|Q5RBK3|HACD2_PONAB			ENSDARP00000022289	ENSGACP00000005381	FBpp0079897	ENSP00000373153	SPU_001280tr	DappuP305850	NEMVEDRAFT_v1g140243-PA	T15B7.2.2	ENSCINP00000011843	jgi|Lotgi1|222938|estExt_Genewise1Plus.C_sca_870205
gonads_contig_104233_P	CGI_10013829	sp|Q9R045|ANGL2_MOUSE			ENSDARP00000067598	ENSGACP00000024191	FBpp0288729	ENSP00000362516	SPU_009606tr	DappuP195987	NEMVEDRAFT_v1g113913-PA		ENSCINP00000023956	jgi|Lotgi1|118333|e_gw1.28.213.1
gonads_contig_104239_AS
gonads_contig_104239_S
gonads_contig_10425_P	CGI_10026034	sp|Q55E58|PATS1_DICDI			ENSDARP00000111320			ENSP00000298910	SPU_026744tr		NEMVEDRAFT_v1g199564-PA			jgi|Lotgi1|152367|fgenesh2_pg.C_sca_1000505
gonads_contig_104264_AS
gonads_contig_104264_S
gonads_contig_104279_P					ENSDARP00000106299		FBpp0074443				NEMVEDRAFT_v1g88905-PA		ENSCINP00000012841	jgi|Lotgi1|112603|e_gw1.15.238.1
gonads_contig_104299_P	CGI_10021480	sp|P51544|KARG_HALMK			ENSDARP00000024900	ENSGACP00000006298	FBpp0076270	ENSP00000410289	SPU_015323tr	DappuP220693	NEMVEDRAFT_v1g197000-PA	F46H5.3a.1	ENSCINP00000017993	jgi|Lotgi1|183151|estExt_Genewise1.C_sca_50557
gonads_contig_104313_P	CGI_10028515	sp|Q8BU85|MSRB3_MOUSE			ENSDARP00000120380	ENSGACP00000025474	FBpp0297596	ENSP00000445843	SPU_008676tr	DappuP41215	NEMVEDRAFT_v1g90236-PA	F44E2.6b	ENSCINP00000024927	jgi|Lotgi1|158925|fgenesh2_pg.C_sca_18000275
gonads_contig_10432_AS
gonads_contig_10432_S
gonads_contig_10433_P	CGI_10020985	sp|B1WC97|KCTD7_RAT			ENSDARP00000082410	ENSGACP00000017686	FBpp0083390	ENSP00000411624	SPU_009025tr	DappuP59545	NEMVEDRAFT_v1g172541-PA		ENSCINP00000007901	jgi|Lotgi1|85331|gw1.123.54.1
gonads_contig_104340_P	CGI_10006725				ENSDARP00000107225	ENSGACP00000027118								jgi|Lotgi1|57485|gw1.37.37.1
gonads_contig_10435_P	CGI_10024540													jgi|Lotgi1|229494|estExt_fgenesh2_pg.C_sca_70335
gonads_contig_104358_AS
gonads_contig_104358_S
gonads_contig_10436_P							FBpp0072671		SPU_025000tr	DappuP301345			ENSCINP00000035252	jgi|Lotgi1|149774|fgenesh2_kg.C_sca_15000091
gonads_contig_10437_P	CGI_10021219	sp|Q58CV6|KLDC3_BOVIN			ENSDARP00000110571	ENSGACP00000005442	FBpp0071164	ENSP00000400876	SPU_026210tr	DappuP301972	NEMVEDRAFT_v1g99370-PA	F53E4.1b	ENSCINP00000034233	jgi|Lotgi1|205828|estExt_fgenesh2_pm.C_sca_70009
gonads_contig_10439_N	CGI_10005020	sp|Q4A3R3|DMBT1_PIG			ENSDARP00000031608	ENSGACP00000012835		ENSP00000376540	SPU_018648tr		NEMVEDRAFT_v1g204836-PA
gonads_contig_104391_P	CGI_10007180	sp|Q925U2|LTC4S_RAT			ENSDARP00000096213	ENSGACP00000022321		ENSP00000292596	SPU_008286tr					jgi|Lotgi1|204965|estExt_fgenesh2_kg.C_sca_1040002
gonads_contig_10440_AS
gonads_contig_10440_S
gonads_contig_104413_N												Y54B9A.1
gonads_contig_104414_P	CGI_10023085	sp|Q01780|EXOSX_HUMAN			ENSDARP00000122676	ENSGACP00000009352	FBpp0112147	ENSP00000307307	SPU_016447tr	DappuP304334	NEMVEDRAFT_v1g129645-PA	C14A4.4a	ENSCINP00000004852
gonads_contig_10442_AS
gonads_contig_10442_S
gonads_contig_104424_AS
gonads_contig_104424_S
gonads_contig_10443_AS
gonads_contig_10443_S
gonads_contig_104459_P	CGI_10021299	sp|Q71R50|DHR11_CHICK			ENSDARP00000090869	ENSGACP00000026754	FBpp0297622	ENSP00000377962	SPU_028035tr	DappuP306348			ENSCINP00000009579	jgi|Lotgi1|205793|estExt_fgenesh2_pm.C_sca_60015
gonads_contig_10448_P	CGI_10027876	sp|Q8NBH2|KY_HUMAN			ENSDARP00000097688		FBpp0085568	ENSP00000397598	SPU_001730tr	DappuP50447	NEMVEDRAFT_v1g86262-PA	K02C4.4	ENSCINP00000010928	jgi|Lotgi1|157826|fgenesh2_pg.C_sca_15000164
gonads_contig_104499_P	CGI_10024594	sp|Q5R9M3|THIO_PONAB			ENSDARP00000064788	ENSGACP00000025320	FBpp0075439	ENSP00000363641	SPU_017484tr	DappuP230730	NEMVEDRAFT_v1g236543-PA	B0228.5b	ENSCINP00000034464	jgi|Lotgi1|217500|estExt_Genewise1Plus.C_sca_400054
gonads_contig_10451_P	CGI_10023570	sp|Q641W3|NUFP1_RAT			ENSDARP00000101596	ENSGACP00000018157	FBpp0074855	ENSP00000368459	SPU_022141tr	DappuP221545	NEMVEDRAFT_v1g248235-PA		ENSCINP00000025436	jgi|Lotgi1|231177|estExt_fgenesh2_pg.C_sca_180095
gonads_contig_104530_AS
gonads_contig_104530_S
gonads_contig_104546_AS
gonads_contig_104546_S
gonads_contig_10455_N					ENSDARP00000100350	ENSGACP00000018528					NEMVEDRAFT_v1g209585-PA		ENSCINP00000034588	jgi|Lotgi1|152556|fgenesh2_pg.C_sca_1000694
gonads_contig_104550_P	CGI_10017844	sp|A5PJI7|EI2BG_BOVIN			ENSDARP00000113333	ENSGACP00000018231	FBpp0086469	ENSP00000353575	SPU_008651tr	DappuP309342	NEMVEDRAFT_v1g106663-PA	C15F1.4	ENSCINP00000026376	jgi|Lotgi1|206598|estExt_fgenesh2_pm.C_sca_350001
gonads_contig_104553_AS
gonads_contig_104553_S
gonads_contig_104581_P	CGI_10026265	sp|P47954|GSTP1_CRIMI			ENSDARP00000074422	ENSGACP00000010188	FBpp0099646	ENSP00000381607	SPU_002694tr	DappuP219658	NEMVEDRAFT_v1g192646-PA	Y45G12C.2	ENSCINP00000000153	jgi|Lotgi1|237303|estExt_fgenesh2_pg.C_sca_1020012
gonads_contig_104584_AS
gonads_contig_104584_S
gonads_contig_104587_AS
gonads_contig_104587_S
gonads_contig_104595_P	CGI_10022306	sp|Q9VI10|SMD2_DROME			ENSDARP00000059193	ENSGACP00000008864	FBpp0081234	ENSP00000375798		DappuP309154	NEMVEDRAFT_v1g247177-PA	C52E4.3.2	ENSCINP00000033836	jgi|Lotgi1|218178|estExt_Genewise1Plus.C_sca_450184
gonads_contig_10460_N	CGI_10015973	sp|O76463|NFT1_CAEEL	CGI_10015973	FU6OSJA02H6II5.p.cg.8	ENSDARP00000093404	ENSGACP00000025176	FBpp0072385	ENSP00000356988	SPU_015489tr	DappuP334303	NEMVEDRAFT_v1g199437-PA	Y56A3A.13.1	ENSCINP00000006878	jgi|Lotgi1|188248|estExt_Genewise1.C_sca_230169
gonads_contig_104606_N	CGI_10013164	sp|Q9GZ71|TPM_HALDV			ENSDARP00000012717	ENSGACP00000001689	FBpp0296936	ENSP00000307712	SPU_000128tr	DappuP230081	NEMVEDRAFT_v1g237239-PA	Y105E8B.1a	ENSCINP00000004783	jgi|Lotgi1|233095|estExt_fgenesh2_pg.C_sca_340181
gonads_contig_104615_AS
gonads_contig_104615_S
gonads_contig_10463_AS
gonads_contig_10463_S
gonads_contig_104638_AS
gonads_contig_104638_S
gonads_contig_104649_P	CGI_10014735	sp|O35462|ANGP2_RAT			ENSDARP00000122074	ENSGACP00000013453	FBpp0111882	ENSP00000414501	SPU_012578tr	DappuP206258	NEMVEDRAFT_v1g87498-PA	D1009.3a	ENSCINP00000030028	jgi|Lotgi1|118333|e_gw1.28.213.1
gonads_contig_10465_P	CGI_10008517					ENSGACP00000026931			SPU_017539tr
gonads_contig_104677_P	CGI_10008845	sp|O35462|ANGP2_RAT			ENSDARP00000122074	ENSGACP00000013453	FBpp0071674	ENSP00000414501	SPU_012578tr	DappuP206258	NEMVEDRAFT_v1g129798-PA	D1009.3a	ENSCINP00000035522	jgi|Lotgi1|118333|e_gw1.28.213.1
gonads_contig_10468_AS
gonads_contig_10468_S
gonads_contig_104682_P	CGI_10008387	sp|Q9UKA8|RCAN3_HUMAN			ENSDARP00000058611	ENSGACP00000012509	FBpp0082709	ENSP00000384317	SPU_024656tr	DappuP215632	NEMVEDRAFT_v1g94409-PA	F54E7.7		jgi|Lotgi1|204598|estExt_fgenesh2_kg.C_sca_690011
gonads_contig_104711_P	CGI_10017205	sp|Q9UJZ1|STML2_HUMAN			ENSDARP00000064746	ENSGACP00000024082	FBpp0072054	ENSP00000348886	SPU_001098tr	DappuP299792	NEMVEDRAFT_v1g91851-PA	F30A10.5b.1	ENSCINP00000019012	jgi|Lotgi1|102489|e_gw1.1.1181.1
gonads_contig_104725_P	CGI_10024999	sp|P02552|TBA1_CHICK	CGI_10018930	AJ431728.p.cg.8	ENSDARP00000019888	ENSGACP00000005312	FBpp0081153	ENSP00000446637	SPU_028405tr	DappuP220904	NEMVEDRAFT_v1g248675-PA	C44B11.3	ENSCINP00000015767	jgi|Lotgi1|238850|estExt_fgenesh2_pg.C_sca_1750016
gonads_contig_10474_P	CGI_10019585	sp|A2AX52|CO6A4_MOUSE			ENSDARP00000103549	ENSGACP00000003927		ENSP00000399236	SPU_022974tr		NEMVEDRAFT_v1g207976-PA	K07D8.1	ENSCINP00000031657	jgi|Lotgi1|234764|estExt_fgenesh2_pg.C_sca_550024
gonads_contig_10475_P	CGI_10011831	sp|Q6P2D8|XRRA1_HUMAN			ENSDARP00000122238	ENSGACP00000025847	FBpp0076033	ENSP00000339918	SPU_001672tr	DappuP200985	NEMVEDRAFT_v1g221605-PA	C34C12.5.3	ENSCINP00000013242	jgi|Lotgi1|230081|estExt_fgenesh2_pg.C_sca_100331
gonads_contig_104762_P	CGI_10020973	sp|Q4QQW3|HOT_RAT			ENSDARP00000098935	ENSGACP00000002026	FBpp0071759	ENSP00000407115	SPU_000590tr		NEMVEDRAFT_v1g32294-PA	Y38F1A.6.7	ENSCINP00000009349	jgi|Lotgi1|138069|e_gw1.121.20.1
gonads_contig_104768_P	CGI_10022127											Y94H6A.4
gonads_contig_104770_AS
gonads_contig_104770_S
gonads_contig_10478_P	CGI_10025767						FBpp0085623			DappuP215623				jgi|Lotgi1|156637|fgenesh2_pg.C_sca_11000323
gonads_contig_104807_P	CGI_10028199				ENSDARP00000113301	ENSGACP00000017818					NEMVEDRAFT_v1g131227-PA		ENSCINP00000031500	jgi|Lotgi1|202134|estExt_Genewise1.C_sca_2210027
gonads_contig_104821_P	CGI_10018991	sp|Q6PHK6|PURB_DANRE			ENSDARP00000101909	ENSGACP00000019288	FBpp0089038	ENSP00000332706	SPU_001859tr	DappuP95385			ENSCINP00000013060	jgi|Lotgi1|121721|e_gw1.38.143.1
gonads_contig_10484_P	CGI_10004563	sp|Q9P2E9|RRBP1_HUMAN			ENSDARP00000007646	ENSGACP00000006254	FBpp0088433	ENSP00000246043	SPU_010975tr	DappuP333581	NEMVEDRAFT_v1g246748-PA	C18C4.5b	ENSCINP00000002086	jgi|Lotgi1|231081|estExt_fgenesh2_pg.C_sca_170194
gonads_contig_104859_P	CGI_10019675								SPU_012890tr
gonads_contig_10486_AS
gonads_contig_10486_S
gonads_contig_104882_P	CGI_10009185	sp|Q641Y2|NDUS2_RAT			ENSDARP00000074214	ENSGACP00000026441	FBpp0088174	ENSP00000376018	SPU_007825tr	DappuP307186	NEMVEDRAFT_v1g110807-PA	T26A5.3	ENSCINP00000012173	jgi|Lotgi1|213061|estExt_Genewise1Plus.C_sca_160005
gonads_contig_104898_P	CGI_10026413	sp|Q8BT60|CPNE3_MOUSE			ENSDARP00000021749	ENSGACP00000002400		ENSP00000198765	SPU_020636tr	DappuP207632	NEMVEDRAFT_v1g168144-PA	T28F3.1a.1	ENSCINP00000003664	jgi|Lotgi1|178865|fgenesh2_pm.C_sca_44000003
gonads_contig_104919_P	CGI_10024605	sp|Q6IQ97|RBM41_DANRE			ENSDARP00000118556	ENSGACP00000001067	FBpp0076556	ENSP00000310471	SPU_022878tr	DappuP98603	NEMVEDRAFT_v1g196990-PA	ZK863.7a	ENSCINP00000017840	jgi|Lotgi1|129619|e_gw1.66.22.1
gonads_contig_104929_P	CGI_10003462	sp|Q3MHY1|CSRP1_BOVIN			ENSDARP00000002532	ENSGACP00000012822	FBpp0081134	ENSP00000345079	SPU_005715tr	DappuP221754	NEMVEDRAFT_v1g214299-PA	T04C9.4b		jgi|Lotgi1|163336|fgenesh2_pg.C_sca_39000070
gonads_contig_104933_P	CGI_10022940	sp|P47845|LEG3_RABIT			ENSDARP00000094049	ENSGACP00000015576		ENSP00000408657	SPU_006306tr	DappuP36046		DC2.3b	ENSCINP00000033202	jgi|Lotgi1|129554|e_gw1.66.105.1
gonads_contig_104934_P	CGI_10020394					ENSGACP00000012683			SPU_008462tr		NEMVEDRAFT_v1g83372-PA		ENSCINP00000034033	jgi|Lotgi1|129611|e_gw1.66.91.1
gonads_contig_104941_AS
gonads_contig_104941_S
gonads_contig_104947_P	CGI_10021336	sp|P08082|CLCB_RAT			ENSDARP00000067081	ENSGACP00000024258		ENSP00000310812	SPU_002616tr				ENSCINP00000008185	jgi|Lotgi1|195870|estExt_Genewise1.C_sca_700138
gonads_contig_104962_AS
gonads_contig_104962_S
gonads_contig_104969_P	CGI_10000811	sp|Q9CQ79|TXND9_MOUSE			ENSDARP00000092767	ENSGACP00000003814	FBpp0291412	ENSP00000264255	SPU_003829tr	DappuP307585	NEMVEDRAFT_v1g115443-PA	C05D11.3	ENSCINP00000021954	jgi|Lotgi1|193380|estExt_Genewise1.C_sca_520183
gonads_contig_104974_P	CGI_10028286				ENSDARP00000008197					DappuP21404				jgi|Lotgi1|230866|estExt_fgenesh2_pg.C_sca_160056
gonads_contig_104979_P	CGI_10004108	sp|Q60416|SRBP1_CRIGR			ENSDARP00000087122	ENSGACP00000015966	FBpp0074644	ENSP00000261646	SPU_007253tr	DappuP201893	NEMVEDRAFT_v1g95178-PA			jgi|Lotgi1|224211|estExt_Genewise1Plus.C_sca_1110073
gonads_contig_104980_P	CGI_10028469	sp|Q02926|RB97D_DROME			ENSDARP00000076883	ENSGACP00000012446	FBpp0099745	ENSP00000349101	SPU_024306tr	DappuP307331	NEMVEDRAFT_v1g35532-PA	F42A6.7a.1	ENSCINP00000024998	jgi|Lotgi1|128275|e_gw1.61.86.1
gonads_contig_104998_P	CGI_10010752	sp|Q9ULX3|NOB1_HUMAN	CGI_10010752	EW779265.p.cg.8	ENSDARP00000013936	ENSGACP00000023195	FBpp0071365	ENSP00000268802	SPU_014794tr	DappuP301213		Y54E10BR.4	ENSCINP00000030728	jgi|Lotgi1|211535|estExt_Genewise1Plus.C_sca_90486
gonads_contig_105006_P	CGI_10006579	sp|P24898|JUNB_RAT			ENSDARP00000088526	ENSGACP00000019280	FBpp0087499	ENSP00000303315	SPU_003102tr	DappuP306002	NEMVEDRAFT_v1g238589-PA		ENSCINP00000018871	jgi|Lotgi1|79422|gw1.34.217.1
gonads_contig_10501_AS
gonads_contig_10501_S
gonads_contig_105018_AS
gonads_contig_105018_S
gonads_contig_10502_P	CGI_10006362	sp|Q99M80|PTPRT_MOUSE			ENSDARP00000005710	ENSGACP00000011937	FBpp0297093	ENSP00000362297	SPU_023115tr	DappuP314862	NEMVEDRAFT_v1g88022-PA	C09D8.1a	ENSCINP00000005095	jgi|Lotgi1|128794|e_gw1.62.33.1
gonads_contig_105028_P		sp|Q502E5|CF162_DANRE			ENSDARP00000095554			ENSP00000376603		DappuP301142				jgi|Lotgi1|203775|estExt_fgenesh2_kg.C_sca_210005
gonads_contig_105057_P	CGI_10022730	sp|P12717|ACTM_PISOC	CGI_10022730	FP012164.p.cg.8	ENSDARP00000054986	ENSGACP00000001766	FBpp0085365	ENSP00000349960	SPU_006797tr	DappuP190689	NEMVEDRAFT_v1g188243-PA	T04C12.5.1	ENSCINP00000001538	jgi|Lotgi1|193218|estExt_Genewise1.C_sca_510040
gonads_contig_10506_P	CGI_10016079	sp|P24524|GLRA3_RAT			ENSDARP00000027157	ENSGACP00000026856	FBpp0290593	ENSP00000347123	SPU_017211tr	DappuP20229	NEMVEDRAFT_v1g122822-PA	F11A5.10	ENSCINP00000018827	jgi|Lotgi1|182253|estExt_Genewise1.C_sca_30321
gonads_contig_105071_AS
gonads_contig_105071_S
gonads_contig_105075_P	CGI_10027561	sp|P07898|PGCA_CHICK			ENSDARP00000006674	ENSGACP00000022769		ENSP00000370339	SPU_012477tr		NEMVEDRAFT_v1g137796-PA		ENSCINP00000004747	jgi|Lotgi1|235549|estExt_fgenesh2_pg.C_sca_660066
gonads_contig_105076_P	CGI_10015402	sp|Q9D3B1|HACD2_MOUSE			ENSDARP00000112613	ENSGACP00000005381	FBpp0079897	ENSP00000419237	SPU_001280tr	DappuP305850	NEMVEDRAFT_v1g140243-PA	T15B7.2.2	ENSCINP00000011843	jgi|Lotgi1|222938|estExt_Genewise1Plus.C_sca_870205
gonads_contig_105078_N	CGI_10021673	sp|Q90X97|ACTS_ATRMM	CGI_10018876	CU684375.p.cg.8	ENSDARP00000109473	ENSGACP00000016180	FBpp0086174	ENSP00000416706	SPU_004196tr	DappuP129328	NEMVEDRAFT_v1g93634-PA	Y53F4B.22.2	ENSCINP00000015449	jgi|Lotgi1|187900|estExt_Genewise1.C_sca_210073
gonads_contig_10511_AS
gonads_contig_10511_S
gonads_contig_105111_AS
gonads_contig_105111_S
gonads_contig_105118_P	CGI_10021672	sp|Q90YS3|RS2_ICTPU		FP006652.p.cg.8	ENSDARP00000101605	ENSGACP00000015774	FBpp0079500	ENSP00000433170	SPU_005825tr	DappuP93655	NEMVEDRAFT_v1g178799-PA	C49H3.11.1	ENSCINP00000033978	jgi|Lotgi1|212139|estExt_Genewise1Plus.C_sca_110496
gonads_contig_105123_P	CGI_10005591	sp|Q6RWA9|AT1A_TAESO			ENSDARP00000095720	ENSGACP00000018923	FBpp0289428	ENSP00000437577	SPU_025815tr	DappuP309219	NEMVEDRAFT_v1g186331-PA	B0365.3.2	ENSCINP00000034541	jgi|Lotgi1|169374|fgenesh2_pg.C_sca_85000037
gonads_contig_10514_P	CGI_10010386
gonads_contig_105166_P	CGI_10027105								SPU_015352tr					jgi|Lotgi1|184492|estExt_Genewise1.C_sca_90208
gonads_contig_10517_N	CGI_10006976	sp|Q5R9W6|TAF13_PONAB			ENSDARP00000095109	ENSGACP00000005543	FBpp0080872	ENSP00000355051	SPU_014732tr	DappuP92781	NEMVEDRAFT_v1g166645-PA	C14A4.10.2	ENSCINP00000023377	jgi|Lotgi1|179564|fgenesh2_pm.C_sca_74000003
gonads_contig_10519_N	CGI_10015299	sp|P17025|ZN182_HUMAN			ENSDARP00000101023	ENSGACP00000005897	FBpp0112097	ENSP00000306351	SPU_014817tr	DappuP56189	NEMVEDRAFT_v1g95684-PA	F45B8.4	ENSCINP00000006383	jgi|Lotgi1|193387|estExt_Genewise1.C_sca_520192
gonads_contig_105207_P														jgi|Lotgi1|131016|e_gw1.72.88.1
gonads_contig_10522_P	CGI_10005177								SPU_016772tr					jgi|Lotgi1|164533|fgenesh2_pg.C_sca_46000010
gonads_contig_105220_P	CGI_10023012
gonads_contig_105222_P														jgi|Lotgi1|170307|fgenesh2_pg.C_sca_96000045
gonads_contig_10523_AS
gonads_contig_10523_S
gonads_contig_10524_P	CGI_10023943	sp|Q91WD2|TRPV6_MOUSE			ENSDARP00000105890	ENSGACP00000013836	FBpp0088509	ENSP00000352358	SPU_006793tr	DappuP44539	NEMVEDRAFT_v1g170467-PA	T10B10.7	ENSCINP00000036052	jgi|Lotgi1|216486|estExt_Genewise1Plus.C_sca_330260
gonads_contig_105277_P	CGI_10027380	sp|Q9CQM5|TXD17_MOUSE			ENSDARP00000075336	ENSGACP00000014500	FBpp0078728	ENSP00000460577		DappuP302246	NEMVEDRAFT_v1g165587-PA	Y71H2AR.1	ENSCINP00000032627	jgi|Lotgi1|214285|estExt_Genewise1Plus.C_sca_200359
gonads_contig_105283_P	CGI_10006175	sp|Q86UP9|LHPL3_HUMAN			ENSDARP00000116649	ENSGACP00000010158	FBpp0072717	ENSP00000385374	SPU_010073tr	DappuP316474	NEMVEDRAFT_v1g189585-PA	F26D10.11		jgi|Lotgi1|179707|fgenesh2_pm.C_sca_82000002
gonads_contig_10529_AS
gonads_contig_10529_S
gonads_contig_105292_AS
gonads_contig_105292_S
gonads_contig_105325_N	CGI_10013347	sp|Q25117|ATPB_HEMPU			ENSDARP00000060309	ENSGACP00000018429	FBpp0088250	ENSP00000446489	SPU_005296tr	DappuP309746	NEMVEDRAFT_v1g230667-PA	C34E10.6.1	ENSCINP00000017546	jgi|Lotgi1|201878|estExt_Genewise1.C_sca_2030008
gonads_contig_105329_AS
gonads_contig_105329_S
gonads_contig_10533_P	CGI_10006928
gonads_contig_10534_P	CGI_10010977	sp|Q68Y49|CIPKJ_ORYSJ			ENSDARP00000102238	ENSGACP00000010567	FBpp0290721	ENSP00000300843	SPU_006402tr	DappuP313175	NEMVEDRAFT_v1g88759-PA	H39E23.1a	ENSCINP00000035341	jgi|Lotgi1|140020|e_gw1.142.25.1
gonads_contig_105344_P	CGI_10023189							ENSP00000395582						jgi|Lotgi1|233512|estExt_fgenesh2_pg.C_sca_400086
gonads_contig_10535_AS	CGI_10028680	sp|Q63042|ALR_RAT			ENSDARP00000093302	ENSGACP00000018830	FBpp0074563	ENSP00000248114	SPU_027970tr	DappuP307542	NEMVEDRAFT_v1g108683-PA	F56C11.3	ENSCINP00000031932	jgi|Lotgi1|133347|e_gw1.83.163.1
gonads_contig_10535_S	CGI_10028680	sp|Q63042|ALR_RAT			ENSDARP00000093302	ENSGACP00000018830	FBpp0074563	ENSP00000248114	SPU_027970tr	DappuP307542	NEMVEDRAFT_v1g108683-PA	F56C11.3	ENSCINP00000031932	jgi|Lotgi1|133347|e_gw1.83.163.1
gonads_contig_10536_N	CGI_10019811	sp|Q9I926|FUCL6_ANGJA			ENSDARP00000058698	ENSGACP00000016741	FBpp0073424				NEMVEDRAFT_v1g11782-PA			jgi|Lotgi1|176533|fgenesh2_pg.C_sca_2035000001
gonads_contig_105365_AS
gonads_contig_105365_S
gonads_contig_105367_P	CGI_10027170	sp|Q4H3K6|FGFR_CIOIN			ENSDARP00000123845	ENSGACP00000020469	FBpp0110155	ENSP00000340636	SPU_020677tr	DappuP300042	NEMVEDRAFT_v1g98570-PA	F58A3.2c	ENSCINP00000001598	jgi|Lotgi1|91761|gw1.32.240.1
gonads_contig_105373_P	CGI_10010529	sp|O16797|RL3_DROME			ENSDARP00000003700	ENSGACP00000019268	FBpp0081822	ENSP00000415198	SPU_008778tr	DappuP301006	NEMVEDRAFT_v1g237519-PA	F13B10.2a.3	ENSCINP00000013831	jgi|Lotgi1|196203|estExt_Genewise1.C_sca_730099
gonads_contig_10538_N	CGI_10022646	sp|Q52L45|ILEU_XENLA			ENSDARP00000124283	ENSGACP00000007352	FBpp0089208	ENSP00000338358	SPU_028469tr	DappuP63029	NEMVEDRAFT_v1g186693-PA	F20D6.4d	ENSCINP00000029020	jgi|Lotgi1|195172|estExt_Genewise1.C_sca_640263
gonads_contig_105387_N	CGI_10014916	sp|Q05893|PCKG_ASCSU	CGI_10014916	CB617458.p.cg.8	ENSDARP00000005448	ENSGACP00000004885	FBpp0112006	ENSP00000454011		DappuP212175	NEMVEDRAFT_v1g103590-PA	W05G11.6c	ENSCINP00000012511	jgi|Lotgi1|203707|estExt_fgenesh2_kg.C_sca_190007
gonads_contig_105391_P	CGI_10023244	sp|Q8BS40|GLTD1_MOUSE			ENSDARP00000068896	ENSGACP00000014911	FBpp0071544	ENSP00000343890	SPU_025644tr	DappuP231317	NEMVEDRAFT_v1g147150-PA	F49D11.9	ENSCINP00000007561	jgi|Lotgi1|228823|estExt_fgenesh2_pg.C_sca_40273
gonads_contig_105405_AS
gonads_contig_105405_S
gonads_contig_105416_P	CGI_10008727				ENSDARP00000119975	ENSGACP00000026748	FBpp0079890			DappuP308091	NEMVEDRAFT_v1g176307-PA
gonads_contig_105421_AS
gonads_contig_105421_S
gonads_contig_105447_AS
gonads_contig_105447_S
gonads_contig_10545_P	CGI_10024072	sp|Q8TCB0|IFI44_HUMAN			ENSDARP00000125020	ENSGACP00000010553	FBpp0079181	ENSP00000359783		DappuP306574	NEMVEDRAFT_v1g198845-PA		ENSCINP00000019144	jgi|Lotgi1|119118|e_gw1.30.178.1
gonads_contig_105459_P	CGI_10020922	sp|Q66KB9|BL1S2_XENTR			ENSDARP00000110597	ENSGACP00000001505	FBpp0075932	ENSP00000359398		DappuP230754	NEMVEDRAFT_v1g241820-PA	Y73B6BL.30.2		jgi|Lotgi1|231346|estExt_fgenesh2_pg.C_sca_190062
gonads_contig_105471_P	CGI_10012871	sp|Q8VEM8|MPCP_MOUSE			ENSDARP00000028689		FBpp0300819	ENSP00000228318	SPU_009872tr	DappuP230626	NEMVEDRAFT_v1g194342-PA	T05F1.8	ENSCINP00000013236	jgi|Lotgi1|222194|estExt_Genewise1Plus.C_sca_790145
gonads_contig_105484_AS
gonads_contig_105484_S
gonads_contig_10549_P	CGI_10023898	sp|Q9D6P8|CALL3_MOUSE			ENSDARP00000116801	ENSGACP00000016676	FBpp0070176	ENSP00000403491	SPU_024195tr	DappuP308041	NEMVEDRAFT_v1g247953-PA	C18E9.1	ENSCINP00000017572	jgi|Lotgi1|227222|estExt_Genewise1Plus.C_sca_2400031
gonads_contig_105494_AS
gonads_contig_105494_S
gonads_contig_105501_AS
gonads_contig_105501_S
gonads_contig_105505_P	CGI_10023978	sp|Q5M8X6|COL10_XENTR			ENSDARP00000037076	ENSGACP00000005364		ENSP00000239761	SPU_012476tr		NEMVEDRAFT_v1g238062-PA		ENSCINP00000004176	jgi|Lotgi1|233857|estExt_fgenesh2_pg.C_sca_440141
gonads_contig_10552_N											NEMVEDRAFT_v1g116622-PA
gonads_contig_105522_P	CGI_10006016	sp|P37802|TAGL2_HUMAN			ENSDARP00000049899	ENSGACP00000003980	FBpp0073126	ENSP00000357076	SPU_014637tr	DappuP308120	NEMVEDRAFT_v1g88915-PA	F43G9.9.2	ENSCINP00000024676	jgi|Lotgi1|203275|estExt_fgenesh2_kg.C_sca_80038
gonads_contig_105532_AS
gonads_contig_105532_S
gonads_contig_105538_AS
gonads_contig_105538_S
gonads_contig_10556_P	CGI_10013970	sp|P0CB49|YLPM1_RAT			ENSDARP00000064139	ENSGACP00000013958	FBpp0300807	ENSP00000324463	SPU_014807tr	DappuP307861			ENSCINP00000022193	jgi|Lotgi1|123812|e_gw1.45.36.1
gonads_contig_10557_AS
gonads_contig_10557_S
gonads_contig_10558_N	CGI_10022343	sp|Q92851|CASPA_HUMAN			ENSDARP00000063081	ENSGACP00000007379	FBpp0071971	ENSP00000272879	SPU_007693tr	DappuP307426	NEMVEDRAFT_v1g135708-PA	C48D1.2a	ENSCINP00000011503	jgi|Lotgi1|228989|estExt_fgenesh2_pg.C_sca_50167
gonads_contig_105593_P		sp|Q02369|NDUB9_BOVIN			ENSDARP00000060549	ENSGACP00000012576	FBpp0080051	ENSP00000430322	SPU_012368tr	DappuP198715				jgi|Lotgi1|187941|estExt_Genewise1.C_sca_210144
gonads_contig_105594_P	CGI_10012577	sp|Q8TC29|ENKUR_HUMAN			ENSDARP00000042477	ENSGACP00000007035		ENSP00000331044	SPU_007671tr		NEMVEDRAFT_v1g164783-PA		ENSCINP00000013781	jgi|Lotgi1|199949|estExt_Genewise1.C_sca_1300080
gonads_contig_10560_N		sp|Q17Q32|ENOPH_AEDAE					FBpp0082854							jgi|Lotgi1|167353|fgenesh2_pg.C_sca_65000073
gonads_contig_105600_P	CGI_10023650	sp|Q5T0N1|TTC18_HUMAN			ENSDARP00000117218	ENSGACP00000022690		ENSP00000384479	SPU_009670tr		NEMVEDRAFT_v1g158977-PA		ENSCINP00000032212	jgi|Lotgi1|229452|estExt_fgenesh2_pg.C_sca_70105
gonads_contig_10561_AS
gonads_contig_10561_S
gonads_contig_105616_AS
gonads_contig_105616_S
gonads_contig_10565_P	CGI_10019616	sp|Q04666|HES1_RAT		AM853240.p.cg.8	ENSDARP00000018393	ENSGACP00000012231	FBpp0099504	ENSP00000232424	SPU_015712tr	DappuP218865	NEMVEDRAFT_v1g202232-PA	Y54G2A.1	ENSCINP00000008110	jgi|Lotgi1|116653|e_gw1.24.442.1
gonads_contig_105669_P	CGI_10002454	sp|Q2HJ86|TBA1D_BOVIN	CGI_10002455	ES789884.p.cg.8	ENSDARP00000019888	ENSGACP00000015329	FBpp0081153	ENSP00000446637	SPU_019990tr	DappuP301837	NEMVEDRAFT_v1g242597-PA	C47B2.3.2	ENSCINP00000015767	jgi|Lotgi1|201826|estExt_Genewise1.C_sca_1980004
gonads_contig_105671_P	CGI_10015402	sp|Q2KIP8|HACD2_BOVIN			ENSDARP00000119275	ENSGACP00000005375		ENSP00000373153	SPU_001280tr		NEMVEDRAFT_v1g140243-PA	T15B7.2.2	ENSCINP00000011843	jgi|Lotgi1|222938|estExt_Genewise1Plus.C_sca_870205
gonads_contig_105683_AS
gonads_contig_105683_S
gonads_contig_105690_AS
gonads_contig_105690_S
gonads_contig_105691_AS
gonads_contig_105691_S
gonads_contig_105701_P	CGI_10019752	sp|P85108|TBB2A_RAT	CGI_10019752	AB122067.p.cg.8	ENSDARP00000021016	ENSGACP00000017399	FBpp0081524	ENSP00000369703	SPU_002788tr	DappuP300845	NEMVEDRAFT_v1g229095-PA	ZK154.3	ENSCINP00000015540	jgi|Lotgi1|239680|estExt_fgenesh2_pg.C_sca_7870034
gonads_contig_105711_P	CGI_10023427	sp|O89110|CASP8_MOUSE			ENSDARP00000114638	ENSGACP00000023057	FBpp0082755	ENSP00000264274	SPU_018506tr	DappuP56759	NEMVEDRAFT_v1g110116-PA		ENSCINP00000011503	jgi|Lotgi1|209997|estExt_Genewise1Plus.C_sca_50319
gonads_contig_105714_P	CGI_10013630	sp|Q9BPX1|DHB14_HUMAN			ENSDARP00000071579	ENSGACP00000019385	FBpp0074285	ENSP00000263278	SPU_001127tr	DappuP299789	NEMVEDRAFT_v1g244933-PA	F01G4.2.2	ENSCINP00000003988	jgi|Lotgi1|228365|estExt_fgenesh2_pg.C_sca_20322
gonads_contig_10572_AS
gonads_contig_10572_S
gonads_contig_105720_AS
gonads_contig_105720_S
gonads_contig_105723_P	CGI_10001659	sp|P57776|EF1D_MOUSE	CGI_10001659	GT054060.p.cg.8	ENSDARP00000113827	ENSGACP00000020313	FBpp0086190	ENSP00000376055	SPU_000960tr		NEMVEDRAFT_v1g219557-PA	Y41E3.10a.2	ENSCINP00000023206	jgi|Lotgi1|193902|estExt_Genewise1.C_sca_550213
gonads_contig_10573_AS
gonads_contig_10573_S
gonads_contig_10574_P	CGI_10003609	sp|Q7Z4M0|CO060_HUMAN			ENSDARP00000092602			ENSP00000328423		DappuP222698			ENSCINP00000024901	jgi|Lotgi1|236765|estExt_fgenesh2_pg.C_sca_870044
gonads_contig_105748_P	CGI_10013829	sp|Q3SZZ7|FGL1_BOVIN			ENSDARP00000070502	ENSGACP00000012556		ENSP00000371262	SPU_006775tr	DappuP206258	NEMVEDRAFT_v1g198298-PA		ENSCINP00000022880	jgi|Lotgi1|118333|e_gw1.28.213.1
gonads_contig_10577_N	CGI_10020675	sp|Q9QUG2|POLK_MOUSE			ENSDARP00000078372			ENSP00000369848						jgi|Lotgi1|234682|estExt_fgenesh2_pg.C_sca_540018
gonads_contig_105772_P	CGI_10024274	sp|P24367|PPIB_CHICK					FBpp0071844	ENSP00000300026	SPU_028874tr	DappuP299901				jgi|Lotgi1|212757|estExt_Genewise1Plus.C_sca_140039
gonads_contig_10578_AS
gonads_contig_10578_S
gonads_contig_105790_P	CGI_10004346	sp|P48605|TCPG_DROME			ENSDARP00000004738	ENSGACP00000013608	FBpp0291566	ENSP00000295688	SPU_009300tr	DappuP306806	NEMVEDRAFT_v1g247897-PA	F54A3.3	ENSCINP00000002803	jgi|Lotgi1|204318|estExt_fgenesh2_kg.C_sca_480006
gonads_contig_105798_P		sp|P04918|SAA3_MOUSE			ENSDARP00000067628			ENSP00000384906	SPU_012667tr
gonads_contig_105801_P	CGI_10013077	sp|P30568|GSTA_PLEPL			ENSDARP00000062517	ENSGACP00000010000	FBpp0085876			DappuP230826			ENSCINP00000004297	jgi|Lotgi1|195517|estExt_Genewise1.C_sca_670288
gonads_contig_105813_AS
gonads_contig_105813_S
gonads_contig_105836_P	CGI_10020625	sp|P07338|CTRB1_RAT			ENSDARP00000073390	ENSGACP00000010070	FBpp0289337	ENSP00000463301	SPU_005798tr		NEMVEDRAFT_v1g105460-PA		ENSCINP00000002671	jgi|Lotgi1|153888|fgenesh2_pg.C_sca_4000347
gonads_contig_105841_N	CGI_10003490	sp|Q93131|ACTC_BRAFL	CGI_10022730	FP009913.p.cg.8	ENSDARP00000122263	ENSGACP00000001766	FBpp0071448	ENSP00000462889	SPU_006797tr	DappuP301040	NEMVEDRAFT_v1g210933-PA	T04C12.5.1	ENSCINP00000001538	jgi|Lotgi1|205506|estExt_fgenesh2_kg.C_sca_8540001
gonads_contig_10585_N	CGI_10014781	sp|Q9PTS8|ACHA9_CHICK			ENSDARP00000007234	ENSGACP00000015095	FBpp0079505	ENSP00000312663	SPU_021159tr	DappuP321683	NEMVEDRAFT_v1g91696-PA	C31H5.3b	ENSCINP00000005063	jgi|Lotgi1|219547|estExt_Genewise1Plus.C_sca_540134
gonads_contig_105853_AS
gonads_contig_105853_S
gonads_contig_105859_N	CGI_10006579	sp|P17275|JUNB_HUMAN			ENSDARP00000109347	ENSGACP00000019280	FBpp0087499	ENSP00000303315	SPU_003102tr	DappuP306002	NEMVEDRAFT_v1g238589-PA		ENSCINP00000018871	jgi|Lotgi1|79422|gw1.34.217.1
gonads_contig_10587_N	CGI_10023901	sp|Q9CQ46|EFCB2_MOUSE			ENSDARP00000097853	ENSGACP00000019134	FBpp0289916	ENSP00000355480	SPU_022266tr	DappuP35746	NEMVEDRAFT_v1g248492-PA	T21H3.3.2	ENSCINP00000034297	jgi|Lotgi1|199842|estExt_Genewise1.C_sca_1280076
gonads_contig_105870_P	CGI_10007043	sp|O35462|ANGP2_RAT			ENSDARP00000122074	ENSGACP00000013453	FBpp0071674	ENSP00000414501	SPU_012578tr	DappuP206258	NEMVEDRAFT_v1g35755-PA	D1009.3a	ENSCINP00000032249	jgi|Lotgi1|118333|e_gw1.28.213.1
gonads_contig_105871_P	CGI_10025180	sp|P21568|CYPH_SOLLC			ENSDARP00000061957	ENSGACP00000001114	FBpp0075479	ENSP00000463349	SPU_013756tr	DappuP92663	NEMVEDRAFT_v1g237586-PA	Y75B12B.2.1	ENSCINP00000007136	jgi|Lotgi1|198520|estExt_Genewise1.C_sca_1010029
gonads_contig_10588_AS
gonads_contig_10588_S
gonads_contig_105884_AS
gonads_contig_105884_S
gonads_contig_10589_P	CGI_10002768	sp|A8MT65|ZN891_HUMAN			ENSDARP00000110632	ENSGACP00000006285	FBpp0297872	ENSP00000380480	SPU_006058tr	DappuP313077	NEMVEDRAFT_v1g184315-PA	F34D10.5	ENSCINP00000008581	jgi|Lotgi1|168529|fgenesh2_pg.C_sca_76000056
gonads_contig_10591_N	CGI_10009032	sp|P17972|KCNAW_DROME			ENSDARP00000007629	ENSGACP00000006912	FBpp0288427	ENSP00000371985	SPU_026003tr	DappuP44795	NEMVEDRAFT_v1g85267-PA	F14F11.1b	ENSCINP00000023220	jgi|Lotgi1|226490|estExt_Genewise1Plus.C_sca_1800036
gonads_contig_10592_N	CGI_10023394				ENSDARP00000056303	ENSGACP00000020831		ENSP00000313084		DappuP333912				jgi|Lotgi1|91265|gw1.38.129.1
gonads_contig_105920_P	CGI_10021360	sp|O78310|SODCP_ARATH			ENSDARP00000093532	ENSGACP00000027215	FBpp0290166	ENSP00000270142	SPU_006214tr	DappuP231065	NEMVEDRAFT_v1g165732-PA	F55H2.1b	ENSCINP00000035334	jgi|Lotgi1|126999|e_gw1.56.267.1
gonads_contig_105933_P	CGI_10019481	sp|Q66KD5|ING3_XENTR			ENSDARP00000107369	ENSGACP00000000841	FBpp0080104	ENSP00000388506	SPU_028848tr	DappuP306779	NEMVEDRAFT_v1g106759-PA	Y43H11AL.1b.3	ENSCINP00000007229	jgi|Lotgi1|197871|estExt_Genewise1.C_sca_900055
gonads_contig_10594_AS
gonads_contig_10594_S
gonads_contig_105971_P	CGI_10007861	sp|Q5IS68|DCE1_PANTR			ENSDARP00000002225	ENSGACP00000006668	FBpp0077837	ENSP00000350928	SPU_002857tr	DappuP301204		Y37D8A.23c	ENSCINP00000008474	jgi|Lotgi1|192210|estExt_Genewise1.C_sca_450148
gonads_contig_10598_P	CGI_10004284	sp|P55080|MFAP1_CHICK			ENSDARP00000017863	ENSGACP00000023018	FBpp0072720	ENSP00000267812	SPU_015230tr	DappuP61045	NEMVEDRAFT_v1g105818-PA	F43G9.10	ENSCINP00000016207	jgi|Lotgi1|138500|e_gw1.126.3.1
gonads_contig_10599_N	CGI_10011978	sp|Q8K2A7|INT10_MOUSE			ENSDARP00000110172	ENSGACP00000023723	FBpp0073007	ENSP00000381064	SPU_005190tr	DappuP325372	NEMVEDRAFT_v1g137821-PA		ENSCINP00000016855	jgi|Lotgi1|237998|estExt_fgenesh2_pg.C_sca_1270027
gonads_contig_105999_P	CGI_10025934	sp|O42249|GBLP_ORENI			ENSDARP00000061000	ENSGACP00000023931	FBpp0079187	ENSP00000421356	SPU_005884tr	DappuP231635	NEMVEDRAFT_v1g167953-PA	K04D7.1.2	ENSCINP00000008324	jgi|Lotgi1|184120|estExt_Genewise1.C_sca_80310
gonads_contig_106_N	CGI_10028802	sp|Q6F2E2|VEX1_XENTR			ENSDARP00000009156	ENSGACP00000022064	FBpp0297666	ENSP00000296921	SPU_022573tr	DappuP25746	NEMVEDRAFT_v1g117718-PA	F31E8.3	ENSCINP00000012758	jgi|Lotgi1|80212|gw1.21.222.1
gonads_contig_106012_P	CGI_10022083	sp|P28863|MMP3_RABIT			ENSDARP00000075824	ENSGACP00000000713	FBpp0271771	ENSP00000458496	SPU_018156tr	DappuP325673	NEMVEDRAFT_v1g15302-PA	C31B8.8	ENSCINP00000017258	jgi|Lotgi1|160600|fgenesh2_pg.C_sca_25000205
gonads_contig_106016_P	CGI_10020746	sp|P50580|PA2G4_MOUSE			ENSDARP00000016160	ENSGACP00000012169	FBpp0076827	ENSP00000302886	SPU_010630tr	DappuP308181	NEMVEDRAFT_v1g171629-PA			jgi|Lotgi1|115903|e_gw1.22.328.1
gonads_contig_10603_AS
gonads_contig_10603_S
gonads_contig_106033_P	CGI_10001352				ENSDARP00000114114	ENSGACP00000014140			SPU_000045tr		NEMVEDRAFT_v1g90597-PA		ENSCINP00000030986
gonads_contig_106036_P	CGI_10021159	sp|Q9UUY8|NDK_NEUCR			ENSDARP00000064338	ENSGACP00000017241	FBpp0085223	ENSP00000376886	SPU_016758tr	DappuP306467	NEMVEDRAFT_v1g115087-PA	F25H2.5.3	ENSCINP00000002194	jgi|Lotgi1|205662|estExt_fgenesh2_pm.C_sca_30050
gonads_contig_106037_P	CGI_10000075	sp|O94111|DYL1_EMENI			ENSDARP00000092617	ENSGACP00000014676	FBpp0297908	ENSP00000240343	SPU_011684tr	DappuP308639	NEMVEDRAFT_v1g236679-PA	T26A5.9.3	ENSCINP00000035007	jgi|Lotgi1|234245|estExt_fgenesh2_pg.C_sca_480085
gonads_contig_10604_P	CGI_10026576	sp|Q92621|NU205_HUMAN			ENSDARP00000107575	ENSGACP00000018055		ENSP00000285968	SPU_015468tr	DappuP302914	NEMVEDRAFT_v1g137206-PA		ENSCINP00000007322	jgi|Lotgi1|237278|estExt_fgenesh2_pg.C_sca_1010010
gonads_contig_106054_P	CGI_10027003	sp|O73817|PSB3_ONCMY			ENSDARP00000013624	ENSGACP00000023984	FBpp0081488	ENSP00000462128	SPU_019829tr	DappuP231791	NEMVEDRAFT_v1g99390-PA		ENSCINP00000019473	jgi|Lotgi1|226791|estExt_Genewise1Plus.C_sca_2010012
gonads_contig_106067_P	CGI_10025180	sp|P14088|PPIA_ECHGR			ENSDARP00000061957	ENSGACP00000001114	FBpp0075479	ENSP00000378080	SPU_013756tr	DappuP92663	NEMVEDRAFT_v1g237586-PA	Y49A3A.5.1	ENSCINP00000018077	jgi|Lotgi1|198520|estExt_Genewise1.C_sca_1010029
gonads_contig_10607_AS
gonads_contig_10607_S
gonads_contig_10608_AS
gonads_contig_10608_S
gonads_contig_106089_P	CGI_10007259										NEMVEDRAFT_v1g236658-PA		ENSCINP00000024152	jgi|Lotgi1|203658|estExt_fgenesh2_kg.C_sca_170017
gonads_contig_106091_P	CGI_10022093	sp|P24733|MYS_AEQIR			ENSDARP00000090306	ENSGACP00000003923	FBpp0298831	ENSP00000347507	SPU_010054tr	DappuP307156		F11C3.3.1	ENSCINP00000026110	jgi|Lotgi1|170421|fgenesh2_pg.C_sca_98000037
gonads_contig_106092_P	CGI_10011108	sp|O42993|FKBP_SCHPO			ENSDARP00000046783	ENSGACP00000005745	FBpp0085703	ENSP00000371138	SPU_027840tr	DappuP231749	NEMVEDRAFT_v1g137650-PA	Y18D10A.19.1	ENSCINP00000030674	jgi|Lotgi1|205592|estExt_fgenesh2_pm.C_sca_10116
gonads_contig_106093_AS
gonads_contig_106093_S
gonads_contig_106096_AS
gonads_contig_106096_S
gonads_contig_106099_P	CGI_10019111	sp|Q7ZW86|CWC27_DANRE			ENSDARP00000064209	ENSGACP00000020738	FBpp0075761	ENSP00000426802	SPU_005640tr	DappuP301731	NEMVEDRAFT_v1g90224-PA	Y17G7B.9	ENSCINP00000016388	jgi|Lotgi1|194800|estExt_Genewise1.C_sca_620066
gonads_contig_106100_P	CGI_10015880	sp|Q8BNX1|CLC4G_MOUSE			ENSDARP00000090865	ENSGACP00000011957		ENSP00000348074	SPU_012476tr		NEMVEDRAFT_v1g113743-PA	C25B8.4a	ENSCINP00000025643	jgi|Lotgi1|236362|estExt_fgenesh2_pg.C_sca_800005
gonads_contig_10611_N	CGI_10013457	sp|Q99LJ2|ABTB1_MOUSE			ENSDARP00000098929	ENSGACP00000003599	FBpp0071426	ENSP00000232744	SPU_009698tr	DappuP39484	NEMVEDRAFT_v1g201827-PA	C07D10.2a.2	ENSCINP00000029288	jgi|Lotgi1|220364|estExt_Genewise1Plus.C_sca_610212
gonads_contig_106111_AS
gonads_contig_106111_S
gonads_contig_106134_AS
gonads_contig_106134_S
gonads_contig_106136_P		sp|Q24251|ATP5H_DROME		FV2TRRU01AN4WP.p.cg.8	ENSDARP00000038799	ENSGACP00000024690	FBpp0083142	ENSP00000344230		DappuP231100	NEMVEDRAFT_v1g191692-PA			jgi|Lotgi1|203482|estExt_fgenesh2_kg.C_sca_140013
gonads_contig_106146_P	CGI_10020413	sp|A5A3E0|POTEF_HUMAN			ENSDARP00000122263	ENSGACP00000010430	FBpp0085365	ENSP00000350052	SPU_012282tr	DappuP301040	NEMVEDRAFT_v1g210933-PA	T04C12.5.1	ENSCINP00000017918	jgi|Lotgi1|205506|estExt_fgenesh2_kg.C_sca_8540001
gonads_contig_10617_P														jgi|Lotgi1|142336|e_gw1.178.31.1
gonads_contig_106172_AS
gonads_contig_106172_S
gonads_contig_106177_AS
gonads_contig_106177_S
gonads_contig_106181_P	CGI_10019801	sp|P53442|ALF_SCHMA			ENSDARP00000024492	ENSGACP00000027273	FBpp0084372	ENSP00000363988	SPU_016486tr	DappuP188180	NEMVEDRAFT_v1g244812-PA	F01F1.12a.2	ENSCINP00000016703	jgi|Lotgi1|217342|estExt_Genewise1Plus.C_sca_390115
gonads_contig_106199_AS
gonads_contig_106199_S
gonads_contig_1062_N	CGI_10011161	sp|Q551H4|FRAY2_DICDI			ENSDARP00000113381	ENSGACP00000006821	FBpp0292226	ENSP00000282007	SPU_026053tr	DappuP199058	NEMVEDRAFT_v1g203470-PA	D2089.1a	ENSCINP00000000317	jgi|Lotgi1|166309|fgenesh2_pg.C_sca_57000085
gonads_contig_106209_P	CGI_10005667	sp|P07290|MLE_MIZYE			ENSDARP00000116185	ENSGACP00000000898	FBpp0300803	ENSP00000292327	SPU_005033tr	DappuP93358	NEMVEDRAFT_v1g236688-PA	F09F7.2a.2	ENSCINP00000017572	jgi|Lotgi1|234281|estExt_fgenesh2_pg.C_sca_490032
gonads_contig_106211_P	CGI_10022730	sp|O17320|ACT_CRAGI			ENSDARP00000115259	ENSGACP00000001766	FBpp0085365	ENSP00000401032	SPU_006797tr	DappuP190689	NEMVEDRAFT_v1g188243-PA	T04C12.5.1	ENSCINP00000001538	jgi|Lotgi1|208208|estExt_Genewise1Plus.C_sca_10400
gonads_contig_106214_AS
gonads_contig_106214_S
gonads_contig_10622_N	CGI_10023441	sp|O97860|PPA5_RABIT			ENSDARP00000017532	ENSGACP00000025268		ENSP00000413456	SPU_002938tr		NEMVEDRAFT_v1g235218-PA	F02E9.7	ENSCINP00000018091	jgi|Lotgi1|161303|fgenesh2_pg.C_sca_28000184
gonads_contig_106222_P	CGI_10027842	sp|P19357|GTR4_RAT			ENSDARP00000073100	ENSGACP00000014542	FBpp0087855	ENSP00000372258	SPU_016324tr		NEMVEDRAFT_v1g100165-PA		ENSCINP00000007910	jgi|Lotgi1|228693|estExt_fgenesh2_pg.C_sca_40001
gonads_contig_106237_P	CGI_10022730	sp|Q54HF1|ACT24_DICDI	CGI_10022730	FP009913.p.cg.8	ENSDARP00000120388	ENSGACP00000021917	FBpp0085365	ENSP00000344142	SPU_006797tr	DappuP301040	NEMVEDRAFT_v1g169611-PA	M03F4.2a	ENSCINP00000001538	jgi|Lotgi1|227913|estExt_fgenesh2_pg.C_sca_10212
gonads_contig_10626_N	CGI_10021954	sp|P0CE10|Y4102_ARATH			ENSDARP00000101485	ENSGACP00000008176	FBpp0071688	ENSP00000452812	SPU_022630tr	DappuP226424	NEMVEDRAFT_v1g160848-PA	Y57A10A.31	ENSCINP00000017585	jgi|Lotgi1|153084|fgenesh2_pg.C_sca_2000504
gonads_contig_106266_P	CGI_10006673	sp|Q9WTS8|FCN1_RAT			ENSDARP00000067276	ENSGACP00000019262	FBpp0087808	ENSP00000360871	SPU_006980tr	DappuP206258	NEMVEDRAFT_v1g198298-PA		ENSCINP00000030706	jgi|Lotgi1|104370|e_gw1.2.980.1
gonads_contig_106268_AS
gonads_contig_106268_S
gonads_contig_106270_P	CGI_10021264	sp|Q5ZIT5|RAB10_CHICK			ENSDARP00000067775	ENSGACP00000009509	FBpp0077029	ENSP00000264710	SPU_013929tr	DappuP301441	NEMVEDRAFT_v1g160457-PA	T23H2.5.2	ENSCINP00000008192	jgi|Lotgi1|205560|estExt_fgenesh2_pm.C_sca_10063
gonads_contig_106283_P	CGI_10011385									DappuP110157
gonads_contig_10630_P	CGI_10019724	sp|B7ZTR0|RSG1_XENTR			ENSDARP00000028805	ENSGACP00000016208	FBpp0078376	ENSP00000364749	SPU_014435tr	DappuP300960	NEMVEDRAFT_v1g170908-PA	Y45F3A.2.1	ENSCINP00000030419	jgi|Lotgi1|130892|e_gw1.71.49.1
gonads_contig_106301_P		sp|Q3UFB2|BCD1_MOUSE			ENSDARP00000124832	ENSGACP00000008861	FBpp0073490	ENSP00000359606		DappuP305065		ZK856.9.2	ENSCINP00000013483	jgi|Lotgi1|141139|e_gw1.156.51.1
gonads_contig_106307_P	CGI_10027022	sp|P10605|CATB_MOUSE			ENSDARP00000088034	ENSGACP00000021380	FBpp0073669	ENSP00000415889		DappuP306608	NEMVEDRAFT_v1g191860-PA	C52E4.1		jgi|Lotgi1|197490|estExt_Genewise1.C_sca_870043
gonads_contig_106312_P	CGI_10023288	sp|Q567I9|CB5D1_DANRE		AM853398.p.cg.8	ENSDARP00000072883	ENSGACP00000001475		ENSP00000331479	SPU_018895tr		NEMVEDRAFT_v1g236523-PA		ENSCINP00000013786	jgi|Lotgi1|150507|fgenesh2_kg.C_sca_43000006
gonads_contig_106325_P	CGI_10020132	sp|P40332|YISS_BACSU							SPU_005483tr		NEMVEDRAFT_v1g169715-PA			jgi|Lotgi1|168909|fgenesh2_pg.C_sca_80000037
gonads_contig_106328_P	CGI_10025204	sp|Q17RR3|LIPR3_HUMAN			ENSDARP00000109101	ENSGACP00000027340	FBpp0070831	ENSP00000358232	SPU_015953tr	DappuP51580	NEMVEDRAFT_v1g12742-PA		ENSCINP00000014633	jgi|Lotgi1|216933|estExt_Genewise1Plus.C_sca_350272
gonads_contig_10633_P	CGI_10003059	sp|Q6PC30|CSN5_DANRE		AM853371.p.cg.8	ENSDARP00000074782	ENSGACP00000003803	FBpp0082743	ENSP00000350512	SPU_026005tr	DappuP109433	NEMVEDRAFT_v1g182399-PA	B0547.1.2	ENSCINP00000013258	jgi|Lotgi1|224262|estExt_Genewise1Plus.C_sca_1120071
gonads_contig_106353_AS
gonads_contig_106353_S
gonads_contig_106373_AS
gonads_contig_106373_S
gonads_contig_1064_P	CGI_10022084	sp|Q9YHY6|CND1_XENLA			ENSDARP00000088898		FBpp0084818	ENSP00000444417	SPU_010956tr	DappuP222916	NEMVEDRAFT_v1g10271-PA		ENSCINP00000025038	jgi|Lotgi1|231024|estExt_fgenesh2_pg.C_sca_170001
gonads_contig_106424_AS
gonads_contig_106424_S
gonads_contig_10643_N	CGI_10024544	sp|Q6UL01|MORN2_MOUSE			ENSDARP00000096230	ENSGACP00000009928	FBpp0080018	ENSP00000386874	SPU_014102tr	DappuP216872	NEMVEDRAFT_v1g125984-PA		ENSCINP00000006022	jgi|Lotgi1|199227|estExt_Genewise1.C_sca_1150071
gonads_contig_10646_P					ENSDARP00000103590	ENSGACP00000023550		ENSP00000357260
gonads_contig_10647_P	CGI_10006794			AM853567.p.cg.8							NEMVEDRAFT_v1g214767-PA			jgi|Lotgi1|237883|estExt_fgenesh2_pg.C_sca_1210041
gonads_contig_106484_AS
gonads_contig_106484_S
gonads_contig_106490_AS
gonads_contig_106490_S
gonads_contig_1065_P	CGI_10026011	sp|O97159|CHDM_DROME			ENSDARP00000014790	ENSGACP00000025482	FBpp0291256	ENSP00000332628		DappuP232072	NEMVEDRAFT_v1g25276-PA	T14G8.1		jgi|Lotgi1|165277|fgenesh2_pg.C_sca_50000118
gonads_contig_10650_AS
gonads_contig_10650_S
gonads_contig_106514_AS
gonads_contig_106514_S
gonads_contig_10653_AS
gonads_contig_10653_S
gonads_contig_106537_AS
gonads_contig_106537_S
gonads_contig_106547_AS
gonads_contig_106547_S
gonads_contig_106567_P	CGI_10011388								SPU_025072tr		NEMVEDRAFT_v1g209255-PA			jgi|Lotgi1|125538|e_gw1.50.140.1
gonads_contig_106572_AS
gonads_contig_106572_S
gonads_contig_10658_N	CGI_10012208				ENSDARP00000059254									jgi|Lotgi1|152193|fgenesh2_pg.C_sca_1000331
gonads_contig_1066_P	CGI_10023439	sp|P40939|ECHA_HUMAN			ENSDARP00000074186	ENSGACP00000015011	FBpp0079455	ENSP00000438039	SPU_008554tr	DappuP302417	NEMVEDRAFT_v1g195800-PA	T08B2.7b.1	ENSCINP00000012644	jgi|Lotgi1|112349|e_gw1.15.93.1
gonads_contig_10660_N	CGI_10017859	sp|P29616|MYSC_CHICK			ENSDARP00000108536				SPU_019604tr		NEMVEDRAFT_v1g242477-PA	F35D11.11b	ENSCINP00000034171	jgi|Lotgi1|157426|fgenesh2_pg.C_sca_14000049
gonads_contig_10661_N	CGI_10012826	sp|P36335|NCA12_XENLA			ENSDARP00000089410	ENSGACP00000016171	FBpp0073106	ENSP00000460385	SPU_000453tr	DappuP330310	NEMVEDRAFT_v1g4493-PA	C09C7.1	ENSCINP00000014369	jgi|Lotgi1|108898|e_gw1.9.258.1
gonads_contig_106616_AS				FU6OSJA01BDZC2.p.cg.8
gonads_contig_106616_S				FU6OSJA01BDZC2.p.cg.8
gonads_contig_10664_P	CGI_10027812	sp|Q6PAE6|CE022_XENLA			ENSDARP00000004506	ENSGACP00000019265	FBpp0074793	ENSP00000430261	SPU_009274tr		NEMVEDRAFT_v1g122744-PA		ENSCINP00000002167	jgi|Lotgi1|219799|estExt_Genewise1Plus.C_sca_560225
gonads_contig_10665_P	CGI_10023379	sp|O95243|MBD4_HUMAN				ENSGACP00000002558		ENSP00000376959	SPU_005962tr	DappuP35863	NEMVEDRAFT_v1g90403-PA			jgi|Lotgi1|196777|estExt_Genewise1.C_sca_790176
gonads_contig_106653_P	CGI_10011420	sp|Q03376|BAR3_CHITE					FBpp0290881		SPU_014978tr	DappuP98897	NEMVEDRAFT_v1g218543-PA			jgi|Lotgi1|228640|estExt_fgenesh2_pg.C_sca_30301
gonads_contig_10667_P	CGI_10025379	sp|P37801|CLPH_ONCVO			ENSDARP00000016165	ENSGACP00000008514	FBpp0086858	ENSP00000440081	SPU_015595tr	DappuP319422	NEMVEDRAFT_v1g203298-PA	T25F10.6a.2	ENSCINP00000025754	jgi|Lotgi1|228655|estExt_fgenesh2_pg.C_sca_30329
gonads_contig_106675_P	CGI_10021393													jgi|Lotgi1|168508|fgenesh2_pg.C_sca_76000035
gonads_contig_10668_AS
gonads_contig_10668_S
gonads_contig_106688_AS
gonads_contig_106688_S
gonads_contig_106692_AS
gonads_contig_106692_S
gonads_contig_10670_P		sp|P33849|A32_VAR67									NEMVEDRAFT_v1g128290-PA	Y26D4A.14		jgi|Lotgi1|145933|e_gw1.548.1.1
gonads_contig_106707_AS
gonads_contig_106707_S
gonads_contig_10671_AS
gonads_contig_10671_S
gonads_contig_106715_P	CGI_10019268	sp|Q6PC91|BT3L4_DANRE			ENSDARP00000099767	ENSGACP00000015811	FBpp0086896	ENSP00000436712	SPU_012396tr	DappuP35768	NEMVEDRAFT_v1g202084-PA	C56C10.8.2	ENSCINP00000006102	jgi|Lotgi1|181421|estExt_Genewise1.C_sca_11156
gonads_contig_10672_N	CGI_10024600				ENSDARP00000112430					DappuP118161	NEMVEDRAFT_v1g97448-PA			jgi|Lotgi1|139184|e_gw1.134.73.1
gonads_contig_106746_AS
gonads_contig_106746_S
gonads_contig_106750_AS
gonads_contig_106750_S
gonads_contig_106767_P		sp|Q4V8V1|BM1LA_DANRE			ENSDARP00000008214	ENSGACP00000006737	FBpp0073526	ENSP00000216807		DappuP198627	NEMVEDRAFT_v1g107990-PA		ENSCINP00000030571	jgi|Lotgi1|230371|estExt_fgenesh2_pg.C_sca_120128
gonads_contig_106775_P	CGI_10003157	sp|Q5PQ71|ISOC2_XENLA						ENSP00000085068	SPU_026805tr	DappuP301440	NEMVEDRAFT_v1g165649-PA	F35G2.2.1		jgi|Lotgi1|198478|estExt_Genewise1.C_sca_1000076
gonads_contig_106776_AS
gonads_contig_106776_S
gonads_contig_106797_P	CGI_10022093	sp|P05661|MYSA_DROME			ENSDARP00000051360	ENSGACP00000003854	FBpp0298830	ENSP00000347507	SPU_010054tr	DappuP307156		F11C3.3.1	ENSCINP00000026110	jgi|Lotgi1|170421|fgenesh2_pg.C_sca_98000037
gonads_contig_10680_N	CGI_10026090	sp|A2ADZ8|IQCC_MOUSE						ENSP00000442291						jgi|Lotgi1|173375|fgenesh2_pg.C_sca_157000023
gonads_contig_106814_P		sp|Q9QZI7|TSAP1_RAT			ENSDARP00000073432	ENSGACP00000019717		ENSP00000362936			NEMVEDRAFT_v1g247768-PA
gonads_contig_106829_P		sp|Q66J85|ZFAN3_XENLA			ENSDARP00000069247	ENSGACP00000021561		ENSP00000362489			NEMVEDRAFT_v1g167457-PA		ENSCINP00000009130	jgi|Lotgi1|218182|estExt_Genewise1Plus.C_sca_450188
gonads_contig_10683_N	CGI_10023808	sp|Q9VN14|CONT_DROME			ENSDARP00000089410	ENSGACP00000016171	FBpp0078557	ENSP00000279463	SPU_021328tr	DappuP303516	NEMVEDRAFT_v1g240518-PA	Y54G2A.25a	ENSCINP00000014525	jgi|Lotgi1|110734|e_gw1.12.10.1
gonads_contig_106875_P	CGI_10014093					ENSGACP00000017485		ENSP00000443935		DappuP207089				jgi|Lotgi1|220594|estExt_Genewise1Plus.C_sca_630191
gonads_contig_10688_N	CGI_10020781	sp|Q9V6K3|ROR2_DROME			ENSDARP00000000102	ENSGACP00000024107	FBpp0086841	ENSP00000363571	SPU_020803tr	DappuP301267	NEMVEDRAFT_v1g109636-PA	C01G6.8b	ENSCINP00000031277	jgi|Lotgi1|219301|estExt_Genewise1Plus.C_sca_530008
gonads_contig_10689_P									SPU_011060tr
gonads_contig_10691_AS
gonads_contig_10691_S
gonads_contig_106915_P	CGI_10020625	sp|P00766|CTRA_BOVIN			ENSDARP00000103300	ENSGACP00000010070		ENSP00000463301			NEMVEDRAFT_v1g105460-PA		ENSCINP00000036118	jgi|Lotgi1|153888|fgenesh2_pg.C_sca_4000347
gonads_contig_10692_AS
gonads_contig_10692_S
gonads_contig_106922_AS
gonads_contig_106922_S
gonads_contig_106933_AS
gonads_contig_106933_S
gonads_contig_106952_P		sp|Q2LCQ6|COX1_DICCI			ENSDARP00000087871	ENSGACP00000027662	FBpp0100176	ENSP00000354499		DappuP121880	NEMVEDRAFT_v1g157583-PA	MTCE.26	ENSCINP00000036595
gonads_contig_10696_P	CGI_10012744						FBpp0070930		SPU_009599tr	DappuP41236	NEMVEDRAFT_v1g170467-PA	B0212.5	ENSCINP00000036052	jgi|Lotgi1|132455|e_gw1.79.108.1
gonads_contig_10697_N	CGI_10026867	sp|Q8MI17|AL1A1_RABIT			ENSDARP00000070001	ENSGACP00000005476	FBpp0079406	ENSP00000343294	SPU_007284tr	DappuP305826	NEMVEDRAFT_v1g181421-PA	K04F1.15	ENSCINP00000032581	jgi|Lotgi1|192810|estExt_Genewise1.C_sca_480060
gonads_contig_106973_AS
gonads_contig_106973_S
gonads_contig_106980_AS
gonads_contig_106980_S
gonads_contig_10702_P	CGI_10023440	sp|Q99JY0|ECHB_MOUSE			ENSDARP00000074190	ENSGACP00000009872	FBpp0072135	ENSP00000442665	SPU_008553tr	DappuP50689	NEMVEDRAFT_v1g120584-PA	B0303.3.2	ENSCINP00000012665	jgi|Lotgi1|157797|fgenesh2_pg.C_sca_15000135
gonads_contig_107026_P	CGI_10010921					ENSGACP00000016440			SPU_009597tr	DappuP45425	NEMVEDRAFT_v1g224430-PA			jgi|Lotgi1|231336|estExt_fgenesh2_pg.C_sca_190044
gonads_contig_107033_AS
gonads_contig_107033_S
gonads_contig_10704_N	CGI_10019686	sp|Q53GQ0|DHB12_HUMAN			ENSDARP00000089612	ENSGACP00000022633	FBpp0071047	ENSP00000278353	SPU_008142tr	DappuP301034	NEMVEDRAFT_v1g104066-PA	C56G2.6a.2	ENSCINP00000014755	jgi|Lotgi1|134665|e_gw1.92.69.1
gonads_contig_107068_N	CGI_10021757	sp|Q9NTG1|PKDRE_HUMAN			ENSDARP00000104693	ENSGACP00000020781		ENSP00000253255	SPU_022371tr		NEMVEDRAFT_v1g198568-PA		ENSCINP00000033778	jgi|Lotgi1|166533|fgenesh2_pg.C_sca_59000020
gonads_contig_10707_P	CGI_10009721	sp|P78362|SRPK2_HUMAN			ENSDARP00000042971	ENSGACP00000005029	FBpp0086516	ENSP00000377262	SPU_002645tr	DappuP303260	NEMVEDRAFT_v1g114224-PA	B0464.5a.2	ENSCINP00000013872	jgi|Lotgi1|207425|estExt_fgenesh2_pm.C_sca_900010
gonads_contig_107077_P	CGI_10024066	sp|P20929|NEBU_HUMAN			ENSDARP00000061292	ENSGACP00000001053	FBpp0297281	ENSP00000380497	SPU_009124tr			F42H10.3	ENSCINP00000014278	jgi|Lotgi1|128533|e_gw1.61.281.1
gonads_contig_10708_P									SPU_020727tr	DappuP116791	NEMVEDRAFT_v1g214044-PA		ENSCINP00000003072	jgi|Lotgi1|152862|fgenesh2_pg.C_sca_2000282
gonads_contig_10710_AS
gonads_contig_10710_S
gonads_contig_10711_AS
gonads_contig_10711_S
gonads_contig_107123_P	CGI_10005977													jgi|Lotgi1|239707|estExt_fgenesh2_pg.C_sca_8510001
gonads_contig_10713_N	CGI_10003870	sp|Q498W5|T198B_DANRE			ENSDARP00000104886	ENSGACP00000008425	FBpp0074559	ENSP00000362990	SPU_014223tr		NEMVEDRAFT_v1g97345-PA		ENSCINP00000026724	jgi|Lotgi1|143418|e_gw1.203.32.1
gonads_contig_10714_N	CGI_10018719	sp|O60290|ZN862_HUMAN						ENSP00000303843	SPU_009802tr		NEMVEDRAFT_v1g217896-PA		ENSCINP00000029800	jgi|Lotgi1|80925|gw1.3175.1.1
gonads_contig_10715_AS
gonads_contig_10715_S
gonads_contig_10717_P	CGI_10014115	sp|Q9VUL9|FUCTA_DROME			ENSDARP00000091771	ENSGACP00000026207	FBpp0075394	ENSP00000351602	SPU_016824tr	DappuP266928	NEMVEDRAFT_v1g107427-PA	T05A7.10	ENSCINP00000002153	jgi|Lotgi1|175583|fgenesh2_pg.C_sca_311000007
gonads_contig_107183_P	CGI_10005388	sp|P36201|CRIP2_RAT			ENSDARP00000094755	ENSGACP00000015967		ENSP00000328521			NEMVEDRAFT_v1g247501-PA		ENSCINP00000033008	jgi|Lotgi1|212864|estExt_Genewise1Plus.C_sca_140273
gonads_contig_10719_P	CGI_10020641	sp|Q2KJJ5|TBL3_BOVIN			ENSDARP00000068663	ENSGACP00000015875	FBpp0087461	ENSP00000454836	SPU_009068tr	DappuP325988	NEMVEDRAFT_v1g217387-PA	Y53C12B.1	ENSCINP00000019387	jgi|Lotgi1|221859|estExt_Genewise1Plus.C_sca_750076
gonads_contig_107194_P	CGI_10007377										NEMVEDRAFT_v1g199301-PA			jgi|Lotgi1|163589|fgenesh2_pg.C_sca_40000143
gonads_contig_107204_AS
gonads_contig_107204_S
gonads_contig_107227_AS
gonads_contig_107227_S
gonads_contig_107231_AS
gonads_contig_107231_S
gonads_contig_107233_P	CGI_10021336	sp|P04975|CLCB_BOVIN			ENSDARP00000067081	ENSGACP00000024258		ENSP00000442869	SPU_002616tr					jgi|Lotgi1|195870|estExt_Genewise1.C_sca_700138
gonads_contig_107234_P	CGI_10027192	sp|Q26481|RL5_STYCL			ENSDARP00000007676	ENSGACP00000005573	FBpp0110424	ENSP00000359345	SPU_001314tr	DappuP299917	NEMVEDRAFT_v1g236834-PA	F54C9.5.2	ENSCINP00000017093	jgi|Lotgi1|224562|estExt_Genewise1Plus.C_sca_1170119
gonads_contig_107241_AS
gonads_contig_107241_S
gonads_contig_107258_P	CGI_10027681	sp|O08762|NETR_MOUSE			ENSDARP00000041165	ENSGACP00000023809	FBpp0291124	ENSP00000296498	SPU_002350tr	DappuP50513	NEMVEDRAFT_v1g141947-PA		ENSCINP00000013067	jgi|Lotgi1|216664|estExt_Genewise1Plus.C_sca_340174
gonads_contig_107264_AS
gonads_contig_107264_S
gonads_contig_107267_AS
gonads_contig_107267_S
gonads_contig_10728_AS
gonads_contig_10728_S
gonads_contig_107287_P	CGI_10012562	sp|Q60754|MARCO_MOUSE			ENSDARP00000076803	ENSGACP00000001962	FBpp0291124	ENSP00000441769	SPU_008504tr	DappuP316225	NEMVEDRAFT_v1g124706-PA		ENSCINP00000013067	jgi|Lotgi1|104953|e_gw1.3.268.1
gonads_contig_107289_P	CGI_10025180	sp|Q38900|CP19A_ARATH			ENSDARP00000061957	ENSGACP00000001114	FBpp0075479	ENSP00000396388	SPU_003109tr	DappuP92663	NEMVEDRAFT_v1g237586-PA	Y75B12B.2.1	ENSCINP00000007136	jgi|Lotgi1|223760|estExt_Genewise1Plus.C_sca_1010024
gonads_contig_107300_P	CGI_10019934	sp|Q91738|FAK1_XENLA			ENSDARP00000110145	ENSGACP00000009293	FBpp0291097	ENSP00000378644	SPU_019686tr	DappuP309895		C30F8.4b.1	ENSCINP00000007661	jgi|Lotgi1|120690|e_gw1.34.291.1
gonads_contig_107312_P	CGI_10019443	sp|O59770|PSA3_SCHPO			ENSDARP00000108560	ENSGACP00000005328	FBpp0089041	ENSP00000390491	SPU_026711tr	DappuP306433	NEMVEDRAFT_v1g235516-PA	ZK945.2.1	ENSCINP00000016256	jgi|Lotgi1|212487|estExt_Genewise1Plus.C_sca_120394
gonads_contig_107324_P	CGI_10022948	sp|P86383|LYS_MERLU							SPU_026125tr			F22A3.6a
gonads_contig_107333_AS
gonads_contig_107333_S
gonads_contig_107339_P	CGI_10021159	sp|Q9UUY8|NDK_NEUCR			ENSDARP00000098065	ENSGACP00000020117	FBpp0085223	ENSP00000219302	SPU_016758tr	DappuP306455	NEMVEDRAFT_v1g115087-PA	F25H2.5.3	ENSCINP00000002194	jgi|Lotgi1|205662|estExt_fgenesh2_pm.C_sca_30050
gonads_contig_10735_P	CGI_10026425	sp|Q86YP4|P66A_HUMAN			ENSDARP00000031168	ENSGACP00000020046	FBpp0075993	ENSP00000388416	SPU_007979tr	DappuP306877	NEMVEDRAFT_v1g247547-PA	C26C6.5a	ENSCINP00000032632	jgi|Lotgi1|237616|estExt_fgenesh2_pg.C_sca_1120043
gonads_contig_10738_N	CGI_10014123				ENSDARP00000106173	ENSGACP00000009471		ENSP00000309893			NEMVEDRAFT_v1g224054-PA		ENSCINP00000005709	jgi|Lotgi1|231086|estExt_fgenesh2_pg.C_sca_170201
gonads_contig_10739_P	CGI_10021467	sp|B5X5D0|CI116_SALSA			ENSDARP00000076347		FBpp0110084	ENSP00000395281	SPU_004486tr		NEMVEDRAFT_v1g205233-PA		ENSCINP00000033672	jgi|Lotgi1|209481|estExt_Genewise1Plus.C_sca_30627
gonads_contig_107399_P	CGI_10020922	sp|Q66KB9|BL1S2_XENTR			ENSDARP00000110597	ENSGACP00000001505	FBpp0075932	ENSP00000464387		DappuP230754	NEMVEDRAFT_v1g241820-PA	Y73B6BL.30.2		jgi|Lotgi1|231346|estExt_fgenesh2_pg.C_sca_190062
gonads_contig_107403_P	CGI_10005388	sp|Q56K04|CRIP1_BOVIN		AM853349.p.cg.8	ENSDARP00000112846	ENSGACP00000015967		ENSP00000455329			NEMVEDRAFT_v1g247501-PA		ENSCINP00000033008	jgi|Lotgi1|212864|estExt_Genewise1Plus.C_sca_140273
gonads_contig_107405_AS
gonads_contig_107405_S
gonads_contig_107415_P	CGI_10026720	sp|Q9CPW5|SSRB_MOUSE			ENSDARP00000124316	ENSGACP00000001699	FBpp0075209	ENSP00000434306	SPU_027827tr	DappuP230994	NEMVEDRAFT_v1g247094-PA			jgi|Lotgi1|118304|e_gw1.28.357.1
gonads_contig_107429_P	CGI_10027709	sp|Q8TEU7|RPGF6_HUMAN			ENSDARP00000063713	ENSGACP00000021953	FBpp0078879	ENSP00000426948	SPU_007673tr	DappuP328339	NEMVEDRAFT_v1g102874-PA	T14G10.2a.2	ENSCINP00000031486	jgi|Lotgi1|107273|e_gw1.6.461.1
gonads_contig_107437_AS
gonads_contig_107437_S
gonads_contig_107444_AS
gonads_contig_107444_S
gonads_contig_107445_AS
gonads_contig_107445_S
gonads_contig_10745_P		sp|Q80TC5|POGK_MOUSE				ENSGACP00000024353		ENSP00000441187	SPU_005095tr			F21D5.4		jgi|Lotgi1|158851|fgenesh2_pg.C_sca_18000201
gonads_contig_107453_P														jgi|Lotgi1|231094|estExt_fgenesh2_pg.C_sca_170219
gonads_contig_10748_P	CGI_10007812	sp|Q9QYP1|LRP4_RAT			ENSDARP00000108864	ENSGACP00000022592	FBpp0290880	ENSP00000367888	SPU_015198tr	DappuP327801	NEMVEDRAFT_v1g158520-PA	F29D11.1	ENSCINP00000030288	jgi|Lotgi1|171958|fgenesh2_pg.C_sca_123000026
gonads_contig_107492_P	CGI_10020049				ENSDARP00000117450			ENSP00000295958		DappuP103759				jgi|Lotgi1|195608|estExt_Genewise1.C_sca_680147
gonads_contig_10750_AS
gonads_contig_10750_S
gonads_contig_107511_P	CGI_10013164	sp|Q27249|TPM3_CAEEL			ENSDARP00000116231	ENSGACP00000014929	FBpp0088899	ENSP00000339035	SPU_000128tr	DappuP230081	NEMVEDRAFT_v1g237239-PA	Y105E8B.1e.2	ENSCINP00000004783	jgi|Lotgi1|233095|estExt_fgenesh2_pg.C_sca_340181
gonads_contig_107517_P	CGI_10015064	sp|Q6GML7|TATD1_DANRE			ENSDARP00000053616	ENSGACP00000012588	FBpp0297568	ENSP00000430274			NEMVEDRAFT_v1g81932-PA		ENSCINP00000014669	jgi|Lotgi1|181022|estExt_Genewise1.C_sca_10391
gonads_contig_10754_P	CGI_10007106	sp|Q9NS00|C1GLT_HUMAN			ENSDARP00000072404	ENSGACP00000000917	FBpp0079390	ENSP00000389176	SPU_016693tr	DappuP305126	NEMVEDRAFT_v1g89529-PA	C38H2.2	ENSCINP00000030250	jgi|Lotgi1|198406|estExt_Genewise1.C_sca_990017
gonads_contig_107542_P	CGI_10019804	sp|Q01579|GSTT1_RAT			ENSDARP00000062219	ENSGACP00000019485	FBpp0289447	ENSP00000248935	SPU_027540tr					jgi|Lotgi1|207042|estExt_fgenesh2_pm.C_sca_600018
gonads_contig_107555_AS
gonads_contig_107555_S
gonads_contig_10760_AS
gonads_contig_10760_S
gonads_contig_107607_P	CGI_10027384	sp|Q5R5F2|COPZ1_PONAB			ENSDARP00000015008	ENSGACP00000012467	FBpp0075112	ENSP00000447100	SPU_000285tr	DappuP231254	NEMVEDRAFT_v1g242166-PA	F59E10.3	ENSCINP00000026235	jgi|Lotgi1|156936|fgenesh2_pg.C_sca_12000247
gonads_contig_107623_P	CGI_10009905	sp|Q765P3|PGRP2_HOLDI			ENSDARP00000064847	ENSGACP00000025538	FBpp0087787	ENSP00000008938	SPU_007946tr					jgi|Lotgi1|60049|gw1.2297.2.1
gonads_contig_10763_P	CGI_10015124
gonads_contig_107632_AS
gonads_contig_107632_S
gonads_contig_107640_P	CGI_10005388	sp|P52943|CRIP2_HUMAN		AM853349.p.cg.8	ENSDARP00000113418	ENSGACP00000014883		ENSP00000328521		DappuP231122	NEMVEDRAFT_v1g132315-PA	B0496.7	ENSCINP00000033008	jgi|Lotgi1|212864|estExt_Genewise1Plus.C_sca_140273
gonads_contig_107650_N	CGI_10024602	sp|Q8N539|FBCD1_HUMAN			ENSDARP00000090972	ENSGACP00000021394	FBpp0071674	ENSP00000414501	SPU_004845tr	DappuP206258	NEMVEDRAFT_v1g219569-PA	D1009.3a	ENSCINP00000030986	jgi|Lotgi1|185616|estExt_Genewise1.C_sca_120218
gonads_contig_107663_AS
gonads_contig_107663_S
gonads_contig_107678_P	CGI_10019752	sp|O17449|TBB1_MANSE			ENSDARP00000002175	ENSGACP00000017399	FBpp0085723	ENSP00000341289	SPU_016007tr	DappuP302845	NEMVEDRAFT_v1g245773-PA	ZK154.3	ENSCINP00000015540	jgi|Lotgi1|233643|estExt_fgenesh2_pg.C_sca_420056
gonads_contig_10768_N	CGI_10028361	sp|P05377|ACHAB_XENLA			ENSDARP00000099381	ENSGACP00000022431	FBpp0084024	ENSP00000304290	SPU_017912tr	DappuP39496	NEMVEDRAFT_v1g200917-PA	F21A3.7a	ENSCINP00000022174	jgi|Lotgi1|162441|fgenesh2_pg.C_sca_34000044
gonads_contig_10769_N	CGI_10004839
gonads_contig_107699_P	CGI_10023407	sp|Q9D1A2|CNDP2_MOUSE			ENSDARP00000033632	ENSGACP00000005391	FBpp0085374	ENSP00000463222	SPU_022172tr	DappuP303911	NEMVEDRAFT_v1g183701-PA	R11H6.1.1		jgi|Lotgi1|224093|estExt_Genewise1Plus.C_sca_1090036
gonads_contig_107705_AS
gonads_contig_107705_S
gonads_contig_107739_AS
gonads_contig_107739_S
gonads_contig_107740_P	CGI_10016687	sp|Q7Z449|CP2U1_HUMAN			ENSDARP00000093707	ENSGACP00000023107	FBpp0074381	ENSP00000423667	SPU_026477tr	DappuP47261	NEMVEDRAFT_v1g122140-PA		ENSCINP00000022528	jgi|Lotgi1|201270|estExt_Genewise1.C_sca_1690043
gonads_contig_107744_P	CGI_10015004	sp|Q5NVR2|MDHM_PONAB			ENSDARP00000063661	ENSGACP00000008052	FBpp0082985	ENSP00000460810	SPU_018624tr	DappuP301215	NEMVEDRAFT_v1g248519-PA	F20H11.3.2	ENSCINP00000017905	jgi|Lotgi1|225558|estExt_Genewise1Plus.C_sca_1440059
gonads_contig_10776_P	CGI_10013880	sp|P24368|PPIB_RAT			ENSDARP00000069300	ENSGACP00000009579	FBpp0071844	ENSP00000300026	SPU_013756tr	DappuP299901	NEMVEDRAFT_v1g191841-PA	F31C3.1.1	ENSCINP00000004181	jgi|Lotgi1|212757|estExt_Genewise1Plus.C_sca_140039
gonads_contig_107764_P	CGI_10007768	sp|Q8INF0|GCY8E_DROME				ENSGACP00000017929	FBpp0297355		SPU_021967tr	DappuP308690	NEMVEDRAFT_v1g98823-PA			jgi|Lotgi1|121827|e_gw1.38.66.1
gonads_contig_107778_AS
gonads_contig_107778_S
gonads_contig_10778_AS
gonads_contig_10778_S
gonads_contig_107794_AS	CGI_10021849	sp|A4JPG9|HCP_BURVG			ENSDARP00000099418	ENSGACP00000023688	FBpp0084774	ENSP00000423716		DappuP93444	NEMVEDRAFT_v1g141604-PA	W02B12.15b	ENSCINP00000029123	jgi|Lotgi1|216266|estExt_Genewise1Plus.C_sca_310408
gonads_contig_107794_S	CGI_10021849	sp|A4JPG9|HCP_BURVG			ENSDARP00000099418	ENSGACP00000023688	FBpp0084774	ENSP00000423716		DappuP93444	NEMVEDRAFT_v1g141604-PA	W02B12.15b	ENSCINP00000029123	jgi|Lotgi1|216266|estExt_Genewise1Plus.C_sca_310408
gonads_contig_10780_AS
gonads_contig_10780_S
gonads_contig_107806_P	CGI_10022749	sp|P91253|GST7_CAEEL					FBpp0099646		SPU_000843tr	DappuP210571		F37B1.8	ENSCINP00000025179	jgi|Lotgi1|160331|fgenesh2_pg.C_sca_24000145
gonads_contig_10781_P	CGI_10016299	sp|Q58WW2|DCAF6_HUMAN			ENSDARP00000097750	ENSGACP00000004300	FBpp0289520	ENSP00000311949	SPU_015965tr	DappuP46974	NEMVEDRAFT_v1g11764-PA	Y73E7A.9	ENSCINP00000008889	jgi|Lotgi1|186470|estExt_Genewise1.C_sca_160111
gonads_contig_10782_P	CGI_10020014	sp|O01479|TMOD_CAEEL			ENSDARP00000103325	ENSGACP00000019785	FBpp0291757	ENSP00000437743	SPU_027778tr	DappuP57303	NEMVEDRAFT_v1g102755-PA	C06A5.7b	ENSCINP00000000066	jgi|Lotgi1|227355|estExt_Genewise1Plus.C_sca_2710019
gonads_contig_107820_N	CGI_10004885	sp|Q3T0B6|C1QBP_BOVIN			ENSDARP00000058345	ENSGACP00000026729	FBpp0086051	ENSP00000460638	SPU_018978tr	DappuP93573	NEMVEDRAFT_v1g236681-PA	F59A2.3.1	ENSCINP00000029357	jgi|Lotgi1|204901|estExt_fgenesh2_kg.C_sca_920008
gonads_contig_107825_P	CGI_10024265	sp|Q9CPU4|MGST3_MOUSE			ENSDARP00000120843	ENSGACP00000021443		ENSP00000356861	SPU_016492tr	DappuP300290	NEMVEDRAFT_v1g240887-PA		ENSCINP00000002062	jgi|Lotgi1|116903|e_gw1.25.295.1
gonads_contig_10783_AS
gonads_contig_10783_S
gonads_contig_107836_AS
gonads_contig_107836_S
gonads_contig_107837_P	CGI_10003005				ENSDARP00000036330	ENSGACP00000018712		ENSP00000303252						jgi|Lotgi1|229443|estExt_fgenesh2_pg.C_sca_70080
gonads_contig_107850_AS
gonads_contig_107850_S
gonads_contig_107862_P	CGI_10022939	sp|Q8K419|LEG4_MOUSE			ENSDARP00000028984	ENSGACP00000018075		ENSP00000302100	SPU_006306tr	DappuP36046		F52H3.7a.1	ENSCINP00000036201	jgi|Lotgi1|129554|e_gw1.66.105.1
gonads_contig_10787_N	CGI_10028302	sp|Q6TAW2|SERP2_MOUSE			ENSDARP00000112726	ENSGACP00000009157	FBpp0072969	ENSP00000368477	SPU_005689tr	DappuP304099	NEMVEDRAFT_v1g169659-PA	F59F4.2	ENSCINP00000032734	jgi|Lotgi1|193286|estExt_Genewise1.C_sca_510221
gonads_contig_1079_N	CGI_10021062	sp|Q5ZL33|STRAP_CHICK			ENSDARP00000024391	ENSGACP00000001458	FBpp0112025	ENSP00000439761	SPU_000055tr	DappuP306319	NEMVEDRAFT_v1g13494-PA	T10F2.4.2	ENSCINP00000000933	jgi|Lotgi1|182822|estExt_Genewise1.C_sca_50085
gonads_contig_107900_N	CGI_10012291	sp|Q9DB50|AP1S2_MOUSE			ENSDARP00000108814	ENSGACP00000018491	FBpp0293577	ENSP00000414714	SPU_018163tr	DappuP189667	NEMVEDRAFT_v1g92832-PA	F29G9.3.2	ENSCINP00000011259	jgi|Lotgi1|220743|estExt_Genewise1Plus.C_sca_640281
gonads_contig_10791_P	CGI_10016934	sp|O01393|UNC9_CAEEL					FBpp0291074			DappuP60881		F26D11.10	ENSCINP00000024919	jgi|Lotgi1|220783|estExt_Genewise1Plus.C_sca_650039
gonads_contig_107923_AS									SPU_006880tr		NEMVEDRAFT_v1g43420-PA			jgi|Lotgi1|66252|gw1.9.141.1
gonads_contig_107923_S									SPU_006880tr		NEMVEDRAFT_v1g43420-PA			jgi|Lotgi1|66252|gw1.9.141.1
gonads_contig_107928_AS
gonads_contig_107928_S
gonads_contig_107941_P	CGI_10022083	sp|P08254|MMP3_HUMAN			ENSDARP00000075824	ENSGACP00000026613	FBpp0271771	ENSP00000458496	SPU_018156tr	DappuP316219	NEMVEDRAFT_v1g14580-PA	C31B8.8	ENSCINP00000017258	jgi|Lotgi1|158923|fgenesh2_pg.C_sca_18000273
gonads_contig_107960_P	CGI_10005570	sp|B7ZCC9|GP112_MOUSE			ENSDARP00000109092	ENSGACP00000027330	FBpp0085101	ENSP00000359686	SPU_006950tr	DappuP338950	NEMVEDRAFT_v1g36088-PA	B0457.1a	ENSCINP00000000119	jgi|Lotgi1|171751|fgenesh2_pg.C_sca_119000039
gonads_contig_107972_P	CGI_10007277	sp|P07871|THIKB_RAT			ENSDARP00000017622	ENSGACP00000026037	FBpp0079472	ENSP00000395183	SPU_028141tr	DappuP305699	NEMVEDRAFT_v1g169195-PA	F53A2.7.3	ENSCINP00000004488	jgi|Lotgi1|134529|e_gw1.91.15.1
gonads_contig_10799_P	CGI_10019362						FBpp0291936		SPU_017754tr		NEMVEDRAFT_v1g213134-PA			jgi|Lotgi1|234094|estExt_fgenesh2_pg.C_sca_460167
gonads_contig_108_N	CGI_10021156	sp|Q5TYV0|CO024_DANRE			ENSDARP00000104784	ENSGACP00000010489	FBpp0086399	ENSP00000434496	SPU_002070tr	DappuP307115	NEMVEDRAFT_v1g227876-PA	C35D10.1.1	ENSCINP00000000578	jgi|Lotgi1|203638|estExt_fgenesh2_kg.C_sca_160070
gonads_contig_108001_AS
gonads_contig_108001_S
gonads_contig_10802_P	CGI_10018301	sp|Q9W6S8|SMN1_DANRE			ENSDARP00000017636	ENSGACP00000014003	FBpp0075153	ENSP00000370083	SPU_002220tr	DappuP305990				jgi|Lotgi1|234254|estExt_fgenesh2_pg.C_sca_480094
gonads_contig_10803_N	CGI_10009041	sp|Q9Y4D8|K0614_HUMAN			ENSDARP00000080440	ENSGACP00000014922	FBpp0290558	ENSP00000404379	SPU_019461tr	DappuP50378	NEMVEDRAFT_v1g163137-PA	Y67D8C.5	ENSCINP00000000504	jgi|Lotgi1|228255|estExt_fgenesh2_pg.C_sca_20132
gonads_contig_10806_N	CGI_10011558	sp|A1XQU1|PSB7_PIG			ENSDARP00000112303	ENSGACP00000024213	FBpp0075382	ENSP00000259457	SPU_024168tr	DappuP303409	NEMVEDRAFT_v1g127396-PA	C47B2.4	ENSCINP00000033619	jgi|Lotgi1|231140|estExt_fgenesh2_pg.C_sca_180018
gonads_contig_108072_P	CGI_10026867	sp|P27463|AL1A1_CHICK			ENSDARP00000023429	ENSGACP00000005476	FBpp0079406	ENSP00000366927	SPU_007284tr	DappuP305826	NEMVEDRAFT_v1g245626-PA	K04F1.15	ENSCINP00000032581	jgi|Lotgi1|192810|estExt_Genewise1.C_sca_480060
gonads_contig_108088_P	CGI_10015352					ENSGACP00000001897	FBpp0075184							jgi|Lotgi1|132061|e_gw1.77.83.1
gonads_contig_108090_P	CGI_10008211	sp|Q70EL2|UBP45_HUMAN			ENSDARP00000080080	ENSGACP00000006620	FBpp0070741	ENSP00000425876	SPU_009126tr	DappuP319910	NEMVEDRAFT_v1g216070-PA			jgi|Lotgi1|229162|estExt_fgenesh2_pg.C_sca_50414
gonads_contig_10810_AS	CGI_10006164	sp|Q9NXG0|CNTLN_HUMAN			ENSDARP00000092072	ENSGACP00000023595	FBpp0078951	ENSP00000392798	SPU_020256tr	DappuP187801	NEMVEDRAFT_v1g138093-PA	ZK1058.3.1	ENSCINP00000028712	jgi|Lotgi1|186016|estExt_Genewise1.C_sca_140001
gonads_contig_10810_S	CGI_10006164	sp|Q9NXG0|CNTLN_HUMAN			ENSDARP00000092072	ENSGACP00000023595	FBpp0078951	ENSP00000392798	SPU_020256tr	DappuP187801	NEMVEDRAFT_v1g138093-PA	ZK1058.3.1	ENSCINP00000028712	jgi|Lotgi1|186016|estExt_Genewise1.C_sca_140001
gonads_contig_108135_P	CGI_10018930	sp|P41383|TBA2_PATVU			ENSDARP00000017326	ENSGACP00000015305	FBpp0081565	ENSP00000382982	SPU_016746tr	DappuP315805	NEMVEDRAFT_v1g242597-PA	C44B11.3	ENSCINP00000011748	jgi|Lotgi1|227593|estExt_Genewise1Plus.C_sca_7870016
gonads_contig_108148_P	CGI_10006482	sp|P62155|CALM_XENLA	CGI_10006479	FP004159.p.cg.8	ENSDARP00000065391	ENSGACP00000016676	FBpp0293503	ENSP00000403491	SPU_005032tr	DappuP308041	NEMVEDRAFT_v1g239788-PA	T21H3.3.2	ENSCINP00000017574	jgi|Lotgi1|216228|estExt_Genewise1Plus.C_sca_310312
gonads_contig_10815_AS
gonads_contig_10815_S
gonads_contig_108159_AS
gonads_contig_108159_S
gonads_contig_108161_P	CGI_10007277	sp|Q8VCH0|THIKB_MOUSE	CGI_10007277	CU682860.p.cg.8	ENSDARP00000017622	ENSGACP00000026037	FBpp0079472	ENSP00000333664	SPU_028141tr	DappuP305699	NEMVEDRAFT_v1g169195-PA	F53A2.7.3	ENSCINP00000019425	jgi|Lotgi1|134529|e_gw1.91.15.1
gonads_contig_108169_P				AM853517.p.cg.8						DappuP72393	NEMVEDRAFT_v1g133330-PA
gonads_contig_10817_N	CGI_10023716	sp|P15989|CO6A3_CHICK			ENSDARP00000118990	ENSGACP00000003927	FBpp0081090	ENSP00000399236	SPU_004940tr		NEMVEDRAFT_v1g200262-PA	K08E5.3b	ENSCINP00000031657	jgi|Lotgi1|234764|estExt_fgenesh2_pg.C_sca_550024
gonads_contig_108184_AS
gonads_contig_108184_S
gonads_contig_108189_P	CGI_10028476						FBpp0298026					C09D4.2
gonads_contig_10820_P		sp|Q6DJH2|ADPPT_XENLA			ENSDARP00000054604	ENSGACP00000010786	FBpp0075732	ENSP00000278618	SPU_000118tr		NEMVEDRAFT_v1g228405-PA	T04G9.4	ENSCINP00000010810	jgi|Lotgi1|104452|e_gw1.3.61.1
gonads_contig_108209_AS
gonads_contig_108209_S
gonads_contig_10822_P	CGI_10003277	sp|Q6DHK1|AIBP_DANRE			ENSDARP00000076185	ENSGACP00000003260	FBpp0288673	ENSP00000357218	SPU_011305tr	DappuP327994	NEMVEDRAFT_v1g228490-PA	Y18D10A.3	ENSCINP00000035721	jgi|Lotgi1|117600|e_gw1.26.114.1
gonads_contig_108234_P	CGI_10013164	sp|P43689|TPM2_BIOGL			ENSDARP00000116470	ENSGACP00000021651	FBpp0296934	ENSP00000357516	SPU_000128tr	DappuP230081	NEMVEDRAFT_v1g237239-PA	Y105E8B.1b.2	ENSCINP00000004783	jgi|Lotgi1|233095|estExt_fgenesh2_pg.C_sca_340181
gonads_contig_10824_P	CGI_10019241	sp|P56603|SCAM1_RAT			ENSDARP00000053595	ENSGACP00000007958	FBpp0073895	ENSP00000454741		DappuP50141	NEMVEDRAFT_v1g218524-PA	M01D7.2	ENSCINP00000020825	jgi|Lotgi1|219442|estExt_Genewise1Plus.C_sca_530248
gonads_contig_10825_N	CGI_10011838	sp|P04755|ACH3_DROME			ENSDARP00000072419	ENSGACP00000023415	FBpp0073155	ENSP00000303727	SPU_013945tr	DappuP321681	NEMVEDRAFT_v1g85091-PA	T08G11.5.1	ENSCINP00000004364	jgi|Lotgi1|172305|fgenesh2_pg.C_sca_130000044
gonads_contig_108252_AS
gonads_contig_108252_S
gonads_contig_10826_N	CGI_10027266
gonads_contig_108264_P	CGI_10010547	sp|Q9DGJ3|NPC2_DANRE			ENSDARP00000113663						NEMVEDRAFT_v1g214377-PA		ENSCINP00000021760	jgi|Lotgi1|79115|gw1.61.187.1
gonads_contig_10827_P	CGI_10008707	sp|P34897|GLYM_HUMAN			ENSDARP00000102802	ENSGACP00000008505	FBpp0288674	ENSP00000413770	SPU_022066tr	DappuP52799	NEMVEDRAFT_v1g129467-PA	C05D11.11b.3	ENSCINP00000013673	jgi|Lotgi1|236570|estExt_fgenesh2_pg.C_sca_830079
gonads_contig_108283_P		sp|Q811I0|ATPF1_MOUSE					FBpp0082803	ENSP00000459167					ENSCINP00000023008
gonads_contig_10831_P	CGI_10016941	sp|Q5ZHW4|RAB5B_CHICK	CGI_10016941	CU989479.p.cg.8	ENSDARP00000033828	ENSGACP00000011448	FBpp0077475	ENSP00000447053	SPU_012112tr	DappuP230436	NEMVEDRAFT_v1g158216-PA	F26H9.6.2	ENSCINP00000006853	jgi|Lotgi1|222012|estExt_Genewise1Plus.C_sca_770007
gonads_contig_108329_AS
gonads_contig_108329_S
gonads_contig_10835_N	CGI_10021896	sp|Q7SYN4|5NT3_DANRE			ENSDARP00000075925	ENSGACP00000002240	FBpp0072168	ENSP00000371039	SPU_009226tr	DappuP194977	NEMVEDRAFT_v1g116849-PA	F25B5.3c.1	ENSCINP00000019385	jgi|Lotgi1|225142|estExt_Genewise1Plus.C_sca_1330022
gonads_contig_108358_AS
gonads_contig_108358_S
gonads_contig_108371_P	CGI_10002386								SPU_026391tr		NEMVEDRAFT_v1g131215-PA
gonads_contig_108379_P	CGI_10010509	sp|O43181|NDUS4_HUMAN			ENSDARP00000051054	ENSGACP00000006096	FBpp0074481	ENSP00000296684	SPU_002780tr	DappuP205866	NEMVEDRAFT_v1g236104-PA	ZK973.10.2	ENSCINP00000031222	jgi|Lotgi1|102351|e_gw1.1.454.1
gonads_contig_10838_N	CGI_10006559	sp|P77735|YAJO_ECOLI			ENSDARP00000103111	ENSGACP00000027368	FBpp0300315	ENSP00000396167	SPU_007033tr	DappuP329164	NEMVEDRAFT_v1g166341-PA		ENSCINP00000005438	jgi|Lotgi1|137310|e_gw1.113.61.1
gonads_contig_108386_P	CGI_10012171	sp|Q6GN67|ADM1A_XENLA			ENSDARP00000108594	ENSGACP00000015780		ENSP00000253003	SPU_001573tr	DappuP194394			ENSCINP00000013972	jgi|Lotgi1|207827|estExt_fgenesh2_pm.C_sca_1730001
gonads_contig_108406_AS
gonads_contig_108406_S
gonads_contig_108424_P	CGI_10002689	sp|Q7JQD3|GELS1_LUMTE							SPU_027390tr		NEMVEDRAFT_v1g98719-PA			jgi|Lotgi1|214936|estExt_Genewise1Plus.C_sca_250001
gonads_contig_108436_P	CGI_10007816									DappuP244923	NEMVEDRAFT_v1g170371-PA			jgi|Lotgi1|200505|estExt_Genewise1.C_sca_1430052
gonads_contig_108451_AS
gonads_contig_108451_S
gonads_contig_108457_P	CGI_10027605	sp|Q5RDI4|AIF1L_PONAB			ENSDARP00000021771	ENSGACP00000021017		ENSP00000361383			NEMVEDRAFT_v1g98111-PA			jgi|Lotgi1|216097|estExt_Genewise1Plus.C_sca_310110
gonads_contig_108459_P	CGI_10001659	sp|P57776|EF1D_MOUSE			ENSDARP00000047263	ENSGACP00000007479			SPU_000960tr		NEMVEDRAFT_v1g219557-PA			jgi|Lotgi1|205046|estExt_fgenesh2_kg.C_sca_1150004
gonads_contig_10846_P	CGI_10013987	sp|P35419|PERT_MOUSE			ENSDARP00000103509	ENSGACP00000007495	FBpp0293051	ENSP00000344419	SPU_016914tr	DappuP317231	NEMVEDRAFT_v1g142064-PA	K09C8.5	ENSCINP00000014324	jgi|Lotgi1|169138|fgenesh2_pg.C_sca_82000080
gonads_contig_10847_P	CGI_10002881	sp|P20241|NRG_DROME			ENSDARP00000103902	ENSGACP00000005431	FBpp0297081	ENSP00000330633	SPU_005508tr	DappuP309386	NEMVEDRAFT_v1g240518-PA	C18F3.2a	ENSCINP00000015858	jgi|Lotgi1|174928|fgenesh2_pg.C_sca_226000001
gonads_contig_108472_AS	CGI_10026936													jgi|Lotgi1|135146|e_gw1.95.139.1
gonads_contig_108472_S	CGI_10026936													jgi|Lotgi1|135146|e_gw1.95.139.1
gonads_contig_108484_P	CGI_10012643	sp|Q8QG64|RBX1_SALSA	CGI_10004769	CU986636.p.cg.8	ENSDARP00000114244	ENSGACP00000010155	FBpp0300874	ENSP00000216225	SPU_007563tr	DappuP40730	NEMVEDRAFT_v1g169697-PA	ZK287.5.2	ENSCINP00000031380	jgi|Lotgi1|206883|estExt_fgenesh2_pm.C_sca_520013
gonads_contig_108496_P	CGI_10021063	sp|P86987|IMSP6_VENPH									NEMVEDRAFT_v1g229643-PA		ENSCINP00000016166	jgi|Lotgi1|210962|estExt_Genewise1Plus.C_sca_80161
gonads_contig_10850_N	CGI_10019901	sp|Q08CW8|CR3L4_XENTR			ENSDARP00000113661	ENSGACP00000009028	FBpp0089339	ENSP00000078445	SPU_006803tr	DappuP98152	NEMVEDRAFT_v1g243817-PA	F57B10.1.1	ENSCINP00000029790	jgi|Lotgi1|78588|gw1.1.807.1
gonads_contig_108504_P	CGI_10021439	sp|A9ULZ2|BIR7B_XENLA			ENSDARP00000117133	ENSGACP00000024474	FBpp0075256	ENSP00000227758	SPU_014056tr	DappuP95322	NEMVEDRAFT_v1g248420-PA		ENSCINP00000010449	jgi|Lotgi1|203896|estExt_fgenesh2_kg.C_sca_270002
gonads_contig_10851_N	CGI_10010370						FBpp0075850
gonads_contig_108515_P	CGI_10005605	sp|Q00709|BCL2_CHICK			ENSDARP00000027919	ENSGACP00000013488		ENSP00000405563	SPU_024469tr		NEMVEDRAFT_v1g100278-PA		ENSCINP00000000654	jgi|Lotgi1|198249|estExt_Genewise1.C_sca_970052
gonads_contig_108527_P	CGI_10022099	sp|A1RYE4|GYAR_THEPD		AM853552.p.cg.8	ENSDARP00000116020	ENSGACP00000021231	FBpp0078370	ENSP00000367055	SPU_022924tr	DappuP207744	NEMVEDRAFT_v1g159915-PA		ENSCINP00000025772	jgi|Lotgi1|125448|e_gw1.50.123.1
gonads_contig_10853_AS
gonads_contig_10853_S
gonads_contig_108562_AS
gonads_contig_108562_S
gonads_contig_108575_P	CGI_10023719							ENSP00000293362						jgi|Lotgi1|198754|estExt_Genewise1.C_sca_1060064
gonads_contig_10862_P	CGI_10017640	sp|Q5RFN7|SH3L1_PONAB			ENSDARP00000093263	ENSGACP00000009143	FBpp0291704	ENSP00000362308	SPU_018732tr	DappuP210791		Y105E8A.1	ENSCINP00000034034	jgi|Lotgi1|236598|estExt_fgenesh2_pg.C_sca_840036
gonads_contig_108622_AS
gonads_contig_108622_S
gonads_contig_108686_P	CGI_10027591	sp|P42577|FRIS_LYMST			ENSDARP00000028465	ENSGACP00000020445	FBpp0073576	ENSP00000432223	SPU_024366tr	DappuP231626	NEMVEDRAFT_v1g152529-PA	D1037.3	ENSCINP00000035294	jgi|Lotgi1|183389|estExt_Genewise1.C_sca_50919
gonads_contig_108690_AS
gonads_contig_108690_S
gonads_contig_108711_P	CGI_10025288													jgi|Lotgi1|197928|estExt_Genewise1.C_sca_910056
gonads_contig_108714_P		sp|B5FZA8|LYRM4_TAEGU			ENSDARP00000103510	ENSGACP00000002647	FBpp0070415	ENSP00000443900	SPU_026954tr	DappuP306461				jgi|Lotgi1|200002|estExt_Genewise1.C_sca_1310081
gonads_contig_108719_P	CGI_10005719	sp|Q9Y3B7|RM11_HUMAN			ENSDARP00000016196	ENSGACP00000022553	FBpp0082412	ENSP00000308897	SPU_003485tr	DappuP99708	NEMVEDRAFT_v1g186757-PA	B0303.15		jgi|Lotgi1|97481|gw1.57.301.1
gonads_contig_10872_AS
gonads_contig_10872_S
gonads_contig_108754_P	CGI_10026041	sp|O00468|AGRIN_HUMAN			ENSDARP00000112999	ENSGACP00000006409	FBpp0076385	ENSP00000368678	SPU_002467tr	DappuP308094	NEMVEDRAFT_v1g82884-PA	F41G3.12	ENSCINP00000024218	jgi|Lotgi1|71215|gw1.43.92.1
gonads_contig_10876_AS
gonads_contig_10876_S
gonads_contig_108772_P	CGI_10001090
gonads_contig_108775_AS
gonads_contig_108775_S
gonads_contig_108776_P	CGI_10019403	sp|Q26486|FKBP4_SPOFR					FBpp0082574		SPU_015811tr	DappuP196224	NEMVEDRAFT_v1g91958-PA			jgi|Lotgi1|227888|estExt_fgenesh2_pg.C_sca_10182
gonads_contig_108779_P	CGI_10024594	sp|P10599|THIO_HUMAN			ENSDARP00000064788	ENSGACP00000025320	FBpp0076804	ENSP00000363641	SPU_017484tr	DappuP230730	NEMVEDRAFT_v1g236543-PA	B0228.5b	ENSCINP00000034464	jgi|Lotgi1|217500|estExt_Genewise1Plus.C_sca_400054
gonads_contig_10878_N	CGI_10013357	sp|Q6DG22|ADA_DANRE			ENSDARP00000005284	ENSGACP00000015168	FBpp0081451	ENSP00000361965	SPU_000319tr	DappuP341054	NEMVEDRAFT_v1g240431-PA	C06G3.5b	ENSCINP00000004062	jgi|Lotgi1|171847|fgenesh2_pg.C_sca_121000037
gonads_contig_108788_P	CGI_10011672	sp|P86854|PLCL_MYTGA		AM853215.p.cg.8	ENSDARP00000040732	ENSGACP00000012481	FBpp0072555	ENSP00000460682	SPU_005706tr	DappuP52810	NEMVEDRAFT_v1g45368-PA		ENSCINP00000000082	jgi|Lotgi1|175061|fgenesh2_pg.C_sca_237000002
gonads_contig_10881_AS
gonads_contig_10881_S
gonads_contig_108829_AS
gonads_contig_108829_S
gonads_contig_10883_AS
gonads_contig_10883_S
gonads_contig_108831_P	CGI_10021999	sp|Q90773|CEPU1_CHICK			ENSDARP00000104137	ENSGACP00000024792	FBpp0292060	ENSP00000416320	SPU_026338tr	DappuP117315	NEMVEDRAFT_v1g21768-PA	C36F7.4g	ENSCINP00000025312	jgi|Lotgi1|125059|e_gw1.48.300.1
gonads_contig_108832_P	CGI_10010052	sp|P10621|IPNS_STRCL			ENSDARP00000115004		FBpp0083682		SPU_005986tr	DappuP223803	NEMVEDRAFT_v1g86602-PA		ENSCINP00000029000	jgi|Lotgi1|227971|estExt_fgenesh2_pg.C_sca_10316
gonads_contig_10887_P	CGI_10004054	sp|Q92900|RENT1_HUMAN			ENSDARP00000013006	ENSGACP00000010750	FBpp0073433	ENSP00000262803	SPU_008215tr	DappuP57163	NEMVEDRAFT_v1g240619-PA	Y48G8AL.6	ENSCINP00000031943	jgi|Lotgi1|166880|fgenesh2_pg.C_sca_62000004
gonads_contig_108895_P	CGI_10018862	sp|O54873|AIMP1_CRIGR				ENSGACP00000023121		ENSP00000378191	SPU_025400tr					jgi|Lotgi1|132539|e_gw1.80.172.1
gonads_contig_10890_N	CGI_10000793	sp|Q62812|MYH9_RAT			ENSDARP00000096003	ENSGACP00000026606	FBpp0300646	ENSP00000255381	SPU_013509tr	DappuP325981	NEMVEDRAFT_v1g246748-PA	F20G4.3	ENSCINP00000035221	jgi|Lotgi1|231081|estExt_fgenesh2_pg.C_sca_170194
gonads_contig_108903_AS					ENSDARP00000116854	ENSGACP00000020524					NEMVEDRAFT_v1g210210-PA			jgi|Lotgi1|105714|e_gw1.4.512.1
gonads_contig_108903_S					ENSDARP00000116854	ENSGACP00000020524					NEMVEDRAFT_v1g210210-PA			jgi|Lotgi1|105714|e_gw1.4.512.1
gonads_contig_108924_P	CGI_10019228	sp|A6H584|CO6A5_MOUSE			ENSDARP00000033176	ENSGACP00000010309		ENSP00000399236	SPU_028188tr		NEMVEDRAFT_v1g2784-PA	M142.2.2	ENSCINP00000033492	jgi|Lotgi1|233176|estExt_fgenesh2_pg.C_sca_350131
gonads_contig_10893_AS
gonads_contig_10893_S
gonads_contig_10894_N	CGI_10008673
gonads_contig_108941_P	CGI_10005667	sp|P07290|MLE_MIZYE			ENSDARP00000116185	ENSGACP00000016676	FBpp0293503	ENSP00000442853	SPU_005032tr	DappuP308041	NEMVEDRAFT_v1g239788-PA	F09F7.2a.2	ENSCINP00000017572	jgi|Lotgi1|234281|estExt_fgenesh2_pg.C_sca_490032
gonads_contig_108961_P	CGI_10014251	sp|Q64481|CP3AG_MOUSE			ENSDARP00000100741	ENSGACP00000022049	FBpp0087770	ENSP00000222982	SPU_000436tr	DappuP97346	NEMVEDRAFT_v1g120897-PA	Y17G9B.3	ENSCINP00000035581	jgi|Lotgi1|223980|estExt_Genewise1Plus.C_sca_1070002
gonads_contig_108971_AS
gonads_contig_108971_S
gonads_contig_10898_N	CGI_10022484	sp|Q06805|TIE1_BOVIN			ENSDARP00000100705	ENSGACP00000018570	FBpp0072681	ENSP00000401903	SPU_001027tr		NEMVEDRAFT_v1g188423-PA		ENSCINP00000033262	jgi|Lotgi1|166380|fgenesh2_pg.C_sca_58000009
gonads_contig_10899_AS
gonads_contig_10899_S
gonads_contig_1090_P	CGI_10028706	sp|Q6P6B7|ANR16_HUMAN			ENSDARP00000029899	ENSGACP00000025589	FBpp0084688	ENSP00000369434	SPU_022517tr	DappuP303153	NEMVEDRAFT_v1g94580-PA	ZC15.7	ENSCINP00000009430	jgi|Lotgi1|57778|gw1.132.23.1
gonads_contig_10900_P	CGI_10017794	sp|A5D6U8|PAPL_DANRE			ENSDARP00000087672	ENSGACP00000007975	FBpp0073263	ENSP00000327557	SPU_019301tr	DappuP306991	NEMVEDRAFT_v1g206870-PA	F21A3.11		jgi|Lotgi1|150028|fgenesh2_kg.C_sca_22000007
gonads_contig_109027_AS
gonads_contig_109027_S
gonads_contig_109033_P	CGI_10013697	sp|P50637|TSPO_MOUSE			ENSDARP00000037745	ENSGACP00000001949	FBpp0077726	ENSP00000328973	SPU_013092tr	DappuP301167	NEMVEDRAFT_v1g167042-PA	C41G7.9b		jgi|Lotgi1|210696|estExt_Genewise1Plus.C_sca_60534
gonads_contig_109037_P	CGI_10024597					ENSGACP00000011804				DappuP252097				jgi|Lotgi1|163012|fgenesh2_pg.C_sca_37000089
gonads_contig_10904_N	CGI_10026502	sp|P74148|Y1388_SYNY3									NEMVEDRAFT_v1g244537-PA		ENSCINP00000036134	jgi|Lotgi1|203658|estExt_fgenesh2_kg.C_sca_170017
gonads_contig_10905_P	CGI_10021954	sp|P0CE10|Y4102_ARATH			ENSDARP00000089025	ENSGACP00000017513	FBpp0071688	ENSP00000275184	SPU_022630tr	DappuP226424	NEMVEDRAFT_v1g160848-PA	Y57A10A.31	ENSCINP00000016064	jgi|Lotgi1|170560|fgenesh2_pg.C_sca_100000055
gonads_contig_109051_AS
gonads_contig_109051_S
gonads_contig_10906_AS
gonads_contig_10906_S
gonads_contig_109060_AS
gonads_contig_109060_S
gonads_contig_109069_N	CGI_10013090	sp|P18519|TNR16_CHICK			ENSDARP00000121335	ENSGACP00000011439		ENSP00000421731	SPU_010180tr	DappuP97997	NEMVEDRAFT_v1g128880-PA		ENSCINP00000026056	jgi|Lotgi1|160461|fgenesh2_pg.C_sca_25000066
gonads_contig_109086_P	CGI_10015842	sp|O13395|CHS6_USTMA			ENSDARP00000112602		FBpp0290640			DappuP306008	NEMVEDRAFT_v1g104030-PA	F48A11.1		jgi|Lotgi1|154879|fgenesh2_pg.C_sca_7000028
gonads_contig_10909_AS
gonads_contig_10909_S
gonads_contig_109090_P	CGI_10013706	sp|O24145|4CL1_TOBAC				ENSGACP00000014279	FBpp0292386	ENSP00000437987	SPU_009289tr	DappuP218141	NEMVEDRAFT_v1g234286-PA	F11A3.1.2	ENSCINP00000036514	jgi|Lotgi1|232607|estExt_fgenesh2_pg.C_sca_300052
gonads_contig_109101_AS
gonads_contig_109101_S
gonads_contig_109120_P	CGI_10006075													jgi|Lotgi1|234302|estExt_fgenesh2_pg.C_sca_490062
gonads_contig_10913_N	CGI_10010295	sp|P78364|PHC1_HUMAN			ENSDARP00000018055	ENSGACP00000013794	FBpp0111756	ENSP00000251757	SPU_002326tr	DappuP312028	NEMVEDRAFT_v1g244731-PA		ENSCINP00000000976	jgi|Lotgi1|116623|e_gw1.24.57.1
gonads_contig_109143_AS
gonads_contig_109143_S
gonads_contig_109164_P	CGI_10011640	sp|Q90YV7|RL11_ICTPU			ENSDARP00000063869	ENSGACP00000002780	FBpp0085717	ENSP00000363676	SPU_021702tr	DappuP302274	NEMVEDRAFT_v1g193684-PA	F07D10.1.1	ENSCINP00000006833	jgi|Lotgi1|167500|fgenesh2_pg.C_sca_67000045
gonads_contig_109171_AS
gonads_contig_109171_S
gonads_contig_109176_P	CGI_10002341	sp|Q9FJH6|AB1F_ARATH			ENSDARP00000068644	ENSGACP00000006140	FBpp0073873	ENSP00000222388	SPU_002680tr	DappuP304799	NEMVEDRAFT_v1g244883-PA	T27E9.7.3	ENSCINP00000007529	jgi|Lotgi1|167298|fgenesh2_pg.C_sca_65000018
gonads_contig_109177_P	CGI_10017854	sp|Q60HG6|CATC_MACFA			ENSDARP00000012986	ENSGACP00000010644	FBpp0078465	ENSP00000227266	SPU_005834tr	DappuP221708	NEMVEDRAFT_v1g191860-PA	W07B8.4	ENSCINP00000015202	jgi|Lotgi1|221343|estExt_Genewise1Plus.C_sca_700096
gonads_contig_109200_P	CGI_10012010	sp|P19221|THRB_MOUSE			ENSDARP00000052324	ENSGACP00000020379		ENSP00000433907	SPU_028288tr	DappuP307160	NEMVEDRAFT_v1g95672-PA			jgi|Lotgi1|179982|fgenesh2_pm.C_sca_101000006
gonads_contig_10921_N	CGI_10018397				ENSDARP00000068933	ENSGACP00000026284	FBpp0071238				NEMVEDRAFT_v1g217091-PA			jgi|Lotgi1|170455|fgenesh2_pg.C_sca_99000008
gonads_contig_109230_AS
gonads_contig_109230_S
gonads_contig_109248_AS
gonads_contig_109248_S
gonads_contig_10925_P	CGI_10005879	sp|Q03001|DYST_HUMAN			ENSDARP00000087212	ENSGACP00000008248	FBpp0291176	ENSP00000354508	SPU_003260tr	DappuP313136	NEMVEDRAFT_v1g189121-PA	ZK1151.1b	ENSCINP00000005989	jgi|Lotgi1|233112|estExt_fgenesh2_pg.C_sca_350043
gonads_contig_109251_P	CGI_10007332	sp|Q04721|NOTC2_HUMAN			ENSDARP00000050857	ENSGACP00000005931	FBpp0288820	ENSP00000464488	SPU_009638tr	DappuP318862	NEMVEDRAFT_v1g127073-PA	F55G1.13	ENSCINP00000009020	jgi|Lotgi1|108863|e_gw1.9.207.1
gonads_contig_109257_AS
gonads_contig_109257_S
gonads_contig_109260_P	CGI_10021536	sp|P48861|DDC_MANSE			ENSDARP00000005382	ENSGACP00000008507	FBpp0080710	ENSP00000403644	SPU_021931tr	DappuP300121	NEMVEDRAFT_v1g98001-PA	K01C8.3b	ENSCINP00000006663	jgi|Lotgi1|201667|estExt_Genewise1.C_sca_1880005
gonads_contig_109268_N	CGI_10003490	sp|P12716|ACTC_PISOC		FP001281.p.cg.8	ENSDARP00000122263	ENSGACP00000010430	FBpp0100125	ENSP00000462645	SPU_009481tr	DappuP301040	NEMVEDRAFT_v1g234494-PA	T04C12.6.1	ENSCINP00000001538	jgi|Lotgi1|227913|estExt_fgenesh2_pg.C_sca_10212
gonads_contig_109270_AS
gonads_contig_109270_S
gonads_contig_10930_AS
gonads_contig_10930_S
gonads_contig_109305_P	CGI_10028469	sp|Q96EP5|DAZP1_HUMAN			ENSDARP00000095137	ENSGACP00000010967	FBpp0084672	ENSP00000233078	SPU_002003tr	DappuP307331	NEMVEDRAFT_v1g35532-PA	R10E9.1.1	ENSCINP00000008414	jgi|Lotgi1|128275|e_gw1.61.86.1
gonads_contig_109307_P	CGI_10002456	sp|P09642|TBA3_CHICK		CX739554.p.cg.8	ENSDARP00000009320	ENSGACP00000008502	FBpp0081565	ENSP00000375938	SPU_024617tr	DappuP315806	NEMVEDRAFT_v1g200525-PA	C44B11.3	ENSCINP00000011748	jgi|Lotgi1|198277|estExt_Genewise1.C_sca_970098
gonads_contig_109330_N	CGI_10020922	sp|Q60668|HNRPD_MOUSE			ENSDARP00000111731	ENSGACP00000020678	FBpp0082320	ENSP00000305860	SPU_002003tr	DappuP44313	NEMVEDRAFT_v1g233029-PA	R10E9.1.1	ENSCINP00000007991	jgi|Lotgi1|56504|gw1.1.142.1
gonads_contig_109333_P	CGI_10005022	sp|Q7Z9I2|YCP9_SCHPO			ENSDARP00000067677	ENSGACP00000013729	FBpp0071131		SPU_002855tr	DappuP309362	NEMVEDRAFT_v1g220068-PA	ZK697.14
gonads_contig_109334_P	CGI_10012611	sp|Q61941|NNTM_MOUSE			ENSDARP00000032730	ENSGACP00000022845		ENSP00000426343	SPU_018400tr	DappuP315656	NEMVEDRAFT_v1g176360-PA	C15H9.1	ENSCINP00000016569	jgi|Lotgi1|220929|estExt_Genewise1Plus.C_sca_670093
gonads_contig_109344_AS
gonads_contig_109344_S
gonads_contig_109348_P	CGI_10013829				ENSDARP00000022066	ENSGACP00000024707		ENSP00000426757			NEMVEDRAFT_v1g153808-PA		ENSCINP00000023956
gonads_contig_10935_N	CGI_10002347	sp|Q9BVW5|TIPIN_HUMAN			ENSDARP00000052473		FBpp0271702	ENSP00000457406	SPU_003187tr	DappuP307343	NEMVEDRAFT_v1g216720-PA	F23C8.9	ENSCINP00000018210	jgi|Lotgi1|127617|e_gw1.58.112.1
gonads_contig_10936_N	CGI_10000772								SPU_019279tr		NEMVEDRAFT_v1g134593-PA		ENSCINP00000032915	jgi|Lotgi1|134797|e_gw1.93.157.1
gonads_contig_109404_P	CGI_10008977	sp|Q4LDE5|SVEP1_HUMAN			ENSDARP00000065254	ENSGACP00000004861	FBpp0297917	ENSP00000384917	SPU_023880tr	DappuP30003	NEMVEDRAFT_v1g22137-PA	C54G4.4	ENSCINP00000032221	jgi|Lotgi1|176276|fgenesh2_pg.C_sca_894000001
gonads_contig_109407_P	CGI_10003329	sp|P09527|RAB7A_RAT			ENSDARP00000022120	ENSGACP00000001043	FBpp0300836	ENSP00000265062	SPU_019087tr	DappuP231190	NEMVEDRAFT_v1g181611-PA	W03C9.3.1	ENSCINP00000015933	jgi|Lotgi1|223383|estExt_Genewise1Plus.C_sca_930089
gonads_contig_10943_P	CGI_10001778				ENSDARP00000105767	ENSGACP00000016153			SPU_015874tr		NEMVEDRAFT_v1g227809-PA			jgi|Lotgi1|155878|fgenesh2_pg.C_sca_9000262
gonads_contig_10945_AS
gonads_contig_10945_S
gonads_contig_109455_P	CGI_10026229				ENSDARP00000089234	ENSGACP00000000727			SPU_004885tr	DappuP302799
gonads_contig_109469_AS
gonads_contig_109469_S
gonads_contig_10947_P		sp|Q4R877|S19A3_MACFA			ENSDARP00000077740	ENSGACP00000020155	FBpp0079989	ENSP00000258403	SPU_013460tr	DappuP59074	NEMVEDRAFT_v1g124454-PA	C06H2.4	ENSCINP00000031863	jgi|Lotgi1|114240|e_gw1.18.491.1
gonads_contig_109487_P	CGI_10021672	sp|P49154|RS2_URECA			ENSDARP00000101605	ENSGACP00000015774	FBpp0079500	ENSP00000436356	SPU_005825tr	DappuP93655	NEMVEDRAFT_v1g178799-PA	C49H3.11.1	ENSCINP00000033978	jgi|Lotgi1|212139|estExt_Genewise1Plus.C_sca_110496
gonads_contig_109495_P	CGI_10024662	sp|P82916|RT17_BOVIN			ENSDARP00000070795	ENSGACP00000027098	FBpp0072184	ENSP00000401349		DappuP201511		C05D11.10	ENSCINP00000024755	jgi|Lotgi1|70283|gw1.26.163.1
gonads_contig_109496_P	CGI_10006740	sp|Q8BJM7|TYW1_MOUSE			ENSDARP00000117225	ENSGACP00000016775		ENSP00000352645	SPU_006162tr	DappuP189816	NEMVEDRAFT_v1g163128-PA		ENSCINP00000008504	jgi|Lotgi1|135774|e_gw1.100.48.1
gonads_contig_109529_AS	CGI_10012200	sp|Q96B26|EXOS8_HUMAN			ENSDARP00000090326	ENSGACP00000027187	FBpp0293503	ENSP00000374354	SPU_013995tr	DappuP301019	NEMVEDRAFT_v1g192292-PA	F37C12.13a.3	ENSCINP00000008738	jgi|Lotgi1|201434|estExt_Genewise1.C_sca_1770037
gonads_contig_109529_S	CGI_10012200	sp|Q96B26|EXOS8_HUMAN			ENSDARP00000090326	ENSGACP00000027187	FBpp0293503	ENSP00000374354	SPU_013995tr	DappuP301019	NEMVEDRAFT_v1g192292-PA	F37C12.13a.3	ENSCINP00000008738	jgi|Lotgi1|201434|estExt_Genewise1.C_sca_1770037
gonads_contig_10953_P	CGI_10011568	sp|P10079|FBP1_STRPU			ENSDARP00000050854	ENSGACP00000021217	FBpp0293439	ENSP00000304118	SPU_023745tr	DappuP311854	NEMVEDRAFT_v1g888-PA		ENSCINP00000009020	jgi|Lotgi1|234764|estExt_fgenesh2_pg.C_sca_550024
gonads_contig_109534_P	CGI_10007699	sp|Q61425|HCDH_MOUSE			ENSDARP00000050602	ENSGACP00000023092	FBpp0079455	ENSP00000395167	SPU_007260tr	DappuP57769	NEMVEDRAFT_v1g200530-PA	B0272.3.1	ENSCINP00000007745	jgi|Lotgi1|203490|estExt_fgenesh2_kg.C_sca_140021
gonads_contig_10954_P	CGI_10027722	sp|O77460|IPYR_DROME			ENSDARP00000040408	ENSGACP00000011516	FBpp0072250	ENSP00000362329	SPU_017032tr	DappuP93571	NEMVEDRAFT_v1g191879-PA	C47E12.4d.4	ENSCINP00000004762	jgi|Lotgi1|190068|estExt_Genewise1.C_sca_310373
gonads_contig_10955_N	CGI_10021006	sp|P20483|MPIP_DROME			ENSDARP00000003494	ENSGACP00000006407	FBpp0084766	ENSP00000343166	SPU_019568tr	DappuP44847	NEMVEDRAFT_v1g109363-PA	K06A5.7.1		jgi|Lotgi1|128880|e_gw1.63.269.1
gonads_contig_10956_P	CGI_10023076				ENSDARP00000118763	ENSGACP00000009756		ENSP00000445526	SPU_022457tr		NEMVEDRAFT_v1g209704-PA		ENSCINP00000029817	jgi|Lotgi1|175163|fgenesh2_pg.C_sca_249000004
gonads_contig_109563_P	CGI_10007039	sp|P60901|PSA6_RAT			ENSDARP00000028134	ENSGACP00000016567	FBpp0291433	ENSP00000450528	SPU_013097tr	DappuP231549	NEMVEDRAFT_v1g238636-PA	C15H11.7.1	ENSCINP00000010909	jgi|Lotgi1|229407|estExt_fgenesh2_pg.C_sca_70021
gonads_contig_10957_N	CGI_10006551	sp|Q95K79|ALKB8_MACFA			ENSDARP00000079150	ENSGACP00000010829	FBpp0071849	ENSP00000397673	SPU_010452tr	DappuP306906	NEMVEDRAFT_v1g235894-PA	C14B1.10.2	ENSCINP00000019591	jgi|Lotgi1|143038|e_gw1.192.7.1
gonads_contig_109572_P	CGI_10005085
gonads_contig_109580_AS
gonads_contig_109580_S
gonads_contig_109586_P	CGI_10027174													jgi|Lotgi1|234433|estExt_fgenesh2_pg.C_sca_500128
gonads_contig_109589_AS
gonads_contig_109589_S
gonads_contig_109602_P	CGI_10026070	sp|A7X413|LEC3_LIOPO			ENSDARP00000108551				SPU_000906tr		NEMVEDRAFT_v1g238062-PA		ENSCINP00000020989	jgi|Lotgi1|161348|fgenesh2_pg.C_sca_29000035
gonads_contig_10961_AS
gonads_contig_10961_S
gonads_contig_10963_N	CGI_10022591				ENSDARP00000019307			ENSP00000298943		DappuP252992				jgi|Lotgi1|58867|gw1.122.25.1
gonads_contig_109632_P	CGI_10007860	sp|Q8NFW1|COMA1_HUMAN			ENSDARP00000013036	ENSGACP00000000126	FBpp0293541	ENSP00000387655	SPU_027250tr	DappuP307295	NEMVEDRAFT_v1g205652-PA	Y41E3.2	ENSCINP00000003025	jgi|Lotgi1|229256|estExt_fgenesh2_pg.C_sca_60060
gonads_contig_109634_P	CGI_10018500
gonads_contig_10964_AS
gonads_contig_10964_S
gonads_contig_10967_P	CGI_10007270						FBpp0076119		SPU_016898tr			F21C10.12		jgi|Lotgi1|158793|fgenesh2_pg.C_sca_18000143
gonads_contig_109678_AS
gonads_contig_109678_S
gonads_contig_109684_P	CGI_10006739	sp|Q91V51|TTLL1_MOUSE			ENSDARP00000108511			ENSP00000333734			NEMVEDRAFT_v1g91287-PA
gonads_contig_10971_AS
gonads_contig_10971_S
gonads_contig_10972_AS	CGI_10024386	sp|O95847|UCP4_HUMAN	CGI_10020340	AM860357.p.cg.8	ENSDARP00000062924	ENSGACP00000027542	FBpp0292605	ENSP00000360398	SPU_009067tr	DappuP110481	NEMVEDRAFT_v1g193463-PA	K07B1.3	ENSCINP00000023653	jgi|Lotgi1|221879|estExt_Genewise1Plus.C_sca_750101
gonads_contig_10972_S	CGI_10024386	sp|O95847|UCP4_HUMAN	CGI_10020340	AM860357.p.cg.8	ENSDARP00000062924	ENSGACP00000027542	FBpp0292605	ENSP00000360398	SPU_009067tr	DappuP110481	NEMVEDRAFT_v1g193463-PA	K07B1.3	ENSCINP00000023653	jgi|Lotgi1|221879|estExt_Genewise1Plus.C_sca_750101
gonads_contig_109722_AS									SPU_006880tr		NEMVEDRAFT_v1g43273-PA			jgi|Lotgi1|66252|gw1.9.141.1
gonads_contig_109722_S									SPU_006880tr		NEMVEDRAFT_v1g43273-PA			jgi|Lotgi1|66252|gw1.9.141.1
gonads_contig_10973_P					ENSDARP00000105277				SPU_003503tr		NEMVEDRAFT_v1g217748-PA			jgi|Lotgi1|167841|fgenesh2_pg.C_sca_70000007
gonads_contig_109743_P		sp|A4II71|BRM1L_XENTR			ENSDARP00000009633	ENSGACP00000006737		ENSP00000216807		DappuP198627	NEMVEDRAFT_v1g107990-PA		ENSCINP00000030571	jgi|Lotgi1|230371|estExt_fgenesh2_pg.C_sca_120128
gonads_contig_109757_P	CGI_10010547	sp|Q9DGJ3|NPC2_DANRE			ENSDARP00000014574	ENSGACP00000010238		ENSP00000450887			NEMVEDRAFT_v1g164152-PA		ENSCINP00000021760	jgi|Lotgi1|79115|gw1.61.187.1
gonads_contig_10977_AS
gonads_contig_10977_S
gonads_contig_109772_AS
gonads_contig_109772_S
gonads_contig_109782_AS
gonads_contig_109782_S
gonads_contig_109798_AS
gonads_contig_109798_S
gonads_contig_109809_AS
gonads_contig_109809_S
gonads_contig_10983_AS
gonads_contig_10983_S
gonads_contig_109855_AS
gonads_contig_109855_S
gonads_contig_10986_AS
gonads_contig_10986_S
gonads_contig_109865_P	CGI_10001659	sp|P57776|EF1D_MOUSE			ENSDARP00000047263	ENSGACP00000007479	FBpp0079542		SPU_000960tr		NEMVEDRAFT_v1g219557-PA			jgi|Lotgi1|205046|estExt_fgenesh2_kg.C_sca_1150004
gonads_contig_109867_AS
gonads_contig_109867_S
gonads_contig_109877_AS
gonads_contig_109877_S
gonads_contig_109882_P	CGI_10007860	sp|Q8NFW1|COMA1_HUMAN			ENSDARP00000029446	ENSGACP00000000126	FBpp0293541	ENSP00000387655	SPU_027250tr	DappuP317733	NEMVEDRAFT_v1g205652-PA	Y41E3.2	ENSCINP00000003025	jgi|Lotgi1|168952|fgenesh2_pg.C_sca_80000080
gonads_contig_10989_AS
gonads_contig_10989_S
gonads_contig_109914_AS
gonads_contig_109914_S
gonads_contig_109924_P	CGI_10007408				ENSDARP00000056656									jgi|Lotgi1|228029|estExt_fgenesh2_pg.C_sca_10435
gonads_contig_109937_P	CGI_10028692	sp|Q7SXW4|TM111_DANRE			ENSDARP00000009691	ENSGACP00000001127	FBpp0079711	ENSP00000245046	SPU_002817tr	DappuP231825	NEMVEDRAFT_v1g235732-PA	Y62E10A.10		jgi|Lotgi1|235879|estExt_fgenesh2_pg.C_sca_710066
gonads_contig_109939_AS
gonads_contig_109939_S
gonads_contig_10994_P	CGI_10012391	sp|A7SM54|UFC1_NEMVE			ENSDARP00000036899	ENSGACP00000020438	FBpp0086402	ENSP00000356982	SPU_017244tr	DappuP307534	NEMVEDRAFT_v1g214407-PA	C40H1.6.2	ENSCINP00000016412	jgi|Lotgi1|213091|estExt_Genewise1Plus.C_sca_160098
gonads_contig_109946_P	CGI_10026067
gonads_contig_10995_P	CGI_10006043										NEMVEDRAFT_v1g245456-PA		ENSCINP00000008649	jgi|Lotgi1|232842|estExt_fgenesh2_pg.C_sca_320149
gonads_contig_109953_AS
gonads_contig_109953_S
gonads_contig_109962_P	CGI_10025180	sp|P91791|PPIA_HEMPU		CU987031.p.cg.8	ENSDARP00000061957	ENSGACP00000001114	FBpp0075479	ENSP00000361918	SPU_013756tr	DappuP92663	NEMVEDRAFT_v1g237586-PA	Y75B12B.2.1	ENSCINP00000007136	jgi|Lotgi1|198520|estExt_Genewise1.C_sca_1010029
gonads_contig_109968_P	CGI_10011118									DappuP324314	NEMVEDRAFT_v1g207311-PA	B0280.5.2		jgi|Lotgi1|232054|estExt_fgenesh2_pg.C_sca_250105
gonads_contig_10997_P	CGI_10012697	sp|Q7Z333|SETX_HUMAN			ENSDARP00000076750	ENSGACP00000010750	FBpp0073433	ENSP00000224140	SPU_008215tr	DappuP309786	NEMVEDRAFT_v1g139805-PA	Y48G8AL.6	ENSCINP00000010526	jgi|Lotgi1|113531|e_gw1.17.242.1
gonads_contig_10998_P	CGI_10026538	sp|Q9H330|CI005_HUMAN			ENSDARP00000094183	ENSGACP00000011881		ENSP00000417842	SPU_028918tr		NEMVEDRAFT_v1g20609-PA			jgi|Lotgi1|234712|estExt_fgenesh2_pg.C_sca_540068
gonads_contig_109986_P	CGI_10022948	sp|P86383|LYS_MERLU							SPU_000137tr			F22A3.6a
gonads_contig_10999_P		sp|Q5RDI2|HSBP1_PONAB			ENSDARP00000061434	ENSGACP00000018208	FBpp0079969	ENSP00000458007		DappuP306025	NEMVEDRAFT_v1g237320-PA	K08E7.2.2
gonads_contig_109994_P	CGI_10003190										NEMVEDRAFT_v1g242091-PA			jgi|Lotgi1|154406|fgenesh2_pg.C_sca_5000446
gonads_contig_109997_N	CGI_10008614								SPU_007600tr		NEMVEDRAFT_v1g6048-PA			jgi|Lotgi1|157217|fgenesh2_pg.C_sca_13000151
gonads_contig_11000_N	CGI_10009927	sp|Q16762|THTR_HUMAN			ENSDARP00000071960	ENSGACP00000010652		ENSP00000249042	SPU_012725tr		NEMVEDRAFT_v1g150790-PA	R186.6		jgi|Lotgi1|218175|estExt_Genewise1Plus.C_sca_450180
gonads_contig_11002_N	CGI_10015027	sp|Q9MYM7|B3GT1_PONPY			ENSDARP00000062533	ENSGACP00000007091	FBpp0293524	ENSP00000303740	SPU_007583tr	DappuP66289	NEMVEDRAFT_v1g122879-PA		ENSCINP00000032361	jgi|Lotgi1|96132|gw1.5.973.1
gonads_contig_110022_AS
gonads_contig_110022_S
gonads_contig_11003_AS
gonads_contig_11003_S
gonads_contig_110038_P	CGI_10028469	sp|P51989|RO21_XENLA			ENSDARP00000119517	ENSGACP00000005996	FBpp0084672	ENSP00000447782	SPU_024306tr	DappuP307331	NEMVEDRAFT_v1g101837-PA	F42A6.7a.1	ENSCINP00000024998	jgi|Lotgi1|128275|e_gw1.61.86.1
gonads_contig_110042_P	CGI_10010906				ENSDARP00000013036	ENSGACP00000011767		ENSP00000394325	SPU_026008tr	DappuP324047	NEMVEDRAFT_v1g205490-PA	D2024.8	ENSCINP00000019538	jgi|Lotgi1|154576|fgenesh2_pg.C_sca_6000079
gonads_contig_11005_AS
gonads_contig_11005_S
gonads_contig_110060_P	CGI_10025180	sp|P30412|PPIC_MOUSE			ENSDARP00000061957	ENSGACP00000002980	FBpp0086101	ENSP00000464083	SPU_007484tr	DappuP299901	NEMVEDRAFT_v1g215109-PA	Y49A3A.5.1	ENSCINP00000004181	jgi|Lotgi1|198521|estExt_Genewise1.C_sca_1010030
gonads_contig_110069_P	CGI_10008493	sp|Q8SWD4|UBIQ_ENCCU	CGI_10026681	HS113803.p.cg.8	ENSDARP00000088354	ENSGACP00000026769	FBpp0079606	ENSP00000438394	SPU_021496tr	DappuP52566	NEMVEDRAFT_v1g231164-PA	ZK1010.1.2	ENSCINP00000015598	jgi|Lotgi1|234561|estExt_fgenesh2_pg.C_sca_520131
gonads_contig_11008_AS
gonads_contig_11008_S
gonads_contig_110087_P	CGI_10015192	sp|Q9WTP3|SPDEF_MOUSE			ENSDARP00000107479	ENSGACP00000004314	FBpp0084594	ENSP00000442715	SPU_008528tr		NEMVEDRAFT_v1g146324-PA	F22A3.1a		jgi|Lotgi1|140186|e_gw1.145.66.1
gonads_contig_11010_N	CGI_10010681	sp|Q71MB6|SO4C1_RAT			ENSDARP00000099049	ENSGACP00000005867	FBpp0078956	ENSP00000309741	SPU_004937tr	DappuP46372	NEMVEDRAFT_v1g11296-PA	Y70G10A.3.2	ENSCINP00000019793	jgi|Lotgi1|239068|estExt_fgenesh2_pg.C_sca_1900010
gonads_contig_110106_P	CGI_10010255	sp|P01267|THYG_BOVIN				ENSGACP00000018617					NEMVEDRAFT_v1g107325-PA			jgi|Lotgi1|238761|estExt_fgenesh2_pg.C_sca_1660029
gonads_contig_110110_P	CGI_10025180	sp|P54985|PPIA_BLAGE			ENSDARP00000003641	ENSGACP00000001114	FBpp0074017	ENSP00000361918	SPU_013756tr	DappuP92663	NEMVEDRAFT_v1g237586-PA	Y75B12B.2.1	ENSCINP00000007136	jgi|Lotgi1|198520|estExt_Genewise1.C_sca_1010029
gonads_contig_110114_AS
gonads_contig_110114_S
gonads_contig_11012_AS
gonads_contig_11012_S
gonads_contig_110146_P	CGI_10024077	sp|P51400|RED1_RAT			ENSDARP00000105962	ENSGACP00000020109	FBpp0300329	ENSP00000441897	SPU_012470tr	DappuP211106	NEMVEDRAFT_v1g189235-PA		ENSCINP00000030225	jgi|Lotgi1|128560|e_gw1.61.35.1
gonads_contig_110149_P	CGI_10022811	sp|P79896|ADHX_SPAAU			ENSDARP00000099464	ENSGACP00000021750	FBpp0081767	ENSP00000296412	SPU_026386tr	DappuP230717		Y50D4C.2	ENSCINP00000017484	jgi|Lotgi1|228996|estExt_fgenesh2_pg.C_sca_50180
gonads_contig_11016_P	CGI_10028019	sp|Q5R5X3|PUM1_PONAB			ENSDARP00000081013	ENSGACP00000007561	FBpp0293727	ENSP00000401777	SPU_006847tr	DappuP308458	NEMVEDRAFT_v1g99756-PA	W06B11.2.1	ENSCINP00000008033	jgi|Lotgi1|220913|estExt_Genewise1Plus.C_sca_670070
gonads_contig_11018_AS
gonads_contig_11018_S
gonads_contig_110183_P	CGI_10017860	sp|Q9H501|ESF1_HUMAN			ENSDARP00000113328	ENSGACP00000026025	FBpp0070205	ENSP00000202816	SPU_020464tr	DappuP303885	NEMVEDRAFT_v1g129893-PA	F58B3.4	ENSCINP00000033888	jgi|Lotgi1|110878|e_gw1.12.8.1
gonads_contig_110198_AS
gonads_contig_110198_S
gonads_contig_110200_P	CGI_10015083	sp|P47980|TIS1_DROME			ENSDARP00000025205	ENSGACP00000014895	FBpp0073516	ENSP00000450600	SPU_024449tr	DappuP9312	NEMVEDRAFT_v1g134833-PA	F38B7.1b	ENSCINP00000026134	jgi|Lotgi1|60482|gw1.30.59.1
gonads_contig_110216_P	CGI_10008201	sp|A2AVA0|SVEP1_MOUSE			ENSDARP00000086309	ENSGACP00000025546	FBpp0297917	ENSP00000378174	SPU_019944tr	DappuP321537	NEMVEDRAFT_v1g91139-PA	F47C12.1	ENSCINP00000003398	jgi|Lotgi1|230169|estExt_fgenesh2_pg.C_sca_110104
gonads_contig_11022_N	CGI_10017262	sp|O60427|FADS1_HUMAN			ENSDARP00000022396	ENSGACP00000024706		ENSP00000441403	SPU_007774tr		NEMVEDRAFT_v1g134174-PA	T13F2.1a.1	ENSCINP00000019998	jgi|Lotgi1|143229|e_gw1.194.25.1
gonads_contig_110224_P	CGI_10019764	sp|Q7SXS8|CD027_DANRE			ENSDARP00000074168	ENSGACP00000021190	FBpp0078279	ENSP00000406598	SPU_022983tr	DappuP325917	NEMVEDRAFT_v1g201271-PA		ENSCINP00000004725	jgi|Lotgi1|111475|e_gw1.13.62.1
gonads_contig_110237_AS
gonads_contig_110237_S
gonads_contig_11025_P	CGI_10013720	sp|Q54P70|Y4757_DICDI			ENSDARP00000105205		FBpp0290368		SPU_026426tr	DappuP314827	NEMVEDRAFT_v1g246362-PA	B0546.2.2	ENSCINP00000019374
gonads_contig_110255_P	CGI_10008941	sp|Q3SZE2|PFD1_BOVIN			ENSDARP00000106280	ENSGACP00000027656	FBpp0078822	ENSP00000428707	SPU_000912tr	DappuP100476	NEMVEDRAFT_v1g88977-PA		ENSCINP00000000844	jgi|Lotgi1|236136|estExt_fgenesh2_pg.C_sca_750076
gonads_contig_110257_AS
gonads_contig_110257_S
gonads_contig_110259_AS
gonads_contig_110259_S
gonads_contig_110261_P	CGI_10018449	sp|Q3SZZ7|FGL1_BOVIN			ENSDARP00000070502	ENSGACP00000010878		ENSP00000371262	SPU_023548tr	DappuP206258	NEMVEDRAFT_v1g198298-PA		ENSCINP00000030981	jgi|Lotgi1|118333|e_gw1.28.213.1
gonads_contig_11027_AS
gonads_contig_11027_S
gonads_contig_11028_P	CGI_10026500	sp|Q9MYM7|B3GT1_PONPY			ENSDARP00000098587	ENSGACP00000007091	FBpp0293524	ENSP00000303740	SPU_005177tr	DappuP250490	NEMVEDRAFT_v1g129958-PA	B0024.15.2	ENSCINP00000032341	jgi|Lotgi1|95793|gw1.4.637.1
gonads_contig_11029_P	CGI_10015491
gonads_contig_110309_P	CGI_10016836
gonads_contig_11032_AS
gonads_contig_11032_S
gonads_contig_110328_P	CGI_10005256				ENSDARP00000124381
gonads_contig_11033_N	CGI_10025323	sp|Q9DAX9|APBP2_MOUSE			ENSDARP00000100805	ENSGACP00000017913	FBpp0070906	ENSP00000083182			NEMVEDRAFT_v1g245668-PA			jgi|Lotgi1|162532|fgenesh2_pg.C_sca_34000135
gonads_contig_11034_AS
gonads_contig_11034_S
gonads_contig_110376_AS
gonads_contig_110376_S
gonads_contig_1104_N	CGI_10023785	sp|B5DGI7|RBM8A_SALSA			ENSDARP00000026575	ENSGACP00000017412	FBpp0087648	ENSP00000462894	SPU_019673tr	DappuP211296	NEMVEDRAFT_v1g56293-PA	R07E5.14.3	ENSCINP00000010079	jgi|Lotgi1|126420|e_gw1.53.304.1
gonads_contig_11041_N	CGI_10023185	sp|A4QMS7|CE049_HUMAN			ENSDARP00000103805			ENSP00000382708	SPU_008500tr		NEMVEDRAFT_v1g203716-PA		ENSCINP00000029836	jgi|Lotgi1|142981|e_gw1.190.22.1
gonads_contig_110424_P	CGI_10022154	sp|O02654|ENO_LOLPE			ENSDARP00000120742	ENSGACP00000009884	FBpp0077574	ENSP00000234590	SPU_013820tr	DappuP301844	NEMVEDRAFT_v1g229475-PA	T21B10.2c.1	ENSCINP00000015064	jgi|Lotgi1|182683|estExt_Genewise1.C_sca_40534
gonads_contig_110426_P	CGI_10024579	sp|P53474|ACTE_STRPU		FP003971.p.cg.8	ENSDARP00000122263	ENSGACP00000001766	FBpp0085365	ENSP00000464555	SPU_009483tr	DappuP203872	NEMVEDRAFT_v1g210933-PA	T04C12.5.1	ENSCINP00000001538	jgi|Lotgi1|205506|estExt_fgenesh2_kg.C_sca_8540001
gonads_contig_110428_AS
gonads_contig_110428_S
gonads_contig_11043_AS
gonads_contig_11043_S
gonads_contig_110438_P	CGI_10020336						FBpp0112156		SPU_006358tr	DappuP300533	NEMVEDRAFT_v1g114665-PA		ENSCINP00000023199	jgi|Lotgi1|109925|e_gw1.11.288.1
gonads_contig_110454_P	CGI_10019268	sp|Q18885|BTF3_CAEEL			ENSDARP00000099767	ENSGACP00000021906	FBpp0077736	ENSP00000433418	SPU_007780tr	DappuP35768	NEMVEDRAFT_v1g202084-PA	C56C10.8.2	ENSCINP00000006102	jgi|Lotgi1|181421|estExt_Genewise1.C_sca_11156
gonads_contig_11048_P	CGI_10019299	sp|O60239|3BP5_HUMAN			ENSDARP00000006892	ENSGACP00000002225	FBpp0290722	ENSP00000373301	SPU_025647tr	DappuP48825	NEMVEDRAFT_v1g66580-PA	K03E6.7.2	ENSCINP00000002156	jgi|Lotgi1|54577|gw1.166.1.1
gonads_contig_110487_AS
gonads_contig_110487_S
gonads_contig_110488_P	CGI_10022591	sp|P83425|HIP_MYTED			ENSDARP00000120475	ENSGACP00000018957		ENSP00000330808	SPU_028732tr	DappuP316492				jgi|Lotgi1|58867|gw1.122.25.1
gonads_contig_11049_N	CGI_10026577	sp|P84039|ENPP5_RAT			ENSDARP00000120472	ENSGACP00000016278		ENSP00000230565	SPU_023678tr	DappuP268179	NEMVEDRAFT_v1g34059-PA	C01B10.9	ENSCINP00000024682	jgi|Lotgi1|153994|fgenesh2_pg.C_sca_5000034
gonads_contig_110490_N	CGI_10015793	sp|P36967|SUCA_DICDI			ENSDARP00000069096	ENSGACP00000023757		ENSP00000377446	SPU_025397tr	DappuP306118	NEMVEDRAFT_v1g246109-PA	F23H11.3.2	ENSCINP00000011271	jgi|Lotgi1|218036|estExt_Genewise1Plus.C_sca_440250
gonads_contig_110494_AS
gonads_contig_110494_S
gonads_contig_11051_AS
gonads_contig_11051_S
gonads_contig_110516_P	CGI_10008493	sp|Q8SWD4|UBIQ_ENCCU	CGI_10008493	FU6OSJA02F18ZD.p.cg.8	ENSDARP00000088354	ENSGACP00000026769	FBpp0079606	ENSP00000438394	SPU_021496tr	DappuP52566	NEMVEDRAFT_v1g231164-PA	ZK1010.1.2	ENSCINP00000015598	jgi|Lotgi1|234561|estExt_fgenesh2_pg.C_sca_520131
gonads_contig_11052_N	CGI_10026546	sp|Q5UQP2|YL446_MIMIV							SPU_005649tr		NEMVEDRAFT_v1g178214-PA			jgi|Lotgi1|236237|estExt_fgenesh2_pg.C_sca_770078
gonads_contig_110524_AS
gonads_contig_110524_S
gonads_contig_11053_N	CGI_10004951	sp|Q8K0U4|HS12A_MOUSE			ENSDARP00000090523	ENSGACP00000019311		ENSP00000458474	SPU_021196tr	DappuP96986	NEMVEDRAFT_v1g212312-PA		ENSCINP00000030527	jgi|Lotgi1|212681|estExt_Genewise1Plus.C_sca_130238
gonads_contig_110533_N	CGI_10007570	sp|Q6AYZ1|TBA1C_RAT	CGI_10000068	CX739368.p.cg.8	ENSDARP00000066176	ENSGACP00000019751	FBpp0081062	ENSP00000412646	SPU_011669tr	DappuP315806	NEMVEDRAFT_v1g176499-PA	F40F4.5	ENSCINP00000011748	jgi|Lotgi1|237161|estExt_fgenesh2_pg.C_sca_970042
gonads_contig_110537_AS	CGI_10000118		CGI_10000118	CX739554.p.cg.8						DappuP72494	NEMVEDRAFT_v1g133330-PA
gonads_contig_110537_S	CGI_10000118		CGI_10000118	CX739554.p.cg.8						DappuP72494	NEMVEDRAFT_v1g133330-PA
gonads_contig_110548_P	CGI_10010530	sp|Q1HPL8|NDUBA_BOMMO			ENSDARP00000041841	ENSGACP00000015741	FBpp0077210	ENSP00000457908	SPU_008776tr	DappuP230203		F59C6.5.1		jgi|Lotgi1|196202|estExt_Genewise1.C_sca_730098
gonads_contig_11055_AS
gonads_contig_11055_S
gonads_contig_110552_P	CGI_10025726	sp|P51397|DAP1_HUMAN			ENSDARP00000000070	ENSGACP00000003117		ENSP00000230895	SPU_001203tr	DappuP307409	NEMVEDRAFT_v1g82268-PA		ENSCINP00000034158
gonads_contig_11057_AS
gonads_contig_11057_S
gonads_contig_110577_AS
gonads_contig_110577_S
gonads_contig_1106_N	CGI_10010994	sp|Q91XQ0|DYH8_MOUSE			ENSDARP00000120008	ENSGACP00000011894	FBpp0081578	ENSP00000402294	SPU_003660tr	DappuP316462	NEMVEDRAFT_v1g220690-PA		ENSCINP00000031511	jgi|Lotgi1|154479|fgenesh2_pg.C_sca_5000519
gonads_contig_110616_P	CGI_10009032	sp|P10499|KCNA1_RAT			ENSDARP00000011986	ENSGACP00000006916	FBpp0293739	ENSP00000371985	SPU_000856tr	DappuP438	NEMVEDRAFT_v1g206803-PA	R07A4.1	ENSCINP00000030949	jgi|Lotgi1|226490|estExt_Genewise1Plus.C_sca_1800036
gonads_contig_11064_P	CGI_10019949	sp|P33316|DUT_HUMAN			ENSDARP00000119104	ENSGACP00000022141	FBpp0079746	ENSP00000405160	SPU_019771tr	DappuP211094	NEMVEDRAFT_v1g239804-PA	K07A1.2.2	ENSCINP00000029413	jgi|Lotgi1|196086|estExt_Genewise1.C_sca_720115
gonads_contig_110643_P	CGI_10013829	sp|Q3SZZ7|FGL1_BOVIN			ENSDARP00000070502	ENSGACP00000010875		ENSP00000371262			NEMVEDRAFT_v1g200421-PA		ENSCINP00000022880
gonads_contig_110645_P	CGI_10005490					ENSGACP00000022266		ENSP00000414431						jgi|Lotgi1|162789|fgenesh2_pg.C_sca_36000017
gonads_contig_110650_P	CGI_10026681	sp|Q63429|UBC_RAT		FU6OSJA01D4QXD.p.cg.8	ENSDARP00000089879	ENSGACP00000026768	FBpp0089269	ENSP00000344818	SPU_021496tr	DappuP243700	NEMVEDRAFT_v1g217764-PA	F25B5.4a.1	ENSCINP00000015598	jgi|Lotgi1|234561|estExt_fgenesh2_pg.C_sca_520131
gonads_contig_110701_P	CGI_10006684	sp|Q9D8E6|RL4_MOUSE			ENSDARP00000060362	ENSGACP00000006617	FBpp0084617	ENSP00000311430	SPU_015666tr	DappuP205304	NEMVEDRAFT_v1g237610-PA	B0041.4.1	ENSCINP00000016413	jgi|Lotgi1|219559|estExt_Genewise1Plus.C_sca_540171
gonads_contig_110725_AS
gonads_contig_110725_S
gonads_contig_110734_AS
gonads_contig_110734_S
gonads_contig_11074_P	CGI_10006430	sp|P79098|AMPN_BOVIN			ENSDARP00000110109				SPU_023693tr	DappuP315872	NEMVEDRAFT_v1g179195-PA		ENSCINP00000010216	jgi|Lotgi1|238559|estExt_fgenesh2_pg.C_sca_1510005
gonads_contig_110746_P	CGI_10019547	sp|Q7SXW3|LRC40_DANRE			ENSDARP00000016699	ENSGACP00000025760	FBpp0082889	ENSP00000265277	SPU_007304tr	DappuP315899	NEMVEDRAFT_v1g189306-PA	AC7.2a.1	ENSCINP00000035692	jgi|Lotgi1|175347|fgenesh2_pg.C_sca_270000009
gonads_contig_110751_AS
gonads_contig_110751_S
gonads_contig_110763_N	CGI_10014033
gonads_contig_110766_AS
gonads_contig_110766_S
gonads_contig_110770_P	CGI_10025348	sp|Q99542|MMP19_HUMAN			ENSDARP00000106111	ENSGACP00000000714	FBpp0297611	ENSP00000377736	SPU_027604tr	DappuP303785	NEMVEDRAFT_v1g166550-PA	C31B8.8	ENSCINP00000017258	jgi|Lotgi1|200320|estExt_Genewise1.C_sca_1390063
gonads_contig_110782_P	CGI_10025803	sp|Q28247|CO4A5_CANFA			ENSDARP00000099827	ENSGACP00000024821	FBpp0078672	ENSP00000354505	SPU_015708tr	DappuP306783	NEMVEDRAFT_v1g127140-PA	K04H4.1b	ENSCINP00000016093	jgi|Lotgi1|188217|estExt_Genewise1.C_sca_230090
gonads_contig_110788_P	CGI_10017999	sp|P21447|MDR3_MOUSE			ENSDARP00000123836	ENSGACP00000012286	FBpp0076719	ENSP00000437465	SPU_007015tr	DappuP127589	NEMVEDRAFT_v1g82183-PA	K08E7.9	ENSCINP00000009231	jgi|Lotgi1|153678|fgenesh2_pg.C_sca_4000137
gonads_contig_11079_N	CGI_10011755	sp|Q69YW0|CA222_HUMAN			ENSDARP00000098628	ENSGACP00000007215		ENSP00000417061	SPU_008490tr		NEMVEDRAFT_v1g157758-PA		ENSCINP00000031521	jgi|Lotgi1|123206|e_gw1.43.48.1
gonads_contig_110791_AS
gonads_contig_110791_S
gonads_contig_110800_P	CGI_10000050	sp|B0BM36|DHSB_XENTR			ENSDARP00000062263	ENSGACP00000006760	FBpp0074419	ENSP00000364649	SPU_026295tr	DappuP231048	NEMVEDRAFT_v1g181975-PA	F42A8.2.2	ENSCINP00000014095	jgi|Lotgi1|160203|fgenesh2_pg.C_sca_24000017
gonads_contig_110803_AS
gonads_contig_110803_S
gonads_contig_110813_AS
gonads_contig_110813_S
gonads_contig_110814_N	CGI_10021674	sp|Q6P378|ACTG_XENTR		FU6OSJA01DPPDQ.p.cg.8	ENSDARP00000052837	ENSGACP00000013786	FBpp0082597	ENSP00000464555	SPU_006797tr	DappuP129328	NEMVEDRAFT_v1g169611-PA	M03F4.2a	ENSCINP00000015480	jgi|Lotgi1|232973|estExt_fgenesh2_pg.C_sca_330197
gonads_contig_110819_AS
gonads_contig_110819_S
gonads_contig_110837_P	CGI_10018656	sp|O15974|OPSD2_MIZYE			ENSDARP00000035603	ENSGACP00000012544	FBpp0099566	ENSP00000302811	SPU_007444tr	DappuP324012	NEMVEDRAFT_v1g24997-PA	W05B5.2	ENSCINP00000034268	jgi|Lotgi1|154252|fgenesh2_pg.C_sca_5000292
gonads_contig_110847_P	CGI_10013999	sp|Q09662|YS51_CAEEL							SPU_002178tr		NEMVEDRAFT_v1g204952-PA	E04D5.4a		jgi|Lotgi1|163475|fgenesh2_pg.C_sca_40000029
gonads_contig_110852_AS
gonads_contig_110852_S
gonads_contig_110853_N	CGI_10025563										NEMVEDRAFT_v1g199300-PA			jgi|Lotgi1|159173|fgenesh2_pg.C_sca_19000210
gonads_contig_110860_P	CGI_10021159	sp|P52174|NDKA1_BOVIN			ENSDARP00000110818	ENSGACP00000020117	FBpp0085223	ENSP00000219302	SPU_016758tr	DappuP306467	NEMVEDRAFT_v1g115087-PA	F25H2.5.3	ENSCINP00000011619	jgi|Lotgi1|205662|estExt_fgenesh2_pm.C_sca_30050
gonads_contig_11090_P	CGI_10024471	sp|P36197|ZEB1_CHICK			ENSDARP00000108445				SPU_002309tr	DappuP190169	NEMVEDRAFT_v1g82654-PA		ENSCINP00000034387	jgi|Lotgi1|135793|e_gw1.100.67.1
gonads_contig_110919_AS
gonads_contig_110919_S
gonads_contig_110930_P	CGI_10028508	sp|P25169|AT1B1_ARTSF			ENSDARP00000062873	ENSGACP00000020796	FBpp0081049	ENSP00000356789	SPU_001596tr	DappuP230473	NEMVEDRAFT_v1g237547-PA	C17E4.9.1	ENSCINP00000028171	jgi|Lotgi1|213719|estExt_Genewise1Plus.C_sca_180387
gonads_contig_110933_AS
gonads_contig_110933_S
gonads_contig_11095_P	CGI_10026602	sp|Q9W5U2|CHIT3_DROME			ENSDARP00000067816	ENSGACP00000009164	FBpp0075774			DappuP310994	NEMVEDRAFT_v1g224063-PA	C04F6.3.2	ENSCINP00000028628	jgi|Lotgi1|171004|fgenesh2_pg.C_sca_108000024
gonads_contig_110956_P	CGI_10012273	sp|P06868|PLMN_BOVIN			ENSDARP00000044096	ENSGACP00000010183	FBpp0082704	ENSP00000234798	SPU_026926tr	DappuP306713	NEMVEDRAFT_v1g26281-PA		ENSCINP00000034632	jgi|Lotgi1|153888|fgenesh2_pg.C_sca_4000347
gonads_contig_111010_P	CGI_10026265	sp|P04906|GSTP1_RAT			ENSDARP00000074422			ENSP00000381607	SPU_020235tr	DappuP241024	NEMVEDRAFT_v1g162659-PA	Y45G12C.3	ENSCINP00000009038	jgi|Lotgi1|237303|estExt_fgenesh2_pg.C_sca_1020012
gonads_contig_11102_N	CGI_10027671	sp|Q9TTF0|NR2E3_BOVIN			ENSDARP00000067473	ENSGACP00000011813	FBpp0112948	ENSP00000357979	SPU_014405tr	DappuP40192	NEMVEDRAFT_v1g132075-PA	C08F8.8	ENSCINP00000004102	jgi|Lotgi1|120392|e_gw1.33.154.1
gonads_contig_111021_P	CGI_10024999	sp|Q2HJ86|TBA1D_BOVIN			ENSDARP00000099845	ENSGACP00000005312	FBpp0081153	ENSP00000439020	SPU_020812tr	DappuP220904	NEMVEDRAFT_v1g244590-PA	C47B2.3.2	ENSCINP00000002012	jgi|Lotgi1|200382|estExt_Genewise1.C_sca_1400068
gonads_contig_111024_AS
gonads_contig_111024_S
gonads_contig_111031_P	CGI_10002416	sp|Q9TT94|ACOD_BOVIN			ENSDARP00000107919	ENSGACP00000011262	FBpp0082099	ENSP00000316329	SPU_010554tr	DappuP61586		VZK822L.1a.2	ENSCINP00000033408
gonads_contig_11104_N	CGI_10008717	sp|Q75JP5|Y2471_DICDI			ENSDARP00000052970	ENSGACP00000003363	FBpp0077664	ENSP00000453436	SPU_014072tr	DappuP105663	NEMVEDRAFT_v1g242640-PA	W06H8.8e.1	ENSCINP00000014958	jgi|Lotgi1|228408|estExt_fgenesh2_pg.C_sca_20393
gonads_contig_111064_P	CGI_10021480	sp|O15989|KARG_TURCO			ENSDARP00000024900	ENSGACP00000006298	FBpp0111704	ENSP00000410289	SPU_015350tr	DappuP220693	NEMVEDRAFT_v1g197000-PA	F46H5.3b.2	ENSCINP00000017993	jgi|Lotgi1|183151|estExt_Genewise1.C_sca_50557
gonads_contig_11108_P		sp|Q8BQM7|CL069_MOUSE						ENSP00000381895
gonads_contig_111082_P	CGI_10005609	sp|O62770|SP17_MACEU			ENSDARP00000091646	ENSGACP00000012035		ENSP00000432305	SPU_000735tr		NEMVEDRAFT_v1g90602-PA	F39H12.3	ENSCINP00000027382	jgi|Lotgi1|94722|gw1.127.73.1
gonads_contig_111088_P						ENSGACP00000018034
gonads_contig_11110_P	CGI_10023829					ENSGACP00000014178								jgi|Lotgi1|165684|fgenesh2_pg.C_sca_53000027
gonads_contig_111113_AS
gonads_contig_111113_S
gonads_contig_11112_P	CGI_10007737	sp|Q9GZU8|F192A_HUMAN			ENSDARP00000061015	ENSGACP00000003757		ENSP00000374098	SPU_016296tr					jgi|Lotgi1|231362|estExt_fgenesh2_pg.C_sca_190094
gonads_contig_111135_AS
gonads_contig_111135_S
gonads_contig_111154_AS
gonads_contig_111154_S
gonads_contig_111187_P	CGI_10026634	sp|P50463|CSRP3_RAT			ENSDARP00000124015	ENSGACP00000012822	FBpp0288975	ENSP00000265968	SPU_005715tr	DappuP306648	NEMVEDRAFT_v1g52979-PA	T04C9.4c		jgi|Lotgi1|163336|fgenesh2_pg.C_sca_39000070
gonads_contig_111193_P	CGI_10015808	sp|P46436|GST1_ASCSU						ENSP00000295256	SPU_022121tr	DappuP230761	NEMVEDRAFT_v1g179696-PA	Y53F4B.32	ENSCINP00000025179	jgi|Lotgi1|238691|estExt_fgenesh2_pg.C_sca_1610003
gonads_contig_111210_AS
gonads_contig_111210_S
gonads_contig_111214_N	CGI_10002509	sp|Q92113|CP17A_SQUAC			ENSDARP00000064595	ENSGACP00000015596	FBpp0082159	ENSP00000358903	SPU_025863tr	DappuP314153	NEMVEDRAFT_v1g230060-PA	R04D3.1	ENSCINP00000024395	jgi|Lotgi1|158485|fgenesh2_pg.C_sca_17000136
gonads_contig_111227_P	CGI_10028092	sp|B5T255|PGRP1_BOSIN			ENSDARP00000095570	ENSGACP00000025539	FBpp0087788	ENSP00000290722	SPU_007946tr					jgi|Lotgi1|233462|estExt_fgenesh2_pg.C_sca_400003
gonads_contig_111230_P	CGI_10006510	sp|Q8K3V1|SPAT4_MOUSE			ENSDARP00000052561			ENSP00000280191	SPU_012850tr		NEMVEDRAFT_v1g141800-PA		ENSCINP00000018336	jgi|Lotgi1|76788|gw1.62.124.1
gonads_contig_11124_N									SPU_004302tr
gonads_contig_11125_N	CGI_10000144	sp|Q9BYK8|PR285_HUMAN			ENSDARP00000023756	ENSGACP00000015235		ENSP00000417401	SPU_017293tr		NEMVEDRAFT_v1g119633-PA		ENSCINP00000019982	jgi|Lotgi1|235246|estExt_fgenesh2_pg.C_sca_620005
gonads_contig_11126_P					ENSDARP00000110743	ENSGACP00000001599		ENSP00000408290			NEMVEDRAFT_v1g41489-PA			jgi|Lotgi1|107366|e_gw1.6.382.1
gonads_contig_11127_P	CGI_10010157	sp|Q52KE7|CCNL1_MOUSE			ENSDARP00000071902	ENSGACP00000009418	FBpp0070418	ENSP00000417237	SPU_014989tr	DappuP42860	NEMVEDRAFT_v1g124606-PA	C52E4.6a.1	ENSCINP00000027313	jgi|Lotgi1|213318|estExt_Genewise1Plus.C_sca_170006
gonads_contig_111270_P	CGI_10005596								SPU_006655tr		NEMVEDRAFT_v1g247395-PA			jgi|Lotgi1|164873|fgenesh2_pg.C_sca_48000005
gonads_contig_111285_N	CGI_10018683	sp|Q24439|ATPO_DROME			ENSDARP00000003389	ENSGACP00000023982	FBpp0082522	ENSP00000290299	SPU_007960tr	DappuP303877	NEMVEDRAFT_v1g94346-PA	F27C1.7b	ENSCINP00000011862	jgi|Lotgi1|183079|estExt_Genewise1.C_sca_50444
gonads_contig_11129_P	CGI_10026181	sp|O35648|CETN3_MOUSE			ENSDARP00000014968	ENSGACP00000020504	FBpp0110460	ENSP00000283122	SPU_000539tr	DappuP303478	NEMVEDRAFT_v1g226527-PA	T21H3.3.2	ENSCINP00000030784	jgi|Lotgi1|233590|estExt_fgenesh2_pg.C_sca_410051
gonads_contig_111307_P	CGI_10017503	sp|P50462|CSRP3_MOUSE			ENSDARP00000124303	ENSGACP00000018393	FBpp0288975	ENSP00000265968	SPU_021378tr	DappuP95364	NEMVEDRAFT_v1g79564-PA	F42H10.3		jgi|Lotgi1|221100|estExt_Genewise1Plus.C_sca_680098
gonads_contig_111319_AS
gonads_contig_111319_S
gonads_contig_11134_N	CGI_10019507	sp|Q4LDE5|SVEP1_HUMAN			ENSDARP00000082641	ENSGACP00000025772	FBpp0087868	ENSP00000384917	SPU_011192tr	DappuP43397	NEMVEDRAFT_v1g241327-PA	F29D11.1	ENSCINP00000026620	jgi|Lotgi1|170222|fgenesh2_pg.C_sca_95000018
gonads_contig_111347_P	CGI_10024134							ENSP00000266551
gonads_contig_111377_AS
gonads_contig_111377_S
gonads_contig_11138_P	CGI_10006430	sp|O57579|AMPN_CHICK			ENSDARP00000108193	ENSGACP00000018677	FBpp0084752	ENSP00000261180	SPU_023693tr	DappuP61964	NEMVEDRAFT_v1g179195-PA	F49B2.6	ENSCINP00000010216	jgi|Lotgi1|238559|estExt_fgenesh2_pg.C_sca_1510005
gonads_contig_111395_P	CGI_10005254	sp|Q8BP47|SYNC_MOUSE			ENSDARP00000081180	ENSGACP00000000836	FBpp0080705	ENSP00000442496	SPU_009446tr	DappuP306578	NEMVEDRAFT_v1g184858-PA		ENSCINP00000016694	jgi|Lotgi1|200884|estExt_Genewise1.C_sca_1530041
gonads_contig_111405_AS
gonads_contig_111405_S
gonads_contig_11142_P	CGI_10017694	sp|P55859|PNPH_BOVIN			ENSDARP00000093456	ENSGACP00000025104	FBpp0072834	ENSP00000354532	SPU_009644tr	DappuP306029	NEMVEDRAFT_v1g207799-PA	K02D7.1.1	ENSCINP00000016539	jgi|Lotgi1|223434|estExt_Genewise1Plus.C_sca_940073
gonads_contig_111425_AS
gonads_contig_111425_S
gonads_contig_11143_N	CGI_10014255	sp|Q5M7D1|DJ27B_XENLA			ENSDARP00000109834	ENSGACP00000020391	FBpp0079056	ENSP00000370187	SPU_000253tr	DappuP328610	NEMVEDRAFT_v1g205626-PA	Y45F3A.2.1	ENSCINP00000030049	jgi|Lotgi1|126741|e_gw1.55.154.1
gonads_contig_111439_P	CGI_10001245	sp|Q9UM22|EPDR1_HUMAN			ENSDARP00000066787	ENSGACP00000023762		ENSP00000453973					ENSCINP00000015708	jgi|Lotgi1|233900|estExt_fgenesh2_pg.C_sca_450057
gonads_contig_11144_P	CGI_10004525	sp|Q8N2Q7|NLGN1_HUMAN			ENSDARP00000098640	ENSGACP00000002672	FBpp0080328	ENSP00000385750	SPU_001298tr	DappuP62811	NEMVEDRAFT_v1g31599-PA	C40C9.5a	ENSCINP00000031848	jgi|Lotgi1|154015|fgenesh2_pg.C_sca_5000055
gonads_contig_11145_AS
gonads_contig_11145_S
gonads_contig_11147_N	CGI_10005375	sp|P15884|ITF2_HUMAN			ENSDARP00000004196	ENSGACP00000020895		ENSP00000456125			NEMVEDRAFT_v1g207162-PA			jgi|Lotgi1|140803|e_gw1.151.49.1
gonads_contig_11148_N	CGI_10024994	sp|Q20065|P4HA2_CAEEL			ENSDARP00000113289	ENSGACP00000013525	FBpp0085012	ENSP00000368394	SPU_014011tr	DappuP309107	NEMVEDRAFT_v1g120225-PA	F35G2.4.2	ENSCINP00000014406	jgi|Lotgi1|196347|estExt_Genewise1.C_sca_750006
gonads_contig_111483_P	CGI_10017454	sp|Q3SZ71|MPPB_BOVIN			ENSDARP00000008048	ENSGACP00000012781	FBpp0082460	ENSP00000397884	SPU_021078tr	DappuP302792	NEMVEDRAFT_v1g168160-PA	F56D2.1.2	ENSCINP00000012991	jgi|Lotgi1|105568|e_gw1.4.147.1
gonads_contig_11149_P	CGI_10019101	sp|O15164|TIF1A_HUMAN			ENSDARP00000072285	ENSGACP00000023131		ENSP00000390829	SPU_024630tr		NEMVEDRAFT_v1g238127-PA	F26F4.7	ENSCINP00000024518	jgi|Lotgi1|91879|gw1.111.75.1
gonads_contig_11151_AS
gonads_contig_11151_S
gonads_contig_11152_P	CGI_10013124	sp|Q6L8H2|KRA53_HUMAN				ENSGACP00000009064		ENSP00000382592					ENSCINP00000008116
gonads_contig_111522_P	CGI_10019085	sp|P60319|KEN_DROYA			ENSDARP00000107153	ENSGACP00000006243	FBpp0072038	ENSP00000344308	SPU_015682tr	DappuP321219	NEMVEDRAFT_v1g104526-PA	C55C2.1	ENSCINP00000003482	jgi|Lotgi1|134959|e_gw1.94.7.1
gonads_contig_111551_AS
gonads_contig_111551_S
gonads_contig_111557_AS
gonads_contig_111557_S
gonads_contig_111563_P	CGI_10000055	sp|Q5RCC9|H33_PONAB	CGI_10000055	AM854752.p.cg.8	ENSDARP00000087462	ENSGACP00000011861	FBpp0078649	ENSP00000355657	SPU_022170tr	DappuP231307	NEMVEDRAFT_v1g230009-PA	F45E1.6.1	ENSCINP00000005615	jgi|Lotgi1|150994|fgenesh2_kg.C_sca_75000008
gonads_contig_11157_P	CGI_10021016	sp|Q7PCJ8|SAT2_BOVIN			ENSDARP00000114601	ENSGACP00000027009	FBpp0082508	ENSP00000269298	SPU_027891tr	DappuP306312	NEMVEDRAFT_v1g204044-PA	D2023.4.1	ENSCINP00000021976	jgi|Lotgi1|109229|e_gw1.10.209.1
gonads_contig_111574_AS
gonads_contig_111574_S
gonads_contig_11158_N	CGI_10015179	sp|Q8NB78|KDM1B_HUMAN			ENSDARP00000080193	ENSGACP00000002942	FBpp0074595	ENSP00000373522	SPU_010627tr	DappuP39808	NEMVEDRAFT_v1g181733-PA	R13G10.2	ENSCINP00000014786	jgi|Lotgi1|145165|e_gw1.294.1.1
gonads_contig_111590_P	CGI_10028042	sp|Q56R14|TRI33_XENLA			ENSDARP00000092411	ENSGACP00000006576		ENSP00000358556	SPU_009069tr		NEMVEDRAFT_v1g217122-PA		ENSCINP00000010542	jgi|Lotgi1|170455|fgenesh2_pg.C_sca_99000008
gonads_contig_11162_P	CGI_10022122	sp|P21158|CSGA_MYXXA			ENSDARP00000060174	ENSGACP00000013729	FBpp0071131		SPU_002855tr	DappuP309362	NEMVEDRAFT_v1g175823-PA	C55A6.5		jgi|Lotgi1|131045|e_gw1.72.62.1
gonads_contig_111620_P	CGI_10015463	sp|P00169|CYB5_RABIT			ENSDARP00000072495	ENSGACP00000020818	FBpp0087979	ENSP00000341625	SPU_027240tr	DappuP36528	NEMVEDRAFT_v1g107007-PA	C31E10.7.1	ENSCINP00000004431	jgi|Lotgi1|144558|e_gw1.241.14.1
gonads_contig_11163_AS
gonads_contig_11163_S
gonads_contig_111631_P	CGI_10013802
gonads_contig_11164_N	CGI_10011625	sp|P48594|SPB4_HUMAN			ENSDARP00000046419	ENSGACP00000002463	FBpp0296959	ENSP00000343445	SPU_028469tr	DappuP189444	NEMVEDRAFT_v1g186693-PA	F20D6.4d	ENSCINP00000029020	jgi|Lotgi1|129913|e_gw1.67.175.1
gonads_contig_111644_P	CGI_10023407	sp|Q66HG3|CNDP1_RAT			ENSDARP00000033632	ENSGACP00000005131	FBpp0085374	ENSP00000351682	SPU_028077tr	DappuP303911	NEMVEDRAFT_v1g183701-PA	Y71H2AM.11		jgi|Lotgi1|224093|estExt_Genewise1Plus.C_sca_1090036
gonads_contig_111675_AS
gonads_contig_111675_S
gonads_contig_111676_AS
gonads_contig_111676_S
gonads_contig_111691_P	CGI_10023072	sp|O61491|FLOT1_DROME			ENSDARP00000000514	ENSGACP00000002462	FBpp0086484	ENSP00000392736	SPU_019691tr	DappuP65172	NEMVEDRAFT_v1g160746-PA		ENSCINP00000022282	jgi|Lotgi1|200105|estExt_Genewise1.C_sca_1340053
gonads_contig_111693_AS
gonads_contig_111693_S
gonads_contig_111694_AS
gonads_contig_111694_S
gonads_contig_111700_AS
gonads_contig_111700_S
gonads_contig_111701_AS
gonads_contig_111701_S
gonads_contig_111707_AS
gonads_contig_111707_S
gonads_contig_11172_N	CGI_10016544	sp|Q02386|ZNF45_HUMAN			ENSDARP00000116276	ENSGACP00000018048	FBpp0293786	ENSP00000269973	SPU_014817tr	DappuP30981	NEMVEDRAFT_v1g135766-PA	Y55F3AM.14	ENSCINP00000006308	jgi|Lotgi1|128039|e_gw1.60.117.1
gonads_contig_111734_P	CGI_10007941	sp|P51638|CAV3_RAT	CGI_10022685	HS115609.p.cg.8	ENSDARP00000034317	ENSGACP00000001179		ENSP00000380525	SPU_024993tr	DappuP50246	NEMVEDRAFT_v1g129920-PA	T13F2.8a	ENSCINP00000030917	jgi|Lotgi1|236291|estExt_fgenesh2_pg.C_sca_790023
gonads_contig_11174_P	CGI_10015351													jgi|Lotgi1|173750|fgenesh2_pg.C_sca_170000013
gonads_contig_11176_P	CGI_10024375				ENSDARP00000105610		FBpp0078080		SPU_018329tr		NEMVEDRAFT_v1g107040-PA		ENSCINP00000034386	jgi|Lotgi1|226396|estExt_Genewise1Plus.C_sca_1760023
gonads_contig_111766_P	CGI_10022083	sp|O13065|MMP18_XENLA			ENSDARP00000075824	ENSGACP00000010398	FBpp0297611	ENSP00000313437	SPU_018156tr	DappuP316219	NEMVEDRAFT_v1g88668-PA	C31B8.8	ENSCINP00000017258	jgi|Lotgi1|231475|estExt_fgenesh2_pg.C_sca_200019
gonads_contig_11178_N	CGI_10025810	sp|Q5E9E1|PDLI1_BOVIN			ENSDARP00000046980	ENSGACP00000022278	FBpp0291373	ENSP00000360305		DappuP113993				jgi|Lotgi1|183623|estExt_Genewise1.C_sca_60305
gonads_contig_11179_P	CGI_10016806	sp|P27951|BAG_STRAG			ENSDARP00000117753	ENSGACP00000001988	FBpp0291704		SPU_015280tr	DappuP105663		W06H8.8e.1		jgi|Lotgi1|238721|estExt_fgenesh2_pg.C_sca_1630011
gonads_contig_111791_AS
gonads_contig_111791_S
gonads_contig_11180_P	CGI_10019011	sp|A2AJ76|HMCN2_MOUSE			ENSDARP00000102597		FBpp0090964							jgi|Lotgi1|165046|fgenesh2_pg.C_sca_49000055
gonads_contig_111823_AS
gonads_contig_111823_S
gonads_contig_111825_AS
gonads_contig_111825_S
gonads_contig_111858_P	CGI_10022388													jgi|Lotgi1|165237|fgenesh2_pg.C_sca_50000078
gonads_contig_11186_AS
gonads_contig_11186_S
gonads_contig_11189_AS
gonads_contig_11189_S
gonads_contig_11190_P	CGI_10012986													jgi|Lotgi1|124263|e_gw1.46.75.1
gonads_contig_11191_N	CGI_10009745	sp|Q1LZF7|PTH1R_BOVIN			ENSDARP00000122213	ENSGACP00000022998	FBpp0300789	ENSP00000413774	SPU_026376tr	DappuP41513	NEMVEDRAFT_v1g125574-PA	C13B9.4a.2	ENSCINP00000005446	jgi|Lotgi1|238709|estExt_fgenesh2_pg.C_sca_1620025
gonads_contig_111935_N	CGI_10005831													jgi|Lotgi1|228376|estExt_fgenesh2_pg.C_sca_20343
gonads_contig_111950_P	CGI_10019665	sp|A3KQV2|BROX_DANRE			ENSDARP00000115398	ENSGACP00000005763		ENSP00000440041			NEMVEDRAFT_v1g183877-PA	B0507.2	ENSCINP00000033298	jgi|Lotgi1|215894|estExt_Genewise1Plus.C_sca_300042
gonads_contig_111952_N											NEMVEDRAFT_v1g225261-PA			jgi|Lotgi1|144028|e_gw1.222.24.1
gonads_contig_111978_AS
gonads_contig_111978_S
gonads_contig_111987_P	CGI_10020758	sp|Q6AY25|TMED3_RAT			ENSDARP00000067665			ENSP00000440228	SPU_024063tr	DappuP307415	NEMVEDRAFT_v1g165644-PA			jgi|Lotgi1|192242|estExt_Genewise1.C_sca_450190
gonads_contig_11199_N	CGI_10011853					ENSGACP00000025919			SPU_010079tr
gonads_contig_111990_AS
gonads_contig_111990_S
gonads_contig_112009_N								ENSP00000462817			NEMVEDRAFT_v1g42817-PA			jgi|Lotgi1|137357|e_gw1.115.70.1
gonads_contig_112039_P	CGI_10017925	sp|P63164|RSMN_RAT			ENSDARP00000023337	ENSGACP00000004291	FBpp0293061	ENSP00000382970	SPU_013007tr	DappuP305959	NEMVEDRAFT_v1g176237-PA	W08E3.1.1	ENSCINP00000028023	jgi|Lotgi1|227005|estExt_Genewise1Plus.C_sca_2190015
gonads_contig_112067_P	CGI_10002253	sp|P12805|BUD31_XENLA			ENSDARP00000015461	ENSGACP00000010287	FBpp0073316	ENSP00000395269	SPU_001541tr	DappuP230622	NEMVEDRAFT_v1g245247-PA	C07A9.2.1	ENSCINP00000003205	jgi|Lotgi1|204936|estExt_fgenesh2_kg.C_sca_980003
gonads_contig_112087_P	CGI_10016530	sp|Q9XTL9|PYG_DROME			ENSDARP00000123720	ENSGACP00000015854	FBpp0099923	ENSP00000216962	SPU_001264tr	DappuP308519	NEMVEDRAFT_v1g246875-PA	T22F3.3a	ENSCINP00000013376	jgi|Lotgi1|201834|estExt_Genewise1.C_sca_1990001
gonads_contig_1121_N	CGI_10016817	sp|Q2PZL6|FAT4_MOUSE			ENSDARP00000108990	ENSGACP00000023668	FBpp0077167	ENSP00000335169	SPU_014606tr	DappuP6	NEMVEDRAFT_v1g84228-PA	ZK112.7	ENSCINP00000011544	jgi|Lotgi1|71703|gw1.3.278.1
gonads_contig_11210_P	CGI_10021823	sp|Q5I0E3|CG050_RAT			ENSDARP00000066555	ENSGACP00000011853	FBpp0072777	ENSP00000380288			NEMVEDRAFT_v1g238825-PA		ENSCINP00000035954	jgi|Lotgi1|230679|estExt_fgenesh2_pg.C_sca_140195
gonads_contig_112100_P	CGI_10022749	sp|P46436|GST1_ASCSU		FV2TRRU01AN4WP.p.cg.8			FBpp0099646	ENSP00000295256	SPU_020235tr	DappuP316498	NEMVEDRAFT_v1g179696-PA	F37B1.5	ENSCINP00000025179	jgi|Lotgi1|160331|fgenesh2_pg.C_sca_24000145
gonads_contig_112115_P	CGI_10011522	sp|Q810W7|MAST1_RAT			ENSDARP00000110889	ENSGACP00000021149	FBpp0075315	ENSP00000251472	SPU_022164tr	DappuP55223
gonads_contig_112152_AS
gonads_contig_112152_S
gonads_contig_11218_P	CGI_10010457	sp|Q6Q899|DDX58_MOUSE			ENSDARP00000013943	ENSGACP00000007327	FBpp0082601	ENSP00000443055	SPU_011647tr	DappuP309030	NEMVEDRAFT_v1g87071-PA	F15B10.2	ENSCINP00000031621	jgi|Lotgi1|164234|fgenesh2_pg.C_sca_44000076
gonads_contig_112185_AS
gonads_contig_112185_S
gonads_contig_11219_P	CGI_10007259										NEMVEDRAFT_v1g242155-PA		ENSCINP00000019364	jgi|Lotgi1|204747|estExt_fgenesh2_kg.C_sca_790016
gonads_contig_11220_P	CGI_10025429
gonads_contig_11221_P	CGI_10003195	sp|Q8K135|K319L_MOUSE			ENSDARP00000117936	ENSGACP00000003927	FBpp0076461	ENSP00000395883	SPU_008893tr	DappuP200276	NEMVEDRAFT_v1g99701-PA	K08E5.3b	ENSCINP00000001650	jgi|Lotgi1|234764|estExt_fgenesh2_pg.C_sca_550024
gonads_contig_112210_AS
gonads_contig_112210_S
gonads_contig_112226_P	CGI_10026879	sp|Q3SZZ7|FGL1_BOVIN			ENSDARP00000114114	ENSGACP00000021394			SPU_021409tr	DappuP206258	NEMVEDRAFT_v1g219569-PA		ENSCINP00000025173
gonads_contig_11223_P	CGI_10023312	sp|Q9H0M5|ZN700_HUMAN			ENSDARP00000097078	ENSGACP00000018043	FBpp0070465	ENSP00000254321	SPU_000440tr	DappuP2636	NEMVEDRAFT_v1g82654-PA	F47E1.3	ENSCINP00000006383	jgi|Lotgi1|75481|gw1.2.512.1
gonads_contig_112260_P	CGI_10016752	sp|B2RZ78|VPS29_RAT	CGI_10016752	CU991250.p.cg.8	ENSDARP00000092020	ENSGACP00000006229	FBpp0077625	ENSP00000380795	SPU_023026tr	DappuP93995	NEMVEDRAFT_v1g182326-PA	ZK1128.8b	ENSCINP00000009651	jgi|Lotgi1|181759|estExt_Genewise1.C_sca_20511
gonads_contig_112263_P	CGI_10006280	sp|Q4R7Y5|DNJB6_MACFA			ENSDARP00000110841	ENSGACP00000019591	FBpp0086340	ENSP00000396267	SPU_022236tr	DappuP304197	NEMVEDRAFT_v1g190857-PA	F54D5.8	ENSCINP00000021959	jgi|Lotgi1|128634|e_gw1.62.168.1
gonads_contig_11227_P	CGI_10011004	sp|O88470|FOXL2_MOUSE			ENSDARP00000061827	ENSGACP00000007448	FBpp0077189	ENSP00000333188	SPU_014809tr	DappuP37508	NEMVEDRAFT_v1g67043-PA	T14G12.4a	ENSCINP00000009675	jgi|Lotgi1|89841|gw1.93.147.1
gonads_contig_112271_P	CGI_10004408	sp|Q9BQ24|ZFY21_HUMAN			ENSDARP00000069214	ENSGACP00000006350	FBpp0071565	ENSP00000216602	SPU_027271tr	DappuP312971	NEMVEDRAFT_v1g197485-PA	D1022.7b.2	ENSCINP00000032810	jgi|Lotgi1|193725|estExt_Genewise1.C_sca_540092
gonads_contig_11229_N	CGI_10005035	sp|P17152|TMM11_HUMAN			ENSDARP00000095170	ENSGACP00000017169	FBpp0289217	ENSP00000319992	SPU_017221tr	DappuP35278	NEMVEDRAFT_v1g242071-PA		ENSCINP00000004008
gonads_contig_112309_AS
gonads_contig_112309_S
gonads_contig_112318_P	CGI_10016636	sp|Q6DRJ4|KRI1_DANRE			ENSDARP00000043882			ENSP00000442213	SPU_013947tr
gonads_contig_11232_AS
gonads_contig_11232_S
gonads_contig_112383_P	CGI_10026681	sp|P23398|UBIQP_STRPU			ENSDARP00000107110	ENSGACP00000026768	FBpp0089269	ENSP00000445033	SPU_021496tr	DappuP243700	NEMVEDRAFT_v1g217764-PA	F25B5.4a.1	ENSCINP00000015598	jgi|Lotgi1|234561|estExt_fgenesh2_pg.C_sca_520131
gonads_contig_11245_P	CGI_10017772	sp|P24785|MLE_DROME			ENSDARP00000101202		FBpp0100031	ENSP00000356520	SPU_005096tr	DappuP329366	NEMVEDRAFT_v1g213621-PA	T07D4.3.1	ENSCINP00000015971	jgi|Lotgi1|116243|e_gw1.23.60.1
gonads_contig_11248_P	CGI_10007254	sp|P0CJ79|ZN888_HUMAN			ENSDARP00000087908	ENSGACP00000018048	FBpp0075533	ENSP00000439427	SPU_018812tr	DappuP202084	NEMVEDRAFT_v1g119069-PA	Y38H8A.5	ENSCINP00000006366	jgi|Lotgi1|180523|fgenesh2_pm.C_sca_181000001
gonads_contig_11249_AS	CGI_10009228	sp|Q9NZW4|DSPP_HUMAN	CGI_10002330		ENSDARP00000083057		FBpp0075850	ENSP00000382213	SPU_022013tr	DappuP313077	NEMVEDRAFT_v1g70889-PA	ZC449.5.2	ENSCINP00000032202	jgi|Lotgi1|170493|fgenesh2_pg.C_sca_99000046
gonads_contig_11249_S	CGI_10009228	sp|Q9NZW4|DSPP_HUMAN	CGI_10002330		ENSDARP00000083057		FBpp0075850	ENSP00000382213	SPU_022013tr	DappuP313077	NEMVEDRAFT_v1g70889-PA	ZC449.5.2	ENSCINP00000032202	jgi|Lotgi1|170493|fgenesh2_pg.C_sca_99000046
gonads_contig_11250_AS
gonads_contig_11250_S
gonads_contig_11251_AS
gonads_contig_11251_S
gonads_contig_112513_P	CGI_10002241	sp|Q6AXQ2|EFC11_RAT			ENSDARP00000064232			ENSP00000438072			NEMVEDRAFT_v1g170381-PA		ENSCINP00000013313	jgi|Lotgi1|118510|e_gw1.29.285.1
gonads_contig_11252_P	CGI_10007181	sp|Q75UR0|ANO5_MOUSE			ENSDARP00000090692	ENSGACP00000007843	FBpp0288570	ENSP00000440981	SPU_002164tr	DappuP309535	NEMVEDRAFT_v1g225323-PA	F56A8.1a	ENSCINP00000011425	jgi|Lotgi1|234280|estExt_fgenesh2_pg.C_sca_490030
gonads_contig_112524_AS											NEMVEDRAFT_v1g140400-PA			jgi|Lotgi1|121338|e_gw1.36.284.1
gonads_contig_112524_S											NEMVEDRAFT_v1g140400-PA			jgi|Lotgi1|121338|e_gw1.36.284.1
gonads_contig_112531_P	CGI_10017216	sp|Q8BPT6|IMP2L_MOUSE			ENSDARP00000119793	ENSGACP00000010769	FBpp0085545	ENSP00000405473		DappuP305304	NEMVEDRAFT_v1g193084-PA	Y55F3AM.8
gonads_contig_11255_N	CGI_10008641	sp|Q9WTS8|FCN1_RAT			ENSDARP00000022066	ENSGACP00000015916	FBpp0087808	ENSP00000360871	SPU_017963tr	DappuP195987	NEMVEDRAFT_v1g228654-PA	T15B7.1	ENSCINP00000011364	jgi|Lotgi1|118333|e_gw1.28.213.1
gonads_contig_112585_P	CGI_10020425										NEMVEDRAFT_v1g87844-PA		ENSCINP00000036377	jgi|Lotgi1|229502|estExt_fgenesh2_pg.C_sca_80006
gonads_contig_112599_P	CGI_10010529	sp|O16797|RL3_DROME			ENSDARP00000003700	ENSGACP00000015734	FBpp0081822	ENSP00000346001	SPU_008778tr	DappuP206128	NEMVEDRAFT_v1g237519-PA	F13B10.2a.3	ENSCINP00000013831	jgi|Lotgi1|196203|estExt_Genewise1.C_sca_730099
gonads_contig_112609_P	CGI_10027898	sp|O08699|PGDH_RAT			ENSDARP00000015036	ENSGACP00000001897	FBpp0074285	ENSP00000398720	SPU_019356tr	DappuP299789	NEMVEDRAFT_v1g230205-PA	F09E10.3	ENSCINP00000003988	jgi|Lotgi1|128222|e_gw1.60.157.1
gonads_contig_112612_P		sp|Q7TNN8|LPIN3_MUSSP			ENSDARP00000103629	ENSGACP00000005533	FBpp0292618	ENSP00000463026	SPU_027314tr	DappuP321858	NEMVEDRAFT_v1g129574-PA	H37A05.1	ENSCINP00000021823	jgi|Lotgi1|171454|fgenesh2_pg.C_sca_115000018
gonads_contig_112619_P	CGI_10011563	sp|P29052|TF2B_DROME			ENSDARP00000009188	ENSGACP00000020720	FBpp0079615	ENSP00000402345	SPU_014172tr	DappuP325996	NEMVEDRAFT_v1g118178-PA	W03F9.5.2	ENSCINP00000019554	jgi|Lotgi1|238621|estExt_fgenesh2_pg.C_sca_1550016
gonads_contig_11263_AS
gonads_contig_11263_S
gonads_contig_112640_AS
gonads_contig_112640_S
gonads_contig_11265_AS
gonads_contig_11265_S
gonads_contig_112664_AS
gonads_contig_112664_S
gonads_contig_112687_P	CGI_10019579	sp|Q5RCN9|PSN2_PONAB			ENSDARP00000030180	ENSGACP00000007055	FBpp0113009	ENSP00000339860	SPU_006912tr	DappuP299856		F35H12.3	ENSCINP00000004803	jgi|Lotgi1|138705|e_gw1.128.129.1
gonads_contig_11272_N	CGI_10021954	sp|P0CE10|Y4102_ARATH			ENSDARP00000066281	ENSGACP00000004913	FBpp0080706	ENSP00000262415	SPU_010853tr	DappuP198525	NEMVEDRAFT_v1g177626-PA	K03H1.2	ENSCINP00000003057	jgi|Lotgi1|231563|estExt_fgenesh2_pg.C_sca_200141
gonads_contig_112731_P	CGI_10019423	sp|Q9BMX5|RS6_APLCA			ENSDARP00000011148	ENSGACP00000023611	FBpp0071087	ENSP00000369741	SPU_008211tr	DappuP230511	NEMVEDRAFT_v1g245093-PA	Y71A12B.1.1	ENSCINP00000003510	jgi|Lotgi1|66846|gw1.28.137.1
gonads_contig_112738_P	CGI_10015642	sp|P40925|MDHC_HUMAN			ENSDARP00000124448	ENSGACP00000001268	FBpp0079640	ENSP00000438144	SPU_012677tr	DappuP308915	NEMVEDRAFT_v1g185681-PA	F46E10.10a.2	ENSCINP00000036494	jgi|Lotgi1|188534|estExt_Genewise1.C_sca_240373
gonads_contig_112748_P	CGI_10028528	sp|O18480|DLDH_MANSE			ENSDARP00000017217	ENSGACP00000010969	FBpp0074906	ENSP00000442399	SPU_028728tr	DappuP197043	NEMVEDRAFT_v1g177276-PA	LLC1.3a.2	ENSCINP00000016298	jgi|Lotgi1|219043|estExt_Genewise1Plus.C_sca_500225
gonads_contig_11277_N	CGI_10024263	sp|Q9CPU4|MGST3_MOUSE			ENSDARP00000036226	ENSGACP00000021443		ENSP00000356861	SPU_016492tr	DappuP300290	NEMVEDRAFT_v1g240887-PA		ENSCINP00000002062	jgi|Lotgi1|116903|e_gw1.25.295.1
gonads_contig_112771_AS
gonads_contig_112771_S
gonads_contig_112800_P	CGI_10019908	sp|P48416|CP10_LYMST			ENSDARP00000068056	ENSGACP00000006220	FBpp0086937	ENSP00000405488	SPU_000645tr	DappuP305015	NEMVEDRAFT_v1g162389-PA	ZK177.5.1	ENSCINP00000020138	jgi|Lotgi1|233081|estExt_fgenesh2_pg.C_sca_340157
gonads_contig_112813_P	CGI_10028542	sp|P39061|COIA1_MOUSE			ENSDARP00000122740	ENSGACP00000019842	FBpp0300438	ENSP00000352798		DappuP48458		C36B1.1d	ENSCINP00000019538	jgi|Lotgi1|142841|e_gw1.187.25.1
gonads_contig_11283_AS
gonads_contig_11283_S
gonads_contig_112831_P	CGI_10026681	sp|P23398|UBIQP_STRPU	CGI_10026681	AB122067.p.cg.8	ENSDARP00000107491	ENSGACP00000026769	FBpp0089269	ENSP00000438394	SPU_021496tr	DappuP243700	NEMVEDRAFT_v1g217964-PA	F25B5.4a.1	ENSCINP00000026820	jgi|Lotgi1|234561|estExt_fgenesh2_pg.C_sca_520131
gonads_contig_112840_P	CGI_10004108	sp|Q3T1I5|SRBP2_RAT			ENSDARP00000087122	ENSGACP00000015966	FBpp0074644	ENSP00000354476	SPU_007253tr	DappuP201893	NEMVEDRAFT_v1g95178-PA			jgi|Lotgi1|224211|estExt_Genewise1Plus.C_sca_1110073
gonads_contig_112847_AS
gonads_contig_112847_S
gonads_contig_112851_P	CGI_10021693	sp|P42026|NDUS7_BOVIN			ENSDARP00000098301	ENSGACP00000011046	FBpp0073950	ENSP00000364262	SPU_016205tr	DappuP54753	NEMVEDRAFT_v1g207057-PA	W10D5.2.2		jgi|Lotgi1|126242|e_gw1.53.289.1
gonads_contig_112878_P	CGI_10027921	sp|P49300|MMGL_MOUSE			ENSDARP00000124852	ENSGACP00000008598		ENSP00000460252	SPU_023714tr		NEMVEDRAFT_v1g118814-PA		ENSCINP00000025643	jgi|Lotgi1|236362|estExt_fgenesh2_pg.C_sca_800005
gonads_contig_112879_P	CGI_10004865	sp|A1BQQ5|MR30_CONMR							SPU_007451tr					jgi|Lotgi1|160631|fgenesh2_pg.C_sca_25000236
gonads_contig_11288_AS
gonads_contig_11288_S
gonads_contig_112891_P	CGI_10009651	sp|P97461|RS5_MOUSE		ES789864.p.cg.8	ENSDARP00000123493	ENSGACP00000003755	FBpp0074180	ENSP00000196551	SPU_022957tr	DappuP301516	NEMVEDRAFT_v1g160743-PA	T05E11.1.2	ENSCINP00000004982	jgi|Lotgi1|109561|e_gw1.10.408.1
gonads_contig_11291_P	CGI_10021391	sp|Q00651|ITA4_MOUSE			ENSDARP00000081397	ENSGACP00000007085	FBpp0073563	ENSP00000380227	SPU_015921tr	DappuP304328	NEMVEDRAFT_v1g238305-PA	F54F2.1	ENSCINP00000001591	jgi|Lotgi1|238706|estExt_fgenesh2_pg.C_sca_1620020
gonads_contig_112911_P	CGI_10021237	sp|O18601|DCUP_DROVI			ENSDARP00000023867	ENSGACP00000018965	FBpp0113059	ENSP00000400253	SPU_003073tr	DappuP308417	NEMVEDRAFT_v1g190553-PA		ENSCINP00000003622	jgi|Lotgi1|205092|estExt_fgenesh2_kg.C_sca_1250004
gonads_contig_11294_AS
gonads_contig_11294_S
gonads_contig_11296_AS	CGI_10018991	sp|P49021|TIM_DROME			ENSDARP00000101909	ENSGACP00000001575	FBpp0089039	ENSP00000379051	SPU_001859tr	DappuP95385	NEMVEDRAFT_v1g52380-PA	F45E4.2.2	ENSCINP00000013060	jgi|Lotgi1|121721|e_gw1.38.143.1
gonads_contig_11296_S	CGI_10018991	sp|P49021|TIM_DROME			ENSDARP00000101909	ENSGACP00000001575	FBpp0089039	ENSP00000379051	SPU_001859tr	DappuP95385	NEMVEDRAFT_v1g52380-PA	F45E4.2.2	ENSCINP00000013060	jgi|Lotgi1|121721|e_gw1.38.143.1
gonads_contig_112970_P	CGI_10010647	sp|O73885|HSP7C_CHICK			ENSDARP00000119867	ENSGACP00000010066	FBpp0082519	ENSP00000434851	SPU_009165tr	DappuP256736	NEMVEDRAFT_v1g195315-PA	F26D10.3.1	ENSCINP00000019652	jgi|Lotgi1|177837|fgenesh2_pm.C_sca_12000025
gonads_contig_112983_P	CGI_10024999	sp|P02553|TBA_LYTPI	CGI_10002456	FU6OSJA01AL42G.p.cg.8	ENSDARP00000062670	ENSGACP00000019751	FBpp0081062	ENSP00000412646	SPU_011669tr	DappuP315806	NEMVEDRAFT_v1g176499-PA	F40F4.5	ENSCINP00000011748	jgi|Lotgi1|238850|estExt_fgenesh2_pg.C_sca_1750016
gonads_contig_11300_P	CGI_10003616	sp|Q96GN5|CDA7L_HUMAN			ENSDARP00000020424	ENSGACP00000006315		ENSP00000363045	SPU_018450tr		NEMVEDRAFT_v1g215972-PA		ENSCINP00000009323
gonads_contig_113014_AS
gonads_contig_113014_S
gonads_contig_11303_P	CGI_10025556	sp|P53442|ALF_SCHMA			ENSDARP00000042199	ENSGACP00000027273	FBpp0084372	ENSP00000226253	SPU_016486tr	DappuP188180	NEMVEDRAFT_v1g244812-PA	T05D4.1.1	ENSCINP00000016703	jgi|Lotgi1|217342|estExt_Genewise1Plus.C_sca_390115
gonads_contig_113037_P	CGI_10015970	sp|Q9JID6|ACSL1_CAVPO			ENSDARP00000079273	ENSGACP00000014374	FBpp0074845	ENSP00000426150	SPU_026372tr	DappuP211056	NEMVEDRAFT_v1g92170-PA	Y65B4BL.5	ENSCINP00000005870	jgi|Lotgi1|211037|estExt_Genewise1Plus.C_sca_80332
gonads_contig_113066_AS
gonads_contig_113066_S
gonads_contig_11307_P	CGI_10004752	sp|Q05927|5NTD_BOVIN			ENSDARP00000111101	ENSGACP00000015489	FBpp0086085	ENSP00000358665	SPU_025227tr	DappuP311578	NEMVEDRAFT_v1g184899-PA		ENSCINP00000008305	jgi|Lotgi1|82528|gw1.119.34.1
gonads_contig_11309_P	CGI_10017613	sp|Q5E9G1|P2R3C_BOVIN		AM853388.p.cg.8	ENSDARP00000064553	ENSGACP00000016629	FBpp0290339	ENSP00000261475	SPU_028531tr	DappuP304850	NEMVEDRAFT_v1g161077-PA	C06G1.5	ENSCINP00000017578	jgi|Lotgi1|110627|e_gw1.12.125.1
gonads_contig_11310_P	CGI_10027979	sp|Q54C11|Y3202_DICDI			ENSDARP00000040549	ENSGACP00000005703	FBpp0087421	ENSP00000336825	SPU_005764tr		NEMVEDRAFT_v1g80332-PA		ENSCINP00000030768	jgi|Lotgi1|131348|e_gw1.73.119.1
gonads_contig_113105_P	CGI_10028458	sp|Q8BWQ5|DCLK3_MOUSE			ENSDARP00000115462	ENSGACP00000027182		ENSP00000337697		DappuP305787		Y79H2A.11	ENSCINP00000024031	jgi|Lotgi1|64764|gw1.57.94.1
gonads_contig_11312_P	CGI_10027418	sp|Q8HY82|CATS_SAIBB			ENSDARP00000099159	ENSGACP00000012711	FBpp0086719	ENSP00000357981	SPU_023540tr	DappuP300872	NEMVEDRAFT_v1g180651-PA	T03E6.7.2	ENSCINP00000015724	jgi|Lotgi1|172091|fgenesh2_pg.C_sca_126000043
gonads_contig_11313_AS
gonads_contig_11313_S
gonads_contig_113134_P	CGI_10025757	sp|Q90628|TRY2_CHICK			ENSDARP00000058944						NEMVEDRAFT_v1g3218-PA		ENSCINP00000020154	jgi|Lotgi1|229657|estExt_fgenesh2_pg.C_sca_80307
gonads_contig_11315_P	CGI_10017608	sp|Q6UXY8|TMC5_HUMAN			ENSDARP00000037080	ENSGACP00000025379	FBpp0293144	ENSP00000379531	SPU_004437tr	DappuP201218	NEMVEDRAFT_v1g132272-PA	T13G4.3	ENSCINP00000022507	jgi|Lotgi1|239211|estExt_fgenesh2_pg.C_sca_2070007
gonads_contig_11317_N	CGI_10017448	sp|Q6PBD4|HES4_XENTR			ENSDARP00000102312	ENSGACP00000009734	FBpp0099504	ENSP00000232424	SPU_006814tr	DappuP218865	NEMVEDRAFT_v1g202232-PA	Y54G2A.1	ENSCINP00000008110	jgi|Lotgi1|209713|estExt_Genewise1Plus.C_sca_40483
gonads_contig_113184_P	CGI_10016317	sp|P42577|FRIS_LYMST				ENSGACP00000020445		ENSP00000313691	SPU_024730tr		NEMVEDRAFT_v1g152529-PA			jgi|Lotgi1|183389|estExt_Genewise1.C_sca_50919
gonads_contig_11320_N	CGI_10010075	sp|P62634|CNBP_RAT			ENSDARP00000095293	ENSGACP00000000079	FBpp0292516	ENSP00000410769	SPU_017376tr	DappuP244816	NEMVEDRAFT_v1g782-PA	K08D12.3a.1	ENSCINP00000032271	jgi|Lotgi1|72314|gw1.4.267.1
gonads_contig_113232_AS
gonads_contig_113232_S
gonads_contig_113269_P	CGI_10009015	sp|Q8CGF7|TCRG1_MOUSE			ENSDARP00000046075	ENSGACP00000027058	FBpp0078568	ENSP00000296702	SPU_000904tr		NEMVEDRAFT_v1g183813-PA			jgi|Lotgi1|200762|estExt_Genewise1.C_sca_1500011
gonads_contig_113319_P	CGI_10005663	sp|Q01279|EGFR_MOUSE			ENSDARP00000086547	ENSGACP00000008624	FBpp0071571		SPU_013366tr				ENSCINP00000002277	jgi|Lotgi1|238156|estExt_fgenesh2_pg.C_sca_1330006
gonads_contig_113328_N	CGI_10000902	sp|Q5ZHS3|C1D_CHICK			ENSDARP00000020042	ENSGACP00000015850		ENSP00000384304	SPU_012206tr	DappuP304365	NEMVEDRAFT_v1g210739-PA		ENSCINP00000035292	jgi|Lotgi1|203791|estExt_fgenesh2_kg.C_sca_220010
gonads_contig_113333_P	CGI_10022502				ENSDARP00000094721	ENSGACP00000026509			SPU_014784tr	DappuP331275	NEMVEDRAFT_v1g84350-PA			jgi|Lotgi1|123253|e_gw1.43.99.1
gonads_contig_113339_AS				AM853362.p.cg.8
gonads_contig_113339_S				AM853362.p.cg.8
gonads_contig_11334_N	CGI_10024169	sp|P04047|KITH_CHICK			ENSDARP00000010534	ENSGACP00000025208		ENSP00000384981	SPU_008879tr	DappuP200671	NEMVEDRAFT_v1g243527-PA	Y43C5A.5a	ENSCINP00000032854	jgi|Lotgi1|236045|estExt_fgenesh2_pg.C_sca_730127
gonads_contig_113349_P	CGI_10005490	sp|Q9UL19|TIG3_HUMAN			ENSDARP00000096176	ENSGACP00000023225		ENSP00000346431						jgi|Lotgi1|162789|fgenesh2_pg.C_sca_36000017
gonads_contig_11336_P	CGI_10004059	sp|Q9Y7Y3|YGR4_SCHPO			ENSDARP00000107154	ENSGACP00000001349	FBpp0072281	ENSP00000400000	SPU_027780tr	DappuP98779	NEMVEDRAFT_v1g196728-PA	F11A10.7	ENSCINP00000019832	jgi|Lotgi1|230487|estExt_fgenesh2_pg.C_sca_120314
gonads_contig_113374_P	CGI_10000457	sp|Q9D483|RPC3_MOUSE			ENSDARP00000059966	ENSGACP00000015656	FBpp0292147	ENSP00000464345	SPU_004781tr	DappuP218866		C48E7.2.2	ENSCINP00000014424	jgi|Lotgi1|157828|fgenesh2_pg.C_sca_15000166
gonads_contig_113389_P	CGI_10025795	sp|Q6NV83|SR140_MOUSE			ENSDARP00000110081	ENSGACP00000004945	FBpp0071455	ENSP00000322376	SPU_019657tr	DappuP215373			ENSCINP00000033725	jgi|Lotgi1|139163|e_gw1.134.6.1
gonads_contig_11339_AS
gonads_contig_11339_S
gonads_contig_113404_P	CGI_10004110	sp|O08623|SQSTM_RAT			ENSDARP00000104188	ENSGACP00000021470		ENSP00000385553	SPU_007251tr	DappuP306849			ENSCINP00000023991	jgi|Lotgi1|125198|e_gw1.49.41.1
gonads_contig_113411_N	CGI_10011474													jgi|Lotgi1|161017|fgenesh2_pg.C_sca_27000076
gonads_contig_11342_AS
gonads_contig_11342_S
gonads_contig_113420_AS
gonads_contig_113420_S
gonads_contig_113437_AS
gonads_contig_113437_S
gonads_contig_11344_P	CGI_10025434	sp|Q9H0Y0|ATG10_HUMAN			ENSDARP00000058724	ENSGACP00000019482	FBpp0112244	ENSP00000404938			NEMVEDRAFT_v1g209579-PA	D2085.2		jgi|Lotgi1|67210|gw1.28.140.1
gonads_contig_113446_P	CGI_10028469	sp|P21522|ROA1_SCHAM			ENSDARP00000119517	ENSGACP00000005996	FBpp0289817	ENSP00000354021	SPU_002003tr	DappuP307331	NEMVEDRAFT_v1g129741-PA	H28G03.1a.2	ENSCINP00000008414	jgi|Lotgi1|128317|e_gw1.61.15.1
gonads_contig_113460_P	CGI_10026569	sp|Q90660|BIR_CHICK						ENSP00000434708	SPU_017593tr		NEMVEDRAFT_v1g248420-PA
gonads_contig_113477_P	CGI_10012274				ENSDARP00000069637	ENSGACP00000019892							ENSCINP00000028003	jgi|Lotgi1|109254|e_gw1.10.292.1
gonads_contig_113493_P	CGI_10025795	sp|Q5R7X2|SR140_PONAB			ENSDARP00000101139	ENSGACP00000004945		ENSP00000418220	SPU_019657tr	DappuP215373			ENSCINP00000033725	jgi|Lotgi1|139163|e_gw1.134.6.1
gonads_contig_113494_AS
gonads_contig_113494_S
gonads_contig_11355_P	CGI_10012051	sp|A8E5V9|TM173_XENTR			ENSDARP00000105858	ENSGACP00000024668		ENSP00000331288		DappuP229490	NEMVEDRAFT_v1g246111-PA
gonads_contig_11358_AS
gonads_contig_11358_S
gonads_contig_113594_AS
gonads_contig_113594_S
gonads_contig_113617_P	CGI_10010785	sp|P41731|CD63_MOUSE			ENSDARP00000105918	ENSGACP00000014246	FBpp0087248	ENSP00000393502	SPU_025068tr	DappuP300261	NEMVEDRAFT_v1g236446-PA	T23D8.2	ENSCINP00000003717	jgi|Lotgi1|235152|estExt_fgenesh2_pg.C_sca_600056
gonads_contig_113669_P	CGI_10024342	sp|O35643|AP1B1_MOUSE			ENSDARP00000050915	ENSGACP00000027448	FBpp0074558	ENSP00000400065		DappuP67081			ENSCINP00000035088	jgi|Lotgi1|198868|estExt_Genewise1.C_sca_1080088
gonads_contig_113694_AS
gonads_contig_113694_S
gonads_contig_113715_P	CGI_10017263	sp|Q9NB32|TCPD_AEDTR			ENSDARP00000025466	ENSGACP00000026096	FBpp0079992	ENSP00000443451	SPU_028735tr	DappuP212503	NEMVEDRAFT_v1g176357-PA	K01C8.10.1	ENSCINP00000017715	jgi|Lotgi1|199820|estExt_Genewise1.C_sca_1280039
gonads_contig_113731_AS
gonads_contig_113731_S
gonads_contig_11374_N	CGI_10014833	sp|P62313|LSM6_MOUSE			ENSDARP00000119629	ENSGACP00000022745	FBpp0071449	ENSP00000420929	SPU_019423tr	DappuP59069	NEMVEDRAFT_v1g193817-PA	Y71G12B.14	ENSCINP00000032539	jgi|Lotgi1|164944|fgenesh2_pg.C_sca_48000076
gonads_contig_113746_P	CGI_10028641	sp|Q09914|RHO1_SCHPO			ENSDARP00000053431	ENSGACP00000007188	FBpp0074521	ENSP00000238738	SPU_019494tr	DappuP306746	NEMVEDRAFT_v1g243859-PA	Y51H4A.3	ENSCINP00000018289	jgi|Lotgi1|204563|estExt_fgenesh2_kg.C_sca_660006
gonads_contig_11375_P	CGI_10022918								SPU_008488tr		NEMVEDRAFT_v1g214272-PA			jgi|Lotgi1|152089|fgenesh2_pg.C_sca_1000227
gonads_contig_11376_N	CGI_10013707	sp|P97300|NPTN_MOUSE			ENSDARP00000064402	ENSGACP00000021899	FBpp0079196	ENSP00000290401	SPU_026287tr	DappuP303160	NEMVEDRAFT_v1g246645-PA	F15G9.4d	ENSCINP00000014369	jgi|Lotgi1|233029|estExt_fgenesh2_pg.C_sca_340085
gonads_contig_113760_AS
gonads_contig_113760_S
gonads_contig_113769_P	CGI_10022733	sp|P90689|ACT_BRUMA		FU6OSJA02IVKSA.p.cg.8	ENSDARP00000122263	ENSGACP00000021917	FBpp0085365	ENSP00000386929	SPU_009433tr	DappuP301040	NEMVEDRAFT_v1g5371-PA	T04C12.5.1	ENSCINP00000001538	jgi|Lotgi1|227913|estExt_fgenesh2_pg.C_sca_10212
gonads_contig_11377_N	CGI_10016808	sp|A2ASS6|TITIN_MOUSE			ENSDARP00000001468	ENSGACP00000000362	FBpp0110155	ENSP00000354117	SPU_023142tr	DappuP105670	NEMVEDRAFT_v1g81070-PA	F21C10.7	ENSCINP00000003251	jgi|Lotgi1|59089|gw1.163.85.1
gonads_contig_11379_N	CGI_10022426								SPU_026813tr	DappuP338568			ENSCINP00000034904	jgi|Lotgi1|231655|estExt_fgenesh2_pg.C_sca_210033
gonads_contig_113795_N	CGI_10023887	sp|Q5G271|NETR_PANTR			ENSDARP00000120387	ENSGACP00000003234	FBpp0082777	ENSP00000264690	SPU_012390tr	DappuP196039	NEMVEDRAFT_v1g25829-PA	C43G2.5	ENSCINP00000025876	jgi|Lotgi1|214033|estExt_Genewise1Plus.C_sca_190426
gonads_contig_113833_P		sp|Q6PBQ2|CHMP7_DANRE			ENSDARP00000060627	ENSGACP00000016380	FBpp0077896	ENSP00000427948	SPU_009912tr		NEMVEDRAFT_v1g159021-PA	T24B8.2		jgi|Lotgi1|163726|fgenesh2_pg.C_sca_41000088
gonads_contig_113847_P		sp|Q5ZK77|MUTED_CHICK			ENSDARP00000075956	ENSGACP00000003020		ENSP00000244777						jgi|Lotgi1|202237|estExt_Genewise1.C_sca_2290020
gonads_contig_11385_P	CGI_10025827	sp|O54774|AP3D1_MOUSE			ENSDARP00000096357	ENSGACP00000015119	FBpp0073673	ENSP00000347416	SPU_003070tr	DappuP214814	NEMVEDRAFT_v1g114271-PA	W09G10.4a.1	ENSCINP00000005593	jgi|Lotgi1|177167|fgenesh2_pm.C_sca_1000085
gonads_contig_113859_P	CGI_10022220
gonads_contig_11389_N	CGI_10021321	sp|A7E3C4|F187A_BOVIN						ENSP00000391869						jgi|Lotgi1|227775|estExt_fgenesh2_pg.C_sca_10001
gonads_contig_113890_P	CGI_10026811	sp|Q9UHH9|IP6K2_HUMAN			ENSDARP00000024046	ENSGACP00000001076	FBpp0071578	ENSP00000410454	SPU_027520tr	DappuP9328	NEMVEDRAFT_v1g243051-PA		ENSCINP00000019567	jgi|Lotgi1|112151|e_gw1.15.370.1
gonads_contig_113903_P	CGI_10007570	sp|Q8WQ47|TBA_LEPDS	CGI_10002455	CD526838.p.cg.8	ENSDARP00000019888	ENSGACP00000003536	FBpp0081565	ENSP00000412646	SPU_015608tr	DappuP100611	NEMVEDRAFT_v1g235000-PA	F40F4.5	ENSCINP00000002012	jgi|Lotgi1|158752|fgenesh2_pg.C_sca_18000102
gonads_contig_113915_P	CGI_10016914	sp|Q3SX04|PRCM_BOVIN			ENSDARP00000086151	ENSGACP00000013650		ENSP00000423874	SPU_003314tr		NEMVEDRAFT_v1g231235-PA		ENSCINP00000023797	jgi|Lotgi1|118524|e_gw1.29.154.1
gonads_contig_113919_AS
gonads_contig_113919_S
gonads_contig_11393_P	CGI_10027394	sp|Q6NRM6|MCM9_XENLA			ENSDARP00000041306	ENSGACP00000007710		ENSP00000312870	SPU_003633tr	DappuP322108	NEMVEDRAFT_v1g229175-PA			jgi|Lotgi1|121966|e_gw1.39.55.1
gonads_contig_113935_P	CGI_10016284						FBpp0290663			DappuP45190			ENSCINP00000023958	jgi|Lotgi1|142774|e_gw1.186.78.1
gonads_contig_11396_N	CGI_10027028	sp|A2RUV5|HFM1_XENTR			ENSDARP00000090624	ENSGACP00000020702	FBpp0075282	ENSP00000359454	SPU_024814tr	DappuP306253	NEMVEDRAFT_v1g124403-PA	Y46G5A.4	ENSCINP00000010465	jgi|Lotgi1|139720|e_gw1.139.43.1
gonads_contig_113974_P	CGI_10015369	sp|Q5FYB1|ARSI_HUMAN			ENSDARP00000102428	ENSGACP00000002093		ENSP00000426879	SPU_006307tr				ENSCINP00000013992	jgi|Lotgi1|182669|estExt_Genewise1.C_sca_40505
gonads_contig_113977_P	CGI_10008493	sp|Q58G87|UBQ3_ORYSJ			ENSDARP00000107110	ENSGACP00000026768	FBpp0079606	ENSP00000438394	SPU_021496tr	DappuP52566	NEMVEDRAFT_v1g119155-PA	ZK1010.1.2	ENSCINP00000015598	jgi|Lotgi1|234561|estExt_fgenesh2_pg.C_sca_520131
gonads_contig_113997_P	CGI_10024579	sp|P12716|ACTC_PISOC		FV2TRRU01BUTUR.p.cg.8	ENSDARP00000122263	ENSGACP00000001766	FBpp0100125	ENSP00000464555	SPU_009481tr	DappuP301040	NEMVEDRAFT_v1g234494-PA	T04C12.6.1	ENSCINP00000001538	jgi|Lotgi1|205506|estExt_fgenesh2_kg.C_sca_8540001
gonads_contig_114001_P	CGI_10024579	sp|P12716|ACTC_PISOC		FV2TRRU01BWCRX.p.cg.8	ENSDARP00000122263	ENSGACP00000001766	FBpp0100125	ENSP00000462645	SPU_009481tr	DappuP301040	NEMVEDRAFT_v1g234494-PA	T04C12.6.1	ENSCINP00000001538	jgi|Lotgi1|205506|estExt_fgenesh2_kg.C_sca_8540001
gonads_contig_114028_AS
gonads_contig_114028_S
gonads_contig_114033_N	CGI_10027347	sp|P53621|COPA_HUMAN		AM853295.p.cg.8	ENSDARP00000106765	ENSGACP00000023466	FBpp0072694	ENSP00000241704	SPU_010747tr	DappuP301644	NEMVEDRAFT_v1g187173-PA	Y71F9AL.17	ENSCINP00000018763	jgi|Lotgi1|218145|estExt_Genewise1Plus.C_sca_450133
gonads_contig_11405_P	CGI_10020908	sp|Q3T078|CP048_BOVIN			ENSDARP00000063936	ENSGACP00000005405	FBpp0088047	ENSP00000243878	SPU_014008tr		NEMVEDRAFT_v1g245582-PA		ENSCINP00000032852	jgi|Lotgi1|210448|estExt_Genewise1Plus.C_sca_60041
gonads_contig_114051_P	CGI_10010586	sp|Q96M98|PACRG_HUMAN			ENSDARP00000002287	ENSGACP00000006874	FBpp0085659	ENSP00000355854	SPU_004619tr	DappuP33980	NEMVEDRAFT_v1g182272-PA		ENSCINP00000034397	jgi|Lotgi1|235731|estExt_fgenesh2_pg.C_sca_690035
gonads_contig_114062_AS
gonads_contig_114062_S
gonads_contig_114065_P	CGI_10009475	sp|Q6PD82|TM129_DANRE			ENSDARP00000101988	ENSGACP00000025851		ENSP00000441812	SPU_027086tr		NEMVEDRAFT_v1g144828-PA			jgi|Lotgi1|205320|estExt_fgenesh2_kg.C_sca_1790001
gonads_contig_11407_P										DappuP252976	NEMVEDRAFT_v1g147985-PA			jgi|Lotgi1|139062|e_gw1.132.52.1
gonads_contig_114074_AS
gonads_contig_114074_S
gonads_contig_114075_AS
gonads_contig_114075_S
gonads_contig_114085_P	CGI_10016387	sp|P28227|MAOX_ANAPL			ENSDARP00000006882	ENSGACP00000006756	FBpp0290922	ENSP00000321070	SPU_006048tr	DappuP304467	NEMVEDRAFT_v1g173675-PA	Y48B6A.12.2		jgi|Lotgi1|154334|fgenesh2_pg.C_sca_5000374
gonads_contig_114086_P	CGI_10018042	sp|P27393|CO4A2_ASCSU			ENSDARP00000105937	ENSGACP00000004641	FBpp0078642	ENSP00000445236	SPU_015708tr	DappuP306823	NEMVEDRAFT_v1g127140-PA	F01G12.5a.1	ENSCINP00000016002	jgi|Lotgi1|116244|e_gw1.23.106.1
gonads_contig_114095_P	CGI_10013880	sp|P24368|PPIB_RAT			ENSDARP00000069300	ENSGACP00000009579	FBpp0071844	ENSP00000300026	SPU_013756tr	DappuP299901	NEMVEDRAFT_v1g215109-PA	F31C3.1.1	ENSCINP00000004181	jgi|Lotgi1|212757|estExt_Genewise1Plus.C_sca_140039
gonads_contig_114099_P	CGI_10004803	sp|Q91XD2|LIMS2_MOUSE			ENSDARP00000035109	ENSGACP00000009041	FBpp0297370	ENSP00000437681	SPU_014226tr	DappuP187931	NEMVEDRAFT_v1g160257-PA	F14D12.2.2	ENSCINP00000024747	jgi|Lotgi1|158825|fgenesh2_pg.C_sca_18000175
gonads_contig_114109_P	CGI_10028576	sp|Q8IZE3|PACE1_HUMAN			ENSDARP00000108348	ENSGACP00000015377	FBpp0085370	ENSP00000356746	SPU_013433tr	DappuP327846	NEMVEDRAFT_v1g246582-PA		ENSCINP00000010727	jgi|Lotgi1|239407|estExt_fgenesh2_pg.C_sca_2390008
gonads_contig_114115_P	CGI_10007814				ENSDARP00000096711	ENSGACP00000021567		ENSP00000306306	SPU_006345tr	DappuP117892	NEMVEDRAFT_v1g170371-PA			jgi|Lotgi1|204337|estExt_fgenesh2_kg.C_sca_490011
gonads_contig_11412_P	CGI_10008286	sp|Q8IV36|CQ028_HUMAN	CGI_10008286	FU6OSJA01A90PN.p.cg.8	ENSDARP00000038195	ENSGACP00000014540	FBpp0087074	ENSP00000413520	SPU_006782tr	DappuP308745	NEMVEDRAFT_v1g198576-PA	K02E10.2a	ENSCINP00000033552	jgi|Lotgi1|135546|e_gw1.98.121.1
gonads_contig_114120_N														jgi|Lotgi1|125137|e_gw1.49.178.1
gonads_contig_114147_P		sp|P15305|DYHC_ONCMY									NEMVEDRAFT_v1g240133-PA			jgi|Lotgi1|80920|gw1.9117.2.1
gonads_contig_114159_AS
gonads_contig_114159_S
gonads_contig_11416_AS
gonads_contig_11416_S
gonads_contig_114162_N	CGI_10021863	sp|P27216|ANX13_HUMAN			ENSDARP00000057947	ENSGACP00000006966	FBpp0088986	ENSP00000262219	SPU_000475tr	DappuP199988	NEMVEDRAFT_v1g195888-PA	T07C4.9a	ENSCINP00000008762	jgi|Lotgi1|195070|estExt_Genewise1.C_sca_640029
gonads_contig_114172_AS
gonads_contig_114172_S
gonads_contig_114173_P	CGI_10010250								SPU_022324tr		NEMVEDRAFT_v1g172835-PA		ENSCINP00000025973	jgi|Lotgi1|171502|fgenesh2_pg.C_sca_115000066
gonads_contig_114192_P	CGI_10020482	sp|Q7Z5L9|I2BP2_HUMAN		AM853277.p.cg.8	ENSDARP00000004557	ENSGACP00000005722	FBpp0271753	ENSP00000355568	SPU_008952tr	DappuP323320	NEMVEDRAFT_v1g183914-PA	M04G12.1c.1		jgi|Lotgi1|219852|estExt_Genewise1Plus.C_sca_570046
gonads_contig_114198_AS
gonads_contig_114198_S
gonads_contig_114203_AS
gonads_contig_114203_S
gonads_contig_114209_AS
gonads_contig_114209_S
gonads_contig_114214_AS
gonads_contig_114214_S
gonads_contig_114228_AS
gonads_contig_114228_S
gonads_contig_114234_P	CGI_10010857	sp|Q28EC1|RGF1B_XENTR			ENSDARP00000088652	ENSGACP00000000064	FBpp0078182	ENSP00000429114	SPU_017741tr	DappuP194337	NEMVEDRAFT_v1g105828-PA	R05G6.10.2		jgi|Lotgi1|211010|estExt_Genewise1Plus.C_sca_80279
gonads_contig_11424_AS
gonads_contig_11424_S
gonads_contig_114247_AS
gonads_contig_114247_S
gonads_contig_114248_P	CGI_10014440				ENSDARP00000114574				SPU_019359tr	DappuP259257	NEMVEDRAFT_v1g221645-PA			jgi|Lotgi1|166390|fgenesh2_pg.C_sca_58000019
gonads_contig_114251_AS
gonads_contig_114251_S
gonads_contig_114267_AS
gonads_contig_114267_S
gonads_contig_11427_P	CGI_10007764	sp|Q5U3H2|SV421_DANRE	CGI_10007764		ENSDARP00000106460	ENSGACP00000023105	FBpp0300875	ENSP00000384724	SPU_015324tr	DappuP329141	NEMVEDRAFT_v1g204976-PA	C32D5.5	ENSCINP00000001120	jgi|Lotgi1|116803|e_gw1.25.25.1
gonads_contig_114279_P	CGI_10024066	sp|O76041|NEBL_HUMAN			ENSDARP00000032521	ENSGACP00000001053	FBpp0297282	ENSP00000366364	SPU_009123tr	DappuP49826	NEMVEDRAFT_v1g178189-PA	F42H10.3	ENSCINP00000014278	jgi|Lotgi1|128533|e_gw1.61.281.1
gonads_contig_11428_N	CGI_10023197	sp|Q17QR8|HARB1_BOVIN			ENSDARP00000056199	ENSGACP00000025755	FBpp0293413	ENSP00000317743	SPU_013795tr	DappuP49764				jgi|Lotgi1|145999|e_gw1.595.1.1
gonads_contig_114287_P	CGI_10028873	sp|Q90511|EI2BB_TAKRU			ENSDARP00000060688	ENSGACP00000013807	FBpp0070457	ENSP00000266126	SPU_004173tr	DappuP304186	NEMVEDRAFT_v1g240614-PA	Y47H9C.7.2	ENSCINP00000027323	jgi|Lotgi1|204385|estExt_fgenesh2_kg.C_sca_530004
gonads_contig_11432_N	CGI_10010783	sp|P49869|HR38_DROME			ENSDARP00000124937	ENSGACP00000007725	FBpp0290561	ENSP00000444925	SPU_000255tr	DappuP220366	NEMVEDRAFT_v1g101676-PA	C48D5.1a	ENSCINP00000030359	jgi|Lotgi1|136520|e_gw1.107.109.1
gonads_contig_114330_P	CGI_10000401	sp|Q8NFZ3|NLGNY_HUMAN			ENSDARP00000110247	ENSGACP00000023957	FBpp0290294	ENSP00000372320	SPU_004185tr	DappuP39257	NEMVEDRAFT_v1g31599-PA	C40C9.5e	ENSCINP00000009596	jgi|Lotgi1|91354|gw1.146.165.1
gonads_contig_114352_P		sp|Q8R5F3|CF130_MOUSE			ENSDARP00000074549	ENSGACP00000004402	FBpp0111371	ENSP00000420601	SPU_019473tr
gonads_contig_114367_P	CGI_10010410	sp|Q9YHT2|DHSB_CHICK			ENSDARP00000062263	ENSGACP00000006746	FBpp0085489	ENSP00000364649	SPU_026295tr	DappuP231048	NEMVEDRAFT_v1g181975-PA	F42A8.2.2	ENSCINP00000014095	jgi|Lotgi1|160203|fgenesh2_pg.C_sca_24000017
gonads_contig_114383_P		sp|O47496|COX2_METSE			ENSDARP00000087872	ENSGACP00000027663	FBpp0100177	ENSP00000354876			EMNVEP_e_gw.493.4.1-PA	MTCE.31	ENSCINP00000036599
gonads_contig_114387_P	CGI_10014001	sp|Q6NU91|NOC4B_XENLA			ENSDARP00000067000	ENSGACP00000023236	FBpp0070561	ENSP00000328854	SPU_026864tr	DappuP193882	NEMVEDRAFT_v1g241285-PA	T20B12.3	ENSCINP00000022325	jgi|Lotgi1|233423|estExt_fgenesh2_pg.C_sca_390109
gonads_contig_114392_P	CGI_10013185	sp|Q921Y2|IMP3_MOUSE			ENSDARP00000091482	ENSGACP00000021111	FBpp0289829	ENSP00000385217	SPU_023472tr	DappuP213273	NEMVEDRAFT_v1g181859-PA	C48B6.2.2	ENSCINP00000008737
gonads_contig_114395_P	CGI_10015026	sp|Q0IHV1|INF2_XENTR			ENSDARP00000004843	ENSGACP00000008197		ENSP00000376410	SPU_026561tr		NEMVEDRAFT_v1g122948-PA			jgi|Lotgi1|171213|fgenesh2_pg.C_sca_111000037
gonads_contig_114404_P	CGI_10023802	sp|P86854|PLCL_MYTGA			ENSDARP00000111997	ENSGACP00000008102	FBpp0077560		SPU_019135tr				ENSCINP00000014710	jgi|Lotgi1|159821|fgenesh2_pg.C_sca_22000032
gonads_contig_11442_P	CGI_10020041								SPU_012880tr
gonads_contig_114424_P	CGI_10017056	sp|P84339|CALM_AGABI			ENSDARP00000065391	ENSGACP00000016676	FBpp0070176	ENSP00000403491	SPU_005033tr	DappuP308041	NEMVEDRAFT_v1g216465-PA	T21H3.3.2	ENSCINP00000017574	jgi|Lotgi1|192654|estExt_Genewise1.C_sca_470128
gonads_contig_114446_P	CGI_10026913	sp|Q10147|TCPB_SCHPO			ENSDARP00000107538	ENSGACP00000019411	FBpp0071228	ENSP00000450153	SPU_025484tr	DappuP213377	NEMVEDRAFT_v1g191440-PA	T21B10.7.2	ENSCINP00000011040	jgi|Lotgi1|210058|estExt_Genewise1Plus.C_sca_50418
gonads_contig_114448_AS
gonads_contig_114448_S
gonads_contig_114468_AS
gonads_contig_114468_S
gonads_contig_114470_P		sp|P34462|VATD_CAEEL			ENSDARP00000022320	ENSGACP00000011314	FBpp0086468	ENSP00000450841	SPU_012628tr	DappuP302394	NEMVEDRAFT_v1g104847-PA	F55H2.2.2	ENSCINP00000009860	jgi|Lotgi1|233963|estExt_fgenesh2_pg.C_sca_450139
gonads_contig_114479_P		sp|Q58D49|MMAB_BOVIN			ENSDARP00000089565			ENSP00000444793	SPU_026202tr	DappuP200034	NEMVEDRAFT_v1g152258-PA	C26E6.11.2	ENSCINP00000036305	jgi|Lotgi1|214269|estExt_Genewise1Plus.C_sca_200337
gonads_contig_114484_P	CGI_10010229									DappuP228800				jgi|Lotgi1|172028|fgenesh2_pg.C_sca_125000031
gonads_contig_114487_P	CGI_10012684	sp|P01122|RHO_APLCA			ENSDARP00000018377	ENSGACP00000013141	FBpp0089130	ENSP00000272233	SPU_011029tr	DappuP301996	NEMVEDRAFT_v1g243859-PA	Y51H4A.3	ENSCINP00000006386	jgi|Lotgi1|233776|estExt_fgenesh2_pg.C_sca_430083
gonads_contig_114493_N	CGI_10006939	sp|P62335|PRS10_SPETR			ENSDARP00000053833	ENSGACP00000007643	FBpp0293948	ENSP00000401802	SPU_002234tr	DappuP308117	NEMVEDRAFT_v1g215693-PA	F23F1.8a	ENSCINP00000019413	jgi|Lotgi1|132169|e_gw1.78.136.1
gonads_contig_114509_P	CGI_10020746	sp|Q9UQ80|PA2G4_HUMAN			ENSDARP00000057822	ENSGACP00000012169	FBpp0076827	ENSP00000302886	SPU_010630tr	DappuP308181	NEMVEDRAFT_v1g171629-PA	W08E12.7.1	ENSCINP00000008935	jgi|Lotgi1|115903|e_gw1.22.328.1
gonads_contig_114525_P	CGI_10021635	sp|Q99383|HRP1_YEAST			ENSDARP00000125019	ENSGACP00000023937				DappuP189289		C50B8.1.2
gonads_contig_114529_AS
gonads_contig_114529_S
gonads_contig_11454_P	CGI_10013943	sp|Q9VRP9|BRE1_DROME		CU984359.p.cg.8	ENSDARP00000116617	ENSGACP00000011611	FBpp0076822	ENSP00000373772	SPU_015505tr	DappuP188104	NEMVEDRAFT_v1g247601-PA	R05D3.4a	ENSCINP00000030748	jgi|Lotgi1|237018|estExt_fgenesh2_pg.C_sca_920066
gonads_contig_114546_P	CGI_10028064				ENSDARP00000120475
gonads_contig_11458_P	CGI_10016149	sp|P31016|DLG4_RAT			ENSDARP00000094744	ENSGACP00000012318		ENSP00000293813						jgi|Lotgi1|235611|estExt_fgenesh2_pg.C_sca_670065
gonads_contig_114598_P	CGI_10020274	sp|Q8HXQ5|MRP1_BOVIN			ENSDARP00000099145	ENSGACP00000009848	FBpp0089070	ENSP00000382340	SPU_021103tr	DappuP308086	NEMVEDRAFT_v1g190171-PA	F21G4.2	ENSCINP00000013413	jgi|Lotgi1|105097|e_gw1.3.5.1
gonads_contig_11460_P	CGI_10016771	sp|Q9HC36|RMTL1_HUMAN			ENSDARP00000043103	ENSGACP00000014524	FBpp0074739	ENSP00000306080	SPU_012932tr	DappuP307431	NEMVEDRAFT_v1g25116-PA
gonads_contig_11461_N	CGI_10003639	sp|O67112|Y987_AQUAE							SPU_002692tr					jgi|Lotgi1|161430|fgenesh2_pg.C_sca_29000117
gonads_contig_11463_N	CGI_10007768	sp|Q8INF0|GCY8E_DROME			ENSDARP00000105472	ENSGACP00000023823	FBpp0297355	ENSP00000264424	SPU_021967tr	DappuP308690	NEMVEDRAFT_v1g98823-PA	T07D1.1b	ENSCINP00000003264	jgi|Lotgi1|104058|e_gw1.2.799.1
gonads_contig_114635_P	CGI_10002775				ENSDARP00000001187	ENSGACP00000016575		ENSP00000419446						jgi|Lotgi1|162093|fgenesh2_pg.C_sca_32000109
gonads_contig_114650_AS
gonads_contig_114650_S
gonads_contig_114658_AS
gonads_contig_114658_S
gonads_contig_11467_N	CGI_10026049	sp|Q5RD58|CL004_PONAB			ENSDARP00000080930	ENSGACP00000018254	FBpp0084673	ENSP00000439996	SPU_010150tr	DappuP311543		C55A6.10a	ENSCINP00000015211	jgi|Lotgi1|108291|e_gw1.8.124.1
gonads_contig_114671_P	CGI_10019640	sp|Q9W596|FUTSC_DROME			ENSDARP00000077437	ENSGACP00000023072	FBpp0300236	ENSP00000423416	SPU_004628tr	DappuP100635				jgi|Lotgi1|63713|gw1.1.310.1
gonads_contig_114675_AS
gonads_contig_114675_S
gonads_contig_114682_N	CGI_10027842	sp|Q5RET7|GTR5_PONAB			ENSDARP00000022579	ENSGACP00000006431	FBpp0297177	ENSP00000366641	SPU_022750tr	DappuP61492	NEMVEDRAFT_v1g100165-PA	R09B5.11	ENSCINP00000014757	jgi|Lotgi1|228693|estExt_fgenesh2_pg.C_sca_40001
gonads_contig_11470_P	CGI_10014162	sp|Q2XNC8|CP2D6_PANTR			ENSDARP00000048280	ENSGACP00000023107	FBpp0074694	ENSP00000374620	SPU_025299tr	DappuP301662	NEMVEDRAFT_v1g229410-PA	C50H11.15	ENSCINP00000018897	jgi|Lotgi1|165755|fgenesh2_pg.C_sca_53000098
gonads_contig_114702_P	CGI_10012782													jgi|Lotgi1|227335|estExt_Genewise1Plus.C_sca_2700010
gonads_contig_11471_P	CGI_10005410	sp|Q9JM53|AIFM1_RAT			ENSDARP00000075330	ENSGACP00000026861	FBpp0077504	ENSP00000287295	SPU_023190tr	DappuP189511	NEMVEDRAFT_v1g79630-PA	Y56A3A.32	ENSCINP00000012225	jgi|Lotgi1|213277|estExt_Genewise1Plus.C_sca_160474
gonads_contig_11472_P	CGI_10025180	sp|P21568|CYPH_SOLLC			ENSDARP00000003641	ENSGACP00000001114	FBpp0075479	ENSP00000225174	SPU_008305tr	DappuP92663	NEMVEDRAFT_v1g237586-PA	Y75B12B.5.2	ENSCINP00000007136	jgi|Lotgi1|223760|estExt_Genewise1Plus.C_sca_1010024
gonads_contig_114730_P	CGI_10013045	sp|Q09225|NRF6_CAEEL			ENSDARP00000101545	ENSGACP00000021732	FBpp0073556		SPU_020683tr	DappuP313822	NEMVEDRAFT_v1g160622-PA	C08B11.4.2	ENSCINP00000013754	jgi|Lotgi1|113994|e_gw1.18.527.1
gonads_contig_114748_P	CGI_10025401	sp|O49447|ADT3_ARATH			ENSDARP00000096509	ENSGACP00000027360	FBpp0073282	ENSP00000281154	SPU_004813tr	DappuP302682	NEMVEDRAFT_v1g246069-PA	K01H12.2	ENSCINP00000032502	jgi|Lotgi1|232343|estExt_fgenesh2_pg.C_sca_280082
gonads_contig_114750_P	CGI_10023761	sp|Q9JIL8|RAD50_RAT			ENSDARP00000070407	ENSGACP00000027392	FBpp0293866	ENSP00000368100	SPU_025732tr	DappuP322547	NEMVEDRAFT_v1g95716-PA	T04H1.4a.1	ENSCINP00000031325	jgi|Lotgi1|139054|e_gw1.132.49.1
gonads_contig_114764_P	CGI_10025994	sp|O95995|GAS8_HUMAN			ENSDARP00000108512	ENSGACP00000020997	FBpp0070564	ENSP00000268699	SPU_003865tr		NEMVEDRAFT_v1g236895-PA		ENSCINP00000009278	jgi|Lotgi1|215253|estExt_Genewise1Plus.C_sca_260354
gonads_contig_114770_P	CGI_10004430												ENSCINP00000030527
gonads_contig_114773_P	CGI_10000631	sp|Q9CYL5|GAPR1_MOUSE					FBpp0077438		SPU_027052tr		NEMVEDRAFT_v1g65994-PA		ENSCINP00000010145	jgi|Lotgi1|130175|e_gw1.68.63.1
gonads_contig_11478_AS
gonads_contig_11478_S
gonads_contig_114789_P														jgi|Lotgi1|143080|e_gw1.192.35.1
gonads_contig_11480_P	CGI_10020985	sp|Q5ZJP7|KCTD7_CHICK			ENSDARP00000082410	ENSGACP00000005222	FBpp0085430	ENSP00000411624	SPU_008059tr	DappuP225802	NEMVEDRAFT_v1g146084-PA	C40A11.7	ENSCINP00000007901	jgi|Lotgi1|66799|gw1.35.141.1
gonads_contig_114826_N											NEMVEDRAFT_v1g123560-PA
gonads_contig_114837_P	CGI_10023281	sp|Q05B56|TF2H3_BOVIN			ENSDARP00000088015	ENSGACP00000010709	FBpp0077650	ENSP00000438435	SPU_028430tr	DappuP224195		ZK1128.4	ENSCINP00000033718	jgi|Lotgi1|159336|fgenesh2_pg.C_sca_20000076
gonads_contig_114868_P	CGI_10028575	sp|Q767K6|DHX16_PIG			ENSDARP00000002154	ENSGACP00000002313	FBpp0080706	ENSP00000405391	SPU_024623tr	DappuP306213	NEMVEDRAFT_v1g177626-PA	C04H5.6	ENSCINP00000013541	jgi|Lotgi1|155839|fgenesh2_pg.C_sca_9000223
gonads_contig_11487_N											NEMVEDRAFT_v1g246719-PA
gonads_contig_114870_P	CGI_10009592	sp|Q01740|FMO1_HUMAN			ENSDARP00000106609	ENSGACP00000019377		ENSP00000385543	SPU_022597tr		NEMVEDRAFT_v1g231029-PA	K08C7.2.1	ENSCINP00000011417	jgi|Lotgi1|214741|estExt_Genewise1Plus.C_sca_230362
gonads_contig_114906_P	CGI_10027729	sp|D9HP26|CNR10_MAIZE			ENSDARP00000060257	ENSGACP00000025543			SPU_024413tr		NEMVEDRAFT_v1g79473-PA		ENSCINP00000000398	jgi|Lotgi1|203561|estExt_fgenesh2_kg.C_sca_150082
gonads_contig_11491_P		sp|B0K466|PTH_THEPX			ENSDARP00000050195	ENSGACP00000019390		ENSP00000439469			NEMVEDRAFT_v1g95660-PA			jgi|Lotgi1|232922|estExt_fgenesh2_pg.C_sca_330102
gonads_contig_114949_P	CGI_10010857	sp|Q8N9B8|RGF1A_HUMAN			ENSDARP00000088652	ENSGACP00000023488	FBpp0078182	ENSP00000363583	SPU_023347tr	DappuP194337		R05G6.10.2		jgi|Lotgi1|211010|estExt_Genewise1Plus.C_sca_80279
gonads_contig_114952_AS		sp|Q5UQ88|UBC3_MIMIV			ENSDARP00000110950		FBpp0081176		SPU_022383tr		NEMVEDRAFT_v1g112329-PA		ENSCINP00000017927	jgi|Lotgi1|60942|gw1.8202.1.1
gonads_contig_114952_S		sp|Q5UQ88|UBC3_MIMIV			ENSDARP00000110950		FBpp0081176		SPU_022383tr		NEMVEDRAFT_v1g112329-PA		ENSCINP00000017927	jgi|Lotgi1|60942|gw1.8202.1.1
gonads_contig_114962_P	CGI_10023802	sp|Q91ZW8|C209D_MOUSE			ENSDARP00000003376	ENSGACP00000021579	FBpp0077158	ENSP00000239761	SPU_012476tr		NEMVEDRAFT_v1g238062-PA	T19E7.1	ENSCINP00000030082	jgi|Lotgi1|228277|estExt_fgenesh2_pg.C_sca_20180
gonads_contig_11497_N	CGI_10017781								SPU_016322tr					jgi|Lotgi1|164025|fgenesh2_pg.C_sca_43000023
gonads_contig_114974_P	CGI_10027271	sp|O75636|FCN3_HUMAN			ENSDARP00000103255	ENSGACP00000001034	FBpp0291738	ENSP00000347077	SPU_021993tr	DappuP221139	NEMVEDRAFT_v1g36375-PA		ENSCINP00000011364	jgi|Lotgi1|104370|e_gw1.2.980.1
gonads_contig_114995_P	CGI_10019387	sp|P0C1S9|DGLB_RAT			ENSDARP00000111562	ENSGACP00000006590	FBpp0288742	ENSP00000404785	SPU_007940tr	DappuP306186	NEMVEDRAFT_v1g60191-PA			jgi|Lotgi1|154047|fgenesh2_pg.C_sca_5000087
gonads_contig_115004_AS
gonads_contig_115004_S
gonads_contig_115010_P	CGI_10015688	sp|Q6GMG6|RFT2B_DANRE			ENSDARP00000006845	ENSGACP00000007229	FBpp0085211	ENSP00000371370	SPU_011805tr	DappuP205678	NEMVEDRAFT_v1g96942-PA	Y47D7A.16	ENSCINP00000031504	jgi|Lotgi1|111131|e_gw1.12.504.1
gonads_contig_115020_P	CGI_10010614					ENSGACP00000017610			SPU_021709tr		NEMVEDRAFT_v1g196946-PA		ENSCINP00000024563
gonads_contig_115027_P														jgi|Lotgi1|239064|estExt_fgenesh2_pg.C_sca_1900003
gonads_contig_115039_P	CGI_10009690						FBpp0077822			DappuP54528	NEMVEDRAFT_v1g140878-PA			jgi|Lotgi1|189315|estExt_Genewise1.C_sca_280344
gonads_contig_115046_P	CGI_10004629	sp|Q23651|ELP3_CAEEL			ENSDARP00000061556	ENSGACP00000005864	FBpp0077129	ENSP00000439242	SPU_012994tr	DappuP303123	NEMVEDRAFT_v1g168258-PA	ZK863.3.2	ENSCINP00000011721	jgi|Lotgi1|193581|estExt_Genewise1.C_sca_530136
[truncated: 57,952 more rows]

## Sheet: Foglio3
ENSDARP00000000019	ENSDARG00000000018	nuclear respiratory factor 1 [Source:ZFIN;Acc:ZDB-GENE-001221-1]
ENSDARP00000000019	ENSDARG00000000018	nuclear respiratory factor 1 [Source:ZFIN;Acc:ZDB-GENE-001221-1]
ENSDARP00000000042	ENSDARG00000033231	MCM6 minichromosome maintenance deficient 6, like [Source:ZFIN;Acc:ZDB-GENE-050913-141]
ENSDARP00000000069	ENSDARG00000000068	solute carrier family 9 (sodium/hydrogen exchanger), member 3 regulator 1 [Source:ZFIN;Acc:ZDB-GENE-031006-7]
ENSDARP00000000070	ENSDARG00000000069	death associated protein [Source:ZFIN;Acc:ZDB-GENE-000511-3]
ENSDARP00000000070	ENSDARG00000000069	death associated protein [Source:ZFIN;Acc:ZDB-GENE-000511-3]
ENSDARP00000000070	ENSDARG00000000069	death associated protein [Source:ZFIN;Acc:ZDB-GENE-000511-3]
ENSDARP00000000087	ENSDARG00000000086	intersectin 1 (SH3 domain protein) [Source:ZFIN;Acc:ZDB-GENE-030616-226]
ENSDARP00000000102	ENSDARG00000000102	muscle, skeletal, receptor tyrosine kinase [Source:ZFIN;Acc:ZDB-GENE-030131-6458]
ENSDARP00000000102	ENSDARG00000000102	muscle, skeletal, receptor tyrosine kinase [Source:ZFIN;Acc:ZDB-GENE-030131-6458]
ENSDARP00000000102	ENSDARG00000000102	muscle, skeletal, receptor tyrosine kinase [Source:ZFIN;Acc:ZDB-GENE-030131-6458]
ENSDARP00000000102	ENSDARG00000000102	muscle, skeletal, receptor tyrosine kinase [Source:ZFIN;Acc:ZDB-GENE-030131-6458]
ENSDARP00000000102	ENSDARG00000000102	muscle, skeletal, receptor tyrosine kinase [Source:ZFIN;Acc:ZDB-GENE-030131-6458]
ENSDARP00000000160	ENSDARG00000000151	thyroid hormone receptor alpha a [Source:ZFIN;Acc:ZDB-GENE-990415-263]
ENSDARP00000000187	ENSDARG00000069185	cadherin EGF LAG seven-pass G-type receptor 1a [Source:ZFIN;Acc:ZDB-GENE-030616-78]
ENSDARP00000000192	ENSDARG00000000183	protein tyrosine phosphatase, non-receptor type 4, b [Source:ZFIN;Acc:ZDB-GENE-030131-6259]
ENSDARP00000000198	ENSDARG00000000189	sema domain, transmembrane domain (TM), and cytoplasmic domain, (semaphorin) 6E [Source:ZFIN;Acc:ZDB-GENE-040724-119]
ENSDARP00000000250	ENSDARG00000000241	solute carrier family 40 (iron-regulated transporter), member 1 [Source:ZFIN;Acc:ZDB-GENE-000511-8]
ENSDARP00000000250	ENSDARG00000000241	solute carrier family 40 (iron-regulated transporter), member 1 [Source:ZFIN;Acc:ZDB-GENE-000511-8]
ENSDARP00000000250	ENSDARG00000000241	solute carrier family 40 (iron-regulated transporter), member 1 [Source:ZFIN;Acc:ZDB-GENE-000511-8]
ENSDARP00000000361	ENSDARG00000000349	chromosome 11 open reading frame 70 [Source:HGNC Symbol;Acc:28188]
ENSDARP00000000361	ENSDARG00000000349	chromosome 11 open reading frame 70 [Source:HGNC Symbol;Acc:28188]
ENSDARP00000000361	ENSDARG00000000349	chromosome 11 open reading frame 70 [Source:HGNC Symbol;Acc:28188]
ENSDARP00000000361	ENSDARG00000000349	chromosome 11 open reading frame 70 [Source:HGNC Symbol;Acc:28188]
ENSDARP00000000361	ENSDARG00000000349	chromosome 11 open reading frame 70 [Source:HGNC Symbol;Acc:28188]
ENSDARP00000000382	ENSDARG00000000370	triple functional domain (PTPRF interacting) [Source:ZFIN;Acc:ZDB-GENE-030616-399]
ENSDARP00000000382	ENSDARG00000000370	triple functional domain (PTPRF interacting) [Source:ZFIN;Acc:ZDB-GENE-030616-399]
ENSDARP00000000382	ENSDARG00000000370	triple functional domain (PTPRF interacting) [Source:ZFIN;Acc:ZDB-GENE-030616-399]
ENSDARP00000000382	ENSDARG00000000370	triple functional domain (PTPRF interacting) [Source:ZFIN;Acc:ZDB-GENE-030616-399]
ENSDARP00000000486	ENSDARG00000000472	contactin 2 [Source:ZFIN;Acc:ZDB-GENE-990630-12]
ENSDARP00000000486	ENSDARG00000000472	contactin 2 [Source:ZFIN;Acc:ZDB-GENE-990630-12]
ENSDARP00000000514	ENSDARG00000001710	flotillin 1a [Source:ZFIN;Acc:ZDB-GENE-020430-1]
ENSDARP00000000514	ENSDARG00000001710	flotillin 1a [Source:ZFIN;Acc:ZDB-GENE-020430-1]
ENSDARP00000000514	ENSDARG00000001710	flotillin 1a [Source:ZFIN;Acc:ZDB-GENE-020430-1]
ENSDARP00000000514	ENSDARG00000001710	flotillin 1a [Source:ZFIN;Acc:ZDB-GENE-020430-1]
ENSDARP00000000514	ENSDARG00000001710	flotillin 1a [Source:ZFIN;Acc:ZDB-GENE-020430-1]
ENSDARP00000000514	ENSDARG00000001710	flotillin 1a [Source:ZFIN;Acc:ZDB-GENE-020430-1]
ENSDARP00000000514	ENSDARG00000001710	flotillin 1a [Source:ZFIN;Acc:ZDB-GENE-020430-1]
ENSDARP00000000665	ENSDARG00000022185	ral guanine nucleotide dissociation stimulator-like 3 [Source:HGNC Symbol;Acc:30282]
ENSDARP00000000748	ENSDARG00000004115	mannosyl (alpha-1,3-)-glycoprotein beta-1,4-N-acetylglucosaminyltransferase, isozyme B [Source:ZFIN;Acc:ZDB-GENE-040704-19]
ENSDARP00000000748	ENSDARG00000004115	mannosyl (alpha-1,3-)-glycoprotein beta-1,4-N-acetylglucosaminyltransferase, isozyme B [Source:ZFIN;Acc:ZDB-GENE-040704-19]
ENSDARP00000000748	ENSDARG00000004115	mannosyl (alpha-1,3-)-glycoprotein beta-1,4-N-acetylglucosaminyltransferase, isozyme B [Source:ZFIN;Acc:ZDB-GENE-040704-19]
ENSDARP00000000785	ENSDARG00000000516	ankyrin and armadillo repeat containing [Source:ZFIN;Acc:ZDB-GENE-030616-533]
ENSDARP00000000803	ENSDARG00000001431	actinin alpha 3b [Source:ZFIN;Acc:ZDB-GENE-030131-2040]
ENSDARP00000000803	ENSDARG00000001431	actinin alpha 3b [Source:ZFIN;Acc:ZDB-GENE-030131-2040]
ENSDARP00000000854	ENSDARG00000000631	protein tyrosine phosphatase, non-receptor type 4, a [Source:ZFIN;Acc:ZDB-GENE-030616-449]
ENSDARP00000000854	ENSDARG00000000631	protein tyrosine phosphatase, non-receptor type 4, a [Source:ZFIN;Acc:ZDB-GENE-030616-449]
ENSDARP00000000854	ENSDARG00000000631	protein tyrosine phosphatase, non-receptor type 4, a [Source:ZFIN;Acc:ZDB-GENE-030616-449]
ENSDARP00000000877	ENSDARG00000000830	TEL2, telomere maintenance 2, homolog (S. cerevisiae) [Source:ZFIN;Acc:ZDB-GENE-061103-523]
ENSDARP00000000877	ENSDARG00000000830	TEL2, telomere maintenance 2, homolog (S. cerevisiae) [Source:ZFIN;Acc:ZDB-GENE-061103-523]
ENSDARP00000000920	ENSDARG00000001733	GULP, engulfment adaptor PTB domain containing 1a [Source:ZFIN;Acc:ZDB-GENE-030616-21]
ENSDARP00000000956	ENSDARG00000001734	FK506 binding protein 8 [Source:ZFIN;Acc:ZDB-GENE-040426-1849]
ENSDARP00000000956	ENSDARG00000001734	FK506 binding protein 8 [Source:ZFIN;Acc:ZDB-GENE-040426-1849]
ENSDARP00000000956	ENSDARG00000001734	FK506 binding protein 8 [Source:ZFIN;Acc:ZDB-GENE-040426-1849]
ENSDARP00000001039	ENSDARG00000001249	polycomb group ring finger 1 [Source:ZFIN;Acc:ZDB-GENE-030616-605]
ENSDARP00000001039	ENSDARG00000001249	polycomb group ring finger 1 [Source:ZFIN;Acc:ZDB-GENE-030616-605]
ENSDARP00000001119	ENSDARG00000000540	asparagine synthetase domain containing 1 [Source:ZFIN;Acc:ZDB-GENE-030616-362]
ENSDARP00000001119	ENSDARG00000000540	asparagine synthetase domain containing 1 [Source:ZFIN;Acc:ZDB-GENE-030616-362]
ENSDARP00000001156	ENSDARG00000000651	O-sialoglycoprotein endopeptidase-like 1 [Source:ZFIN;Acc:ZDB-GENE-030616-532]
ENSDARP00000001187	ENSDARG00000001452	a disintegrin and metalloproteinase domain 8a [Source:ZFIN;Acc:ZDB-GENE-030616-622]
ENSDARP00000001208	ENSDARG00000001154	RIMS binding protein 2 [Source:ZFIN;Acc:ZDB-GENE-040724-96]
ENSDARP00000001240	ENSDARG00000001557	translocase of outer mitochondrial membrane 34 [Source:ZFIN;Acc:ZDB-GENE-030131-2081]
ENSDARP00000001240	ENSDARG00000001557	translocase of outer mitochondrial membrane 34 [Source:ZFIN;Acc:ZDB-GENE-030131-2081]
ENSDARP00000001250	ENSDARG00000000476	PMS1 postmeiotic segregation increased 1 (S. cerevisiae) [Source:ZFIN;Acc:ZDB-GENE-030616-528]
ENSDARP00000001263	ENSDARG00000001558	kinesin family member C1 [Source:ZFIN;Acc:ZDB-GENE-000208-21]
ENSDARP00000001281	ENSDARG00000078760	calcium channel, voltage dependent, alpha2/delta subunit 3 [Source:ZFIN;Acc:ZDB-GENE-030616-133]
ENSDARP00000001281	ENSDARG00000078760	calcium channel, voltage dependent, alpha2/delta subunit 3 [Source:ZFIN;Acc:ZDB-GENE-030616-133]
ENSDARP00000001284	ENSDARG00000001559	CUB and Sushi multiple domains 2 [Source:HGNC Symbol;Acc:19290]
ENSDARP00000001284	ENSDARG00000001559	CUB and Sushi multiple domains 2 [Source:HGNC Symbol;Acc:19290]
ENSDARP00000001284	ENSDARG00000001559	CUB and Sushi multiple domains 2 [Source:HGNC Symbol;Acc:19290]
ENSDARP00000001284	ENSDARG00000001559	CUB and Sushi multiple domains 2 [Source:HGNC Symbol;Acc:19290]
ENSDARP00000001284	ENSDARG00000001559	CUB and Sushi multiple domains 2 [Source:HGNC Symbol;Acc:19290]
ENSDARP00000001284	ENSDARG00000001559	CUB and Sushi multiple domains 2 [Source:HGNC Symbol;Acc:19290]
ENSDARP00000001315	ENSDARG00000001313	G2/M-phase specific E3 ubiquitin ligase [Source:ZFIN;Acc:ZDB-GENE-030616-400]
ENSDARP00000001315	ENSDARG00000001313	G2/M-phase specific E3 ubiquitin ligase [Source:ZFIN;Acc:ZDB-GENE-030616-400]
ENSDARP00000001346	ENSDARG00000001057	bystin-like [Source:ZFIN;Acc:ZDB-GENE-040426-1287]
ENSDARP00000001399	ENSDARG00000000760	zinc finger protein 511 [Source:ZFIN;Acc:ZDB-GENE-030616-621]
ENSDARP00000001399	ENSDARG00000000760	zinc finger protein 511 [Source:ZFIN;Acc:ZDB-GENE-030616-621]
ENSDARP00000001399	ENSDARG00000000760	zinc finger protein 511 [Source:ZFIN;Acc:ZDB-GENE-030616-621]
ENSDARP00000001459	ENSDARG00000001169	hydroxysteroid (17-beta) dehydrogenase 8 [Source:ZFIN;Acc:ZDB-GENE-010110-1]
ENSDARP00000001468	ENSDARG00000028213	titin a [Source:ZFIN;Acc:ZDB-GENE-030113-2]
ENSDARP00000001468	ENSDARG00000028213	titin a [Source:ZFIN;Acc:ZDB-GENE-030113-2]
ENSDARP00000001468	ENSDARG00000028213	titin a [Source:ZFIN;Acc:ZDB-GENE-030113-2]
ENSDARP00000001468	ENSDARG00000028213	titin a [Source:ZFIN;Acc:ZDB-GENE-030113-2]
ENSDARP00000001468	ENSDARG00000028213	titin a [Source:ZFIN;Acc:ZDB-GENE-030113-2]
ENSDARP00000001468	ENSDARG00000028213	titin a [Source:ZFIN;Acc:ZDB-GENE-030113-2]
ENSDARP00000001468	ENSDARG00000028213	titin a [Source:ZFIN;Acc:ZDB-GENE-030113-2]
ENSDARP00000001468	ENSDARG00000028213	titin a [Source:ZFIN;Acc:ZDB-GENE-030113-2]
ENSDARP00000001468	ENSDARG00000028213	titin a [Source:ZFIN;Acc:ZDB-GENE-030113-2]
ENSDARP00000001468	ENSDARG00000028213	titin a [Source:ZFIN;Acc:ZDB-GENE-030113-2]
ENSDARP00000001468	ENSDARG00000028213	titin a [Source:ZFIN;Acc:ZDB-GENE-030113-2]
ENSDARP00000001468	ENSDARG00000028213	titin a [Source:ZFIN;Acc:ZDB-GENE-030113-2]
ENSDARP00000001468	ENSDARG00000028213	titin a [Source:ZFIN;Acc:ZDB-GENE-030113-2]
ENSDARP00000001468	ENSDARG00000028213	titin a [Source:ZFIN;Acc:ZDB-GENE-030113-2]
ENSDARP00000001468	ENSDARG00000028213	titin a [Source:ZFIN;Acc:ZDB-GENE-030113-2]
ENSDARP00000001468	ENSDARG00000028213	titin a [Source:ZFIN;Acc:ZDB-GENE-030113-2]
ENSDARP00000001468	ENSDARG00000028213	titin a [Source:ZFIN;Acc:ZDB-GENE-030113-2]
ENSDARP00000001468	ENSDARG00000028213	titin a [Source:ZFIN;Acc:ZDB-GENE-030113-2]
ENSDARP00000001468	ENSDARG00000028213	titin a [Source:ZFIN;Acc:ZDB-GENE-030113-2]
ENSDARP00000001468	ENSDARG00000028213	titin a [Source:ZFIN;Acc:ZDB-GENE-030113-2]
ENSDARP00000001468	ENSDARG00000028213	titin a [Source:ZFIN;Acc:ZDB-GENE-030113-2]
ENSDARP00000001468	ENSDARG00000028213	titin a [Source:ZFIN;Acc:ZDB-GENE-030113-2]
ENSDARP00000001468	ENSDARG00000028213	titin a [Source:ZFIN;Acc:ZDB-GENE-030113-2]
ENSDARP00000001468	ENSDARG00000028213	titin a [Source:ZFIN;Acc:ZDB-GENE-030113-2]
ENSDARP00000001468	ENSDARG00000028213	titin a [Source:ZFIN;Acc:ZDB-GENE-030113-2]
ENSDARP00000001468	ENSDARG00000028213	titin a [Source:ZFIN;Acc:ZDB-GENE-030113-2]
ENSDARP00000001468	ENSDARG00000028213	titin a [Source:ZFIN;Acc:ZDB-GENE-030113-2]
ENSDARP00000001483	ENSDARG00000001354	solute carrier family 6 (neurotransmitter transporter, GABA), member 13 like [Source:ZFIN;Acc:ZDB-GENE-030616-628]
ENSDARP00000001483	ENSDARG00000001354	solute carrier family 6 (neurotransmitter transporter, GABA), member 13 like [Source:ZFIN;Acc:ZDB-GENE-030616-628]
ENSDARP00000001483	ENSDARG00000001354	solute carrier family 6 (neurotransmitter transporter, GABA), member 13 like [Source:ZFIN;Acc:ZDB-GENE-030616-628]
ENSDARP00000001565	ENSDARG00000001578	enoyl Coenzyme A hydratase, short chain, 1, mitochondrial [Source:ZFIN;Acc:ZDB-GENE-030616-617]
ENSDARP00000001565	ENSDARG00000001578	enoyl Coenzyme A hydratase, short chain, 1, mitochondrial [Source:ZFIN;Acc:ZDB-GENE-030616-617]
ENSDARP00000001565	ENSDARG00000001578	enoyl Coenzyme A hydratase, short chain, 1, mitochondrial [Source:ZFIN;Acc:ZDB-GENE-030616-617]
ENSDARP00000001565	ENSDARG00000001578	enoyl Coenzyme A hydratase, short chain, 1, mitochondrial [Source:ZFIN;Acc:ZDB-GENE-030616-617]
ENSDARP00000001575	ENSDARG00000000972	pyruvate carboxylase, like [Source:ZFIN;Acc:ZDB-GENE-090908-3]
ENSDARP00000001575	ENSDARG00000000972	pyruvate carboxylase, like [Source:ZFIN;Acc:ZDB-GENE-090908-3]
ENSDARP00000001575	ENSDARG00000000972	pyruvate carboxylase, like [Source:ZFIN;Acc:ZDB-GENE-090908-3]
ENSDARP00000001575	ENSDARG00000000972	pyruvate carboxylase, like [Source:ZFIN;Acc:ZDB-GENE-090908-3]
ENSDARP00000001911	ENSDARG00000000796	nuclear receptor subfamily 4, group A, member 1 [Source:ZFIN;Acc:ZDB-GENE-040704-11]
ENSDARP00000001968	ENSDARG00000001498	src kinase associated phosphoprotein 1 [Source:ZFIN;Acc:ZDB-GENE-090721-1]
ENSDARP00000001968	ENSDARG00000001498	src kinase associated phosphoprotein 1 [Source:ZFIN;Acc:ZDB-GENE-090721-1]
ENSDARP00000002005	ENSDARG00000001210	ADP-ribosylation factor-like 14 effector protein [Source:HGNC Symbol;Acc:26798]
ENSDARP00000002005	ENSDARG00000001210	ADP-ribosylation factor-like 14 effector protein [Source:HGNC Symbol;Acc:26798]
ENSDARP00000002039	ENSDARG00000000476	PMS1 postmeiotic segregation increased 1 (S. cerevisiae) [Source:ZFIN;Acc:ZDB-GENE-030616-528]
ENSDARP00000002039	ENSDARG00000000476	PMS1 postmeiotic segregation increased 1 (S. cerevisiae) [Source:ZFIN;Acc:ZDB-GENE-030616-528]
ENSDARP00000002041	ENSDARG00000000804	Ras association (RalGDS/AF-6) domain family 6 [Source:ZFIN;Acc:ZDB-GENE-030616-513]
ENSDARP00000002041	ENSDARG00000000804	Ras association (RalGDS/AF-6) domain family 6 [Source:ZFIN;Acc:ZDB-GENE-030616-513]
ENSDARP00000002061	ENSDARG00000018961	GTP binding protein 4 [Source:ZFIN;Acc:ZDB-GENE-030131-5982]
ENSDARP00000002061	ENSDARG00000018961	GTP binding protein 4 [Source:ZFIN;Acc:ZDB-GENE-030131-5982]
ENSDARP00000002061	ENSDARG00000018961	GTP binding protein 4 [Source:ZFIN;Acc:ZDB-GENE-030131-5982]
ENSDARP00000002061	ENSDARG00000018961	GTP binding protein 4 [Source:ZFIN;Acc:ZDB-GENE-030131-5982]
ENSDARP00000002074	ENSDARG00000004958	UV-stimulated scaffold protein A [Source:ZFIN;Acc:ZDB-GENE-091204-111]
ENSDARP00000002108	ENSDARG00000004956	zinc finger, matrin type 2 [Source:ZFIN;Acc:ZDB-GENE-030131-3197]
ENSDARP00000002111	ENSDARG00000002609	ring finger protein 145 [Source:HGNC Symbol;Acc:20853]
ENSDARP00000002111	ENSDARG00000002609	ring finger protein 145 [Source:HGNC Symbol;Acc:20853]
ENSDARP00000002122	ENSDARG00000021346	pyruvate dehydrogenase (lipoamide) beta [Source:ZFIN;Acc:ZDB-GENE-040426-2173]
ENSDARP00000002122	ENSDARG00000021346	pyruvate dehydrogenase (lipoamide) beta [Source:ZFIN;Acc:ZDB-GENE-040426-2173]
ENSDARP00000002126	ENSDARG00000020115	seryl-tRNA synthetase 2 [Source:ZFIN;Acc:ZDB-GENE-040426-1616]
ENSDARP00000002126	ENSDARG00000020115	seryl-tRNA synthetase 2 [Source:ZFIN;Acc:ZDB-GENE-040426-1616]
ENSDARP00000002126	ENSDARG00000020115	seryl-tRNA synthetase 2 [Source:ZFIN;Acc:ZDB-GENE-040426-1616]
ENSDARP00000002154	ENSDARG00000013150	DEAH (Asp-Glu-Ala-His) box polypeptide 16 [Source:ZFIN;Acc:ZDB-GENE-030131-8589]
ENSDARP00000002154	ENSDARG00000013150	DEAH (Asp-Glu-Ala-His) box polypeptide 16 [Source:ZFIN;Acc:ZDB-GENE-030131-8589]
ENSDARP00000002154	ENSDARG00000013150	DEAH (Asp-Glu-Ala-His) box polypeptide 16 [Source:ZFIN;Acc:ZDB-GENE-030131-8589]
ENSDARP00000002154	ENSDARG00000013150	DEAH (Asp-Glu-Ala-His) box polypeptide 16 [Source:ZFIN;Acc:ZDB-GENE-030131-8589]
ENSDARP00000002175	ENSDARG00000016301	zgc:65894 [Source:ZFIN;Acc:ZDB-GENE-030131-7741]
ENSDARP00000002175	ENSDARG00000016301	zgc:65894 [Source:ZFIN;Acc:ZDB-GENE-030131-7741]
ENSDARP00000002175	ENSDARG00000016301	zgc:65894 [Source:ZFIN;Acc:ZDB-GENE-030131-7741]
ENSDARP00000002175	ENSDARG00000016301	zgc:65894 [Source:ZFIN;Acc:ZDB-GENE-030131-7741]
ENSDARP00000002175	ENSDARG00000016301	zgc:65894 [Source:ZFIN;Acc:ZDB-GENE-030131-7741]
ENSDARP00000002180	ENSDARG00000012468	acetoacetyl-CoA synthetase [Source:ZFIN;Acc:ZDB-GENE-040426-903]
ENSDARP00000002199	ENSDARG00000011521	ureidopropionase, beta [Source:ZFIN;Acc:ZDB-GENE-030131-1380]
ENSDARP00000002199	ENSDARG00000011521	ureidopropionase, beta [Source:ZFIN;Acc:ZDB-GENE-030131-1380]
ENSDARP00000002213	ENSDARG00000019150	forkhead box A1 [Source:ZFIN;Acc:ZDB-GENE-990415-78]
ENSDARP00000002223	ENSDARG00000018002	enoyl-CoA delta isomerase 1 [Source:ZFIN;Acc:ZDB-GENE-030131-6033]
ENSDARP00000002223	ENSDARG00000018002	enoyl-CoA delta isomerase 1 [Source:ZFIN;Acc:ZDB-GENE-030131-6033]
ENSDARP00000002223	ENSDARG00000018002	enoyl-CoA delta isomerase 1 [Source:ZFIN;Acc:ZDB-GENE-030131-6033]
ENSDARP00000002225	ENSDARG00000093411	glutamate decarboxylase 1a [Source:ZFIN;Acc:ZDB-GENE-070912-472]
ENSDARP00000002228	ENSDARG00000003323	DCP1 decapping enzyme homolog A (S. cerevisiae) [Source:ZFIN;Acc:ZDB-GENE-030723-5]
ENSDARP00000002234	ENSDARG00000013063	3-oxoacid CoA transferase 1a [Source:ZFIN;Acc:ZDB-GENE-040723-3]
ENSDARP00000002260	ENSDARG00000020573	DEAD (Asp-Glu-Ala-Asp) box polypeptide 3 [Source:ZFIN;Acc:ZDB-GENE-030131-1565]
ENSDARP00000002263	ENSDARG00000010630	homeo box B6a [Source:ZFIN;Acc:ZDB-GENE-990415-106]
ENSDARP00000002263	ENSDARG00000010630	homeo box B6a [Source:ZFIN;Acc:ZDB-GENE-990415-106]
ENSDARP00000002263	ENSDARG00000010630	homeo box B6a [Source:ZFIN;Acc:ZDB-GENE-990415-106]
ENSDARP00000002264	ENSDARG00000003841	U6 snRNA biogenesis 1 [Source:HGNC Symbol;Acc:25792]
ENSDARP00000002268	ENSDARG00000015015	tetraspanin 18b [Source:ZFIN;Acc:ZDB-GENE-040718-137]
ENSDARP00000002268	ENSDARG00000015015	tetraspanin 18b [Source:ZFIN;Acc:ZDB-GENE-040718-137]
ENSDARP00000002287	ENSDARG00000004736	PARK2 co-regulated [Source:ZFIN;Acc:ZDB-GENE-041114-100]
ENSDARP00000002287	ENSDARG00000004736	PARK2 co-regulated [Source:ZFIN;Acc:ZDB-GENE-041114-100]
ENSDARP00000002287	ENSDARG00000004736	PARK2 co-regulated [Source:ZFIN;Acc:ZDB-GENE-041114-100]
ENSDARP00000002292	ENSDARG00000007769	zgc:153723 [Source:ZFIN;Acc:ZDB-GENE-060929-978]
ENSDARP00000002313	ENSDARG00000093182	eukaryotic translation initiation factor 2-alpha kinase 1 [Source:ZFIN;Acc:ZDB-GENE-061013-268]
ENSDARP00000002313	ENSDARG00000093182	eukaryotic translation initiation factor 2-alpha kinase 1 [Source:ZFIN;Acc:ZDB-GENE-061013-268]
ENSDARP00000002330	ENSDARG00000013477	GATA binding protein 1a [Source:ZFIN;Acc:ZDB-GENE-980526-268]
ENSDARP00000002331	ENSDARG00000003420	cholinergic receptor, nicotinic, alpha 5 [Source:ZFIN;Acc:ZDB-GENE-050417-440]
ENSDARP00000002331	ENSDARG00000003420	cholinergic receptor, nicotinic, alpha 5 [Source:ZFIN;Acc:ZDB-GENE-050417-440]
ENSDARP00000002357	ENSDARG00000013441	hairy/enhancer-of-split related with YRPW motif 2 [Source:ZFIN;Acc:ZDB-GENE-000526-1]
ENSDARP00000002360	ENSDARG00000003486	protein phosphatase 1, catalytic subunit, alpha isoform a [Source:ZFIN;Acc:ZDB-GENE-040516-3]
ENSDARP00000002360	ENSDARG00000003486	protein phosphatase 1, catalytic subunit, alpha isoform a [Source:ZFIN;Acc:ZDB-GENE-040516-3]
ENSDARP00000002360	ENSDARG00000003486	protein phosphatase 1, catalytic subunit, alpha isoform a [Source:ZFIN;Acc:ZDB-GENE-040516-3]
ENSDARP00000002367	ENSDARG00000017994	testis-specific serine kinase 6 [Source:HGNC Symbol;Acc:30410]
ENSDARP00000002367	ENSDARG00000017994	testis-specific serine kinase 6 [Source:HGNC Symbol;Acc:30410]
ENSDARP00000002367	ENSDARG00000017994	testis-specific serine kinase 6 [Source:HGNC Symbol;Acc:30410]
ENSDARP00000002367	ENSDARG00000017994	testis-specific serine kinase 6 [Source:HGNC Symbol;Acc:30410]
ENSDARP00000002367	ENSDARG00000017994	testis-specific serine kinase 6 [Source:HGNC Symbol;Acc:30410]
ENSDARP00000002411	ENSDARG00000020948	germ cell-less homolog 1 (Drosophila) [Source:ZFIN;Acc:ZDB-GENE-030131-865]
ENSDARP00000002427	ENSDARG00000017901	talin 2 [Source:ZFIN;Acc:ZDB-GENE-040724-263]
ENSDARP00000002437	ENSDARG00000010300	TNF receptor-associated factor 3 interacting protein 1 [Source:ZFIN;Acc:ZDB-GENE-040426-1146]
ENSDARP00000002437	ENSDARG00000010300	TNF receptor-associated factor 3 interacting protein 1 [Source:ZFIN;Acc:ZDB-GENE-040426-1146]
ENSDARP00000002437	ENSDARG00000010300	TNF receptor-associated factor 3 interacting protein 1 [Source:ZFIN;Acc:ZDB-GENE-040426-1146]
ENSDARP00000002453	ENSDARG00000005945	squamous cell carcinoma antigen recognised by T cells [Source:ZFIN;Acc:ZDB-GENE-040718-422]
ENSDARP00000002453	ENSDARG00000005945	squamous cell carcinoma antigen recognised by T cells [Source:ZFIN;Acc:ZDB-GENE-040718-422]
ENSDARP00000002453	ENSDARG00000005945	squamous cell carcinoma antigen recognised by T cells [Source:ZFIN;Acc:ZDB-GENE-040718-422]
ENSDARP00000002453	ENSDARG00000005945	squamous cell carcinoma antigen recognised by T cells [Source:ZFIN;Acc:ZDB-GENE-040718-422]
ENSDARP00000002460	ENSDARG00000015072	doublesex and mab-3 related transcription factor 2a [Source:ZFIN;Acc:ZDB-GENE-990621-7]
ENSDARP00000002460	ENSDARG00000015072	doublesex and mab-3 related transcription factor 2a [Source:ZFIN;Acc:ZDB-GENE-990621-7]
ENSDARP00000002466	ENSDARG00000019371	fms-related tyrosine kinase 1 (vascular endothelial growth factor/vascular permeability factor receptor) [Source:ZFIN;Acc:ZDB-GENE-050407-1]
ENSDARP00000002466	ENSDARG00000019371	fms-related tyrosine kinase 1 (vascular endothelial growth factor/vascular permeability factor receptor) [Source:ZFIN;Acc:ZDB-GENE-050407-1]
ENSDARP00000002468	ENSDARG00000013628	CD164 molecule, sialomucin [Source:ZFIN;Acc:ZDB-GENE-030131-1598]
ENSDARP00000002469	ENSDARG00000005479	odd Oz/ten-m homolog 3 [Source:ZFIN;Acc:ZDB-GENE-990714-19]
ENSDARP00000002469	ENSDARG00000005479	odd Oz/ten-m homolog 3 [Source:ZFIN;Acc:ZDB-GENE-990714-19]
ENSDARP00000002469	ENSDARG00000005479	odd Oz/ten-m homolog 3 [Source:ZFIN;Acc:ZDB-GENE-990714-19]
ENSDARP00000002469	ENSDARG00000005479	odd Oz/ten-m homolog 3 [Source:ZFIN;Acc:ZDB-GENE-990714-19]
ENSDARP00000002469	ENSDARG00000005479	odd Oz/ten-m homolog 3 [Source:ZFIN;Acc:ZDB-GENE-990714-19]
ENSDARP00000002469	ENSDARG00000005479	odd Oz/ten-m homolog 3 [Source:ZFIN;Acc:ZDB-GENE-990714-19]
ENSDARP00000002469	ENSDARG00000005479	odd Oz/ten-m homolog 3 [Source:ZFIN;Acc:ZDB-GENE-990714-19]
ENSDARP00000002469	ENSDARG00000005479	odd Oz/ten-m homolog 3 [Source:ZFIN;Acc:ZDB-GENE-990714-19]
ENSDARP00000002469	ENSDARG00000005479	odd Oz/ten-m homolog 3 [Source:ZFIN;Acc:ZDB-GENE-990714-19]
ENSDARP00000002469	ENSDARG00000005479	odd Oz/ten-m homolog 3 [Source:ZFIN;Acc:ZDB-GENE-990714-19]
ENSDARP00000002469	ENSDARG00000005479	odd Oz/ten-m homolog 3 [Source:ZFIN;Acc:ZDB-GENE-990714-19]
ENSDARP00000002470	ENSDARG00000003642	zinc finger, FYVE domain containing 19 [Source:ZFIN;Acc:ZDB-GENE-040718-109]
ENSDARP00000002470	ENSDARG00000003642	zinc finger, FYVE domain containing 19 [Source:ZFIN;Acc:ZDB-GENE-040718-109]
ENSDARP00000002470	ENSDARG00000003642	zinc finger, FYVE domain containing 19 [Source:ZFIN;Acc:ZDB-GENE-040718-109]
ENSDARP00000002476	ENSDARG00000013946	influenza virus NS1A binding protein b [Source:ZFIN;Acc:ZDB-GENE-030131-6266]
ENSDARP00000002476	ENSDARG00000013946	influenza virus NS1A binding protein b [Source:ZFIN;Acc:ZDB-GENE-030131-6266]
ENSDARP00000002476	ENSDARG00000013946	influenza virus NS1A binding protein b [Source:ZFIN;Acc:ZDB-GENE-030131-6266]
ENSDARP00000002476	ENSDARG00000013946	influenza virus NS1A binding protein b [Source:ZFIN;Acc:ZDB-GENE-030131-6266]
ENSDARP00000002476	ENSDARG00000013946	influenza virus NS1A binding protein b [Source:ZFIN;Acc:ZDB-GENE-030131-6266]
ENSDARP00000002483	ENSDARG00000087402	tropomyosin 1 (alpha) [Source:ZFIN;Acc:ZDB-GENE-040426-854]
ENSDARP00000002483	ENSDARG00000087402	tropomyosin 1 (alpha) [Source:ZFIN;Acc:ZDB-GENE-040426-854]
ENSDARP00000002483	ENSDARG00000087402	tropomyosin 1 (alpha) [Source:ZFIN;Acc:ZDB-GENE-040426-854]
ENSDARP00000002502	ENSDARG00000073710	ubiquitin specific peptidase 7 (herpes virus-associated) [Source:ZFIN;Acc:ZDB-GENE-030131-3656]
ENSDARP00000002502	ENSDARG00000073710	ubiquitin specific peptidase 7 (herpes virus-associated) [Source:ZFIN;Acc:ZDB-GENE-030131-3656]
ENSDARP00000002502	ENSDARG00000073710	ubiquitin specific peptidase 7 (herpes virus-associated) [Source:ZFIN;Acc:ZDB-GENE-030131-3656]
ENSDARP00000002507	ENSDARG00000069995	Uncharacterized protein [Source:UniProtKB/TrEMBL;Acc:E7FB04]
ENSDARP00000002507	ENSDARG00000069995	Uncharacterized protein [Source:UniProtKB/TrEMBL;Acc:E7FB04]
ENSDARP00000002514	ENSDARG00000015638	gem (nuclear organelle) associated protein 2 [Source:ZFIN;Acc:ZDB-GENE-030131-3756]
ENSDARP00000002529	ENSDARG00000020218	autocrine motility factor receptor [Source:ZFIN;Acc:ZDB-GENE-040426-2190]
ENSDARP00000002529	ENSDARG00000020218	autocrine motility factor receptor [Source:ZFIN;Acc:ZDB-GENE-040426-2190]
ENSDARP00000002529	ENSDARG00000020218	autocrine motility factor receptor [Source:ZFIN;Acc:ZDB-GENE-040426-2190]
ENSDARP00000002531	ENSDARG00000004151	RAB23, member RAS oncogene family [Source:ZFIN;Acc:ZDB-GENE-050522-328]
ENSDARP00000002532	ENSDARG00000006603	cysteine and glycine-rich protein 1a [Source:ZFIN;Acc:ZDB-GENE-030909-4]
ENSDARP00000002535	ENSDARG00000014685	establishment of cohesion 1 homolog 2 [Source:ZFIN;Acc:ZDB-GENE-050913-156]
ENSDARP00000002535	ENSDARG00000014685	establishment of cohesion 1 homolog 2 [Source:ZFIN;Acc:ZDB-GENE-050913-156]
ENSDARP00000002594	ENSDARG00000010936	ATP-binding cassette, sub-family B (MDR/TAP), member 4 [Source:ZFIN;Acc:ZDB-GENE-080204-52]
ENSDARP00000002603	ENSDARG00000006202	v-erb-b2 erythroblastic leukemia viral oncogene homolog 3a [Source:ZFIN;Acc:ZDB-GENE-030916-3]
ENSDARP00000002605	ENSDARG00000003573	dynactin 5 [Source:ZFIN;Acc:ZDB-GENE-040718-201]
ENSDARP00000002605	ENSDARG00000003573	dynactin 5 [Source:ZFIN;Acc:ZDB-GENE-040718-201]
ENSDARP00000002609	ENSDARG00000010381	ring finger protein 2 [Source:ZFIN;Acc:ZDB-GENE-030131-5243]
ENSDARP00000002609	ENSDARG00000010381	ring finger protein 2 [Source:ZFIN;Acc:ZDB-GENE-030131-5243]
ENSDARP00000002618	ENSDARG00000015070	polymerase (DNA directed), alpha 2 [Source:ZFIN;Acc:ZDB-GENE-030131-778]
ENSDARP00000002618	ENSDARG00000015070	polymerase (DNA directed), alpha 2 [Source:ZFIN;Acc:ZDB-GENE-030131-778]
ENSDARP00000002714	ENSDARG00000002339	coiled-coil domain containing 101 [Source:ZFIN;Acc:ZDB-GENE-041010-62]
ENSDARP00000002714	ENSDARG00000002339	coiled-coil domain containing 101 [Source:ZFIN;Acc:ZDB-GENE-041010-62]
ENSDARP00000002716	ENSDARG00000039225	vacuolar protein sorting 13 homolog A (S. cerevisiae) [Source:ZFIN;Acc:ZDB-GENE-030926-1]
ENSDARP00000002722	ENSDARG00000060123	carbonic anhydrase XVI b [Source:ZFIN;Acc:ZDB-GENE-080818-1]
ENSDARP00000002722	ENSDARG00000060123	carbonic anhydrase XVI b [Source:ZFIN;Acc:ZDB-GENE-080818-1]
ENSDARP00000002722	ENSDARG00000060123	carbonic anhydrase XVI b [Source:ZFIN;Acc:ZDB-GENE-080818-1]
ENSDARP00000002722	ENSDARG00000060123	carbonic anhydrase XVI b [Source:ZFIN;Acc:ZDB-GENE-080818-1]
ENSDARP00000002722	ENSDARG00000060123	carbonic anhydrase XVI b [Source:ZFIN;Acc:ZDB-GENE-080818-1]
ENSDARP00000002722	ENSDARG00000060123	carbonic anhydrase XVI b [Source:ZFIN;Acc:ZDB-GENE-080818-1]
ENSDARP00000002722	ENSDARG00000060123	carbonic anhydrase XVI b [Source:ZFIN;Acc:ZDB-GENE-080818-1]
ENSDARP00000002746	ENSDARG00000013839	aldehyde dehydrogenase 3 family, member B1 [Source:ZFIN;Acc:ZDB-GENE-021120-3]
ENSDARP00000002747	ENSDARG00000011553	ATP synthase, H+ transporting, mitochondrial F0 complex, subunit b, isoform 1 [Source:ZFIN;Acc:ZDB-GENE-041010-33]
ENSDARP00000002747	ENSDARG00000011553	ATP synthase, H+ transporting, mitochondrial F0 complex, subunit b, isoform 1 [Source:ZFIN;Acc:ZDB-GENE-041010-33]
ENSDARP00000002747	ENSDARG00000011553	ATP synthase, H+ transporting, mitochondrial F0 complex, subunit b, isoform 1 [Source:ZFIN;Acc:ZDB-GENE-041010-33]
ENSDARP00000002761	ENSDARG00000018328	ras homolog gene family, member Ad [Source:ZFIN;Acc:ZDB-GENE-040718-144]
ENSDARP00000002761	ENSDARG00000018328	ras homolog gene family, member Ad [Source:ZFIN;Acc:ZDB-GENE-040718-144]
ENSDARP00000002767	ENSDARG00000016782	HECT, UBA and WWE domain containing 1 [Source:ZFIN;Acc:ZDB-GENE-081104-387]
ENSDARP00000002767	ENSDARG00000016782	HECT, UBA and WWE domain containing 1 [Source:ZFIN;Acc:ZDB-GENE-081104-387]
ENSDARP00000002775	ENSDARG00000004406	sepiapterin reductase a [Source:ZFIN;Acc:ZDB-GENE-050522-412]
ENSDARP00000002787	ENSDARG00000007553	opsin 4.1 [Source:ZFIN;Acc:ZDB-GENE-030314-2]
ENSDARP00000002787	ENSDARG00000007553	opsin 4.1 [Source:ZFIN;Acc:ZDB-GENE-030314-2]
ENSDARP00000002787	ENSDARG00000007553	opsin 4.1 [Source:ZFIN;Acc:ZDB-GENE-030314-2]
ENSDARP00000002802	ENSDARG00000017799	transglutaminase 1, K polypeptide [Source:ZFIN;Acc:ZDB-GENE-030131-9032]
ENSDARP00000002802	ENSDARG00000017799	transglutaminase 1, K polypeptide [Source:ZFIN;Acc:ZDB-GENE-030131-9032]
ENSDARP00000002802	ENSDARG00000017799	transglutaminase 1, K polypeptide [Source:ZFIN;Acc:ZDB-GENE-030131-9032]
ENSDARP00000002813	ENSDARG00000057143	nerve growth factor receptor (TNFR superfamily, member 16) [Source:ZFIN;Acc:ZDB-GENE-030131-2537]
ENSDARP00000002813	ENSDARG00000057143	nerve growth factor receptor (TNFR superfamily, member 16) [Source:ZFIN;Acc:ZDB-GENE-030131-2537]
ENSDARP00000002837	ENSDARG00000013837	SPO11 meiotic protein covalently bound to DSB homolog (S. cerevisiae) [Source:ZFIN;Acc:ZDB-GENE-040426-1900]
ENSDARP00000002837	ENSDARG00000013837	SPO11 meiotic protein covalently bound to DSB homolog (S. cerevisiae) [Source:ZFIN;Acc:ZDB-GENE-040426-1900]
ENSDARP00000002844	ENSDARG00000005191	S-adenosylhomocysteine hydrolase [Source:ZFIN;Acc:ZDB-GENE-031219-6]
ENSDARP00000002844	ENSDARG00000005191	S-adenosylhomocysteine hydrolase [Source:ZFIN;Acc:ZDB-GENE-031219-6]
ENSDARP00000002844	ENSDARG00000005191	S-adenosylhomocysteine hydrolase [Source:ZFIN;Acc:ZDB-GENE-031219-6]
ENSDARP00000002844	ENSDARG00000005191	S-adenosylhomocysteine hydrolase [Source:ZFIN;Acc:ZDB-GENE-031219-6]
ENSDARP00000002857	ENSDARG00000012505	U2 small nuclear RNA auxiliary factor 2a [Source:ZFIN;Acc:ZDB-GENE-050706-131]
ENSDARP00000002857	ENSDARG00000012505	U2 small nuclear RNA auxiliary factor 2a [Source:ZFIN;Acc:ZDB-GENE-050706-131]
ENSDARP00000002857	ENSDARG00000012505	U2 small nuclear RNA auxiliary factor 2a [Source:ZFIN;Acc:ZDB-GENE-050706-131]
ENSDARP00000002878	ENSDARG00000000175	homeo box B2a [Source:ZFIN;Acc:ZDB-GENE-990415-103]
ENSDARP00000002886	ENSDARG00000008551	polymerase (DNA directed), epsilon 3 (p17 subunit) [Source:ZFIN;Acc:ZDB-GENE-040426-1773]
ENSDARP00000002893	ENSDARG00000008674	cholinergic receptor, nicotinic, beta 2a [Source:ZFIN;Acc:ZDB-GENE-090312-169]
ENSDARP00000002893	ENSDARG00000008674	cholinergic receptor, nicotinic, beta 2a [Source:ZFIN;Acc:ZDB-GENE-090312-169]
ENSDARP00000002893	ENSDARG00000008674	cholinergic receptor, nicotinic, beta 2a [Source:ZFIN;Acc:ZDB-GENE-090312-169]
ENSDARP00000002944	ENSDARG00000026225	Wolf-Hirschhorn syndrome candidate 1 [Source:ZFIN;Acc:ZDB-GENE-030131-2581]
ENSDARP00000002944	ENSDARG00000026225	Wolf-Hirschhorn syndrome candidate 1 [Source:ZFIN;Acc:ZDB-GENE-030131-2581]
ENSDARP00000002973	ENSDARG00000002365	ceramide synthase 5 [Source:ZFIN;Acc:ZDB-GENE-030131-1740]
ENSDARP00000002973	ENSDARG00000002365	ceramide synthase 5 [Source:ZFIN;Acc:ZDB-GENE-030131-1740]
ENSDARP00000002982	ENSDARG00000007130	mRNA turnover 4 homolog (S. cerevisiae) [Source:HGNC Symbol;Acc:18477]
ENSDARP00000002983	ENSDARG00000004904	glycogen synthase 2 [Source:ZFIN;Acc:ZDB-GENE-030826-31]
ENSDARP00000002983	ENSDARG00000004904	glycogen synthase 2 [Source:ZFIN;Acc:ZDB-GENE-030826-31]
ENSDARP00000003004	ENSDARG00000015254	fizzy/cell division cycle 20 related 1 (Drosophila) [Source:ZFIN;Acc:ZDB-GENE-040426-712]
ENSDARP00000003004	ENSDARG00000015254	fizzy/cell division cycle 20 related 1 (Drosophila) [Source:ZFIN;Acc:ZDB-GENE-040426-712]
ENSDARP00000003004	ENSDARG00000015254	fizzy/cell division cycle 20 related 1 (Drosophila) [Source:ZFIN;Acc:ZDB-GENE-040426-712]
ENSDARP00000003005	ENSDARG00000019961	zinc finger protein 513 [Source:HGNC Symbol;Acc:26498]
ENSDARP00000003005	ENSDARG00000019961	zinc finger protein 513 [Source:HGNC Symbol;Acc:26498]
ENSDARP00000003005	ENSDARG00000019961	zinc finger protein 513 [Source:HGNC Symbol;Acc:26498]
ENSDARP00000003030	ENSDARG00000007959	3-hydroxyisobutyrate dehydrogenase b [Source:ZFIN;Acc:ZDB-GENE-040426-1582]
ENSDARP00000003030	ENSDARG00000007959	3-hydroxyisobutyrate dehydrogenase b [Source:ZFIN;Acc:ZDB-GENE-040426-1582]
ENSDARP00000003032	ENSDARG00000010953	nudE nuclear distribution gene E homolog like 1 (A. nidulans) A [Source:ZFIN;Acc:ZDB-GENE-040115-2]
ENSDARP00000003036	ENSDARG00000007708	NSA2 ribosome biogenesis homolog (S. cerevisiae) [Source:ZFIN;Acc:ZDB-GENE-030131-488]
ENSDARP00000003036	ENSDARG00000007708	NSA2 ribosome biogenesis homolog (S. cerevisiae) [Source:ZFIN;Acc:ZDB-GENE-030131-488]
ENSDARP00000003036	ENSDARG00000007708	NSA2 ribosome biogenesis homolog (S. cerevisiae) [Source:ZFIN;Acc:ZDB-GENE-030131-488]
ENSDARP00000003038	ENSDARG00000035809	collagen, type I, alpha 1b [Source:ZFIN;Acc:ZDB-GENE-030131-4400]
ENSDARP00000003038	ENSDARG00000035809	collagen, type I, alpha 1b [Source:ZFIN;Acc:ZDB-GENE-030131-4400]
ENSDARP00000003038	ENSDARG00000035809	collagen, type I, alpha 1b [Source:ZFIN;Acc:ZDB-GENE-030131-4400]
ENSDARP00000003038	ENSDARG00000035809	collagen, type I, alpha 1b [Source:ZFIN;Acc:ZDB-GENE-030131-4400]
ENSDARP00000003044	ENSDARG00000008487	dystrophin [Source:ZFIN;Acc:ZDB-GENE-010426-1]
ENSDARP00000003101	ENSDARG00000008370	casein kinase 1, delta a [Source:ZFIN;Acc:ZDB-GENE-030131-825]
ENSDARP00000003101	ENSDARG00000008370	casein kinase 1, delta a [Source:ZFIN;Acc:ZDB-GENE-030131-825]
ENSDARP00000003107	ENSDARG00000007385	chaperonin containing TCP1, subunit 7 (eta) [Source:ZFIN;Acc:ZDB-GENE-020419-7]
ENSDARP00000003107	ENSDARG00000007385	chaperonin containing TCP1, subunit 7 (eta) [Source:ZFIN;Acc:ZDB-GENE-020419-7]
ENSDARP00000003107	ENSDARG00000007385	chaperonin containing TCP1, subunit 7 (eta) [Source:ZFIN;Acc:ZDB-GENE-020419-7]
ENSDARP00000003120	ENSDARG00000020145	zgc:73340 [Source:ZFIN;Acc:ZDB-GENE-030131-4851]
ENSDARP00000003120	ENSDARG00000020145	zgc:73340 [Source:ZFIN;Acc:ZDB-GENE-030131-4851]
ENSDARP00000003120	ENSDARG00000020145	zgc:73340 [Source:ZFIN;Acc:ZDB-GENE-030131-4851]
ENSDARP00000003132	ENSDARG00000016044	GINS complex subunit 4 (Sld5 homolog) [Source:HGNC Symbol;Acc:28226]
ENSDARP00000003154	ENSDARG00000017860	regulator of G-protein signaling 5b [Source:ZFIN;Acc:ZDB-GENE-050417-359]
ENSDARP00000003161	ENSDARG00000010767	eph receptor A4, like [Source:ZFIN;Acc:ZDB-GENE-990415-61]
ENSDARP00000003161	ENSDARG00000010767	eph receptor A4, like [Source:ZFIN;Acc:ZDB-GENE-990415-61]
ENSDARP00000003167	ENSDARG00000035577	CDP-diacylglycerol synthase (phosphatidate cytidylyltransferase) 2 [Source:ZFIN;Acc:ZDB-GENE-030717-4]
ENSDARP00000003167	ENSDARG00000035577	CDP-diacylglycerol synthase (phosphatidate cytidylyltransferase) 2 [Source:ZFIN;Acc:ZDB-GENE-030717-4]
ENSDARP00000003167	ENSDARG00000035577	CDP-diacylglycerol synthase (phosphatidate cytidylyltransferase) 2 [Source:ZFIN;Acc:ZDB-GENE-030717-4]
ENSDARP00000003173	ENSDARG00000004280	SEH1-like (S. cerevisiae) [Source:ZFIN;Acc:ZDB-GENE-030131-6689]
ENSDARP00000003173	ENSDARG00000004280	SEH1-like (S. cerevisiae) [Source:ZFIN;Acc:ZDB-GENE-030131-6689]
ENSDARP00000003173	ENSDARG00000004280	SEH1-like (S. cerevisiae) [Source:ZFIN;Acc:ZDB-GENE-030131-6689]
ENSDARP00000003173	ENSDARG00000004280	SEH1-like (S. cerevisiae) [Source:ZFIN;Acc:ZDB-GENE-030131-6689]
ENSDARP00000003177	ENSDARG00000012405	collagen, type I, alpha 1a [Source:ZFIN;Acc:ZDB-GENE-030131-9102]
ENSDARP00000003188	ENSDARG00000015611	RAS-like, family 11, member B [Source:ZFIN;Acc:ZDB-GENE-040426-793]
ENSDARP00000003188	ENSDARG00000015611	RAS-like, family 11, member B [Source:ZFIN;Acc:ZDB-GENE-040426-793]
ENSDARP00000003197	ENSDARG00000031108	LPS-responsive vesicle trafficking, beach and anchor containing [Source:HGNC Symbol;Acc:1742]
ENSDARP00000003197	ENSDARG00000031108	LPS-responsive vesicle trafficking, beach and anchor containing [Source:HGNC Symbol;Acc:1742]
ENSDARP00000003197	ENSDARG00000031108	LPS-responsive vesicle trafficking, beach and anchor containing [Source:HGNC Symbol;Acc:1742]
ENSDARP00000003198	ENSDARG00000017675	cirrhosis, autosomal recessive 1A (cirhin) [Source:ZFIN;Acc:ZDB-GENE-040426-2466]
ENSDARP00000003198	ENSDARG00000017675	cirrhosis, autosomal recessive 1A (cirhin) [Source:ZFIN;Acc:ZDB-GENE-040426-2466]
ENSDARP00000003198	ENSDARG00000017675	cirrhosis, autosomal recessive 1A (cirhin) [Source:ZFIN;Acc:ZDB-GENE-040426-2466]
ENSDARP00000003198	ENSDARG00000017675	cirrhosis, autosomal recessive 1A (cirhin) [Source:ZFIN;Acc:ZDB-GENE-040426-2466]
ENSDARP00000003208	ENSDARG00000011370	FYN oncogene related to SRC, FGR, YES a [Source:ZFIN;Acc:ZDB-GENE-030903-5]
ENSDARP00000003208	ENSDARG00000011370	FYN oncogene related to SRC, FGR, YES a [Source:ZFIN;Acc:ZDB-GENE-030903-5]
ENSDARP00000003208	ENSDARG00000011370	FYN oncogene related to SRC, FGR, YES a [Source:ZFIN;Acc:ZDB-GENE-030903-5]
ENSDARP00000003208	ENSDARG00000011370	FYN oncogene related to SRC, FGR, YES a [Source:ZFIN;Acc:ZDB-GENE-030903-5]
ENSDARP00000003221	ENSDARG00000014986	activin A receptor, type I like [Source:ZFIN;Acc:ZDB-GENE-990415-9]
ENSDARP00000003221	ENSDARG00000014986	activin A receptor, type I like [Source:ZFIN;Acc:ZDB-GENE-990415-9]
ENSDARP00000003237	ENSDARG00000015921	PWP1 homolog (S. cerevisiae) [Source:ZFIN;Acc:ZDB-GENE-040426-1049]
ENSDARP00000003237	ENSDARG00000015921	PWP1 homolog (S. cerevisiae) [Source:ZFIN;Acc:ZDB-GENE-040426-1049]
ENSDARP00000003250	ENSDARG00000005699	DEAD/H (Asp-Glu-Ala-Asp/His) box polypeptide 19 (DBP5 homolog, yeast) [Source:ZFIN;Acc:ZDB-GENE-020419-30]
ENSDARP00000003264	ENSDARG00000012219	D4, zinc and double PHD fingers family 2 [Source:ZFIN;Acc:ZDB-GENE-041024-2]
ENSDARP00000003264	ENSDARG00000012219	D4, zinc and double PHD fingers family 2 [Source:ZFIN;Acc:ZDB-GENE-041024-2]
ENSDARP00000003264	ENSDARG00000012219	D4, zinc and double PHD fingers family 2 [Source:ZFIN;Acc:ZDB-GENE-041024-2]
ENSDARP00000003268	ENSDARG00000012019	glycine receptor, alpha 1 [Source:ZFIN;Acc:ZDB-GENE-991117-1]
ENSDARP00000003268	ENSDARG00000012019	glycine receptor, alpha 1 [Source:ZFIN;Acc:ZDB-GENE-991117-1]
ENSDARP00000003268	ENSDARG00000012019	glycine receptor, alpha 1 [Source:ZFIN;Acc:ZDB-GENE-991117-1]
ENSDARP00000003268	ENSDARG00000012019	glycine receptor, alpha 1 [Source:ZFIN;Acc:ZDB-GENE-991117-1]
ENSDARP00000003268	ENSDARG00000012019	glycine receptor, alpha 1 [Source:ZFIN;Acc:ZDB-GENE-991117-1]
ENSDARP00000003268	ENSDARG00000012019	glycine receptor, alpha 1 [Source:ZFIN;Acc:ZDB-GENE-991117-1]
ENSDARP00000003282	ENSDARG00000019357	fatty acid binding protein 1a, liver [Source:ZFIN;Acc:ZDB-GENE-020318-3]
ENSDARP00000003288	ENSDARG00000014303	vac14 homolog (S. cerevisiae) [Source:ZFIN;Acc:ZDB-GENE-040912-82]
ENSDARP00000003298	ENSDARG00000021047	zinc finger CCCH-type containing 7A [Source:ZFIN;Acc:ZDB-GENE-040426-2776]
ENSDARP00000003298	ENSDARG00000021047	zinc finger CCCH-type containing 7A [Source:ZFIN;Acc:ZDB-GENE-040426-2776]
ENSDARP00000003302	ENSDARG00000042833	zgc:77828 [Source:ZFIN;Acc:ZDB-GENE-040426-2274]
ENSDARP00000003308	ENSDARG00000014802	0
ENSDARP00000003308	ENSDARG00000014802	0
ENSDARP00000003308	ENSDARG00000014802	0
ENSDARP00000003308	ENSDARG00000014802	0
ENSDARP00000003308	ENSDARG00000014802	0
ENSDARP00000003315	ENSDARG00000005058	non-SMC condensin I complex, subunit D2 [Source:ZFIN;Acc:ZDB-GENE-050506-59]
ENSDARP00000003318	ENSDARG00000052623	BSD domain containing 1 [Source:ZFIN;Acc:ZDB-GENE-040905-1]
ENSDARP00000003318	ENSDARG00000052623	BSD domain containing 1 [Source:ZFIN;Acc:ZDB-GENE-040905-1]
ENSDARP00000003321	ENSDARG00000008186	spleen tyrosine kinase [Source:ZFIN;Acc:ZDB-GENE-040702-3]
ENSDARP00000003321	ENSDARG00000008186	spleen tyrosine kinase [Source:ZFIN;Acc:ZDB-GENE-040702-3]
ENSDARP00000003321	ENSDARG00000008186	spleen tyrosine kinase [Source:ZFIN;Acc:ZDB-GENE-040702-3]
ENSDARP00000003321	ENSDARG00000008186	spleen tyrosine kinase [Source:ZFIN;Acc:ZDB-GENE-040702-3]
ENSDARP00000003321	ENSDARG00000008186	spleen tyrosine kinase [Source:ZFIN;Acc:ZDB-GENE-040702-3]
ENSDARP00000003339	ENSDARG00000013134	Uncharacterized protein [Source:UniProtKB/TrEMBL;Acc:E7F4U2]
ENSDARP00000003339	ENSDARG00000013134	Uncharacterized protein [Source:UniProtKB/TrEMBL;Acc:E7F4U2]
ENSDARP00000003344	ENSDARG00000007186	protein phosphatase 1, regulatory (inhibitor) subunit 8 [Source:ZFIN;Acc:ZDB-GENE-060503-681]
ENSDARP00000003352	ENSDARG00000003776	phosphatidylinositol-5-phosphate 4-kinase, type II, alpha, genome duplicate a [Source:ZFIN;Acc:ZDB-GENE-080721-18]
ENSDARP00000003357	ENSDARG00000007971	CDC28 protein kinase regulatory subunit 1B [Source:ZFIN;Acc:ZDB-GENE-040801-112]
ENSDARP00000003357	ENSDARG00000007971	CDC28 protein kinase regulatory subunit 1B [Source:ZFIN;Acc:ZDB-GENE-040801-112]
ENSDARP00000003359	ENSDARG00000019280	leucyl-tRNA synthetase b [Source:ZFIN;Acc:ZDB-GENE-030114-7]
ENSDARP00000003359	ENSDARG00000019280	leucyl-tRNA synthetase b [Source:ZFIN;Acc:ZDB-GENE-030114-7]
ENSDARP00000003359	ENSDARG00000019280	leucyl-tRNA synthetase b [Source:ZFIN;Acc:ZDB-GENE-030114-7]
ENSDARP00000003360	ENSDARG00000043902	gamma-aminobutyric acid (GABA) receptor, rho 1 [Source:ZFIN;Acc:ZDB-GENE-040724-212]
ENSDARP00000003373	ENSDARG00000021987	plectin b [Source:ZFIN;Acc:ZDB-GENE-100917-2]
ENSDARP00000003373	ENSDARG00000021987	plectin b [Source:ZFIN;Acc:ZDB-GENE-100917-2]
ENSDARP00000003376	ENSDARG00000009401	versican b [Source:ZFIN;Acc:ZDB-GENE-030131-2185]
ENSDARP00000003376	ENSDARG00000009401	versican b [Source:ZFIN;Acc:ZDB-GENE-030131-2185]
ENSDARP00000003376	ENSDARG00000009401	versican b [Source:ZFIN;Acc:ZDB-GENE-030131-2185]
ENSDARP00000003379	ENSDARG00000006981	coiled-coil domain containing 113 [Source:ZFIN;Acc:ZDB-GENE-041010-163]
ENSDARP00000003380	ENSDARG00000090564	PDZ domain containing 4 [Source:HGNC Symbol;Acc:21167]
ENSDARP00000003389	ENSDARG00000001788	ATP synthase, H+ transporting, mitochondrial F1 complex, O subunit [Source:ZFIN;Acc:ZDB-GENE-050522-147]
ENSDARP00000003389	ENSDARG00000001788	ATP synthase, H+ transporting, mitochondrial F1 complex, O subunit [Source:ZFIN;Acc:ZDB-GENE-050522-147]
ENSDARP00000003389	ENSDARG00000001788	ATP synthase, H+ transporting, mitochondrial F1 complex, O subunit [Source:ZFIN;Acc:ZDB-GENE-050522-147]
ENSDARP00000003397	ENSDARG00000020373	exostoses (multiple) 1a [Source:ZFIN;Acc:ZDB-GENE-050211-3]
ENSDARP00000003409	ENSDARG00000007177	0
ENSDARP00000003409	ENSDARG00000007177	0
ENSDARP00000003409	ENSDARG00000007177	0
ENSDARP00000003409	ENSDARG00000007177	0
ENSDARP00000003409	ENSDARG00000007177	0
ENSDARP00000003411	ENSDARG00000019973	serine/threonine kinase 38a [Source:ZFIN;Acc:ZDB-GENE-040426-2811]
ENSDARP00000003411	ENSDARG00000019973	serine/threonine kinase 38a [Source:ZFIN;Acc:ZDB-GENE-040426-2811]
ENSDARP00000003412	ENSDARG00000011488	sirtuin 2 (silent mating type information regulation 2, homolog) 2 (S. cerevisiae) [Source:ZFIN;Acc:ZDB-GENE-030131-1028]
ENSDARP00000003412	ENSDARG00000011488	sirtuin 2 (silent mating type information regulation 2, homolog) 2 (S. cerevisiae) [Source:ZFIN;Acc:ZDB-GENE-030131-1028]
ENSDARP00000003412	ENSDARG00000011488	sirtuin 2 (silent mating type information regulation 2, homolog) 2 (S. cerevisiae) [Source:ZFIN;Acc:ZDB-GENE-030131-1028]
ENSDARP00000003412	ENSDARG00000011488	sirtuin 2 (silent mating type information regulation 2, homolog) 2 (S. cerevisiae) [Source:ZFIN;Acc:ZDB-GENE-030131-1028]
ENSDARP00000003415	ENSDARG00000007275	si:ch211-251b21.1 [Source:ZFIN;Acc:ZDB-GENE-060809-5]
ENSDARP00000003415	ENSDARG00000007275	si:ch211-251b21.1 [Source:ZFIN;Acc:ZDB-GENE-060809-5]
ENSDARP00000003415	ENSDARG00000007275	si:ch211-251b21.1 [Source:ZFIN;Acc:ZDB-GENE-060809-5]
ENSDARP00000003429	ENSDARG00000015678	si:dkeyp-75b4.9 [Source:ZFIN;Acc:ZDB-GENE-090313-396]
ENSDARP00000003429	ENSDARG00000015678	si:dkeyp-75b4.9 [Source:ZFIN;Acc:ZDB-GENE-090313-396]
ENSDARP00000003429	ENSDARG00000015678	si:dkeyp-75b4.9 [Source:ZFIN;Acc:ZDB-GENE-090313-396]
ENSDARP00000003429	ENSDARG00000015678	si:dkeyp-75b4.9 [Source:ZFIN;Acc:ZDB-GENE-090313-396]
ENSDARP00000003429	ENSDARG00000015678	si:dkeyp-75b4.9 [Source:ZFIN;Acc:ZDB-GENE-090313-396]
ENSDARP00000003433	ENSDARG00000002897	inositol polyphosphate-1-phosphatase [Source:HGNC Symbol;Acc:6071]
ENSDARP00000003433	ENSDARG00000002897	inositol polyphosphate-1-phosphatase [Source:HGNC Symbol;Acc:6071]
ENSDARP00000003433	ENSDARG00000002897	inositol polyphosphate-1-phosphatase [Source:HGNC Symbol;Acc:6071]
ENSDARP00000003452	ENSDARG00000005948	ankyrin repeat and MYND domain containing 2a [Source:ZFIN;Acc:ZDB-GENE-030131-6321]
ENSDARP00000003452	ENSDARG00000005948	ankyrin repeat and MYND domain containing 2a [Source:ZFIN;Acc:ZDB-GENE-030131-6321]
ENSDARP00000003452	ENSDARG00000005948	ankyrin repeat and MYND domain containing 2a [Source:ZFIN;Acc:ZDB-GENE-030131-6321]
ENSDARP00000003452	ENSDARG00000005948	ankyrin repeat and MYND domain containing 2a [Source:ZFIN;Acc:ZDB-GENE-030131-6321]
ENSDARP00000003452	ENSDARG00000005948	ankyrin repeat and MYND domain containing 2a [Source:ZFIN;Acc:ZDB-GENE-030131-6321]
ENSDARP00000003468	ENSDARG00000008243	chaperonin containing TCP1, subunit 8 (theta) [Source:ZFIN;Acc:ZDB-GENE-040426-876]
ENSDARP00000003468	ENSDARG00000008243	chaperonin containing TCP1, subunit 8 (theta) [Source:ZFIN;Acc:ZDB-GENE-040426-876]
ENSDARP00000003468	ENSDARG00000008243	chaperonin containing TCP1, subunit 8 (theta) [Source:ZFIN;Acc:ZDB-GENE-040426-876]
ENSDARP00000003481	ENSDARG00000014572	choline phosphotransferase 1 [Source:ZFIN;Acc:ZDB-GENE-030131-1325]
ENSDARP00000003488	ENSDARG00000007531	zinc finger, CCHC domain containing 9 [Source:ZFIN;Acc:ZDB-GENE-031030-9]
ENSDARP00000003494	ENSDARG00000010792	cell division cycle 25 homolog [Source:ZFIN;Acc:ZDB-GENE-000330-5]
ENSDARP00000003494	ENSDARG00000010792	cell division cycle 25 homolog [Source:ZFIN;Acc:ZDB-GENE-000330-5]
ENSDARP00000003494	ENSDARG00000010792	cell division cycle 25 homolog [Source:ZFIN;Acc:ZDB-GENE-000330-5]
ENSDARP00000003494	ENSDARG00000010792	cell division cycle 25 homolog [Source:ZFIN;Acc:ZDB-GENE-000330-5]
ENSDARP00000003494	ENSDARG00000010792	cell division cycle 25 homolog [Source:ZFIN;Acc:ZDB-GENE-000330-5]
ENSDARP00000003494	ENSDARG00000010792	cell division cycle 25 homolog [Source:ZFIN;Acc:ZDB-GENE-000330-5]
ENSDARP00000003494	ENSDARG00000010792	cell division cycle 25 homolog [Source:ZFIN;Acc:ZDB-GENE-000330-5]
ENSDARP00000003494	ENSDARG00000010792	cell division cycle 25 homolog [Source:ZFIN;Acc:ZDB-GENE-000330-5]
ENSDARP00000003494	ENSDARG00000010792	cell division cycle 25 homolog [Source:ZFIN;Acc:ZDB-GENE-000330-5]
ENSDARP00000003494	ENSDARG00000010792	cell division cycle 25 homolog [Source:ZFIN;Acc:ZDB-GENE-000330-5]
ENSDARP00000003494	ENSDARG00000010792	cell division cycle 25 homolog [Source:ZFIN;Acc:ZDB-GENE-000330-5]
ENSDARP00000003494	ENSDARG00000010792	cell division cycle 25 homolog [Source:ZFIN;Acc:ZDB-GENE-000330-5]
ENSDARP00000003494	ENSDARG00000010792	cell division cycle 25 homolog [Source:ZFIN;Acc:ZDB-GENE-000330-5]
ENSDARP00000003494	ENSDARG00000010792	cell division cycle 25 homolog [Source:ZFIN;Acc:ZDB-GENE-000330-5]
ENSDARP00000003494	ENSDARG00000010792	cell division cycle 25 homolog [Source:ZFIN;Acc:ZDB-GENE-000330-5]
ENSDARP00000003498	ENSDARG00000007885	Fanconi anemia, complementation group L [Source:ZFIN;Acc:ZDB-GENE-040426-1045]
ENSDARP00000003498	ENSDARG00000007885	Fanconi anemia, complementation group L [Source:ZFIN;Acc:ZDB-GENE-040426-1045]
ENSDARP00000003498	ENSDARG00000007885	Fanconi anemia, complementation group L [Source:ZFIN;Acc:ZDB-GENE-040426-1045]
ENSDARP00000003498	ENSDARG00000007885	Fanconi anemia, complementation group L [Source:ZFIN;Acc:ZDB-GENE-040426-1045]
ENSDARP00000003500	ENSDARG00000019963	sideroflexin 1 [Source:ZFIN;Acc:ZDB-GENE-040801-45]
ENSDARP00000003500	ENSDARG00000019963	sideroflexin 1 [Source:ZFIN;Acc:ZDB-GENE-040801-45]
ENSDARP00000003500	ENSDARG00000019963	sideroflexin 1 [Source:ZFIN;Acc:ZDB-GENE-040801-45]
ENSDARP00000003500	ENSDARG00000019963	sideroflexin 1 [Source:ZFIN;Acc:ZDB-GENE-040801-45]
ENSDARP00000003519	ENSDARG00000018966	cytochrome b5 reductase 1 [Source:ZFIN;Acc:ZDB-GENE-030131-8497]
ENSDARP00000003519	ENSDARG00000018966	cytochrome b5 reductase 1 [Source:ZFIN;Acc:ZDB-GENE-030131-8497]
ENSDARP00000003520	ENSDARG00000016460	fucosyltransferase 9 (alpha (1,3) fucosyltransferase) [Source:HGNC Symbol;Acc:4020]
ENSDARP00000003520	ENSDARG00000016460	fucosyltransferase 9 (alpha (1,3) fucosyltransferase) [Source:HGNC Symbol;Acc:4020]
ENSDARP00000003520	ENSDARG00000016460	fucosyltransferase 9 (alpha (1,3) fucosyltransferase) [Source:HGNC Symbol;Acc:4020]
ENSDARP00000003524	ENSDARG00000035602	D-amino-acid oxidase 1 [Source:ZFIN;Acc:ZDB-GENE-050913-127]
ENSDARP00000003525	ENSDARG00000017193	calponin 1, basic, smooth muscle, a [Source:ZFIN;Acc:ZDB-GENE-090312-141]
ENSDARP00000003540	ENSDARG00000005645	roundabout homolog 3 [Source:ZFIN;Acc:ZDB-GENE-000209-4]
ENSDARP00000003540	ENSDARG00000005645	roundabout homolog 3 [Source:ZFIN;Acc:ZDB-GENE-000209-4]
ENSDARP00000003564	ENSDARG00000021408	KDEL (Lys-Asp-Glu-Leu) containing 2 [Source:ZFIN;Acc:ZDB-GENE-060810-142]
ENSDARP00000003564	ENSDARG00000021408	KDEL (Lys-Asp-Glu-Leu) containing 2 [Source:ZFIN;Acc:ZDB-GENE-060810-142]
ENSDARP00000003565	ENSDARG00000008542	YOD1 OTU deubiquinating enzyme 1 homolog (S. cerevisiae) [Source:ZFIN;Acc:ZDB-GENE-050417-217]
ENSDARP00000003571	ENSDARG00000020261	RAB2A, member RAS oncogene family [Source:ZFIN;Acc:ZDB-GENE-011212-2]
ENSDARP00000003601	ENSDARG00000018958	notch-regulated ankyrin repeat protein b [Source:ZFIN;Acc:ZDB-GENE-030515-7]
ENSDARP00000003613	ENSDARG00000019743	dynactin 1a [Source:ZFIN;Acc:ZDB-GENE-070117-2205]
ENSDARP00000003616	ENSDARG00000004713	MAD2 mitotic arrest deficient-like 1 (yeast) [Source:ZFIN;Acc:ZDB-GENE-030515-3]
ENSDARP00000003616	ENSDARG00000004713	MAD2 mitotic arrest deficient-like 1 (yeast) [Source:ZFIN;Acc:ZDB-GENE-030515-3]
ENSDARP00000003622	ENSDARG00000003994	synaptotagmin IXa [Source:ZFIN;Acc:ZDB-GENE-031002-18]
ENSDARP00000003641	ENSDARG00000009212	peptidylprolyl isomerase Aa (cyclophilin A) [Source:ZFIN;Acc:ZDB-GENE-030131-8556]
ENSDARP00000003641	ENSDARG00000009212	peptidylprolyl isomerase Aa (cyclophilin A) [Source:ZFIN;Acc:ZDB-GENE-030131-8556]
ENSDARP00000003641	ENSDARG00000009212	peptidylprolyl isomerase Aa (cyclophilin A) [Source:ZFIN;Acc:ZDB-GENE-030131-8556]
ENSDARP00000003648	ENSDARG00000011570	POU class 6 homeobox 1 [Source:ZFIN;Acc:ZDB-GENE-980526-530]
ENSDARP00000003684	ENSDARG00000010276	prostaglandin-endoperoxide synthase 2b [Source:ZFIN;Acc:ZDB-GENE-041014-323]
ENSDARP00000003684	ENSDARG00000010276	prostaglandin-endoperoxide synthase 2b [Source:ZFIN;Acc:ZDB-GENE-041014-323]
ENSDARP00000003684	ENSDARG00000010276	prostaglandin-endoperoxide synthase 2b [Source:ZFIN;Acc:ZDB-GENE-041014-323]
ENSDARP00000003699	ENSDARG00000013434	HIR histone cell cycle regulation defective homolog A (S. cerevisiae) [Source:ZFIN;Acc:ZDB-GENE-030131-6296]
ENSDARP00000003699	ENSDARG00000013434	HIR histone cell cycle regulation defective homolog A (S. cerevisiae) [Source:ZFIN;Acc:ZDB-GENE-030131-6296]
ENSDARP00000003699	ENSDARG00000013434	HIR histone cell cycle regulation defective homolog A (S. cerevisiae) [Source:ZFIN;Acc:ZDB-GENE-030131-6296]
ENSDARP00000003700	ENSDARG00000003599	ribosomal protein L3 [Source:ZFIN;Acc:ZDB-GENE-030131-1291]
ENSDARP00000003700	ENSDARG00000003599	ribosomal protein L3 [Source:ZFIN;Acc:ZDB-GENE-030131-1291]
ENSDARP00000003700	ENSDARG00000003599	ribosomal protein L3 [Source:ZFIN;Acc:ZDB-GENE-030131-1291]
ENSDARP00000003700	ENSDARG00000003599	ribosomal protein L3 [Source:ZFIN;Acc:ZDB-GENE-030131-1291]
ENSDARP00000003700	ENSDARG00000003599	ribosomal protein L3 [Source:ZFIN;Acc:ZDB-GENE-030131-1291]
ENSDARP00000003700	ENSDARG00000003599	ribosomal protein L3 [Source:ZFIN;Acc:ZDB-GENE-030131-1291]
ENSDARP00000003700	ENSDARG00000003599	ribosomal protein L3 [Source:ZFIN;Acc:ZDB-GENE-030131-1291]
ENSDARP00000003700	ENSDARG00000003599	ribosomal protein L3 [Source:ZFIN;Acc:ZDB-GENE-030131-1291]
ENSDARP00000003700	ENSDARG00000003599	ribosomal protein L3 [Source:ZFIN;Acc:ZDB-GENE-030131-1291]
ENSDARP00000003700	ENSDARG00000003599	ribosomal protein L3 [Source:ZFIN;Acc:ZDB-GENE-030131-1291]
ENSDARP00000003700	ENSDARG00000003599	ribosomal protein L3 [Source:ZFIN;Acc:ZDB-GENE-030131-1291]
ENSDARP00000003709	ENSDARG00000007409	peptidylprolyl isomerase Fa [Source:ZFIN;Acc:ZDB-GENE-040912-52]
ENSDARP00000003715	ENSDARG00000068763	phospholipase C, gamma 2 [Source:ZFIN;Acc:ZDB-GENE-030131-9532]
ENSDARP00000003715	ENSDARG00000068763	phospholipase C, gamma 2 [Source:ZFIN;Acc:ZDB-GENE-030131-9532]
ENSDARP00000003738	ENSDARG00000022456	enolase 1a, (alpha) [Source:ZFIN;Acc:ZDB-GENE-030131-6048]
ENSDARP00000003744	ENSDARG00000003035	heat shock protein 9 [Source:ZFIN;Acc:ZDB-GENE-030828-12]
ENSDARP00000003744	ENSDARG00000003035	heat shock protein 9 [Source:ZFIN;Acc:ZDB-GENE-030828-12]
ENSDARP00000003744	ENSDARG00000003035	heat shock protein 9 [Source:ZFIN;Acc:ZDB-GENE-030828-12]
ENSDARP00000003744	ENSDARG00000003035	heat shock protein 9 [Source:ZFIN;Acc:ZDB-GENE-030828-12]
ENSDARP00000003749	ENSDARG00000019503	zgc:103759 [Source:ZFIN;Acc:ZDB-GENE-041010-100]
ENSDARP00000003749	ENSDARG00000019503	zgc:103759 [Source:ZFIN;Acc:ZDB-GENE-041010-100]
ENSDARP00000003782	ENSDARG00000014292	mediator complex subunit 15 [Source:ZFIN;Acc:ZDB-GENE-040426-2032]
ENSDARP00000003782	ENSDARG00000014292	mediator complex subunit 15 [Source:ZFIN;Acc:ZDB-GENE-040426-2032]
ENSDARP00000003814	ENSDARG00000009253	chromosome 14 open reading frame 166 [Source:HGNC Symbol;Acc:23169]
ENSDARP00000003814	ENSDARG00000009253	chromosome 14 open reading frame 166 [Source:HGNC Symbol;Acc:23169]
ENSDARP00000003814	ENSDARG00000009253	chromosome 14 open reading frame 166 [Source:HGNC Symbol;Acc:23169]
ENSDARP00000003828	ENSDARG00000017882	retinol dehydrogenase 1 [Source:ZFIN;Acc:ZDB-GENE-030912-15]
ENSDARP00000003828	ENSDARG00000017882	retinol dehydrogenase 1 [Source:ZFIN;Acc:ZDB-GENE-030912-15]
ENSDARP00000003828	ENSDARG00000017882	retinol dehydrogenase 1 [Source:ZFIN;Acc:ZDB-GENE-030912-15]
ENSDARP00000003828	ENSDARG00000017882	retinol dehydrogenase 1 [Source:ZFIN;Acc:ZDB-GENE-030912-15]
ENSDARP00000003828	ENSDARG00000017882	retinol dehydrogenase 1 [Source:ZFIN;Acc:ZDB-GENE-030912-15]
ENSDARP00000003828	ENSDARG00000017882	retinol dehydrogenase 1 [Source:ZFIN;Acc:ZDB-GENE-030912-15]
ENSDARP00000003828	ENSDARG00000017882	retinol dehydrogenase 1 [Source:ZFIN;Acc:ZDB-GENE-030912-15]
ENSDARP00000003828	ENSDARG00000017882	retinol dehydrogenase 1 [Source:ZFIN;Acc:ZDB-GENE-030912-15]
ENSDARP00000003828	ENSDARG00000017882	retinol dehydrogenase 1 [Source:ZFIN;Acc:ZDB-GENE-030912-15]
ENSDARP00000003829	ENSDARG00000019791	protein arginine methyltransferase 3 [Source:ZFIN;Acc:ZDB-GENE-041105-1]
ENSDARP00000003829	ENSDARG00000019791	protein arginine methyltransferase 3 [Source:ZFIN;Acc:ZDB-GENE-041105-1]
ENSDARP00000003829	ENSDARG00000019791	protein arginine methyltransferase 3 [Source:ZFIN;Acc:ZDB-GENE-041105-1]
ENSDARP00000003829	ENSDARG00000019791	protein arginine methyltransferase 3 [Source:ZFIN;Acc:ZDB-GENE-041105-1]
ENSDARP00000003845	ENSDARG00000014147	axin 2 (conductin, axil) [Source:ZFIN;Acc:ZDB-GENE-000403-2]
ENSDARP00000003875	ENSDARG00000091402	eukaryotic translation initiation factor 2B, subunit 1 alpha [Source:ZFIN;Acc:ZDB-GENE-040625-25]
ENSDARP00000003875	ENSDARG00000091402	eukaryotic translation initiation factor 2B, subunit 1 alpha [Source:ZFIN;Acc:ZDB-GENE-040625-25]
ENSDARP00000003884	ENSDARG00000021107	splicing factor 3a, subunit 2 [Source:ZFIN;Acc:ZDB-GENE-040426-897]
ENSDARP00000003884	ENSDARG00000021107	splicing factor 3a, subunit 2 [Source:ZFIN;Acc:ZDB-GENE-040426-897]
ENSDARP00000003894	ENSDARG00000092112	translocase of outer mitochondrial membrane 40 homolog (yeast) [Source:ZFIN;Acc:ZDB-GENE-030131-1365]
ENSDARP00000003894	ENSDARG00000092112	translocase of outer mitochondrial membrane 40 homolog (yeast) [Source:ZFIN;Acc:ZDB-GENE-030131-1365]
ENSDARP00000003902	ENSDARG00000004647	spindle and centriole associated protein 1 [Source:ZFIN;Acc:ZDB-GENE-041212-64]
ENSDARP00000003902	ENSDARG00000004647	spindle and centriole associated protein 1 [Source:ZFIN;Acc:ZDB-GENE-041212-64]
ENSDARP00000003905	ENSDARG00000010378	chymotrypsin-like [Source:HGNC Symbol;Acc:2524]
ENSDARP00000003925	ENSDARG00000003511	mitochondrial ribosomal protein L3 [Source:ZFIN;Acc:ZDB-GENE-030131-8227]
ENSDARP00000003949	ENSDARG00000018693	cadherin 2, neuronal [Source:ZFIN;Acc:ZDB-GENE-990415-171]
ENSDARP00000003949	ENSDARG00000018693	cadherin 2, neuronal [Source:ZFIN;Acc:ZDB-GENE-990415-171]
ENSDARP00000003949	ENSDARG00000018693	cadherin 2, neuronal [Source:ZFIN;Acc:ZDB-GENE-990415-171]
ENSDARP00000003960	ENSDARG00000008224	vacuolar protein sorting 35 (yeast) [Source:ZFIN;Acc:ZDB-GENE-030131-2042]
ENSDARP00000003960	ENSDARG00000008224	vacuolar protein sorting 35 (yeast) [Source:ZFIN;Acc:ZDB-GENE-030131-2042]
ENSDARP00000003960	ENSDARG00000008224	vacuolar protein sorting 35 (yeast) [Source:ZFIN;Acc:ZDB-GENE-030131-2042]
ENSDARP00000003969	ENSDARG00000018904	cleavage stimulation factor, 3' pre-RNA, subunit 3 [Source:ZFIN;Acc:ZDB-GENE-040426-1997]
ENSDARP00000003984	ENSDARG00000013789	single-minded homolog 1b (Drosophila) [Source:ZFIN;Acc:ZDB-GENE-041210-5]
ENSDARP00000003984	ENSDARG00000013789	single-minded homolog 1b (Drosophila) [Source:ZFIN;Acc:ZDB-GENE-041210-5]
ENSDARP00000003984	ENSDARG00000013789	single-minded homolog 1b (Drosophila) [Source:ZFIN;Acc:ZDB-GENE-041210-5]
ENSDARP00000003991	ENSDARG00000020898	cytochrome b5 reductase 4 [Source:ZFIN;Acc:ZDB-GENE-050522-225]
ENSDARP00000003991	ENSDARG00000020898	cytochrome b5 reductase 4 [Source:ZFIN;Acc:ZDB-GENE-050522-225]
ENSDARP00000003991	ENSDARG00000020898	cytochrome b5 reductase 4 [Source:ZFIN;Acc:ZDB-GENE-050522-225]
ENSDARP00000004006	ENSDARG00000014311	ATH1, acid trehalase-like 1 (yeast) [Source:ZFIN;Acc:ZDB-GENE-061103-319]
ENSDARP00000004006	ENSDARG00000014311	ATH1, acid trehalase-like 1 (yeast) [Source:ZFIN;Acc:ZDB-GENE-061103-319]
ENSDARP00000004006	ENSDARG00000014311	ATH1, acid trehalase-like 1 (yeast) [Source:ZFIN;Acc:ZDB-GENE-061103-319]
ENSDARP00000004006	ENSDARG00000014311	ATH1, acid trehalase-like 1 (yeast) [Source:ZFIN;Acc:ZDB-GENE-061103-319]
ENSDARP00000004006	ENSDARG00000014311	ATH1, acid trehalase-like 1 (yeast) [Source:ZFIN;Acc:ZDB-GENE-061103-319]
ENSDARP00000004006	ENSDARG00000014311	ATH1, acid trehalase-like 1 (yeast) [Source:ZFIN;Acc:ZDB-GENE-061103-319]
ENSDARP00000004016	ENSDARG00000011404	flap structure-specific endonuclease 1 [Source:ZFIN;Acc:ZDB-GENE-031112-11]
ENSDARP00000004047	ENSDARG00000002148	dishevelled, dsh homolog 3 (Drosophila) [Source:HGNC Symbol;Acc:3087]
ENSDARP00000004047	ENSDARG00000002148	dishevelled, dsh homolog 3 (Drosophila) [Source:HGNC Symbol;Acc:3087]
ENSDARP00000004047	ENSDARG00000002148	dishevelled, dsh homolog 3 (Drosophila) [Source:HGNC Symbol;Acc:3087]
ENSDARP00000004083	ENSDARG00000002600	proprotein convertase subtilisin/kexin type 1 [Source:ZFIN;Acc:ZDB-GENE-071009-1]
ENSDARP00000004083	ENSDARG00000002600	proprotein convertase subtilisin/kexin type 1 [Source:ZFIN;Acc:ZDB-GENE-071009-1]
ENSDARP00000004083	ENSDARG00000002600	proprotein convertase subtilisin/kexin type 1 [Source:ZFIN;Acc:ZDB-GENE-071009-1]
ENSDARP00000004083	ENSDARG00000002600	proprotein convertase subtilisin/kexin type 1 [Source:ZFIN;Acc:ZDB-GENE-071009-1]
ENSDARP00000004102	ENSDARG00000007278	epithelial cell transforming sequence 2 oncogene [Source:ZFIN;Acc:ZDB-GENE-040831-2]
ENSDARP00000004102	ENSDARG00000007278	epithelial cell transforming sequence 2 oncogene [Source:ZFIN;Acc:ZDB-GENE-040831-2]
ENSDARP00000004102	ENSDARG00000007278	epithelial cell transforming sequence 2 oncogene [Source:ZFIN;Acc:ZDB-GENE-040831-2]
ENSDARP00000004126	ENSDARG00000058980	cytochrome P450, family 1, subfamily C, polypeptide 1 [Source:ZFIN;Acc:ZDB-GENE-050522-501]
ENSDARP00000004126	ENSDARG00000058980	cytochrome P450, family 1, subfamily C, polypeptide 1 [Source:ZFIN;Acc:ZDB-GENE-050522-501]
ENSDARP00000004126	ENSDARG00000058980	cytochrome P450, family 1, subfamily C, polypeptide 1 [Source:ZFIN;Acc:ZDB-GENE-050522-501]
ENSDARP00000004126	ENSDARG00000058980	cytochrome P450, family 1, subfamily C, polypeptide 1 [Source:ZFIN;Acc:ZDB-GENE-050522-501]
ENSDARP00000004126	ENSDARG00000058980	cytochrome P450, family 1, subfamily C, polypeptide 1 [Source:ZFIN;Acc:ZDB-GENE-050522-501]
ENSDARP00000004126	ENSDARG00000058980	cytochrome P450, family 1, subfamily C, polypeptide 1 [Source:ZFIN;Acc:ZDB-GENE-050522-501]
ENSDARP00000004133	ENSDARG00000043249	thioredoxin domain containing 15 [Source:HGNC Symbol;Acc:20652]
ENSDARP00000004139	ENSDARG00000009933	lamin B2 [Source:ZFIN;Acc:ZDB-GENE-990630-13]
ENSDARP00000004149	ENSDARG00000013072	matrix metallopeptidase 15 (membrane-inserted) [Source:HGNC Symbol;Acc:7161]
ENSDARP00000004153	ENSDARG00000012450	vacuole membrane protein 1 [Source:ZFIN;Acc:ZDB-GENE-030131-8733]
ENSDARP00000004153	ENSDARG00000012450	vacuole membrane protein 1 [Source:ZFIN;Acc:ZDB-GENE-030131-8733]
ENSDARP00000004153	ENSDARG00000012450	vacuole membrane protein 1 [Source:ZFIN;Acc:ZDB-GENE-030131-8733]
ENSDARP00000004158	ENSDARG00000015601	G protein-coupled receptor 142 [Source:HGNC Symbol;Acc:20088]
ENSDARP00000004158	ENSDARG00000015601	G protein-coupled receptor 142 [Source:HGNC Symbol;Acc:20088]
ENSDARP00000004158	ENSDARG00000015601	G protein-coupled receptor 142 [Source:HGNC Symbol;Acc:20088]
ENSDARP00000004158	ENSDARG00000015601	G protein-coupled receptor 142 [Source:HGNC Symbol;Acc:20088]
ENSDARP00000004160	ENSDARG00000019487	thioredoxin-related transmembrane protein 1 [Source:ZFIN;Acc:ZDB-GENE-030131-2327]
ENSDARP00000004163	ENSDARG00000003444	dehydrogenase/reductase (SDR family) member 7 [Source:ZFIN;Acc:ZDB-GENE-060825-21]
ENSDARP00000004163	ENSDARG00000003444	dehydrogenase/reductase (SDR family) member 7 [Source:ZFIN;Acc:ZDB-GENE-060825-21]
ENSDARP00000004163	ENSDARG00000003444	dehydrogenase/reductase (SDR family) member 7 [Source:ZFIN;Acc:ZDB-GENE-060825-21]
ENSDARP00000004163	ENSDARG00000003444	dehydrogenase/reductase (SDR family) member 7 [Source:ZFIN;Acc:ZDB-GENE-060825-21]
ENSDARP00000004163	ENSDARG00000003444	dehydrogenase/reductase (SDR family) member 7 [Source:ZFIN;Acc:ZDB-GENE-060825-21]
ENSDARP00000004163	ENSDARG00000003444	dehydrogenase/reductase (SDR family) member 7 [Source:ZFIN;Acc:ZDB-GENE-060825-21]
ENSDARP00000004175	ENSDARG00000005397	tripartite motif-containing 3b [Source:ZFIN;Acc:ZDB-GENE-070112-1132]
ENSDARP00000004175	ENSDARG00000005397	tripartite motif-containing 3b [Source:ZFIN;Acc:ZDB-GENE-070112-1132]
ENSDARP00000004175	ENSDARG00000005397	tripartite motif-containing 3b [Source:ZFIN;Acc:ZDB-GENE-070112-1132]
ENSDARP00000004175	ENSDARG00000005397	tripartite motif-containing 3b [Source:ZFIN;Acc:ZDB-GENE-070112-1132]
ENSDARP00000004175	ENSDARG00000005397	tripartite motif-containing 3b [Source:ZFIN;Acc:ZDB-GENE-070112-1132]
ENSDARP00000004175	ENSDARG00000005397	tripartite motif-containing 3b [Source:ZFIN;Acc:ZDB-GENE-070112-1132]
ENSDARP00000004179	ENSDARG00000009881	immediate early response 5 [Source:ZFIN;Acc:ZDB-GENE-030616-127]
ENSDARP00000004190	ENSDARG00000018650	GTP binding protein 3 [Source:ZFIN;Acc:ZDB-GENE-050522-335]
ENSDARP00000004196	ENSDARG00000004714	transcription factor 12 [Source:ZFIN;Acc:ZDB-GENE-040516-11]
ENSDARP00000004202	ENSDARG00000017422	adipocyte plasma membrane associated protein [Source:ZFIN;Acc:ZDB-GENE-020919-1]
ENSDARP00000004202	ENSDARG00000017422	adipocyte plasma membrane associated protein [Source:ZFIN;Acc:ZDB-GENE-020919-1]
ENSDARP00000004210	ENSDARG00000011594	SWI/SNF related, matrix associated, actin dependent regulator of chromatin, subfamily b, member 1b [Source:ZFIN;Acc:ZDB-GENE-991008-16]
ENSDARP00000004210	ENSDARG00000011594	SWI/SNF related, matrix associated, actin dependent regulator of chromatin, subfamily b, member 1b [Source:ZFIN;Acc:ZDB-GENE-991008-16]
ENSDARP00000004210	ENSDARG00000011594	SWI/SNF related, matrix associated, actin dependent regulator of chromatin, subfamily b, member 1b [Source:ZFIN;Acc:ZDB-GENE-991008-16]
ENSDARP00000004218	ENSDARG00000077905	CUB and Sushi multiple domains 3 [Source:HGNC Symbol;Acc:19291]
ENSDARP00000004218	ENSDARG00000077905	CUB and Sushi multiple domains 3 [Source:HGNC Symbol;Acc:19291]
ENSDARP00000004218	ENSDARG00000077905	CUB and Sushi multiple domains 3 [Source:HGNC Symbol;Acc:19291]
ENSDARP00000004218	ENSDARG00000077905	CUB and Sushi multiple domains 3 [Source:HGNC Symbol;Acc:19291]
ENSDARP00000004218	ENSDARG00000077905	CUB and Sushi multiple domains 3 [Source:HGNC Symbol;Acc:19291]
ENSDARP00000004218	ENSDARG00000077905	CUB and Sushi multiple domains 3 [Source:HGNC Symbol;Acc:19291]
ENSDARP00000004218	ENSDARG00000077905	CUB and Sushi multiple domains 3 [Source:HGNC Symbol;Acc:19291]
ENSDARP00000004218	ENSDARG00000077905	CUB and Sushi multiple domains 3 [Source:HGNC Symbol;Acc:19291]
ENSDARP00000004218	ENSDARG00000077905	CUB and Sushi multiple domains 3 [Source:HGNC Symbol;Acc:19291]
ENSDARP00000004218	ENSDARG00000077905	CUB and Sushi multiple domains 3 [Source:HGNC Symbol;Acc:19291]
ENSDARP00000004218	ENSDARG00000077905	CUB and Sushi multiple domains 3 [Source:HGNC Symbol;Acc:19291]
ENSDARP00000004223	ENSDARG00000006791	aryl hydrocarbon receptor nuclear translocator-like 1a [Source:ZFIN;Acc:ZDB-GENE-000509-1]
ENSDARP00000004223	ENSDARG00000006791	aryl hydrocarbon receptor nuclear translocator-like 1a [Source:ZFIN;Acc:ZDB-GENE-000509-1]
ENSDARP00000004227	ENSDARG00000010461	NK2 homeobox 1a [Source:ZFIN;Acc:ZDB-GENE-000830-1]
ENSDARP00000004251	ENSDARG00000018871	HEN1 methyltransferase homolog 1 (Arabidopsis) [Source:ZFIN;Acc:ZDB-GENE-050417-387]
ENSDARP00000004270	ENSDARG00000013057	homeo box B5a [Source:ZFIN;Acc:ZDB-GENE-980526-70]
ENSDARP00000004270	ENSDARG00000013057	homeo box B5a [Source:ZFIN;Acc:ZDB-GENE-980526-70]
ENSDARP00000004277	ENSDARG00000019195	VPS9 domain containing 1 [Source:HGNC Symbol;Acc:13526]
ENSDARP00000004281	ENSDARG00000015997	major facilitator superfamily domain containing 5 [Source:ZFIN;Acc:ZDB-GENE-040718-468]
ENSDARP00000004281	ENSDARG00000015997	major facilitator superfamily domain containing 5 [Source:ZFIN;Acc:ZDB-GENE-040718-468]
ENSDARP00000004298	ENSDARG00000004174	CCR4-NOT transcription complex, subunit 1 [Source:ZFIN;Acc:ZDB-GENE-040915-1]
ENSDARP00000004298	ENSDARG00000004174	CCR4-NOT transcription complex, subunit 1 [Source:ZFIN;Acc:ZDB-GENE-040915-1]
ENSDARP00000004298	ENSDARG00000004174	CCR4-NOT transcription complex, subunit 1 [Source:ZFIN;Acc:ZDB-GENE-040915-1]
ENSDARP00000004298	ENSDARG00000004174	CCR4-NOT transcription complex, subunit 1 [Source:ZFIN;Acc:ZDB-GENE-040915-1]
ENSDARP00000004307	ENSDARG00000016717	glycine cleavage system protein H (aminomethyl carrier), a [Source:ZFIN;Acc:ZDB-GENE-050320-18]
ENSDARP00000004325	ENSDARG00000016594	HAUS augmin-like complex, subunit 4 [Source:HGNC Symbol;Acc:20163]
ENSDARP00000004325	ENSDARG00000016594	HAUS augmin-like complex, subunit 4 [Source:HGNC Symbol;Acc:20163]
ENSDARP00000004327	ENSDARG00000003287	WD repeat domain 12 [Source:ZFIN;Acc:ZDB-GENE-030131-371]
ENSDARP00000004327	ENSDARG00000003287	WD repeat domain 12 [Source:ZFIN;Acc:ZDB-GENE-030131-371]
ENSDARP00000004329	ENSDARG00000034293	hypoxia-inducible factor 1, alpha subunit (basic helix-loop-helix transcription factor) b [Source:ZFIN;Acc:ZDB-GENE-040426-706]
ENSDARP00000004329	ENSDARG00000034293	hypoxia-inducible factor 1, alpha subunit (basic helix-loop-helix transcription factor) b [Source:ZFIN;Acc:ZDB-GENE-040426-706]
ENSDARP00000004329	ENSDARG00000034293	hypoxia-inducible factor 1, alpha subunit (basic helix-loop-helix transcription factor) b [Source:ZFIN;Acc:ZDB-GENE-040426-706]
ENSDARP00000004350	ENSDARG00000002487	nucleolar complex associated 3 homolog (S. cerevisiae) [Source:ZFIN;Acc:ZDB-GENE-030131-9878]
ENSDARP00000004352	ENSDARG00000005162	tropomyosin 3 [Source:ZFIN;Acc:ZDB-GENE-030826-16]
ENSDARP00000004352	ENSDARG00000005162	tropomyosin 3 [Source:ZFIN;Acc:ZDB-GENE-030826-16]
ENSDARP00000004394	ENSDARG00000056210	si:ch211-199o1.2 [Source:ZFIN;Acc:ZDB-GENE-060503-867]
ENSDARP00000004394	ENSDARG00000056210	si:ch211-199o1.2 [Source:ZFIN;Acc:ZDB-GENE-060503-867]
ENSDARP00000004394	ENSDARG00000056210	si:ch211-199o1.2 [Source:ZFIN;Acc:ZDB-GENE-060503-867]
ENSDARP00000004394	ENSDARG00000056210	si:ch211-199o1.2 [Source:ZFIN;Acc:ZDB-GENE-060503-867]
ENSDARP00000004404	ENSDARG00000017126	ilvB (bacterial acetolactate synthase)-like [Source:ZFIN;Acc:ZDB-GENE-040426-1623]
ENSDARP00000004412	ENSDARG00000019135	ankyrin repeat domain 5a [Source:ZFIN;Acc:ZDB-GENE-041001-196]
ENSDARP00000004412	ENSDARG00000019135	ankyrin repeat domain 5a [Source:ZFIN;Acc:ZDB-GENE-041001-196]
ENSDARP00000004441	ENSDARG00000093844	zgc:136461 [Source:ZFIN;Acc:ZDB-GENE-060519-7]
ENSDARP00000004441	ENSDARG00000093844	zgc:136461 [Source:ZFIN;Acc:ZDB-GENE-060519-7]
ENSDARP00000004445	ENSDARG00000026519	Ral-A exchange factor RalGPS2 [Source:ZFIN;Acc:ZDB-GENE-040426-1212]
ENSDARP00000004461	ENSDARG00000052728	SAFB-like, transcription modulator [Source:ZFIN;Acc:ZDB-GENE-040426-2647]
ENSDARP00000004473	ENSDARG00000013489	glioma tumor suppressor candidate region gene 2 [Source:HGNC Symbol;Acc:4333]
ENSDARP00000004474	ENSDARG00000018809	abhydrolase domain containing 3 [Source:ZFIN;Acc:ZDB-GENE-040912-90]
ENSDARP00000004474	ENSDARG00000018809	abhydrolase domain containing 3 [Source:ZFIN;Acc:ZDB-GENE-040912-90]
ENSDARP00000004474	ENSDARG00000018809	abhydrolase domain containing 3 [Source:ZFIN;Acc:ZDB-GENE-040912-90]
ENSDARP00000004506	ENSDARG00000011723	chromosome 5 open reading frame 22 [Source:HGNC Symbol;Acc:25639]
ENSDARP00000004506	ENSDARG00000011723	chromosome 5 open reading frame 22 [Source:HGNC Symbol;Acc:25639]
ENSDARP00000004506	ENSDARG00000011723	chromosome 5 open reading frame 22 [Source:HGNC Symbol;Acc:25639]
ENSDARP00000004527	ENSDARG00000009134	H2.0-like homeo box 1 (Drosophila) [Source:ZFIN;Acc:ZDB-GENE-030131-5304]
ENSDARP00000004555	ENSDARG00000027279	numb homolog (Drosophila) [Source:ZFIN;Acc:ZDB-GENE-060422-1]
ENSDARP00000004555	ENSDARG00000027279	numb homolog (Drosophila) [Source:ZFIN;Acc:ZDB-GENE-060422-1]
ENSDARP00000004557	ENSDARG00000004702	interferon regulatory factor 2 binding protein 2a [Source:ZFIN;Acc:ZDB-GENE-030131-7809]
ENSDARP00000004577	ENSDARG00000018967	gamma-aminobutyric acid (GABA) B receptor, 1a [Source:ZFIN;Acc:ZDB-GENE-030904-5]
ENSDARP00000004577	ENSDARG00000018967	gamma-aminobutyric acid (GABA) B receptor, 1a [Source:ZFIN;Acc:ZDB-GENE-030904-5]
ENSDARP00000004577	ENSDARG00000018967	gamma-aminobutyric acid (GABA) B receptor, 1a [Source:ZFIN;Acc:ZDB-GENE-030904-5]
ENSDARP00000004582	ENSDARG00000009488	GIPC PDZ domain containing family, member 2 [Source:ZFIN;Acc:ZDB-GENE-040426-921]
ENSDARP00000004582	ENSDARG00000009488	GIPC PDZ domain containing family, member 2 [Source:ZFIN;Acc:ZDB-GENE-040426-921]
ENSDARP00000004582	ENSDARG00000009488	GIPC PDZ domain containing family, member 2 [Source:ZFIN;Acc:ZDB-GENE-040426-921]
ENSDARP00000004582	ENSDARG00000009488	GIPC PDZ domain containing family, member 2 [Source:ZFIN;Acc:ZDB-GENE-040426-921]
ENSDARP00000004582	ENSDARG00000009488	GIPC PDZ domain containing family, member 2 [Source:ZFIN;Acc:ZDB-GENE-040426-921]
ENSDARP00000004619	ENSDARG00000017928	X-ray repair complementing defective repair in Chinese hamster cells 3 [Source:ZFIN;Acc:ZDB-GENE-050320-116]
ENSDARP00000004624	ENSDARG00000006174	leucine rich repeat containing 23 [Source:ZFIN;Acc:ZDB-GENE-041010-153]
ENSDARP00000004624	ENSDARG00000006174	leucine rich repeat containing 23 [Source:ZFIN;Acc:ZDB-GENE-041010-153]
ENSDARP00000004624	ENSDARG00000006174	leucine rich repeat containing 23 [Source:ZFIN;Acc:ZDB-GENE-041010-153]
ENSDARP00000004624	ENSDARG00000006174	leucine rich repeat containing 23 [Source:ZFIN;Acc:ZDB-GENE-041010-153]
ENSDARP00000004657	ENSDARG00000005482	Rap guanine nucleotide exchange factor (GEF) 2 [Source:ZFIN;Acc:ZDB-GENE-030131-6959]
ENSDARP00000004657	ENSDARG00000005482	Rap guanine nucleotide exchange factor (GEF) 2 [Source:ZFIN;Acc:ZDB-GENE-030131-6959]
ENSDARP00000004657	ENSDARG00000005482	Rap guanine nucleotide exchange factor (GEF) 2 [Source:ZFIN;Acc:ZDB-GENE-030131-6959]
ENSDARP00000004657	ENSDARG00000005482	Rap guanine nucleotide exchange factor (GEF) 2 [Source:ZFIN;Acc:ZDB-GENE-030131-6959]
ENSDARP00000004657	ENSDARG00000005482	Rap guanine nucleotide exchange factor (GEF) 2 [Source:ZFIN;Acc:ZDB-GENE-030131-6959]
ENSDARP00000004657	ENSDARG00000005482	Rap guanine nucleotide exchange factor (GEF) 2 [Source:ZFIN;Acc:ZDB-GENE-030131-6959]
ENSDARP00000004657	ENSDARG00000005482	Rap guanine nucleotide exchange factor (GEF) 2 [Source:ZFIN;Acc:ZDB-GENE-030131-6959]
ENSDARP00000004660	ENSDARG00000006877	ectonucleotide pyrophosphatase/phosphodiesterase 4 [Source:ZFIN;Acc:ZDB-GENE-050417-444]
ENSDARP00000004660	ENSDARG00000006877	ectonucleotide pyrophosphatase/phosphodiesterase 4 [Source:ZFIN;Acc:ZDB-GENE-050417-444]
ENSDARP00000004660	ENSDARG00000006877	ectonucleotide pyrophosphatase/phosphodiesterase 4 [Source:ZFIN;Acc:ZDB-GENE-050417-444]
ENSDARP00000004660	ENSDARG00000006877	ectonucleotide pyrophosphatase/phosphodiesterase 4 [Source:ZFIN;Acc:ZDB-GENE-050417-444]
ENSDARP00000004667	ENSDARG00000016260	fragile X mental retardation, autosomal homolog 2 [Source:ZFIN;Acc:ZDB-GENE-040426-943]
ENSDARP00000004695	ENSDARG00000010297	RAB GTPase activating protein 1 [Source:HGNC Symbol;Acc:17155]
ENSDARP00000004695	ENSDARG00000010297	RAB GTPase activating protein 1 [Source:HGNC Symbol;Acc:17155]
ENSDARP00000004695	ENSDARG00000010297	RAB GTPase activating protein 1 [Source:HGNC Symbol;Acc:17155]
ENSDARP00000004700	ENSDARG00000013044	NADH dehydrogenase (ubiquinone) flavoprotein 2 [Source:ZFIN;Acc:ZDB-GENE-040426-1713]
ENSDARP00000004700	ENSDARG00000013044	NADH dehydrogenase (ubiquinone) flavoprotein 2 [Source:ZFIN;Acc:ZDB-GENE-040426-1713]
ENSDARP00000004700	ENSDARG00000013044	NADH dehydrogenase (ubiquinone) flavoprotein 2 [Source:ZFIN;Acc:ZDB-GENE-040426-1713]
ENSDARP00000004700	ENSDARG00000013044	NADH dehydrogenase (ubiquinone) flavoprotein 2 [Source:ZFIN;Acc:ZDB-GENE-040426-1713]
ENSDARP00000004700	ENSDARG00000013044	NADH dehydrogenase (ubiquinone) flavoprotein 2 [Source:ZFIN;Acc:ZDB-GENE-040426-1713]
ENSDARP00000004703	ENSDARG00000069139	glutamate receptor, ionotropic, kainate 1a [Source:ZFIN;Acc:ZDB-GENE-030131-6502]
ENSDARP00000004703	ENSDARG00000069139	glutamate receptor, ionotropic, kainate 1a [Source:ZFIN;Acc:ZDB-GENE-030131-6502]
ENSDARP00000004706	ENSDARG00000010640	solute carrier family 12 (sodium/potassium/chloride transporters), member 2 [Source:HGNC Symbol;Acc:10911]
ENSDARP00000004708	ENSDARG00000013333	NADH dehydrogenase (ubiquinone) 1 alpha subcomplex, 10 [Source:ZFIN;Acc:ZDB-GENE-030131-670]
ENSDARP00000004708	ENSDARG00000013333	NADH dehydrogenase (ubiquinone) 1 alpha subcomplex, 10 [Source:ZFIN;Acc:ZDB-GENE-030131-670]
ENSDARP00000004721	ENSDARG00000003813	signal recognition particle 54 [Source:ZFIN;Acc:ZDB-GENE-040426-818]
ENSDARP00000004721	ENSDARG00000003813	signal recognition particle 54 [Source:ZFIN;Acc:ZDB-GENE-040426-818]
ENSDARP00000004721	ENSDARG00000003813	signal recognition particle 54 [Source:ZFIN;Acc:ZDB-GENE-040426-818]
ENSDARP00000004723	ENSDARG00000017591	FAT tumor suppressor homolog 1 [Source:ZFIN;Acc:ZDB-GENE-050425-1]
ENSDARP00000004735	ENSDARG00000007657	cyclin H [Source:ZFIN;Acc:ZDB-GENE-050320-13]
ENSDARP00000004738	ENSDARG00000016173	chaperonin containing TCP1, subunit 3 (gamma) [Source:ZFIN;Acc:ZDB-GENE-020419-5]
ENSDARP00000004738	ENSDARG00000016173	chaperonin containing TCP1, subunit 3 (gamma) [Source:ZFIN;Acc:ZDB-GENE-020419-5]
ENSDARP00000004738	ENSDARG00000016173	chaperonin containing TCP1, subunit 3 (gamma) [Source:ZFIN;Acc:ZDB-GENE-020419-5]
ENSDARP00000004738	ENSDARG00000016173	chaperonin containing TCP1, subunit 3 (gamma) [Source:ZFIN;Acc:ZDB-GENE-020419-5]
ENSDARP00000004738	ENSDARG00000016173	chaperonin containing TCP1, subunit 3 (gamma) [Source:ZFIN;Acc:ZDB-GENE-020419-5]
ENSDARP00000004741	ENSDARG00000014085	si:ch211-266k8.3 [Source:ZFIN;Acc:ZDB-GENE-030131-4183]
ENSDARP00000004741	ENSDARG00000014085	si:ch211-266k8.3 [Source:ZFIN;Acc:ZDB-GENE-030131-4183]
ENSDARP00000004795	ENSDARG00000028198	ubiquitin-conjugating enzyme E2 variant 2 [Source:ZFIN;Acc:ZDB-GENE-040426-2919]
ENSDARP00000004804	ENSDARG00000023815	UV radiation resistance associated gene [Source:ZFIN;Acc:ZDB-GENE-040426-924]
ENSDARP00000004804	ENSDARG00000023815	UV radiation resistance associated gene [Source:ZFIN;Acc:ZDB-GENE-040426-924]
ENSDARP00000004826	ENSDARG00000003207	MTERF domain containing 1 [Source:ZFIN;Acc:ZDB-GENE-040718-359]
ENSDARP00000004830	ENSDARG00000005039	glutathione S-transferase pi 1 [Source:ZFIN;Acc:ZDB-GENE-020806-4]
ENSDARP00000004830	ENSDARG00000005039	glutathione S-transferase pi 1 [Source:ZFIN;Acc:ZDB-GENE-020806-4]
ENSDARP00000004830	ENSDARG00000005039	glutathione S-transferase pi 1 [Source:ZFIN;Acc:ZDB-GENE-020806-4]
ENSDARP00000004830	ENSDARG00000005039	glutathione S-transferase pi 1 [Source:ZFIN;Acc:ZDB-GENE-020806-4]
ENSDARP00000004830	ENSDARG00000005039	glutathione S-transferase pi 1 [Source:ZFIN;Acc:ZDB-GENE-020806-4]
ENSDARP00000004830	ENSDARG00000005039	glutathione S-transferase pi 1 [Source:ZFIN;Acc:ZDB-GENE-020806-4]
ENSDARP00000004830	ENSDARG00000005039	glutathione S-transferase pi 1 [Source:ZFIN;Acc:ZDB-GENE-020806-4]
ENSDARP00000004830	ENSDARG00000005039	glutathione S-transferase pi 1 [Source:ZFIN;Acc:ZDB-GENE-020806-4]
ENSDARP00000004838	ENSDARG00000011510	regulator of chromosome condensation 2 [Source:ZFIN;Acc:ZDB-GENE-040426-2213]
ENSDARP00000004839	ENSDARG00000015088	DnaJ (Hsp40) homolog, subfamily B, member 11 [Source:ZFIN;Acc:ZDB-GENE-031113-9]
ENSDARP00000004843	ENSDARG00000015102	inverted formin, FH2 and WH2 domain containing [Source:HGNC Symbol;Acc:23791]
ENSDARP00000004843	ENSDARG00000015102	inverted formin, FH2 and WH2 domain containing [Source:HGNC Symbol;Acc:23791]
ENSDARP00000004843	ENSDARG00000015102	inverted formin, FH2 and WH2 domain containing [Source:HGNC Symbol;Acc:23791]
ENSDARP00000004843	ENSDARG00000015102	inverted formin, FH2 and WH2 domain containing [Source:HGNC Symbol;Acc:23791]
ENSDARP00000004843	ENSDARG00000015102	inverted formin, FH2 and WH2 domain containing [Source:HGNC Symbol;Acc:23791]
ENSDARP00000004843	ENSDARG00000015102	inverted formin, FH2 and WH2 domain containing [Source:HGNC Symbol;Acc:23791]
ENSDARP00000004845	ENSDARG00000017431	family with sequence similarity 63, member B [Source:ZFIN;Acc:ZDB-GENE-030616-328]
ENSDARP00000004848	ENSDARG00000019660	relaxin/insulin-like family peptide receptor 2a [Source:ZFIN;Acc:ZDB-GENE-110408-27]
ENSDARP00000004861	ENSDARG00000089461	cdkn1a interacting zinc finger protein 1b [Source:ZFIN;Acc:ZDB-GENE-040426-2933]
ENSDARP00000004861	ENSDARG00000089461	cdkn1a interacting zinc finger protein 1b [Source:ZFIN;Acc:ZDB-GENE-040426-2933]
ENSDARP00000004866	ENSDARG00000021366	fructose-1,6-bisphosphatase 1a [Source:ZFIN;Acc:ZDB-GENE-030131-7171]
ENSDARP00000004866	ENSDARG00000021366	fructose-1,6-bisphosphatase 1a [Source:ZFIN;Acc:ZDB-GENE-030131-7171]
ENSDARP00000004882	ENSDARG00000012572	polymerase (RNA) III (DNA directed) polypeptide F [Source:ZFIN;Acc:ZDB-GENE-040426-972]
ENSDARP00000004882	ENSDARG00000012572	polymerase (RNA) III (DNA directed) polypeptide F [Source:ZFIN;Acc:ZDB-GENE-040426-972]
ENSDARP00000004882	ENSDARG00000012572	polymerase (RNA) III (DNA directed) polypeptide F [Source:ZFIN;Acc:ZDB-GENE-040426-972]
ENSDARP00000004889	ENSDARG00000002445	PR domain containing 1a, with ZNF domain [Source:ZFIN;Acc:ZDB-GENE-030131-2193]
ENSDARP00000004889	ENSDARG00000002445	PR domain containing 1a, with ZNF domain [Source:ZFIN;Acc:ZDB-GENE-030131-2193]
ENSDARP00000004889	ENSDARG00000002445	PR domain containing 1a, with ZNF domain [Source:ZFIN;Acc:ZDB-GENE-030131-2193]
ENSDARP00000004889	ENSDARG00000002445	PR domain containing 1a, with ZNF domain [Source:ZFIN;Acc:ZDB-GENE-030131-2193]
ENSDARP00000004906	ENSDARG00000002127	signal transducing adaptor molecule (SH3 domain and ITAM motif) 1 [Source:ZFIN;Acc:ZDB-GENE-031118-123]
ENSDARP00000004906	ENSDARG00000002127	signal transducing adaptor molecule (SH3 domain and ITAM motif) 1 [Source:ZFIN;Acc:ZDB-GENE-031118-123]
ENSDARP00000004918	ENSDARG00000035127	retinoid x receptor, alpha b [Source:ZFIN;Acc:ZDB-GENE-990415-243]
ENSDARP00000004918	ENSDARG00000035127	retinoid x receptor, alpha b [Source:ZFIN;Acc:ZDB-GENE-990415-243]
ENSDARP00000004919	ENSDARG00000017773	solute carrier family 16 (monocarboxylic acid transporters), member 12a [Source:ZFIN;Acc:ZDB-GENE-080721-24]
ENSDARP00000004919	ENSDARG00000017773	solute carrier family 16 (monocarboxylic acid transporters), member 12a [Source:ZFIN;Acc:ZDB-GENE-080721-24]
ENSDARP00000004919	ENSDARG00000017773	solute carrier family 16 (monocarboxylic acid transporters), member 12a [Source:ZFIN;Acc:ZDB-GENE-080721-24]
ENSDARP00000004919	ENSDARG00000017773	solute carrier family 16 (monocarboxylic acid transporters), member 12a [Source:ZFIN;Acc:ZDB-GENE-080721-24]
ENSDARP00000004919	ENSDARG00000017773	solute carrier family 16 (monocarboxylic acid transporters), member 12a [Source:ZFIN;Acc:ZDB-GENE-080721-24]
ENSDARP00000004919	ENSDARG00000017773	solute carrier family 16 (monocarboxylic acid transporters), member 12a [Source:ZFIN;Acc:ZDB-GENE-080721-24]
ENSDARP00000004919	ENSDARG00000017773	solute carrier family 16 (monocarboxylic acid transporters), member 12a [Source:ZFIN;Acc:ZDB-GENE-080721-24]
ENSDARP00000004919	ENSDARG00000017773	solute carrier family 16 (monocarboxylic acid transporters), member 12a [Source:ZFIN;Acc:ZDB-GENE-080721-24]
ENSDARP00000004919	ENSDARG00000017773	solute carrier family 16 (monocarboxylic acid transporters), member 12a [Source:ZFIN;Acc:ZDB-GENE-080721-24]
ENSDARP00000004919	ENSDARG00000017773	solute carrier family 16 (monocarboxylic acid transporters), member 12a [Source:ZFIN;Acc:ZDB-GENE-080721-24]
ENSDARP00000004919	ENSDARG00000017773	solute carrier family 16 (monocarboxylic acid transporters), member 12a [Source:ZFIN;Acc:ZDB-GENE-080721-24]
ENSDARP00000004919	ENSDARG00000017773	solute carrier family 16 (monocarboxylic acid transporters), member 12a [Source:ZFIN;Acc:ZDB-GENE-080721-24]
ENSDARP00000004923	ENSDARG00000008032	squamous cell carcinoma antigen recognised by T cells 3 [Source:ZFIN;Acc:ZDB-GENE-040724-10]
ENSDARP00000004923	ENSDARG00000008032	squamous cell carcinoma antigen recognised by T cells 3 [Source:ZFIN;Acc:ZDB-GENE-040724-10]
ENSDARP00000004926	ENSDARG00000008502	partner of NOB1 homolog (S. cerevisiae) [Source:ZFIN;Acc:ZDB-GENE-040426-1419]
ENSDARP00000004926	ENSDARG00000008502	partner of NOB1 homolog (S. cerevisiae) [Source:ZFIN;Acc:ZDB-GENE-040426-1419]
ENSDARP00000004926	ENSDARG00000008502	partner of NOB1 homolog (S. cerevisiae) [Source:ZFIN;Acc:ZDB-GENE-040426-1419]
ENSDARP00000004950	ENSDARG00000018773	human immunodeficiency virus type I enhancer binding protein 2 [Source:HGNC Symbol;Acc:4921]
ENSDARP00000004962	ENSDARG00000038731	solute carrier family 25, member 36a [Source:ZFIN;Acc:ZDB-GENE-040718-415]
ENSDARP00000004965	ENSDARG00000007222	RE1-silencing transcription factor [Source:ZFIN;Acc:ZDB-GENE-080415-1]
ENSDARP00000004965	ENSDARG00000007222	RE1-silencing transcription factor [Source:ZFIN;Acc:ZDB-GENE-080415-1]
ENSDARP00000004965	ENSDARG00000007222	RE1-silencing transcription factor [Source:ZFIN;Acc:ZDB-GENE-080415-1]
ENSDARP00000004965	ENSDARG00000007222	RE1-silencing transcription factor [Source:ZFIN;Acc:ZDB-GENE-080415-1]
ENSDARP00000004965	ENSDARG00000007222	RE1-silencing transcription factor [Source:ZFIN;Acc:ZDB-GENE-080415-1]
ENSDARP00000005003	ENSDARG00000018434	La ribonucleoprotein domain family, member 1 [Source:ZFIN;Acc:ZDB-GENE-030131-5386]
ENSDARP00000005003	ENSDARG00000018434	La ribonucleoprotein domain family, member 1 [Source:ZFIN;Acc:ZDB-GENE-030131-5386]
ENSDARP00000005003	ENSDARG00000018434	La ribonucleoprotein domain family, member 1 [Source:ZFIN;Acc:ZDB-GENE-030131-5386]
ENSDARP00000005003	ENSDARG00000018434	La ribonucleoprotein domain family, member 1 [Source:ZFIN;Acc:ZDB-GENE-030131-5386]
ENSDARP00000005003	ENSDARG00000018434	La ribonucleoprotein domain family, member 1 [Source:ZFIN;Acc:ZDB-GENE-030131-5386]
ENSDARP00000005033	ENSDARG00000016745	chromosome 2 open reading frame 18 [Source:HGNC Symbol;Acc:26055]
ENSDARP00000005033	ENSDARG00000016745	chromosome 2 open reading frame 18 [Source:HGNC Symbol;Acc:26055]
ENSDARP00000005033	ENSDARG00000016745	chromosome 2 open reading frame 18 [Source:HGNC Symbol;Acc:26055]
ENSDARP00000005033	ENSDARG00000016745	chromosome 2 open reading frame 18 [Source:HGNC Symbol;Acc:26055]
ENSDARP00000005048	ENSDARG00000004632	egl nine homolog 1 (C. elegans) [Source:ZFIN;Acc:ZDB-GENE-040718-338]
ENSDARP00000005048	ENSDARG00000004632	egl nine homolog 1 (C. elegans) [Source:ZFIN;Acc:ZDB-GENE-040718-338]
ENSDARP00000005048	ENSDARG00000004632	egl nine homolog 1 (C. elegans) [Source:ZFIN;Acc:ZDB-GENE-040718-338]
ENSDARP00000005048	ENSDARG00000004632	egl nine homolog 1 (C. elegans) [Source:ZFIN;Acc:ZDB-GENE-040718-338]
ENSDARP00000005048	ENSDARG00000004632	egl nine homolog 1 (C. elegans) [Source:ZFIN;Acc:ZDB-GENE-040718-338]
ENSDARP00000005075	ENSDARG00000017744	structural maintenance of chromosomes 2 [Source:ZFIN;Acc:ZDB-GENE-030131-105]
ENSDARP00000005085	ENSDARG00000018096	SREBF chaperone [Source:ZFIN;Acc:ZDB-GENE-040107-41]
ENSDARP00000005097	ENSDARG00000053474	tudor and KH domain containing [Source:HGNC Symbol;Acc:11713]
ENSDARP00000005097	ENSDARG00000053474	tudor and KH domain containing [Source:HGNC Symbol;Acc:11713]
ENSDARP00000005165	ENSDARG00000004018	carbohydrate (chondroitin 4) sulfotransferase 13 [Source:HGNC Symbol;Acc:21755]
ENSDARP00000005165	ENSDARG00000004018	carbohydrate (chondroitin 4) sulfotransferase 13 [Source:HGNC Symbol;Acc:21755]
ENSDARP00000005165	ENSDARG00000004018	carbohydrate (chondroitin 4) sulfotransferase 13 [Source:HGNC Symbol;Acc:21755]
ENSDARP00000005165	ENSDARG00000004018	carbohydrate (chondroitin 4) sulfotransferase 13 [Source:HGNC Symbol;Acc:21755]
ENSDARP00000005165	ENSDARG00000004018	carbohydrate (chondroitin 4) sulfotransferase 13 [Source:HGNC Symbol;Acc:21755]
ENSDARP00000005165	ENSDARG00000004018	carbohydrate (chondroitin 4) sulfotransferase 13 [Source:HGNC Symbol;Acc:21755]
ENSDARP00000005165	ENSDARG00000004018	carbohydrate (chondroitin 4) sulfotransferase 13 [Source:HGNC Symbol;Acc:21755]
ENSDARP00000005170	ENSDARG00000017128	myoferlin [Source:HGNC Symbol;Acc:3656]
ENSDARP00000005170	ENSDARG00000017128	myoferlin [Source:HGNC Symbol;Acc:3656]
ENSDARP00000005181	ENSDARG00000008052	nuclear distribution gene C homolog [Source:ZFIN;Acc:ZDB-GENE-040426-899]
ENSDARP00000005181	ENSDARG00000008052	nuclear distribution gene C homolog [Source:ZFIN;Acc:ZDB-GENE-040426-899]
ENSDARP00000005206	ENSDARG00000088424	septin 10 [Source:HGNC Symbol;Acc:14349]
ENSDARP00000005218	ENSDARG00000020114	solute carrier family 20, member 1a [Source:ZFIN;Acc:ZDB-GENE-040426-2217]
ENSDARP00000005218	ENSDARG00000020114	solute carrier family 20, member 1a [Source:ZFIN;Acc:ZDB-GENE-040426-2217]
ENSDARP00000005227	ENSDARG00000001825	WD repeat domain 96 [Source:ZFIN;Acc:ZDB-GENE-080815-3]
ENSDARP00000005227	ENSDARG00000001825	WD repeat domain 96 [Source:ZFIN;Acc:ZDB-GENE-080815-3]
ENSDARP00000005227	ENSDARG00000001825	WD repeat domain 96 [Source:ZFIN;Acc:ZDB-GENE-080815-3]
ENSDARP00000005231	ENSDARG00000020544	rad and gem related GTP binding protein 1 [Source:ZFIN;Acc:ZDB-GENE-040317-1]
ENSDARP00000005231	ENSDARG00000020544	rad and gem related GTP binding protein 1 [Source:ZFIN;Acc:ZDB-GENE-040317-1]
ENSDARP00000005231	ENSDARG00000020544	rad and gem related GTP binding protein 1 [Source:ZFIN;Acc:ZDB-GENE-040317-1]
ENSDARP00000005231	ENSDARG00000020544	rad and gem related GTP binding protein 1 [Source:ZFIN;Acc:ZDB-GENE-040317-1]
ENSDARP00000005231	ENSDARG00000020544	rad and gem related GTP binding protein 1 [Source:ZFIN;Acc:ZDB-GENE-040317-1]
ENSDARP00000005238	ENSDARG00000009681	mediator complex subunit 27 [Source:ZFIN;Acc:ZDB-GENE-040426-1601]
ENSDARP00000005251	ENSDARG00000019998	solute carrier family 30 (zinc transporter), member 7 [Source:ZFIN;Acc:ZDB-GENE-030131-5650]
ENSDARP00000005251	ENSDARG00000019998	solute carrier family 30 (zinc transporter), member 7 [Source:ZFIN;Acc:ZDB-GENE-030131-5650]
ENSDARP00000005251	ENSDARG00000019998	solute carrier family 30 (zinc transporter), member 7 [Source:ZFIN;Acc:ZDB-GENE-030131-5650]
ENSDARP00000005262	ENSDARG00000006392	exosome component 9 [Source:ZFIN;Acc:ZDB-GENE-041010-180]
ENSDARP00000005262	ENSDARG00000006392	exosome component 9 [Source:ZFIN;Acc:ZDB-GENE-041010-180]
ENSDARP00000005265	ENSDARG00000010717	coiled-coil-helix-coiled-coil-helix domain containing 10 [Source:ZFIN;Acc:ZDB-GENE-040426-1753]
ENSDARP00000005265	ENSDARG00000010717	coiled-coil-helix-coiled-coil-helix domain containing 10 [Source:ZFIN;Acc:ZDB-GENE-040426-1753]
ENSDARP00000005284	ENSDARG00000003113	adenosine deaminase [Source:ZFIN;Acc:ZDB-GENE-040718-393]
ENSDARP00000005284	ENSDARG00000003113	adenosine deaminase [Source:ZFIN;Acc:ZDB-GENE-040718-393]
ENSDARP00000005284	ENSDARG00000003113	adenosine deaminase [Source:ZFIN;Acc:ZDB-GENE-040718-393]
ENSDARP00000005284	ENSDARG00000003113	adenosine deaminase [Source:ZFIN;Acc:ZDB-GENE-040718-393]
ENSDARP00000005298	ENSDARG00000008541	chitinase, acidic.4 [Source:ZFIN;Acc:ZDB-GENE-030131-9279]
ENSDARP00000005309	ENSDARG00000021225	protein kinase C, iota [Source:ZFIN;Acc:ZDB-GENE-011105-1]
ENSDARP00000005309	ENSDARG00000021225	protein kinase C, iota [Source:ZFIN;Acc:ZDB-GENE-011105-1]
ENSDARP00000005309	ENSDARG00000021225	protein kinase C, iota [Source:ZFIN;Acc:ZDB-GENE-011105-1]
ENSDARP00000005313	ENSDARG00000055183	ets variant gene 1 [Source:ZFIN;Acc:ZDB-GENE-070104-1]
ENSDARP00000005329	ENSDARG00000016538	0
ENSDARP00000005329	ENSDARG00000016538	0
ENSDARP00000005329	ENSDARG00000016538	0
ENSDARP00000005343	ENSDARG00000018228	5-hydroxytryptamine (serotonin) receptor 2C, G protein-coupled-like 1 [Source:ZFIN;Acc:ZDB-GENE-081104-48]
ENSDARP00000005361	ENSDARG00000013963	major intrinsic protein of lens fiber b [Source:ZFIN;Acc:ZDB-GENE-050706-86]
ENSDARP00000005361	ENSDARG00000013963	major intrinsic protein of lens fiber b [Source:ZFIN;Acc:ZDB-GENE-050706-86]
ENSDARP00000005361	ENSDARG00000013963	major intrinsic protein of lens fiber b [Source:ZFIN;Acc:ZDB-GENE-050706-86]
ENSDARP00000005364	ENSDARG00000004861	estrogen-related receptor gamma a [Source:ZFIN;Acc:ZDB-GENE-030821-2]
ENSDARP00000005376	ENSDARG00000014348	serine/threonine kinase 17b (apoptosis-inducing) [Source:ZFIN;Acc:ZDB-GENE-040426-1499]
ENSDARP00000005382	ENSDARG00000016494	dopa decarboxylase [Source:ZFIN;Acc:ZDB-GENE-040426-2656]
ENSDARP00000005382	ENSDARG00000016494	dopa decarboxylase [Source:ZFIN;Acc:ZDB-GENE-040426-2656]
ENSDARP00000005382	ENSDARG00000016494	dopa decarboxylase [Source:ZFIN;Acc:ZDB-GENE-040426-2656]
ENSDARP00000005382	ENSDARG00000016494	dopa decarboxylase [Source:ZFIN;Acc:ZDB-GENE-040426-2656]
ENSDARP00000005382	ENSDARG00000016494	dopa decarboxylase [Source:ZFIN;Acc:ZDB-GENE-040426-2656]
ENSDARP00000005382	ENSDARG00000016494	dopa decarboxylase [Source:ZFIN;Acc:ZDB-GENE-040426-2656]
ENSDARP00000005382	ENSDARG00000016494	dopa decarboxylase [Source:ZFIN;Acc:ZDB-GENE-040426-2656]
ENSDARP00000005382	ENSDARG00000016494	dopa decarboxylase [Source:ZFIN;Acc:ZDB-GENE-040426-2656]
ENSDARP00000005382	ENSDARG00000016494	dopa decarboxylase [Source:ZFIN;Acc:ZDB-GENE-040426-2656]
ENSDARP00000005390	ENSDARG00000054583	major facilitator superfamily domain containing 6b [Source:ZFIN;Acc:ZDB-GENE-040912-84]
ENSDARP00000005390	ENSDARG00000054583	major facilitator superfamily domain containing 6b [Source:ZFIN;Acc:ZDB-GENE-040912-84]
ENSDARP00000005394	ENSDARG00000012563	prenyl (decaprenyl) diphosphate synthase, subunit 2 [Source:ZFIN;Acc:ZDB-GENE-040718-43]
ENSDARP00000005394	ENSDARG00000012563	prenyl (decaprenyl) diphosphate synthase, subunit 2 [Source:ZFIN;Acc:ZDB-GENE-040718-43]
ENSDARP00000005394	ENSDARG00000012563	prenyl (decaprenyl) diphosphate synthase, subunit 2 [Source:ZFIN;Acc:ZDB-GENE-040718-43]
ENSDARP00000005398	ENSDARG00000003197	WD repeat domain 21 [Source:ZFIN;Acc:ZDB-GENE-040109-2]
ENSDARP00000005398	ENSDARG00000003197	WD repeat domain 21 [Source:ZFIN;Acc:ZDB-GENE-040109-2]
ENSDARP00000005398	ENSDARG00000003197	WD repeat domain 21 [Source:ZFIN;Acc:ZDB-GENE-040109-2]
ENSDARP00000005405	ENSDARG00000020595	guanine nucleotide binding protein-like 3 (nucleolar)-like [Source:ZFIN;Acc:ZDB-GENE-040723-1]
ENSDARP00000005405	ENSDARG00000020595	guanine nucleotide binding protein-like 3 (nucleolar)-like [Source:ZFIN;Acc:ZDB-GENE-040723-1]
ENSDARP00000005408	ENSDARG00000019307	dual specificity phosphatase 5 [Source:ZFIN;Acc:ZDB-GENE-010625-1]
ENSDARP00000005444	ENSDARG00000039216	uncharacterized protein LOC494062 [Source:RefSeq peptide;Acc:NP_001008605]
ENSDARP00000005448	ENSDARG00000020956	phosphoenolpyruvate carboxykinase 2 (mitochondrial) [Source:ZFIN;Acc:ZDB-GENE-040426-2266]
ENSDARP00000005452	ENSDARG00000015803	Smith-Magenis syndrome chromosome region, candidate 8b [Source:ZFIN;Acc:ZDB-GENE-061122-1]
ENSDARP00000005460	ENSDARG00000087359	complement component c3b [Source:ZFIN;Acc:ZDB-GENE-990415-36]
ENSDARP00000005460	ENSDARG00000087359	complement component c3b [Source:ZFIN;Acc:ZDB-GENE-990415-36]
ENSDARP00000005474	ENSDARG00000015824	LEM domain containing 3 [Source:ZFIN;Acc:ZDB-GENE-030131-490]
ENSDARP00000005494	ENSDARG00000003020	leucine rich repeat containing 4.2 [Source:ZFIN;Acc:ZDB-GENE-030131-7997]
ENSDARP00000005503	ENSDARG00000016613	malonyl CoA:ACP acyltransferase (mitochondrial) [Source:ZFIN;Acc:ZDB-GENE-041111-231]
ENSDARP00000005503	ENSDARG00000016613	malonyl CoA:ACP acyltransferase (mitochondrial) [Source:ZFIN;Acc:ZDB-GENE-041111-231]
ENSDARP00000005519	ENSDARG00000033056	zgc:171927 [Source:ZFIN;Acc:ZDB-GENE-070822-21]
ENSDARP00000005519	ENSDARG00000033056	zgc:171927 [Source:ZFIN;Acc:ZDB-GENE-070822-21]
ENSDARP00000005519	ENSDARG00000033056	zgc:171927 [Source:ZFIN;Acc:ZDB-GENE-070822-21]
ENSDARP00000005525	ENSDARG00000010553	membrane magnesium transporter 1 [Source:ZFIN;Acc:ZDB-GENE-040801-65]
ENSDARP00000005533	ENSDARG00000011272	mitochondrial nucleoid factor 1 [Source:HGNC Symbol;Acc:21237]
ENSDARP00000005578	ENSDARG00000012234	proteasome activator subunit 3 [Source:ZFIN;Acc:ZDB-GENE-991110-19]
ENSDARP00000005578	ENSDARG00000012234	proteasome activator subunit 3 [Source:ZFIN;Acc:ZDB-GENE-991110-19]
ENSDARP00000005578	ENSDARG00000012234	proteasome activator subunit 3 [Source:ZFIN;Acc:ZDB-GENE-991110-19]
ENSDARP00000005578	ENSDARG00000012234	proteasome activator subunit 3 [Source:ZFIN;Acc:ZDB-GENE-991110-19]
ENSDARP00000005582	ENSDARG00000015325	U2(RNU2) small nuclear RNA auxiliary factor 1 [Source:ZFIN;Acc:ZDB-GENE-020419-1]
ENSDARP00000005582	ENSDARG00000015325	U2(RNU2) small nuclear RNA auxiliary factor 1 [Source:ZFIN;Acc:ZDB-GENE-020419-1]
ENSDARP00000005582	ENSDARG00000015325	U2(RNU2) small nuclear RNA auxiliary factor 1 [Source:ZFIN;Acc:ZDB-GENE-020419-1]
ENSDARP00000005582	ENSDARG00000015325	U2(RNU2) small nuclear RNA auxiliary factor 1 [Source:ZFIN;Acc:ZDB-GENE-020419-1]
ENSDARP00000005611	ENSDARG00000002564	synaptogyrin 1a [Source:ZFIN;Acc:ZDB-GENE-041010-169]
ENSDARP00000005617	ENSDARG00000005095	glucuronyl C5-epimerase a [Source:ZFIN;Acc:ZDB-GENE-040630-9]
ENSDARP00000005640	ENSDARG00000008383	actin related protein 2/3 complex, subunit 1A [Source:ZFIN;Acc:ZDB-GENE-040116-1]
ENSDARP00000005640	ENSDARG00000008383	actin related protein 2/3 complex, subunit 1A [Source:ZFIN;Acc:ZDB-GENE-040116-1]
ENSDARP00000005640	ENSDARG00000008383	actin related protein 2/3 complex, subunit 1A [Source:ZFIN;Acc:ZDB-GENE-040116-1]
ENSDARP00000005640	ENSDARG00000008383	actin related protein 2/3 complex, subunit 1A [Source:ZFIN;Acc:ZDB-GENE-040116-1]
ENSDARP00000005640	ENSDARG00000008383	actin related protein 2/3 complex, subunit 1A [Source:ZFIN;Acc:ZDB-GENE-040116-1]
ENSDARP00000005647	ENSDARG00000077384	dynein, axonemal, heavy chain 11 [Source:ZFIN;Acc:ZDB-GENE-100922-8]
ENSDARP00000005647	ENSDARG00000077384	dynein, axonemal, heavy chain 11 [Source:ZFIN;Acc:ZDB-GENE-100922-8]
ENSDARP00000005651	ENSDARG00000014867	ribosomal protein L8 [Source:ZFIN;Acc:ZDB-GENE-040426-1670]
ENSDARP00000005651	ENSDARG00000014867	ribosomal protein L8 [Source:ZFIN;Acc:ZDB-GENE-040426-1670]
ENSDARP00000005651	ENSDARG00000014867	ribosomal protein L8 [Source:ZFIN;Acc:ZDB-GENE-040426-1670]
ENSDARP00000005651	ENSDARG00000014867	ribosomal protein L8 [Source:ZFIN;Acc:ZDB-GENE-040426-1670]
ENSDARP00000005651	ENSDARG00000014867	ribosomal protein L8 [Source:ZFIN;Acc:ZDB-GENE-040426-1670]
ENSDARP00000005651	ENSDARG00000014867	ribosomal protein L8 [Source:ZFIN;Acc:ZDB-GENE-040426-1670]
ENSDARP00000005651	ENSDARG00000014867	ribosomal protein L8 [Source:ZFIN;Acc:ZDB-GENE-040426-1670]
ENSDARP00000005680	ENSDARG00000017155	wingless-type MMTV integration site family, member 10a [Source:ZFIN;Acc:ZDB-GENE-990415-278]
ENSDARP00000005680	ENSDARG00000017155	wingless-type MMTV integration site family, member 10a [Source:ZFIN;Acc:ZDB-GENE-990415-278]
ENSDARP00000005680	ENSDARG00000017155	wingless-type MMTV integration site family, member 10a [Source:ZFIN;Acc:ZDB-GENE-990415-278]
ENSDARP00000005680	ENSDARG00000017155	wingless-type MMTV integration site family, member 10a [Source:ZFIN;Acc:ZDB-GENE-990415-278]
ENSDARP00000005687	ENSDARG00000004059	galactokinase 2 [Source:ZFIN;Acc:ZDB-GENE-041114-143]
ENSDARP00000005710	ENSDARG00000021151	protein tyrosine phosphatase, receptor type, E, b [Source:ZFIN;Acc:ZDB-GENE-060503-263]
ENSDARP00000005710	ENSDARG00000021151	protein tyrosine phosphatase, receptor type, E, b [Source:ZFIN;Acc:ZDB-GENE-060503-263]
ENSDARP00000005710	ENSDARG00000021151	protein tyrosine phosphatase, receptor type, E, b [Source:ZFIN;Acc:ZDB-GENE-060503-263]
ENSDARP00000005710	ENSDARG00000021151	protein tyrosine phosphatase, receptor type, E, b [Source:ZFIN;Acc:ZDB-GENE-060503-263]
ENSDARP00000005715	ENSDARG00000020529	2-hydroxyacyl-CoA lyase 1 [Source:ZFIN;Acc:ZDB-GENE-040426-2058]
ENSDARP00000005715	ENSDARG00000020529	2-hydroxyacyl-CoA lyase 1 [Source:ZFIN;Acc:ZDB-GENE-040426-2058]
ENSDARP00000005715	ENSDARG00000020529	2-hydroxyacyl-CoA lyase 1 [Source:ZFIN;Acc:ZDB-GENE-040426-2058]
ENSDARP00000005719	ENSDARG00000020153	ribosomal protein S18 [Source:ZFIN;Acc:ZDB-GENE-020419-20]
ENSDARP00000005719	ENSDARG00000020153	ribosomal protein S18 [Source:ZFIN;Acc:ZDB-GENE-020419-20]
ENSDARP00000005719	ENSDARG00000020153	ribosomal protein S18 [Source:ZFIN;Acc:ZDB-GENE-020419-20]
ENSDARP00000005720	ENSDARG00000014004	eukaryotic translation initiation factor 2B, subunit 4 delta [Source:ZFIN;Acc:ZDB-GENE-030131-955]
ENSDARP00000005740	ENSDARG00000020122	zgc:110053 [Source:ZFIN;Acc:ZDB-GENE-050522-373]
ENSDARP00000005740	ENSDARG00000020122	zgc:110053 [Source:ZFIN;Acc:ZDB-GENE-050522-373]
ENSDARP00000005746	ENSDARG00000016447	YTH domain family, member 1 [Source:ZFIN;Acc:ZDB-GENE-040426-2786]
ENSDARP00000005746	ENSDARG00000016447	YTH domain family, member 1 [Source:ZFIN;Acc:ZDB-GENE-040426-2786]
ENSDARP00000005747	ENSDARG00000009657	FGFR1 oncogene partner 2 [Source:ZFIN;Acc:ZDB-GENE-030131-7451]
ENSDARP00000005771	ENSDARG00000021059	aminolevulinate, delta-, synthetase 1 [Source:ZFIN;Acc:ZDB-GENE-001229-2]
ENSDARP00000005771	ENSDARG00000021059	aminolevulinate, delta-, synthetase 1 [Source:ZFIN;Acc:ZDB-GENE-001229-2]
ENSDARP00000005772	ENSDARG00000003397	short chain dehydrogenase/reductase family 42E, member 1 [Source:ZFIN;Acc:ZDB-GENE-051120-63]
ENSDARP00000005772	ENSDARG00000003397	short chain dehydrogenase/reductase family 42E, member 1 [Source:ZFIN;Acc:ZDB-GENE-051120-63]
ENSDARP00000005794	ENSDARG00000010432	ELL associated factor 2 [Source:ZFIN;Acc:ZDB-GENE-040625-179]
ENSDARP00000005795	ENSDARG00000070216	Fanconi anemia, complementation group A [Source:HGNC Symbol;Acc:3582]
ENSDARP00000005795	ENSDARG00000070216	Fanconi anemia, complementation group A [Source:HGNC Symbol;Acc:3582]
ENSDARP00000005796	ENSDARG00000006526	fibronectin 1b [Source:ZFIN;Acc:ZDB-GENE-030131-6545]
ENSDARP00000005823	ENSDARG00000006283	Wiskott-Aldrich syndrome-like b [Source:ZFIN;Acc:ZDB-GENE-040426-718]
ENSDARP00000005825	ENSDARG00000006923	calcium channel, voltage-dependent, P/Q type, alpha 1A subunit, b [Source:ZFIN;Acc:ZDB-GENE-090514-3]
ENSDARP00000005843	ENSDARG00000002696	guanine nucleotide binding protein (G protein), beta polypeptide 3b [Source:ZFIN;Acc:ZDB-GENE-040426-2280]
ENSDARP00000005849	ENSDARG00000002498	katanin p60 subunit A-like 1 [Source:HGNC Symbol;Acc:28361]
ENSDARP00000005852	ENSDARG00000006527	bromodomain containing 3a [Source:ZFIN;Acc:ZDB-GENE-030131-6141]
ENSDARP00000005855	ENSDARG00000011879	forkhead box N1 [Source:ZFIN;Acc:ZDB-GENE-021008-1]
ENSDARP00000005877	ENSDARG00000019525	tubulin folding cofactor E-like b [Source:ZFIN;Acc:ZDB-GENE-100921-13]
ENSDARP00000005886	ENSDARG00000017762	serrate RNA effector molecule homolog (Arabidopsis) [Source:ZFIN;Acc:ZDB-GENE-020419-13]
ENSDARP00000005886	ENSDARG00000017762	serrate RNA effector molecule homolog (Arabidopsis) [Source:ZFIN;Acc:ZDB-GENE-020419-13]
ENSDARP00000005886	ENSDARG00000017762	serrate RNA effector molecule homolog (Arabidopsis) [Source:ZFIN;Acc:ZDB-GENE-020419-13]
ENSDARP00000005886	ENSDARG00000017762	serrate RNA effector molecule homolog (Arabidopsis) [Source:ZFIN;Acc:ZDB-GENE-020419-13]
ENSDARP00000005897	ENSDARG00000006560	interferon regulatory factor 4a [Source:ZFIN;Acc:ZDB-GENE-070912-330]
ENSDARP00000005911	ENSDARG00000007449	solute carrier family 25, member 39 [Source:ZFIN;Acc:ZDB-GENE-040426-1250]
ENSDARP00000005919	ENSDARG00000016936	hemicentin 1 [Source:ZFIN;Acc:ZDB-GENE-041014-322]
ENSDARP00000005919	ENSDARG00000016936	hemicentin 1 [Source:ZFIN;Acc:ZDB-GENE-041014-322]
ENSDARP00000005930	ENSDARG00000071691	ubiquinol-cytochrome c reductase core protein IIb [Source:ZFIN;Acc:ZDB-GENE-030131-1269]
ENSDARP00000005930	ENSDARG00000071691	ubiquinol-cytochrome c reductase core protein IIb [Source:ZFIN;Acc:ZDB-GENE-030131-1269]
ENSDARP00000005930	ENSDARG00000071691	ubiquinol-cytochrome c reductase core protein IIb [Source:ZFIN;Acc:ZDB-GENE-030131-1269]
ENSDARP00000005947	ENSDARG00000021370	ARP6 actin-related protein 6 homolog (yeast) [Source:ZFIN;Acc:ZDB-GENE-030131-3543]
ENSDARP00000005952	ENSDARG00000010035	endo-beta-N-acetylglucosaminidase [Source:HGNC Symbol;Acc:24622]
ENSDARP00000005952	ENSDARG00000010035	endo-beta-N-acetylglucosaminidase [Source:HGNC Symbol;Acc:24622]
ENSDARP00000005954	ENSDARG00000002970	synovial sarcoma translocation, chromosome 18 (H. sapiens) [Source:ZFIN;Acc:ZDB-GENE-030131-4867]
ENSDARP00000005968	ENSDARG00000003429	heterogeneous nuclear ribonucleoprotein D-like [Source:ZFIN;Acc:ZDB-GENE-040426-2717]
ENSDARP00000005968	ENSDARG00000003429	heterogeneous nuclear ribonucleoprotein D-like [Source:ZFIN;Acc:ZDB-GENE-040426-2717]
ENSDARP00000005975	ENSDARG00000013360	SH3-domain GRB2-like 3 [Source:HGNC Symbol;Acc:10832]
ENSDARP00000005989	ENSDARG00000021343	WD repeat and SOCS box-containing 1 [Source:ZFIN;Acc:ZDB-GENE-030131-1946]
ENSDARP00000005989	ENSDARG00000021343	WD repeat and SOCS box-containing 1 [Source:ZFIN;Acc:ZDB-GENE-030131-1946]
ENSDARP00000005989	ENSDARG00000021343	WD repeat and SOCS box-containing 1 [Source:ZFIN;Acc:ZDB-GENE-030131-1946]
ENSDARP00000006004	ENSDARG00000021380	protein phosphatase 1D magnesium-dependent, delta isoform b [Source:ZFIN;Acc:ZDB-GENE-041114-27]
ENSDARP00000006008	ENSDARG00000019293	transcription factor Dp-1, a [Source:ZFIN;Acc:ZDB-GENE-040426-2883]
ENSDARP00000006023	ENSDARG00000004026	cholinergic receptor, muscarinic 5a [Source:ZFIN;Acc:ZDB-GENE-080723-32]
ENSDARP00000006023	ENSDARG00000004026	cholinergic receptor, muscarinic 5a [Source:ZFIN;Acc:ZDB-GENE-080723-32]
ENSDARP00000006023	ENSDARG00000004026	cholinergic receptor, muscarinic 5a [Source:ZFIN;Acc:ZDB-GENE-080723-32]
ENSDARP00000006023	ENSDARG00000004026	cholinergic receptor, muscarinic 5a [Source:ZFIN;Acc:ZDB-GENE-080723-32]
ENSDARP00000006025	ENSDARG00000057159	ankyrin repeat domain 29 [Source:ZFIN;Acc:ZDB-GENE-050208-655]
ENSDARP00000006025	ENSDARG00000057159	ankyrin repeat domain 29 [Source:ZFIN;Acc:ZDB-GENE-050208-655]
ENSDARP00000006047	ENSDARG00000005578	UDP-glucose pyrophosphorylase 2a [Source:ZFIN;Acc:ZDB-GENE-090311-46]
ENSDARP00000006047	ENSDARG00000005578	UDP-glucose pyrophosphorylase 2a [Source:ZFIN;Acc:ZDB-GENE-090311-46]
ENSDARP00000006047	ENSDARG00000005578	UDP-glucose pyrophosphorylase 2a [Source:ZFIN;Acc:ZDB-GENE-090311-46]
ENSDARP00000006065	ENSDARG00000020785	laminin, alpha 4 [Source:ZFIN;Acc:ZDB-GENE-040724-213]
ENSDARP00000006065	ENSDARG00000020785	laminin, alpha 4 [Source:ZFIN;Acc:ZDB-GENE-040724-213]
ENSDARP00000006065	ENSDARG00000020785	laminin, alpha 4 [Source:ZFIN;Acc:ZDB-GENE-040724-213]
ENSDARP00000006065	ENSDARG00000020785	laminin, alpha 4 [Source:ZFIN;Acc:ZDB-GENE-040724-213]
ENSDARP00000006078	ENSDARG00000026941	F-box and leucine-rich repeat protein 4 [Source:ZFIN;Acc:ZDB-GENE-041114-187]
ENSDARP00000006085	ENSDARG00000020197	ribosomal protein L5a [Source:ZFIN;Acc:ZDB-GENE-030131-5161]
ENSDARP00000006085	ENSDARG00000020197	ribosomal protein L5a [Source:ZFIN;Acc:ZDB-GENE-030131-5161]
ENSDARP00000006089	ENSDARG00000003904	synaptonemal complex protein 1 [Source:ZFIN;Acc:ZDB-GENE-040910-6]
ENSDARP00000006089	ENSDARG00000003904	synaptonemal complex protein 1 [Source:ZFIN;Acc:ZDB-GENE-040910-6]
ENSDARP00000006095	ENSDARG00000015053	glutamate receptor interacting protein 1 [Source:ZFIN;Acc:ZDB-GENE-041210-125]
ENSDARP00000006095	ENSDARG00000015053	glutamate receptor interacting protein 1 [Source:ZFIN;Acc:ZDB-GENE-041210-125]
ENSDARP00000006123	ENSDARG00000006397	lysosomal-associated protein transmembrane 4 alpha [Source:ZFIN;Acc:ZDB-GENE-030131-1024]
ENSDARP00000006133	ENSDARG00000011462	OTU domain, ubiquitin aldehyde binding 1b [Source:ZFIN;Acc:ZDB-GENE-040718-204]
ENSDARP00000006141	ENSDARG00000002406	zinc finger, MYND-type containing 10 [Source:HGNC Symbol;Acc:19412]
ENSDARP00000006141	ENSDARG00000002406	zinc finger, MYND-type containing 10 [Source:HGNC Symbol;Acc:19412]
ENSDARP00000006141	ENSDARG00000002406	zinc finger, MYND-type containing 10 [Source:HGNC Symbol;Acc:19412]
ENSDARP00000006141	ENSDARG00000002406	zinc finger, MYND-type containing 10 [Source:HGNC Symbol;Acc:19412]
ENSDARP00000006141	ENSDARG00000002406	zinc finger, MYND-type containing 10 [Source:HGNC Symbol;Acc:19412]
ENSDARP00000006141	ENSDARG00000002406	zinc finger, MYND-type containing 10 [Source:HGNC Symbol;Acc:19412]
ENSDARP00000006153	ENSDARG00000004436	family with sequence similarity 92, member A1 [Source:ZFIN;Acc:ZDB-GENE-040801-123]
ENSDARP00000006173	ENSDARG00000005128	ribonuclease H2, subunit B [Source:ZFIN;Acc:ZDB-GENE-040426-1090]
ENSDARP00000006201	ENSDARG00000005423	phosphoglycerate mutase 1a [Source:ZFIN;Acc:ZDB-GENE-030131-1827]
ENSDARP00000006201	ENSDARG00000005423	phosphoglycerate mutase 1a [Source:ZFIN;Acc:ZDB-GENE-030131-1827]
ENSDARP00000006207	ENSDARG00000016470	annexin A5b [Source:ZFIN;Acc:ZDB-GENE-030131-9076]
ENSDARP00000006207	ENSDARG00000016470	annexin A5b [Source:ZFIN;Acc:ZDB-GENE-030131-9076]
ENSDARP00000006214	ENSDARG00000015422	peptidylprolyl isomerase (cyclophilin)-like 1 [Source:ZFIN;Acc:ZDB-GENE-051009-1]
ENSDARP00000006223	ENSDARG00000013842	TBC1 domain family, member 19 [Source:ZFIN;Acc:ZDB-GENE-040426-1265]
ENSDARP00000006223	ENSDARG00000013842	TBC1 domain family, member 19 [Source:ZFIN;Acc:ZDB-GENE-040426-1265]
ENSDARP00000006253	ENSDARG00000042624	p21 protein (Cdc42/Rac)-activated kinase 1 [Source:HGNC Symbol;Acc:8590]
ENSDARP00000006286	ENSDARG00000020469	mitogen activated protein kinase kinase kinase 7 [Source:ZFIN;Acc:ZDB-GENE-041001-135]
ENSDARP00000006286	ENSDARG00000020469	mitogen activated protein kinase kinase kinase 7 [Source:ZFIN;Acc:ZDB-GENE-041001-135]
ENSDARP00000006309	ENSDARG00000005425	WD repeat and FYVE domain containing 1 [Source:ZFIN;Acc:ZDB-GENE-041024-4]
ENSDARP00000006315	ENSDARG00000015006	dynamin 1-like [Source:ZFIN;Acc:ZDB-GENE-040426-1556]
ENSDARP00000006315	ENSDARG00000015006	dynamin 1-like [Source:ZFIN;Acc:ZDB-GENE-040426-1556]
ENSDARP00000006315	ENSDARG00000015006	dynamin 1-like [Source:ZFIN;Acc:ZDB-GENE-040426-1556]
ENSDARP00000006315	ENSDARG00000015006	dynamin 1-like [Source:ZFIN;Acc:ZDB-GENE-040426-1556]
ENSDARP00000006315	ENSDARG00000015006	dynamin 1-like [Source:ZFIN;Acc:ZDB-GENE-040426-1556]
ENSDARP00000006315	ENSDARG00000015006	dynamin 1-like [Source:ZFIN;Acc:ZDB-GENE-040426-1556]
ENSDARP00000006320	ENSDARG00000019398	proteasome (prosome, macropain) subunit, alpha type, 6a [Source:ZFIN;Acc:ZDB-GENE-020326-1]
ENSDARP00000006324	ENSDARG00000017254	potassium channel, subfamily K, member 1b [Source:ZFIN;Acc:ZDB-GENE-090312-78]
ENSDARP00000006339	ENSDARG00000020850	eukaryotic translation elongation factor 1 alpha 1, like 1 [Source:ZFIN;Acc:ZDB-GENE-990415-52]
ENSDARP00000006339	ENSDARG00000020850	eukaryotic translation elongation factor 1 alpha 1, like 1 [Source:ZFIN;Acc:ZDB-GENE-990415-52]
ENSDARP00000006367	ENSDARG00000003533	collagen, type VIII, alpha 1b [Source:ZFIN;Acc:ZDB-GENE-060503-140]
ENSDARP00000006375	ENSDARG00000008014	nudix (nucleoside diphosphate linked moiety X)-type motif 17 [Source:ZFIN;Acc:ZDB-GENE-050913-50]
ENSDARP00000006378	ENSDARG00000003308	ER membrane protein complex subunit 2 [Source:ZFIN;Acc:ZDB-GENE-040625-82]
ENSDARP00000006378	ENSDARG00000003308	ER membrane protein complex subunit 2 [Source:ZFIN;Acc:ZDB-GENE-040625-82]
ENSDARP00000006378	ENSDARG00000003308	ER membrane protein complex subunit 2 [Source:ZFIN;Acc:ZDB-GENE-040625-82]
ENSDARP00000006379	ENSDARG00000077445	huntingtin interacting protein 1 related [Source:ZFIN;Acc:ZDB-GENE-040718-71]
ENSDARP00000006380	ENSDARG00000054874	G-protein signaling modulator 1b [Source:ZFIN;Acc:ZDB-GENE-110203-5]
ENSDARP00000006380	ENSDARG00000054874	G-protein signaling modulator 1b [Source:ZFIN;Acc:ZDB-GENE-110203-5]
ENSDARP00000006380	ENSDARG00000054874	G-protein signaling modulator 1b [Source:ZFIN;Acc:ZDB-GENE-110203-5]
ENSDARP00000006381	ENSDARG00000016463	trafficking protein particle complex 6b [Source:ZFIN;Acc:ZDB-GENE-041010-122]
ENSDARP00000006420	ENSDARG00000012972	cofilin 1 (non-muscle), like [Source:ZFIN;Acc:ZDB-GENE-040426-2770]
ENSDARP00000006420	ENSDARG00000012972	cofilin 1 (non-muscle), like [Source:ZFIN;Acc:ZDB-GENE-040426-2770]
ENSDARP00000006420	ENSDARG00000012972	cofilin 1 (non-muscle), like [Source:ZFIN;Acc:ZDB-GENE-040426-2770]
ENSDARP00000006424	ENSDARG00000012709	amylo-1, 6-glucosidase, 4-alpha-glucanotransferase a [Source:ZFIN;Acc:ZDB-GENE-071004-6]
ENSDARP00000006424	ENSDARG00000012709	amylo-1, 6-glucosidase, 4-alpha-glucanotransferase a [Source:ZFIN;Acc:ZDB-GENE-071004-6]
ENSDARP00000006445	ENSDARG00000010965	proteasome (prosome, macropain) subunit, alpha type, 8 [Source:ZFIN;Acc:ZDB-GENE-040426-2194]
ENSDARP00000006445	ENSDARG00000010965	proteasome (prosome, macropain) subunit, alpha type, 8 [Source:ZFIN;Acc:ZDB-GENE-040426-2194]
ENSDARP00000006457	ENSDARG00000040732	ELAV (embryonic lethal, abnormal vision, Drosophila)-like 2 (Hu antigen B) [Source:ZFIN;Acc:ZDB-GENE-040704-9]
ENSDARP00000006457	ENSDARG00000040732	ELAV (embryonic lethal, abnormal vision, Drosophila)-like 2 (Hu antigen B) [Source:ZFIN;Acc:ZDB-GENE-040704-9]
ENSDARP00000006458	ENSDARG00000014673	frizzled homolog 9b [Source:ZFIN;Acc:ZDB-GENE-000906-4]
ENSDARP00000006476	ENSDARG00000003616	ariadne ubiquitin-conjugating enzyme E2 binding protein homolog 1 (Drosophila) [Source:ZFIN;Acc:ZDB-GENE-030131-5213]
ENSDARP00000006476	ENSDARG00000003616	ariadne ubiquitin-conjugating enzyme E2 binding protein homolog 1 (Drosophila) [Source:ZFIN;Acc:ZDB-GENE-030131-5213]
ENSDARP00000006476	ENSDARG00000003616	ariadne ubiquitin-conjugating enzyme E2 binding protein homolog 1 (Drosophila) [Source:ZFIN;Acc:ZDB-GENE-030131-5213]
ENSDARP00000006482	ENSDARG00000011023	PDZ and LIM domain 3a [Source:ZFIN;Acc:ZDB-GENE-050505-1]
ENSDARP00000006482	ENSDARG00000011023	PDZ and LIM domain 3a [Source:ZFIN;Acc:ZDB-GENE-050505-1]
ENSDARP00000006482	ENSDARG00000011023	PDZ and LIM domain 3a [Source:ZFIN;Acc:ZDB-GENE-050505-1]
ENSDARP00000006492	ENSDARG00000020363	small nuclear ribonucleoprotein 25kDa (U11/U12) [Source:HGNC Symbol;Acc:14161]
ENSDARP00000006495	ENSDARG00000020872	nuclear factor of activated T-cells 5, tonicity-responsive [Source:ZFIN;Acc:ZDB-GENE-030131-6322]
ENSDARP00000006495	ENSDARG00000020872	nuclear factor of activated T-cells 5, tonicity-responsive [Source:ZFIN;Acc:ZDB-GENE-030131-6322]
ENSDARP00000006504	ENSDARG00000005561	G elongation factor, mitochondrial 2 [Source:ZFIN;Acc:ZDB-GENE-060201-3]
ENSDARP00000006504	ENSDARG00000005561	G elongation factor, mitochondrial 2 [Source:ZFIN;Acc:ZDB-GENE-060201-3]
ENSDARP00000006504	ENSDARG00000005561	G elongation factor, mitochondrial 2 [Source:ZFIN;Acc:ZDB-GENE-060201-3]
ENSDARP00000006504	ENSDARG00000005561	G elongation factor, mitochondrial 2 [Source:ZFIN;Acc:ZDB-GENE-060201-3]
ENSDARP00000006504	ENSDARG00000005561	G elongation factor, mitochondrial 2 [Source:ZFIN;Acc:ZDB-GENE-060201-3]
ENSDARP00000006510	ENSDARG00000013561	phosphoglucomutase 1 [Source:ZFIN;Acc:ZDB-GENE-040426-1245]
ENSDARP00000006510	ENSDARG00000013561	phosphoglucomutase 1 [Source:ZFIN;Acc:ZDB-GENE-040426-1245]
ENSDARP00000006510	ENSDARG00000013561	phosphoglucomutase 1 [Source:ZFIN;Acc:ZDB-GENE-040426-1245]
ENSDARP00000006534	ENSDARG00000012040	ring finger protein 19A, E3 ubiquitin protein ligase [Source:HGNC Symbol;Acc:13432]
ENSDARP00000006534	ENSDARG00000012040	ring finger protein 19A, E3 ubiquitin protein ligase [Source:HGNC Symbol;Acc:13432]
ENSDARP00000006549	ENSDARG00000016656	chromosome 20 open reading frame 72 [Source:HGNC Symbol;Acc:16205]
ENSDARP00000006549	ENSDARG00000016656	chromosome 20 open reading frame 72 [Source:HGNC Symbol;Acc:16205]
ENSDARP00000006586	ENSDARG00000008105	methyltransferase like 2A [Source:ZFIN;Acc:ZDB-GENE-050417-462]
ENSDARP00000006586	ENSDARG00000008105	methyltransferase like 2A [Source:ZFIN;Acc:ZDB-GENE-050417-462]
ENSDARP00000006586	ENSDARG00000008105	methyltransferase like 2A [Source:ZFIN;Acc:ZDB-GENE-050417-462]
ENSDARP00000006586	ENSDARG00000008105	methyltransferase like 2A [Source:ZFIN;Acc:ZDB-GENE-050417-462]
ENSDARP00000006588	ENSDARG00000015627	regulator of G-protein signalling 6 [Source:ZFIN;Acc:ZDB-GENE-030131-31]
ENSDARP00000006590	ENSDARG00000002060	BRF2, subunit of RNA polymerase III transcription initiation factor, BRF1-like [Source:ZFIN;Acc:ZDB-GENE-040801-43]
ENSDARP00000006624	ENSDARG00000006316	ribosomal protein L23a [Source:ZFIN;Acc:ZDB-GENE-030131-7479]
ENSDARP00000006624	ENSDARG00000006316	ribosomal protein L23a [Source:ZFIN;Acc:ZDB-GENE-030131-7479]
ENSDARP00000006624	ENSDARG00000006316	ribosomal protein L23a [Source:ZFIN;Acc:ZDB-GENE-030131-7479]
ENSDARP00000006629	ENSDARG00000017740	SEC63-like (S. cerevisiae) [Source:ZFIN;Acc:ZDB-GENE-040718-328]
ENSDARP00000006629	ENSDARG00000017740	SEC63-like (S. cerevisiae) [Source:ZFIN;Acc:ZDB-GENE-040718-328]
ENSDARP00000006649	ENSDARG00000003900	Uncharacterized protein [Source:UniProtKB/TrEMBL;Acc:E7F5I7]
ENSDARP00000006661	ENSDARG00000003867	cyclin-dependent kinase 20 [Source:ZFIN;Acc:ZDB-GENE-041212-84]
ENSDARP00000006674	ENSDARG00000035891	aggrecan a [Source:ZFIN;Acc:ZDB-GENE-050208-221]
ENSDARP00000006680	ENSDARG00000020192	cell division cycle 20 homolog [Source:ZFIN;Acc:ZDB-GENE-040426-2044]
ENSDARP00000006680	ENSDARG00000020192	cell division cycle 20 homolog [Source:ZFIN;Acc:ZDB-GENE-040426-2044]
ENSDARP00000006680	ENSDARG00000020192	cell division cycle 20 homolog [Source:ZFIN;Acc:ZDB-GENE-040426-2044]
ENSDARP00000006680	ENSDARG00000020192	cell division cycle 20 homolog [Source:ZFIN;Acc:ZDB-GENE-040426-2044]
ENSDARP00000006703	ENSDARG00000009026	ankyrin 2, neuronal [Source:HGNC Symbol;Acc:493]
ENSDARP00000006703	ENSDARG00000009026	ankyrin 2, neuronal [Source:HGNC Symbol;Acc:493]
ENSDARP00000006703	ENSDARG00000009026	ankyrin 2, neuronal [Source:HGNC Symbol;Acc:493]
ENSDARP00000006703	ENSDARG00000009026	ankyrin 2, neuronal [Source:HGNC Symbol;Acc:493]
ENSDARP00000006703	ENSDARG00000009026	ankyrin 2, neuronal [Source:HGNC Symbol;Acc:493]
ENSDARP00000006703	ENSDARG00000009026	ankyrin 2, neuronal [Source:HGNC Symbol;Acc:493]
ENSDARP00000006703	ENSDARG00000009026	ankyrin 2, neuronal [Source:HGNC Symbol;Acc:493]
ENSDARP00000006703	ENSDARG00000009026	ankyrin 2, neuronal [Source:HGNC Symbol;Acc:493]
ENSDARP00000006703	ENSDARG00000009026	ankyrin 2, neuronal [Source:HGNC Symbol;Acc:493]
ENSDARP00000006703	ENSDARG00000009026	ankyrin 2, neuronal [Source:HGNC Symbol;Acc:493]
ENSDARP00000006703	ENSDARG00000009026	ankyrin 2, neuronal [Source:HGNC Symbol;Acc:493]
ENSDARP00000006703	ENSDARG00000009026	ankyrin 2, neuronal [Source:HGNC Symbol;Acc:493]
ENSDARP00000006703	ENSDARG00000009026	ankyrin 2, neuronal [Source:HGNC Symbol;Acc:493]
ENSDARP00000006703	ENSDARG00000009026	ankyrin 2, neuronal [Source:HGNC Symbol;Acc:493]
ENSDARP00000006703	ENSDARG00000009026	ankyrin 2, neuronal [Source:HGNC Symbol;Acc:493]
ENSDARP00000006703	ENSDARG00000009026	ankyrin 2, neuronal [Source:HGNC Symbol;Acc:493]
ENSDARP00000006703	ENSDARG00000009026	ankyrin 2, neuronal [Source:HGNC Symbol;Acc:493]
ENSDARP00000006703	ENSDARG00000009026	ankyrin 2, neuronal [Source:HGNC Symbol;Acc:493]
ENSDARP00000006703	ENSDARG00000009026	ankyrin 2, neuronal [Source:HGNC Symbol;Acc:493]
ENSDARP00000006703	ENSDARG00000009026	ankyrin 2, neuronal [Source:HGNC Symbol;Acc:493]
ENSDARP00000006703	ENSDARG00000009026	ankyrin 2, neuronal [Source:HGNC Symbol;Acc:493]
ENSDARP00000006711	ENSDARG00000015589	ankyrin repeat domain 33Bb [Source:ZFIN;Acc:ZDB-GENE-070912-531]
ENSDARP00000006712	ENSDARG00000014954	sorting nexin 33 [Source:ZFIN;Acc:ZDB-GENE-041111-209]
ENSDARP00000006727	ENSDARG00000015752	zeta-chain (TCR) associated protein kinase [Source:ZFIN;Acc:ZDB-GENE-050522-257]
ENSDARP00000006727	ENSDARG00000015752	zeta-chain (TCR) associated protein kinase [Source:ZFIN;Acc:ZDB-GENE-050522-257]
ENSDARP00000006762	ENSDARG00000004473	T-box 21 [Source:ZFIN;Acc:ZDB-GENE-080104-3]
ENSDARP00000006762	ENSDARG00000004473	T-box 21 [Source:ZFIN;Acc:ZDB-GENE-080104-3]
ENSDARP00000006783	ENSDARG00000014106	cofilin 2 (muscle) [Source:ZFIN;Acc:ZDB-GENE-040426-1815]
ENSDARP00000006783	ENSDARG00000014106	cofilin 2 (muscle) [Source:ZFIN;Acc:ZDB-GENE-040426-1815]
ENSDARP00000006783	ENSDARG00000014106	cofilin 2 (muscle) [Source:ZFIN;Acc:ZDB-GENE-040426-1815]
ENSDARP00000006783	ENSDARG00000014106	cofilin 2 (muscle) [Source:ZFIN;Acc:ZDB-GENE-040426-1815]
ENSDARP00000006801	ENSDARG00000016293	vasorin b [Source:ZFIN;Acc:ZDB-GENE-110714-1]
ENSDARP00000006811	ENSDARG00000007663	amphiphysin [Source:ZFIN;Acc:ZDB-GENE-040426-1711]
ENSDARP00000006811	ENSDARG00000007663	amphiphysin [Source:ZFIN;Acc:ZDB-GENE-040426-1711]
ENSDARP00000006811	ENSDARG00000007663	amphiphysin [Source:ZFIN;Acc:ZDB-GENE-040426-1711]
ENSDARP00000006811	ENSDARG00000007663	amphiphysin [Source:ZFIN;Acc:ZDB-GENE-040426-1711]
ENSDARP00000006811	ENSDARG00000007663	amphiphysin [Source:ZFIN;Acc:ZDB-GENE-040426-1711]
ENSDARP00000006812	ENSDARG00000009753	splicing factor 3B [Source:ZFIN;Acc:ZDB-GENE-040625-36]
ENSDARP00000006831	ENSDARG00000017905	caspase 3, apoptosis-related cysteine protease a [Source:ZFIN;Acc:ZDB-GENE-011210-1]
ENSDARP00000006831	ENSDARG00000017905	caspase 3, apoptosis-related cysteine protease a [Source:ZFIN;Acc:ZDB-GENE-011210-1]
ENSDARP00000006831	ENSDARG00000017905	caspase 3, apoptosis-related cysteine protease a [Source:ZFIN;Acc:ZDB-GENE-011210-1]
ENSDARP00000006831	ENSDARG00000017905	caspase 3, apoptosis-related cysteine protease a [Source:ZFIN;Acc:ZDB-GENE-011210-1]
ENSDARP00000006845	ENSDARG00000018980	zgc:91890 [Source:ZFIN;Acc:ZDB-GENE-040704-21]
ENSDARP00000006845	ENSDARG00000018980	zgc:91890 [Source:ZFIN;Acc:ZDB-GENE-040704-21]
ENSDARP00000006845	ENSDARG00000018980	zgc:91890 [Source:ZFIN;Acc:ZDB-GENE-040704-21]
ENSDARP00000006845	ENSDARG00000018980	zgc:91890 [Source:ZFIN;Acc:ZDB-GENE-040704-21]
ENSDARP00000006845	ENSDARG00000018980	zgc:91890 [Source:ZFIN;Acc:ZDB-GENE-040704-21]
ENSDARP00000006845	ENSDARG00000018980	zgc:91890 [Source:ZFIN;Acc:ZDB-GENE-040704-21]
ENSDARP00000006845	ENSDARG00000018980	zgc:91890 [Source:ZFIN;Acc:ZDB-GENE-040704-21]
ENSDARP00000006859	ENSDARG00000011819	pecanex homolog (Drosophila) [Source:ZFIN;Acc:ZDB-GENE-081113-6]
ENSDARP00000006859	ENSDARG00000011819	pecanex homolog (Drosophila) [Source:ZFIN;Acc:ZDB-GENE-081113-6]
ENSDARP00000006859	ENSDARG00000011819	pecanex homolog (Drosophila) [Source:ZFIN;Acc:ZDB-GENE-081113-6]
ENSDARP00000006859	ENSDARG00000011819	pecanex homolog (Drosophila) [Source:ZFIN;Acc:ZDB-GENE-081113-6]
ENSDARP00000006859	ENSDARG00000011819	pecanex homolog (Drosophila) [Source:ZFIN;Acc:ZDB-GENE-081113-6]
ENSDARP00000006859	ENSDARG00000011819	pecanex homolog (Drosophila) [Source:ZFIN;Acc:ZDB-GENE-081113-6]
ENSDARP00000006867	ENSDARG00000016025	tachykinin receptor 1b [Source:ZFIN;Acc:ZDB-GENE-091117-17]
ENSDARP00000006873	ENSDARG00000079103	zgc:154054 [Source:ZFIN;Acc:ZDB-GENE-061103-283]
ENSDARP00000006873	ENSDARG00000079103	zgc:154054 [Source:ZFIN;Acc:ZDB-GENE-061103-283]
ENSDARP00000006875	ENSDARG00000020676	dipeptidylpeptidase 3 [Source:ZFIN;Acc:ZDB-GENE-030131-1247]
ENSDARP00000006875	ENSDARG00000020676	dipeptidylpeptidase 3 [Source:ZFIN;Acc:ZDB-GENE-030131-1247]
ENSDARP00000006882	ENSDARG00000002305	malic enzyme 3, NADP(+)-dependent, mitochondrial [Source:ZFIN;Acc:ZDB-GENE-041111-294]
ENSDARP00000006882	ENSDARG00000002305	malic enzyme 3, NADP(+)-dependent, mitochondrial [Source:ZFIN;Acc:ZDB-GENE-041111-294]
ENSDARP00000006882	ENSDARG00000002305	malic enzyme 3, NADP(+)-dependent, mitochondrial [Source:ZFIN;Acc:ZDB-GENE-041111-294]
ENSDARP00000006882	ENSDARG00000002305	malic enzyme 3, NADP(+)-dependent, mitochondrial [Source:ZFIN;Acc:ZDB-GENE-041111-294]
ENSDARP00000006882	ENSDARG00000002305	malic enzyme 3, NADP(+)-dependent, mitochondrial [Source:ZFIN;Acc:ZDB-GENE-041111-294]
ENSDARP00000006884	ENSDARG00000010948	kinesin family member 11 [Source:ZFIN;Acc:ZDB-GENE-020426-1]
ENSDARP00000006884	ENSDARG00000010948	kinesin family member 11 [Source:ZFIN;Acc:ZDB-GENE-020426-1]
ENSDARP00000006884	ENSDARG00000010948	kinesin family member 11 [Source:ZFIN;Acc:ZDB-GENE-020426-1]
ENSDARP00000006892	ENSDARG00000013657	SH3-domain binding protein 5b (BTK-associated) [Source:ZFIN;Acc:ZDB-GENE-040426-2813]
ENSDARP00000006892	ENSDARG00000013657	SH3-domain binding protein 5b (BTK-associated) [Source:ZFIN;Acc:ZDB-GENE-040426-2813]
ENSDARP00000006917	ENSDARG00000013830	oxysterol binding protein-like 2 [Source:ZFIN;Acc:ZDB-GENE-030131-6138]
ENSDARP00000006941	ENSDARG00000006924	F-box protein 38 [Source:HGNC Symbol;Acc:28844]
ENSDARP00000006945	ENSDARG00000003293	SRY-box containing gene 9a [Source:ZFIN;Acc:ZDB-GENE-001103-1]
ENSDARP00000006961	ENSDARG00000008947	Rtf1, Paf1/RNA polymerase II complex component, homolog (S. cerevisiae) [Source:ZFIN;Acc:ZDB-GENE-030131-6778]
ENSDARP00000006973	ENSDARG00000014230	dihydrolipoamide S-succinyltransferase [Source:ZFIN;Acc:ZDB-GENE-030326-1]
ENSDARP00000006988	ENSDARG00000018108	homer homolog 1 (Drosophila) [Source:HGNC Symbol;Acc:17512]
ENSDARP00000006988	ENSDARG00000018108	homer homolog 1 (Drosophila) [Source:HGNC Symbol;Acc:17512]
ENSDARP00000007002	ENSDARG00000018049	splicing factor 3b, subunit 2, 145kDa [Source:HGNC Symbol;Acc:10769]
ENSDARP00000007002	ENSDARG00000018049	splicing factor 3b, subunit 2, 145kDa [Source:HGNC Symbol;Acc:10769]
ENSDARP00000007006	ENSDARG00000021086	zinc finger protein 367 [Source:ZFIN;Acc:ZDB-GENE-050417-231]
ENSDARP00000007006	ENSDARG00000021086	zinc finger protein 367 [Source:ZFIN;Acc:ZDB-GENE-050417-231]
ENSDARP00000007023	ENSDARG00000011618	solute carrier family 26 (sulfate transporter), member 2 [Source:ZFIN;Acc:ZDB-GENE-030717-3]
ENSDARP00000007023	ENSDARG00000011618	solute carrier family 26 (sulfate transporter), member 2 [Source:ZFIN;Acc:ZDB-GENE-030717-3]
ENSDARP00000007023	ENSDARG00000011618	solute carrier family 26 (sulfate transporter), member 2 [Source:ZFIN;Acc:ZDB-GENE-030717-3]
ENSDARP00000007032	ENSDARG00000004452	TAR DNA binding protein, like [Source:ZFIN;Acc:ZDB-GENE-031030-1]
ENSDARP00000007058	ENSDARG00000015472	glypican 4 [Source:ZFIN;Acc:ZDB-GENE-011119-1]
ENSDARP00000007058	ENSDARG00000015472	glypican 4 [Source:ZFIN;Acc:ZDB-GENE-011119-1]
ENSDARP00000007088	ENSDARG00000006901	AE binding protein 1 [Source:HGNC Symbol;Acc:303]
ENSDARP00000007088	ENSDARG00000006901	AE binding protein 1 [Source:HGNC Symbol;Acc:303]
ENSDARP00000007089	ENSDARG00000020039	MAD2L1 binding protein [Source:HGNC Symbol;Acc:21059]
ENSDARP00000007090	ENSDARG00000017874	protein-kinase, interferon-inducible double stranded RNA dependent inhibitor [Source:ZFIN;Acc:ZDB-GENE-000831-4]
ENSDARP00000007117	ENSDARG00000013274	eukaryotic translation initiation factor 4eb [Source:ZFIN;Acc:ZDB-GENE-041121-14]
ENSDARP00000007127	ENSDARG00000007836	cathepsin L, 1 a [Source:ZFIN;Acc:ZDB-GENE-030131-106]
ENSDARP00000007127	ENSDARG00000007836	cathepsin L, 1 a [Source:ZFIN;Acc:ZDB-GENE-030131-106]
ENSDARP00000007127	ENSDARG00000007836	cathepsin L, 1 a [Source:ZFIN;Acc:ZDB-GENE-030131-106]
ENSDARP00000007140	ENSDARG00000006584	PHD finger protein 8 [Source:ZFIN;Acc:ZDB-GENE-060419-1]
ENSDARP00000007140	ENSDARG00000006584	PHD finger protein 8 [Source:ZFIN;Acc:ZDB-GENE-060419-1]
ENSDARP00000007164	ENSDARG00000013007	adrenergic, beta, receptor kinase 2 [Source:ZFIN;Acc:ZDB-GENE-030616-382]
ENSDARP00000007164	ENSDARG00000013007	adrenergic, beta, receptor kinase 2 [Source:ZFIN;Acc:ZDB-GENE-030616-382]
ENSDARP00000007164	ENSDARG00000013007	adrenergic, beta, receptor kinase 2 [Source:ZFIN;Acc:ZDB-GENE-030616-382]
ENSDARP00000007164	ENSDARG00000013007	adrenergic, beta, receptor kinase 2 [Source:ZFIN;Acc:ZDB-GENE-030616-382]
ENSDARP00000007164	ENSDARG00000013007	adrenergic, beta, receptor kinase 2 [Source:ZFIN;Acc:ZDB-GENE-030616-382]
ENSDARP00000007179	ENSDARG00000007722	nudix (nucleoside diphosphate linked moiety X)-type motif 8 [Source:HGNC Symbol;Acc:8055]
ENSDARP00000007179	ENSDARG00000007722	nudix (nucleoside diphosphate linked moiety X)-type motif 8 [Source:HGNC Symbol;Acc:8055]
ENSDARP00000007186	ENSDARG00000015946	solute carrier family 44, member 1a [Source:ZFIN;Acc:ZDB-GENE-050417-204]
ENSDARP00000007186	ENSDARG00000015946	solute carrier family 44, member 1a [Source:ZFIN;Acc:ZDB-GENE-050417-204]
ENSDARP00000007186	ENSDARG00000015946	solute carrier family 44, member 1a [Source:ZFIN;Acc:ZDB-GENE-050417-204]
ENSDARP00000007186	ENSDARG00000015946	solute carrier family 44, member 1a [Source:ZFIN;Acc:ZDB-GENE-050417-204]
ENSDARP00000007186	ENSDARG00000015946	solute carrier family 44, member 1a [Source:ZFIN;Acc:ZDB-GENE-050417-204]
ENSDARP00000007188	ENSDARG00000014709	growth factor receptor-bound protein 2a [Source:ZFIN;Acc:ZDB-GENE-041121-1]
ENSDARP00000007188	ENSDARG00000014709	growth factor receptor-bound protein 2a [Source:ZFIN;Acc:ZDB-GENE-041121-1]
ENSDARP00000007196	ENSDARG00000004581	sel-1 suppressor of lin-12-like (C. elegans) [Source:ZFIN;Acc:ZDB-GENE-041001-122]
ENSDARP00000007196	ENSDARG00000004581	sel-1 suppressor of lin-12-like (C. elegans) [Source:ZFIN;Acc:ZDB-GENE-041001-122]
ENSDARP00000007198	ENSDARG00000009017	SCY1-like 1 (S. cerevisiae) [Source:HGNC Symbol;Acc:14372]
ENSDARP00000007208	ENSDARG00000004051	Uncharacterized protein [Source:UniProtKB/TrEMBL;Acc:E7FCW9]
ENSDARP00000007209	ENSDARG00000015815	kinase insert domain receptor like [Source:ZFIN;Acc:ZDB-GENE-000705-1]
ENSDARP00000007209	ENSDARG00000015815	kinase insert domain receptor like [Source:ZFIN;Acc:ZDB-GENE-000705-1]
ENSDARP00000007214	ENSDARG00000007549	pyridoxal-dependent decarboxylase domain containing 1 [Source:ZFIN;Acc:ZDB-GENE-040912-16]
ENSDARP00000007214	ENSDARG00000007549	pyridoxal-dependent decarboxylase domain containing 1 [Source:ZFIN;Acc:ZDB-GENE-040912-16]
ENSDARP00000007214	ENSDARG00000007549	pyridoxal-dependent decarboxylase domain containing 1 [Source:ZFIN;Acc:ZDB-GENE-040912-16]
ENSDARP00000007217	ENSDARG00000004227	phosphodiesterase 3A, cGMP-inhibited [Source:ZFIN;Acc:ZDB-GENE-041210-23]
ENSDARP00000007227	ENSDARG00000016307	mitochondrial ribosomal protein L46 [Source:ZFIN;Acc:ZDB-GENE-040718-224]
ENSDARP00000007234	ENSDARG00000044353	Uncharacterized protein [Source:UniProtKB/TrEMBL;Acc:F1Q8K2]
ENSDARP00000007234	ENSDARG00000044353	Uncharacterized protein [Source:UniProtKB/TrEMBL;Acc:F1Q8K2]
ENSDARP00000007234	ENSDARG00000044353	Uncharacterized protein [Source:UniProtKB/TrEMBL;Acc:F1Q8K2]
ENSDARP00000007234	ENSDARG00000044353	Uncharacterized protein [Source:UniProtKB/TrEMBL;Acc:F1Q8K2]
ENSDARP00000007234	ENSDARG00000044353	Uncharacterized protein [Source:UniProtKB/TrEMBL;Acc:F1Q8K2]
ENSDARP00000007234	ENSDARG00000044353	Uncharacterized protein [Source:UniProtKB/TrEMBL;Acc:F1Q8K2]
ENSDARP00000007234	ENSDARG00000044353	Uncharacterized protein [Source:UniProtKB/TrEMBL;Acc:F1Q8K2]
ENSDARP00000007234	ENSDARG00000044353	Uncharacterized protein [Source:UniProtKB/TrEMBL;Acc:F1Q8K2]
ENSDARP00000007237	ENSDARG00000018623	RAD54-like (S. cerevisiae) [Source:ZFIN;Acc:ZDB-GENE-040426-968]
ENSDARP00000007237	ENSDARG00000018623	RAD54-like (S. cerevisiae) [Source:ZFIN;Acc:ZDB-GENE-040426-968]
ENSDARP00000007237	ENSDARG00000018623	RAD54-like (S. cerevisiae) [Source:ZFIN;Acc:ZDB-GENE-040426-968]
ENSDARP00000007253	ENSDARG00000018853	si:dkey-199f5.8 [Source:ZFIN;Acc:ZDB-GENE-030131-4733]
ENSDARP00000007253	ENSDARG00000018853	si:dkey-199f5.8 [Source:ZFIN;Acc:ZDB-GENE-030131-4733]
ENSDARP00000007253	ENSDARG00000018853	si:dkey-199f5.8 [Source:ZFIN;Acc:ZDB-GENE-030131-4733]
ENSDARP00000007253	ENSDARG00000018853	si:dkey-199f5.8 [Source:ZFIN;Acc:ZDB-GENE-030131-4733]
ENSDARP00000007263	ENSDARG00000008592	myotubularin related protein 8 [Source:HGNC Symbol;Acc:16825]
ENSDARP00000007271	ENSDARG00000086985	kinesin light chain 4 [Source:HGNC Symbol;Acc:21624]
ENSDARP00000007271	ENSDARG00000086985	kinesin light chain 4 [Source:HGNC Symbol;Acc:21624]
ENSDARP00000007271	ENSDARG00000086985	kinesin light chain 4 [Source:HGNC Symbol;Acc:21624]
ENSDARP00000007330	ENSDARG00000013704	ceramide synthase 2a [Source:ZFIN;Acc:ZDB-GENE-020808-2]
ENSDARP00000007330	ENSDARG00000013704	ceramide synthase 2a [Source:ZFIN;Acc:ZDB-GENE-020808-2]
ENSDARP00000007356	ENSDARG00000009031	TRAF2 and NCK interacting kinase b [Source:ZFIN;Acc:ZDB-GENE-051113-320]
ENSDARP00000007394	ENSDARG00000040352	carnitine O-octanoyltransferase [Source:ZFIN;Acc:ZDB-GENE-050522-35]
ENSDARP00000007394	ENSDARG00000040352	carnitine O-octanoyltransferase [Source:ZFIN;Acc:ZDB-GENE-050522-35]
ENSDARP00000007394	ENSDARG00000040352	carnitine O-octanoyltransferase [Source:ZFIN;Acc:ZDB-GENE-050522-35]
ENSDARP00000007407	ENSDARG00000004616	myotubularin related protein 2 [Source:ZFIN;Acc:ZDB-GENE-990715-14]
ENSDARP00000007424	ENSDARG00000013576	growth arrest and DNA-damage-inducible, beta b [Source:ZFIN;Acc:ZDB-GENE-050223-1]
ENSDARP00000007431	ENSDARG00000020841	RNA binding motif protein 7 [Source:HGNC Symbol;Acc:9904]
ENSDARP00000007438	ENSDARG00000009113	phosphatidylinositol glycan, class C [Source:ZFIN;Acc:ZDB-GENE-030131-2714]
ENSDARP00000007438	ENSDARG00000009113	phosphatidylinositol glycan, class C [Source:ZFIN;Acc:ZDB-GENE-030131-2714]
ENSDARP00000007440	ENSDARG00000002947	ATP-binding cassette, sub-family D (ALD), member 3b [Source:ZFIN;Acc:ZDB-GENE-050517-29]
ENSDARP00000007443	ENSDARG00000041345	SRY-box containing gene 17 [Source:ZFIN;Acc:ZDB-GENE-991213-1]
ENSDARP00000007443	ENSDARG00000041345	SRY-box containing gene 17 [Source:ZFIN;Acc:ZDB-GENE-991213-1]
ENSDARP00000007446	ENSDARG00000032970	cytochrome c oxidase subunit IV isoform 1 [Source:ZFIN;Acc:ZDB-GENE-030131-5175]
ENSDARP00000007446	ENSDARG00000032970	cytochrome c oxidase subunit IV isoform 1 [Source:ZFIN;Acc:ZDB-GENE-030131-5175]
ENSDARP00000007446	ENSDARG00000032970	cytochrome c oxidase subunit IV isoform 1 [Source:ZFIN;Acc:ZDB-GENE-030131-5175]
ENSDARP00000007458	ENSDARG00000000861	scribbled homolog (Drosophila) [Source:ZFIN;Acc:ZDB-GENE-030616-572]
ENSDARP00000007458	ENSDARG00000000861	scribbled homolog (Drosophila) [Source:ZFIN;Acc:ZDB-GENE-030616-572]
ENSDARP00000007458	ENSDARG00000000861	scribbled homolog (Drosophila) [Source:ZFIN;Acc:ZDB-GENE-030616-572]
ENSDARP00000007467	ENSDARG00000038870	SLU7 splicing factor homolog (S. cerevisiae) [Source:ZFIN;Acc:ZDB-GENE-041114-62]
ENSDARP00000007467	ENSDARG00000038870	SLU7 splicing factor homolog (S. cerevisiae) [Source:ZFIN;Acc:ZDB-GENE-041114-62]
ENSDARP00000007473	ENSDARG00000014386	UDP-N-acetyl-alpha-D-galactosamine:polypeptide N-acetylgalactosaminyltransferase 6 (GalNAc-T6) [Source:HGNC Symbol;Acc:4128]
ENSDARP00000007473	ENSDARG00000014386	UDP-N-acetyl-alpha-D-galactosamine:polypeptide N-acetylgalactosaminyltransferase 6 (GalNAc-T6) [Source:HGNC Symbol;Acc:4128]
ENSDARP00000007473	ENSDARG00000014386	UDP-N-acetyl-alpha-D-galactosamine:polypeptide N-acetylgalactosaminyltransferase 6 (GalNAc-T6) [Source:HGNC Symbol;Acc:4128]
ENSDARP00000007473	ENSDARG00000014386	UDP-N-acetyl-alpha-D-galactosamine:polypeptide N-acetylgalactosaminyltransferase 6 (GalNAc-T6) [Source:HGNC Symbol;Acc:4128]
ENSDARP00000007473	ENSDARG00000014386	UDP-N-acetyl-alpha-D-galactosamine:polypeptide N-acetylgalactosaminyltransferase 6 (GalNAc-T6) [Source:HGNC Symbol;Acc:4128]
ENSDARP00000007481	ENSDARG00000011975	formin 1 [Source:ZFIN;Acc:ZDB-GENE-041001-198]
ENSDARP00000007488	ENSDARG00000004322	Usher syndrome 1G (autosomal recessive) [Source:HGNC Symbol;Acc:16356]
ENSDARP00000007492	ENSDARG00000020344	solute carrier family 2 (facilitated glucose transporter), member 8 [Source:ZFIN;Acc:ZDB-GENE-030829-25]
ENSDARP00000007492	ENSDARG00000020344	solute carrier family 2 (facilitated glucose transporter), member 8 [Source:ZFIN;Acc:ZDB-GENE-030829-25]
ENSDARP00000007492	ENSDARG00000020344	solute carrier family 2 (facilitated glucose transporter), member 8 [Source:ZFIN;Acc:ZDB-GENE-030829-25]
ENSDARP00000007492	ENSDARG00000020344	solute carrier family 2 (facilitated glucose transporter), member 8 [Source:ZFIN;Acc:ZDB-GENE-030829-25]
ENSDARP00000007492	ENSDARG00000020344	solute carrier family 2 (facilitated glucose transporter), member 8 [Source:ZFIN;Acc:ZDB-GENE-030829-25]
ENSDARP00000007492	ENSDARG00000020344	solute carrier family 2 (facilitated glucose transporter), member 8 [Source:ZFIN;Acc:ZDB-GENE-030829-25]
ENSDARP00000007503	ENSDARG00000009743	EF-hand domain (C-terminal) containing 1 [Source:ZFIN;Acc:ZDB-GENE-040426-1300]
ENSDARP00000007503	ENSDARG00000009743	EF-hand domain (C-terminal) containing 1 [Source:ZFIN;Acc:ZDB-GENE-040426-1300]
ENSDARP00000007503	ENSDARG00000009743	EF-hand domain (C-terminal) containing 1 [Source:ZFIN;Acc:ZDB-GENE-040426-1300]
ENSDARP00000007528	ENSDARG00000021945	DEAD (Asp-Glu-Ala-Asp) box polypeptide 23 [Source:ZFIN;Acc:ZDB-GENE-030131-6215]
ENSDARP00000007528	ENSDARG00000021945	DEAD (Asp-Glu-Ala-Asp) box polypeptide 23 [Source:ZFIN;Acc:ZDB-GENE-030131-6215]
ENSDARP00000007535	ENSDARG00000040251	cathepsin K [Source:ZFIN;Acc:ZDB-GENE-001205-4]
ENSDARP00000007535	ENSDARG00000040251	cathepsin K [Source:ZFIN;Acc:ZDB-GENE-001205-4]
ENSDARP00000007535	ENSDARG00000040251	cathepsin K [Source:ZFIN;Acc:ZDB-GENE-001205-4]
ENSDARP00000007535	ENSDARG00000040251	cathepsin K [Source:ZFIN;Acc:ZDB-GENE-001205-4]
ENSDARP00000007535	ENSDARG00000040251	cathepsin K [Source:ZFIN;Acc:ZDB-GENE-001205-4]
ENSDARP00000007535	ENSDARG00000040251	cathepsin K [Source:ZFIN;Acc:ZDB-GENE-001205-4]
ENSDARP00000007564	ENSDARG00000016089	0
ENSDARP00000007567	ENSDARG00000017385	B9 protein domain 2 [Source:ZFIN;Acc:ZDB-GENE-040718-90]
ENSDARP00000007588	ENSDARG00000015343	phosphogluconate hydrogenase [Source:ZFIN;Acc:ZDB-GENE-040426-2807]
ENSDARP00000007590	ENSDARG00000007602	Uncharacterized protein [Source:UniProtKB/TrEMBL;Acc:E7F8V3]
ENSDARP00000007599	ENSDARG00000004363	lipoma HMGIC fusion partner [Source:ZFIN;Acc:ZDB-GENE-041212-82]
ENSDARP00000007602	ENSDARG00000006624	protein phosphatase 2, regulatory subunit B, alpha [Source:ZFIN;Acc:ZDB-GENE-030131-5474]
ENSDARP00000007602	ENSDARG00000006624	protein phosphatase 2, regulatory subunit B, alpha [Source:ZFIN;Acc:ZDB-GENE-030131-5474]
ENSDARP00000007612	ENSDARG00000003783	ephrin-B2 [Source:HGNC Symbol;Acc:3227]
ENSDARP00000007626	ENSDARG00000015990	host cell factor C1a [Source:ZFIN;Acc:ZDB-GENE-030912-10]
ENSDARP00000007626	ENSDARG00000015990	host cell factor C1a [Source:ZFIN;Acc:ZDB-GENE-030912-10]
ENSDARP00000007626	ENSDARG00000015990	host cell factor C1a [Source:ZFIN;Acc:ZDB-GENE-030912-10]
ENSDARP00000007628	ENSDARG00000016484	dyskeratosis congenita 1, dyskerin [Source:ZFIN;Acc:ZDB-GENE-031118-120]
ENSDARP00000007629	ENSDARG00000002241	potassium voltage-gated channel, shaker-related subfamily, member 2 [Source:HGNC Symbol;Acc:6220]
ENSDARP00000007629	ENSDARG00000002241	potassium voltage-gated channel, shaker-related subfamily, member 2 [Source:HGNC Symbol;Acc:6220]
ENSDARP00000007646	ENSDARG00000013763	ribosome binding protein 1 homolog a (dog) [Source:ZFIN;Acc:ZDB-GENE-030131-9795]
ENSDARP00000007646	ENSDARG00000013763	ribosome binding protein 1 homolog a (dog) [Source:ZFIN;Acc:ZDB-GENE-030131-9795]
ENSDARP00000007646	ENSDARG00000013763	ribosome binding protein 1 homolog a (dog) [Source:ZFIN;Acc:ZDB-GENE-030131-9795]
ENSDARP00000007646	ENSDARG00000013763	ribosome binding protein 1 homolog a (dog) [Source:ZFIN;Acc:ZDB-GENE-030131-9795]
ENSDARP00000007655	ENSDARG00000010270	FEZ family zinc finger 1 [Source:ZFIN;Acc:ZDB-GENE-060929-970]
ENSDARP00000007655	ENSDARG00000010270	FEZ family zinc finger 1 [Source:ZFIN;Acc:ZDB-GENE-060929-970]
ENSDARP00000007655	ENSDARG00000010270	FEZ family zinc finger 1 [Source:ZFIN;Acc:ZDB-GENE-060929-970]
ENSDARP00000007655	ENSDARG00000010270	FEZ family zinc finger 1 [Source:ZFIN;Acc:ZDB-GENE-060929-970]
ENSDARP00000007676	ENSDARG00000015862	ribosomal protein L5b [Source:ZFIN;Acc:ZDB-GENE-040625-93]
ENSDARP00000007676	ENSDARG00000015862	ribosomal protein L5b [Source:ZFIN;Acc:ZDB-GENE-040625-93]
ENSDARP00000007676	ENSDARG00000015862	ribosomal protein L5b [Source:ZFIN;Acc:ZDB-GENE-040625-93]
ENSDARP00000007676	ENSDARG00000015862	ribosomal protein L5b [Source:ZFIN;Acc:ZDB-GENE-040625-93]
ENSDARP00000007676	ENSDARG00000015862	ribosomal protein L5b [Source:ZFIN;Acc:ZDB-GENE-040625-93]
ENSDARP00000007676	ENSDARG00000015862	ribosomal protein L5b [Source:ZFIN;Acc:ZDB-GENE-040625-93]
ENSDARP00000007696	ENSDARG00000008660	coronin, actin binding protein, 1B [Source:ZFIN;Acc:ZDB-GENE-040123-3]
ENSDARP00000007696	ENSDARG00000008660	coronin, actin binding protein, 1B [Source:ZFIN;Acc:ZDB-GENE-040123-3]
ENSDARP00000007708	ENSDARG00000001777	nucleoporin 155 [Source:ZFIN;Acc:ZDB-GENE-040426-711]
ENSDARP00000007708	ENSDARG00000001777	nucleoporin 155 [Source:ZFIN;Acc:ZDB-GENE-040426-711]
ENSDARP00000007708	ENSDARG00000001777	nucleoporin 155 [Source:ZFIN;Acc:ZDB-GENE-040426-711]
ENSDARP00000007708	ENSDARG00000001777	nucleoporin 155 [Source:ZFIN;Acc:ZDB-GENE-040426-711]
ENSDARP00000007708	ENSDARG00000001777	nucleoporin 155 [Source:ZFIN;Acc:ZDB-GENE-040426-711]
ENSDARP00000007713	ENSDARG00000020217	cleavage and polyadenylation specific factor 4 [Source:ZFIN;Acc:ZDB-GENE-990415-180]
ENSDARP00000007716	ENSDARG00000011841	ATP synthase, H+ transporting, mitochondrial F0 complex, subunit g [Source:ZFIN;Acc:ZDB-GENE-030131-5177]
ENSDARP00000007735	ENSDARG00000070723	NADH dehydrogenase (ubiquinone) 1 alpha subcomplex, 9 [Source:ZFIN;Acc:ZDB-GENE-050320-20]
ENSDARP00000007739	ENSDARG00000018178	phosphoglucomutase 2 [Source:ZFIN;Acc:ZDB-GENE-040426-2218]
ENSDARP00000007739	ENSDARG00000018178	phosphoglucomutase 2 [Source:ZFIN;Acc:ZDB-GENE-040426-2218]
ENSDARP00000007758	ENSDARG00000006683	Rac/Cdc42 guanine nucleotide exchange factor (GEF) 6 [Source:ZFIN;Acc:ZDB-GENE-101013-2]
ENSDARP00000007759	ENSDARG00000010052	N-myc downstream regulated family member 3b [Source:ZFIN;Acc:ZDB-GENE-030131-5606]
ENSDARP00000007770	ENSDARG00000011769	carboxypeptidase M [Source:ZFIN;Acc:ZDB-GENE-041210-191]
ENSDARP00000007770	ENSDARG00000011769	carboxypeptidase M [Source:ZFIN;Acc:ZDB-GENE-041210-191]
ENSDARP00000007792	ENSDARG00000011777	cortactin [Source:ZFIN;Acc:ZDB-GENE-040715-3]
ENSDARP00000007792	ENSDARG00000011777	cortactin [Source:ZFIN;Acc:ZDB-GENE-040715-3]
ENSDARP00000007796	ENSDARG00000046098	emopamil binding protein (sterol isomerase) [Source:ZFIN;Acc:ZDB-GENE-040718-12]
ENSDARP00000007797	ENSDARG00000041735	transmembrane protein 237a [Source:ZFIN;Acc:ZDB-GENE-070402-3]
ENSDARP00000007797	ENSDARG00000041735	transmembrane protein 237a [Source:ZFIN;Acc:ZDB-GENE-070402-3]
ENSDARP00000007799	ENSDARG00000011168	annexin A1c [Source:ZFIN;Acc:ZDB-GENE-030131-5274]
ENSDARP00000007817	ENSDARG00000016864	phenylalanyl-tRNA synthetase, beta subunit [Source:ZFIN;Acc:ZDB-GENE-021206-2]
ENSDARP00000007817	ENSDARG00000016864	phenylalanyl-tRNA synthetase, beta subunit [Source:ZFIN;Acc:ZDB-GENE-021206-2]
ENSDARP00000007817	ENSDARG00000016864	phenylalanyl-tRNA synthetase, beta subunit [Source:ZFIN;Acc:ZDB-GENE-021206-2]
ENSDARP00000007824	ENSDARG00000020311	cornichon homolog (Drosophila) [Source:ZFIN;Acc:ZDB-GENE-040426-1944]
ENSDARP00000007824	ENSDARG00000020311	cornichon homolog (Drosophila) [Source:ZFIN;Acc:ZDB-GENE-040426-1944]
ENSDARP00000007840	ENSDARG00000014101	pyridine nucleotide-disulphide oxidoreductase domain 2 [Source:ZFIN;Acc:ZDB-GENE-050506-147]
ENSDARP00000007865	ENSDARG00000004497	tetraspanin 33 [Source:ZFIN;Acc:ZDB-GENE-040718-361]
ENSDARP00000007865	ENSDARG00000004497	tetraspanin 33 [Source:ZFIN;Acc:ZDB-GENE-040718-361]
ENSDARP00000007893	ENSDARG00000037091	N-acylsphingosine amidohydrolase (acid ceramidase) 1a [Source:ZFIN;Acc:ZDB-GENE-041010-191]
ENSDARP00000007893	ENSDARG00000037091	N-acylsphingosine amidohydrolase (acid ceramidase) 1a [Source:ZFIN;Acc:ZDB-GENE-041010-191]
ENSDARP00000007893	ENSDARG00000037091	N-acylsphingosine amidohydrolase (acid ceramidase) 1a [Source:ZFIN;Acc:ZDB-GENE-041010-191]
ENSDARP00000007893	ENSDARG00000037091	N-acylsphingosine amidohydrolase (acid ceramidase) 1a [Source:ZFIN;Acc:ZDB-GENE-041010-191]
ENSDARP00000007893	ENSDARG00000037091	N-acylsphingosine amidohydrolase (acid ceramidase) 1a [Source:ZFIN;Acc:ZDB-GENE-041010-191]
ENSDARP00000007893	ENSDARG00000037091	N-acylsphingosine amidohydrolase (acid ceramidase) 1a [Source:ZFIN;Acc:ZDB-GENE-041010-191]
ENSDARP00000007893	ENSDARG00000037091	N-acylsphingosine amidohydrolase (acid ceramidase) 1a [Source:ZFIN;Acc:ZDB-GENE-041010-191]
ENSDARP00000007893	ENSDARG00000037091	N-acylsphingosine amidohydrolase (acid ceramidase) 1a [Source:ZFIN;Acc:ZDB-GENE-041010-191]
ENSDARP00000007903	ENSDARG00000017617	asparagine-linked glycosylation 6 homolog (S. cerevisiae, alpha-1,3-glucosyltransferase) [Source:ZFIN;Acc:ZDB-GENE-040808-45]
ENSDARP00000007903	ENSDARG00000017617	asparagine-linked glycosylation 6 homolog (S. cerevisiae, alpha-1,3-glucosyltransferase) [Source:ZFIN;Acc:ZDB-GENE-040808-45]
ENSDARP00000007907	ENSDARG00000017985	chromosome 4 open reading frame 33 [Source:HGNC Symbol;Acc:27025]
ENSDARP00000007921	ENSDARG00000015865	tripartite motif-containing 25 [Source:ZFIN;Acc:ZDB-GENE-040426-797]
ENSDARP00000007921	ENSDARG00000015865	tripartite motif-containing 25 [Source:ZFIN;Acc:ZDB-GENE-040426-797]
ENSDARP00000007921	ENSDARG00000015865	tripartite motif-containing 25 [Source:ZFIN;Acc:ZDB-GENE-040426-797]
ENSDARP00000007921	ENSDARG00000015865	tripartite motif-containing 25 [Source:ZFIN;Acc:ZDB-GENE-040426-797]
ENSDARP00000007921	ENSDARG00000015865	tripartite motif-containing 25 [Source:ZFIN;Acc:ZDB-GENE-040426-797]
ENSDARP00000007921	ENSDARG00000015865	tripartite motif-containing 25 [Source:ZFIN;Acc:ZDB-GENE-040426-797]
ENSDARP00000007921	ENSDARG00000015865	tripartite motif-containing 25 [Source:ZFIN;Acc:ZDB-GENE-040426-797]
ENSDARP00000007921	ENSDARG00000015865	tripartite motif-containing 25 [Source:ZFIN;Acc:ZDB-GENE-040426-797]
ENSDARP00000007921	ENSDARG00000015865	tripartite motif-containing 25 [Source:ZFIN;Acc:ZDB-GENE-040426-797]
ENSDARP00000007932	ENSDARG00000030832	otoferlin [Source:ZFIN;Acc:ZDB-GENE-030131-7778]
ENSDARP00000007948	ENSDARG00000017809	START domain containing 3 [Source:ZFIN;Acc:ZDB-GENE-001120-2]
ENSDARP00000007948	ENSDARG00000017809	START domain containing 3 [Source:ZFIN;Acc:ZDB-GENE-001120-2]
ENSDARP00000007949	ENSDARG00000013375	fem-1 homolog c (C.elegans) [Source:ZFIN;Acc:ZDB-GENE-031008-3]
ENSDARP00000007949	ENSDARG00000013375	fem-1 homolog c (C.elegans) [Source:ZFIN;Acc:ZDB-GENE-031008-3]
ENSDARP00000007949	ENSDARG00000013375	fem-1 homolog c (C.elegans) [Source:ZFIN;Acc:ZDB-GENE-031008-3]
ENSDARP00000007949	ENSDARG00000013375	fem-1 homolog c (C.elegans) [Source:ZFIN;Acc:ZDB-GENE-031008-3]
ENSDARP00000007949	ENSDARG00000013375	fem-1 homolog c (C.elegans) [Source:ZFIN;Acc:ZDB-GENE-031008-3]
ENSDARP00000007963	ENSDARG00000015149	Wiskott-Aldrich syndrome (eczema-thrombocytopenia) a [Source:ZFIN;Acc:ZDB-GENE-081104-419]
ENSDARP00000007964	ENSDARG00000015559	follistatin-like 1a [Source:ZFIN;Acc:ZDB-GENE-030131-4148]
ENSDARP00000008006	ENSDARG00000002916	Sec31 homolog B (S. cerevisiae) [Source:ZFIN;Acc:ZDB-GENE-060418-2]
ENSDARP00000008018	ENSDARG00000007825	mitogen-activated protein kinase kinase 1 [Source:ZFIN;Acc:ZDB-GENE-040426-2759]
ENSDARP00000008027	ENSDARG00000019060	sorting nexin 12 [Source:ZFIN;Acc:ZDB-GENE-040426-787]
ENSDARP00000008027	ENSDARG00000019060	sorting nexin 12 [Source:ZFIN;Acc:ZDB-GENE-040426-787]
ENSDARP00000008034	ENSDARG00000012896	Kallmann syndrome 1a sequence [Source:ZFIN;Acc:ZDB-GENE-000201-9]
ENSDARP00000008034	ENSDARG00000012896	Kallmann syndrome 1a sequence [Source:ZFIN;Acc:ZDB-GENE-000201-9]
ENSDARP00000008034	ENSDARG00000012896	Kallmann syndrome 1a sequence [Source:ZFIN;Acc:ZDB-GENE-000201-9]
ENSDARP00000008047	ENSDARG00000004282	zgc:77375 [Source:ZFIN;Acc:ZDB-GENE-040426-1827]
ENSDARP00000008048	ENSDARG00000016979	peptidase (mitochondrial processing) beta [Source:ZFIN;Acc:ZDB-GENE-050220-10]
ENSDARP00000008048	ENSDARG00000016979	peptidase (mitochondrial processing) beta [Source:ZFIN;Acc:ZDB-GENE-050220-10]
ENSDARP00000008048	ENSDARG00000016979	peptidase (mitochondrial processing) beta [Source:ZFIN;Acc:ZDB-GENE-050220-10]
ENSDARP00000008048	ENSDARG00000016979	peptidase (mitochondrial processing) beta [Source:ZFIN;Acc:ZDB-GENE-050220-10]
ENSDARP00000008048	ENSDARG00000016979	peptidase (mitochondrial processing) beta [Source:ZFIN;Acc:ZDB-GENE-050220-10]
ENSDARP00000008048	ENSDARG00000016979	peptidase (mitochondrial processing) beta [Source:ZFIN;Acc:ZDB-GENE-050220-10]
ENSDARP00000008048	ENSDARG00000016979	peptidase (mitochondrial processing) beta [Source:ZFIN;Acc:ZDB-GENE-050220-10]
ENSDARP00000008063	ENSDARG00000026218	solute carrier family 1 (glial high affinity glutamate transporter), member 3a [Source:ZFIN;Acc:ZDB-GENE-030131-2159]
ENSDARP00000008075	ENSDARG00000020237	melanocortin 1 receptor [Source:ZFIN;Acc:ZDB-GENE-030502-1]
ENSDARP00000008078	ENSDARG00000051785	DEAH (Asp-Glu-Ala-His) box polypeptide 33 [Source:HGNC Symbol;Acc:16718]
ENSDARP00000008078	ENSDARG00000051785	DEAH (Asp-Glu-Ala-His) box polypeptide 33 [Source:HGNC Symbol;Acc:16718]
ENSDARP00000008078	ENSDARG00000051785	DEAH (Asp-Glu-Ala-His) box polypeptide 33 [Source:HGNC Symbol;Acc:16718]
ENSDARP00000008085	ENSDARG00000003920	SET translocation (myeloid leukemia-associated) B [Source:ZFIN;Acc:ZDB-GENE-030131-433]
ENSDARP00000008085	ENSDARG00000003920	SET translocation (myeloid leukemia-associated) B [Source:ZFIN;Acc:ZDB-GENE-030131-433]
ENSDARP00000008085	ENSDARG00000003920	SET translocation (myeloid leukemia-associated) B [Source:ZFIN;Acc:ZDB-GENE-030131-433]
ENSDARP00000008091	ENSDARG00000016753	importin 9 [Source:ZFIN;Acc:ZDB-GENE-040426-2953]
ENSDARP00000008091	ENSDARG00000016753	importin 9 [Source:ZFIN;Acc:ZDB-GENE-040426-2953]
ENSDARP00000008092	ENSDARG00000018440	epidermal growth factor receptor pathway substrate 8 [Source:HGNC Symbol;Acc:3420]
ENSDARP00000008096	ENSDARG00000016141	solute carrier family 6 (neurotransmitter transporter, noradrenalin), member 2 [Source:ZFIN;Acc:ZDB-GENE-110408-4]
ENSDARP00000008096	ENSDARG00000016141	solute carrier family 6 (neurotransmitter transporter, noradrenalin), member 2 [Source:ZFIN;Acc:ZDB-GENE-110408-4]
ENSDARP00000008096	ENSDARG00000016141	solute carrier family 6 (neurotransmitter transporter, noradrenalin), member 2 [Source:ZFIN;Acc:ZDB-GENE-110408-4]
ENSDARP00000008118	ENSDARG00000014646	amine oxidase, copper containing 2 (retina-specific) [Source:HGNC Symbol;Acc:549]
ENSDARP00000008133	ENSDARG00000017190	strumpellin [Source:ZFIN;Acc:ZDB-GENE-040426-838]
ENSDARP00000008133	ENSDARG00000017190	strumpellin [Source:ZFIN;Acc:ZDB-GENE-040426-838]
ENSDARP00000008156	ENSDARG00000005625	transmembrane protein 57a [Source:ZFIN;Acc:ZDB-GENE-040426-1097]
ENSDARP00000008197	ENSDARG00000013168	jagged 1b [Source:ZFIN;Acc:ZDB-GENE-011128-4]
ENSDARP00000008197	ENSDARG00000013168	jagged 1b [Source:ZFIN;Acc:ZDB-GENE-011128-4]
ENSDARP00000008197	ENSDARG00000013168	jagged 1b [Source:ZFIN;Acc:ZDB-GENE-011128-4]
ENSDARP00000008197	ENSDARG00000013168	jagged 1b [Source:ZFIN;Acc:ZDB-GENE-011128-4]
ENSDARP00000008197	ENSDARG00000013168	jagged 1b [Source:ZFIN;Acc:ZDB-GENE-011128-4]
ENSDARP00000008197	ENSDARG00000013168	jagged 1b [Source:ZFIN;Acc:ZDB-GENE-011128-4]
ENSDARP00000008197	ENSDARG00000013168	jagged 1b [Source:ZFIN;Acc:ZDB-GENE-011128-4]
ENSDARP00000008197	ENSDARG00000013168	jagged 1b [Source:ZFIN;Acc:ZDB-GENE-011128-4]
ENSDARP00000008197	ENSDARG00000013168	jagged 1b [Source:ZFIN;Acc:ZDB-GENE-011128-4]
ENSDARP00000008197	ENSDARG00000013168	jagged 1b [Source:ZFIN;Acc:ZDB-GENE-011128-4]
ENSDARP00000008197	ENSDARG00000013168	jagged 1b [Source:ZFIN;Acc:ZDB-GENE-011128-4]
ENSDARP00000008214	ENSDARG00000006235	breast cancer metastasis-suppressor 1-like a [Source:ZFIN;Acc:ZDB-GENE-050913-49]
ENSDARP00000008214	ENSDARG00000006235	breast cancer metastasis-suppressor 1-like a [Source:ZFIN;Acc:ZDB-GENE-050913-49]
ENSDARP00000008223	ENSDARG00000008808	echinoderm microtubule associated protein like 2 [Source:ZFIN;Acc:ZDB-GENE-050706-71]
ENSDARP00000008223	ENSDARG00000008808	echinoderm microtubule associated protein like 2 [Source:ZFIN;Acc:ZDB-GENE-050706-71]
ENSDARP00000008223	ENSDARG00000008808	echinoderm microtubule associated protein like 2 [Source:ZFIN;Acc:ZDB-GENE-050706-71]
ENSDARP00000008223	ENSDARG00000008808	echinoderm microtubule associated protein like 2 [Source:ZFIN;Acc:ZDB-GENE-050706-71]
ENSDARP00000008228	ENSDARG00000020079	nei endonuclease VIII-like 3 (E. coli) [Source:ZFIN;Acc:ZDB-GENE-041114-18]
ENSDARP00000008228	ENSDARG00000020079	nei endonuclease VIII-like 3 (E. coli) [Source:ZFIN;Acc:ZDB-GENE-041114-18]
ENSDARP00000008246	ENSDARG00000021048	cleft lip and palate associated transmembrane protein 1, like [Source:ZFIN;Acc:ZDB-GENE-040718-75]
ENSDARP00000008246	ENSDARG00000021048	cleft lip and palate associated transmembrane protein 1, like [Source:ZFIN;Acc:ZDB-GENE-040718-75]
ENSDARP00000008262	ENSDARG00000018562	coatomer protein complex, subunit epsilon [Source:ZFIN;Acc:ZDB-GENE-041114-59]
ENSDARP00000008262	ENSDARG00000018562	coatomer protein complex, subunit epsilon [Source:ZFIN;Acc:ZDB-GENE-041114-59]
ENSDARP00000008262	ENSDARG00000018562	coatomer protein complex, subunit epsilon [Source:ZFIN;Acc:ZDB-GENE-041114-59]
ENSDARP00000008262	ENSDARG00000018562	coatomer protein complex, subunit epsilon [Source:ZFIN;Acc:ZDB-GENE-041114-59]
ENSDARP00000008289	ENSDARG00000079944	activin A receptor, type IIA [Source:HGNC Symbol;Acc:173]
ENSDARP00000008289	ENSDARG00000079944	activin A receptor, type IIA [Source:HGNC Symbol;Acc:173]
ENSDARP00000008289	ENSDARG00000079944	activin A receptor, type IIA [Source:HGNC Symbol;Acc:173]
ENSDARP00000008331	ENSDARG00000076810	protein tyrosine phosphatase, receptor type, f, a [Source:ZFIN;Acc:ZDB-GENE-020107-2]
ENSDARP00000008331	ENSDARG00000076810	protein tyrosine phosphatase, receptor type, f, a [Source:ZFIN;Acc:ZDB-GENE-020107-2]
ENSDARP00000008331	ENSDARG00000076810	protein tyrosine phosphatase, receptor type, f, a [Source:ZFIN;Acc:ZDB-GENE-020107-2]
ENSDARP00000008331	ENSDARG00000076810	protein tyrosine phosphatase, receptor type, f, a [Source:ZFIN;Acc:ZDB-GENE-020107-2]
ENSDARP00000008333	ENSDARG00000005518	solute carrier family 5 (sodium/glucose cotransporter), member 9 [Source:ZFIN;Acc:ZDB-GENE-080513-3]
ENSDARP00000008333	ENSDARG00000005518	solute carrier family 5 (sodium/glucose cotransporter), member 9 [Source:ZFIN;Acc:ZDB-GENE-080513-3]
ENSDARP00000008333	ENSDARG00000005518	solute carrier family 5 (sodium/glucose cotransporter), member 9 [Source:ZFIN;Acc:ZDB-GENE-080513-3]
ENSDARP00000008333	ENSDARG00000005518	solute carrier family 5 (sodium/glucose cotransporter), member 9 [Source:ZFIN;Acc:ZDB-GENE-080513-3]
ENSDARP00000008333	ENSDARG00000005518	solute carrier family 5 (sodium/glucose cotransporter), member 9 [Source:ZFIN;Acc:ZDB-GENE-080513-3]
ENSDARP00000008333	ENSDARG00000005518	solute carrier family 5 (sodium/glucose cotransporter), member 9 [Source:ZFIN;Acc:ZDB-GENE-080513-3]
ENSDARP00000008333	ENSDARG00000005518	solute carrier family 5 (sodium/glucose cotransporter), member 9 [Source:ZFIN;Acc:ZDB-GENE-080513-3]
ENSDARP00000008333	ENSDARG00000005518	solute carrier family 5 (sodium/glucose cotransporter), member 9 [Source:ZFIN;Acc:ZDB-GENE-080513-3]
ENSDARP00000008333	ENSDARG00000005518	solute carrier family 5 (sodium/glucose cotransporter), member 9 [Source:ZFIN;Acc:ZDB-GENE-080513-3]
ENSDARP00000008333	ENSDARG00000005518	solute carrier family 5 (sodium/glucose cotransporter), member 9 [Source:ZFIN;Acc:ZDB-GENE-080513-3]
ENSDARP00000008333	ENSDARG00000005518	solute carrier family 5 (sodium/glucose cotransporter), member 9 [Source:ZFIN;Acc:ZDB-GENE-080513-3]
ENSDARP00000008333	ENSDARG00000005518	solute carrier family 5 (sodium/glucose cotransporter), member 9 [Source:ZFIN;Acc:ZDB-GENE-080513-3]
ENSDARP00000008333	ENSDARG00000005518	solute carrier family 5 (sodium/glucose cotransporter), member 9 [Source:ZFIN;Acc:ZDB-GENE-080513-3]
ENSDARP00000008333	ENSDARG00000005518	solute carrier family 5 (sodium/glucose cotransporter), member 9 [Source:ZFIN;Acc:ZDB-GENE-080513-3]
ENSDARP00000008333	ENSDARG00000005518	solute carrier family 5 (sodium/glucose cotransporter), member 9 [Source:ZFIN;Acc:ZDB-GENE-080513-3]
ENSDARP00000008333	ENSDARG00000005518	solute carrier family 5 (sodium/glucose cotransporter), member 9 [Source:ZFIN;Acc:ZDB-GENE-080513-3]
ENSDARP00000008333	ENSDARG00000005518	solute carrier family 5 (sodium/glucose cotransporter), member 9 [Source:ZFIN;Acc:ZDB-GENE-080513-3]
ENSDARP00000008351	ENSDARG00000015543	S100 calcium binding protein A1 [Source:ZFIN;Acc:ZDB-GENE-040916-1]
ENSDARP00000008354	ENSDARG00000002190	chromatin modifying protein 2Bb [Source:ZFIN;Acc:ZDB-GENE-040426-2539]
ENSDARP00000008364	ENSDARG00000019529	poly (ADP-ribose) polymerase family, member 1 [Source:ZFIN;Acc:ZDB-GENE-030131-3955]
ENSDARP00000008364	ENSDARG00000019529	poly (ADP-ribose) polymerase family, member 1 [Source:ZFIN;Acc:ZDB-GENE-030131-3955]
ENSDARP00000008364	ENSDARG00000019529	poly (ADP-ribose) polymerase family, member 1 [Source:ZFIN;Acc:ZDB-GENE-030131-3955]
ENSDARP00000008366	ENSDARG00000008953	protein O-fucosyltransferase 1 [Source:ZFIN;Acc:ZDB-GENE-040303-2]
ENSDARP00000008366	ENSDARG00000008953	protein O-fucosyltransferase 1 [Source:ZFIN;Acc:ZDB-GENE-040303-2]
ENSDARP00000008366	ENSDARG00000008953	protein O-fucosyltransferase 1 [Source:ZFIN;Acc:ZDB-GENE-040303-2]
ENSDARP00000008374	ENSDARG00000012697	NK1 transcription factor related 2-like,b [Source:ZFIN;Acc:ZDB-GENE-040615-2]
ENSDARP00000008389	ENSDARG00000009903	NAD synthetase 1 [Source:ZFIN;Acc:ZDB-GENE-070615-22]
ENSDARP00000008389	ENSDARG00000009903	NAD synthetase 1 [Source:ZFIN;Acc:ZDB-GENE-070615-22]
ENSDARP00000008389	ENSDARG00000009903	NAD synthetase 1 [Source:ZFIN;Acc:ZDB-GENE-070615-22]
ENSDARP00000008389	ENSDARG00000009903	NAD synthetase 1 [Source:ZFIN;Acc:ZDB-GENE-070615-22]
ENSDARP00000008389	ENSDARG00000009903	NAD synthetase 1 [Source:ZFIN;Acc:ZDB-GENE-070615-22]
ENSDARP00000008391	ENSDARG00000007477	F-box protein 8 [Source:ZFIN;Acc:ZDB-GENE-060421-7091]
ENSDARP00000008391	ENSDARG00000007477	F-box protein 8 [Source:ZFIN;Acc:ZDB-GENE-060421-7091]
ENSDARP00000008404	ENSDARG00000011605	family with sequence similarity 116, member B [Source:ZFIN;Acc:ZDB-GENE-030131-9382]
ENSDARP00000008423	ENSDARG00000015807	RAB22A, member RAS oncogene family [Source:ZFIN;Acc:ZDB-GENE-041114-161]
ENSDARP00000008423	ENSDARG00000015807	RAB22A, member RAS oncogene family [Source:ZFIN;Acc:ZDB-GENE-041114-161]
ENSDARP00000008423	ENSDARG00000015807	RAB22A, member RAS oncogene family [Source:ZFIN;Acc:ZDB-GENE-041114-161]
ENSDARP00000008423	ENSDARG00000015807	RAB22A, member RAS oncogene family [Source:ZFIN;Acc:ZDB-GENE-041114-161]
ENSDARP00000008437	ENSDARG00000003320	family with sequence similarity 91, member A1 [Source:ZFIN;Acc:ZDB-GENE-040426-1187]
ENSDARP00000008443	ENSDARG00000034910	0
ENSDARP00000008443	ENSDARG00000034910	0
ENSDARP00000008443	ENSDARG00000034910	0
ENSDARP00000008443	ENSDARG00000034910	0
ENSDARP00000008443	ENSDARG00000034910	0
ENSDARP00000008443	ENSDARG00000034910	0
ENSDARP00000008443	ENSDARG00000034910	0
ENSDARP00000008443	ENSDARG00000034910	0
ENSDARP00000008443	ENSDARG00000034910	0
ENSDARP00000008443	ENSDARG00000034910	0
ENSDARP00000008443	ENSDARG00000034910	0
ENSDARP00000008451	ENSDARG00000025507	WD repeat domain 24 [Source:ZFIN;Acc:ZDB-GENE-040426-2012]
ENSDARP00000008451	ENSDARG00000025507	WD repeat domain 24 [Source:ZFIN;Acc:ZDB-GENE-040426-2012]
ENSDARP00000008451	ENSDARG00000025507	WD repeat domain 24 [Source:ZFIN;Acc:ZDB-GENE-040426-2012]
ENSDARP00000008454	ENSDARG00000004877	rho-associated, coiled-coil containing protein kinase 2b [Source:ZFIN;Acc:ZDB-GENE-060125-2]
ENSDARP00000008455	ENSDARG00000005897	2-deoxyribose-5-phosphate aldolase homolog (C. elegans) [Source:ZFIN;Acc:ZDB-GENE-041010-200]
ENSDARP00000008458	ENSDARG00000013533	homeo box B4a [Source:ZFIN;Acc:ZDB-GENE-990415-105]
ENSDARP00000008469	ENSDARG00000020057	bone morphogenetic protein receptor, type II b (serine/threonine kinase) [Source:ZFIN;Acc:ZDB-GENE-070618-2]
ENSDARP00000008469	ENSDARG00000020057	bone morphogenetic protein receptor, type II b (serine/threonine kinase) [Source:ZFIN;Acc:ZDB-GENE-070618-2]
ENSDARP00000008476	ENSDARG00000011870	sp8 transcription factor a [Source:ZFIN;Acc:ZDB-GENE-030131-9849]
ENSDARP00000008500	ENSDARG00000003205	N-glycanase 1 [Source:ZFIN;Acc:ZDB-GENE-050522-535]
ENSDARP00000008500	ENSDARG00000003205	N-glycanase 1 [Source:ZFIN;Acc:ZDB-GENE-050522-535]
ENSDARP00000008500	ENSDARG00000003205	N-glycanase 1 [Source:ZFIN;Acc:ZDB-GENE-050522-535]
ENSDARP00000008500	ENSDARG00000003205	N-glycanase 1 [Source:ZFIN;Acc:ZDB-GENE-050522-535]
ENSDARP00000008507	ENSDARG00000002798	component of oligomeric golgi complex 8 [Source:ZFIN;Acc:ZDB-GENE-050320-74]
ENSDARP00000008507	ENSDARG00000002798	component of oligomeric golgi complex 8 [Source:ZFIN;Acc:ZDB-GENE-050320-74]
ENSDARP00000008513	ENSDARG00000006225	DEAD (Asp-Glu-Ala-Asp) box polypeptide 39Aa [Source:ZFIN;Acc:ZDB-GENE-030131-4275]
ENSDARP00000008544	ENSDARG00000017111	family with sequence similarity 8, member A1 [Source:HGNC Symbol;Acc:16372]
ENSDARP00000008564	ENSDARG00000016233	short chain dehydrogenase/reductase family 16C, member 5a [Source:ZFIN;Acc:ZDB-GENE-040426-2049]
ENSDARP00000008564	ENSDARG00000016233	short chain dehydrogenase/reductase family 16C, member 5a [Source:ZFIN;Acc:ZDB-GENE-040426-2049]
ENSDARP00000008564	ENSDARG00000016233	short chain dehydrogenase/reductase family 16C, member 5a [Source:ZFIN;Acc:ZDB-GENE-040426-2049]
ENSDARP00000008564	ENSDARG00000016233	short chain dehydrogenase/reductase family 16C, member 5a [Source:ZFIN;Acc:ZDB-GENE-040426-2049]
ENSDARP00000008564	ENSDARG00000016233	short chain dehydrogenase/reductase family 16C, member 5a [Source:ZFIN;Acc:ZDB-GENE-040426-2049]
ENSDARP00000008564	ENSDARG00000016233	short chain dehydrogenase/reductase family 16C, member 5a [Source:ZFIN;Acc:ZDB-GENE-040426-2049]
ENSDARP00000008564	ENSDARG00000016233	short chain dehydrogenase/reductase family 16C, member 5a [Source:ZFIN;Acc:ZDB-GENE-040426-2049]
ENSDARP00000008633	ENSDARG00000019962	dopey family member 1 [Source:ZFIN;Acc:ZDB-GENE-050309-65]
[truncated: 34,988 more rows]
