# Supplementary material for: A Microarray-Based Analysis of Gametogenesis in Two Portuguese Populations of the European Clam Ruditapes decussatus
Source: PLoS One. 2014 Mar 18;9(3):e92202. doi: 10.1371/journal.pone.0092202 (PMC3958495; doi:10.1371/journal.pone.0092202)
Supplement: Table S5 — List of significant probes identified by SAM analysis (FDR = 5%; FC>1.5) by comparing sexes in Ruditapes decussatus . (XLSX) [file pone.0092202.s005.xlsx]

## Sheet: Feuil1
Probe	Fold Change	q-value(%)	Crassostrea gigas prot	Crassostrea gigas GO	Crassostrea gigas swissprot	Swiss prot
gonads_contig_77147_S	255.152	0
gonads_contig_332458_AS	238.235	0
gonads_contig_261715_N	231.711	0
gonads_contig_77177_N	229.35	0	CGI_10018498	0	0
gonads_contig_226176_AS	222.369	0
gonads_contig_17576_N	214.795	0	CGI_10006474	GO:0004888; transmembrane receptor activity; Molecular Function GO:0004930; G-protein coupled receptor activity; Molecular Function GO:0005509; calcium ion binding; Molecular Function GO:0005515; protein binding; Molecular Function GO:0007166; cell surface receptor linked signaling pathway; Biological Process GO:0007186; G-protein coupled receptor protein signaling pathway; Biological Process GO:…	CELR1_HUMAN Cadherin EGF LAG seven-pass G-type receptor 1 OS=Homo sapiens GN=CELSR1 PE=1 SV=1	sp|Q25386|SCRB_LIMPO
gonads_contig_17089_P	214.549	0	CGI_10012807	NA	NA	sp|Q9DAR0|CE049_MOUSE
gonads_contig_220124_S	212.885	0
gonads_contig_216560_S	211.706	0
gonads_contig_313893_S	211.604	0
gonads_contig_254674_P	209.987	0	CGI_10008180	0	0	sp|Q8BL66|EEA1_MOUSE
gonads_contig_256206_AS	209.728	0
gonads_contig_191496_AS	209.393	0
gonads_contig_261708_AS	206.175	0
gonads_contig_313970_AS	204.347	0
gonads_contig_196841_AS	204.287	0
gonads_contig_17220_N	203.958	0	CGI_10013393	GO:0005515; protein binding; Molecular Function	KLH13_MOUSE Kelch-like protein 13 OS=Mus musculus GN=Klhl13 PE=2 SV=3	sp|Q8BWA5|KLH31_MOUSE
gonads_contig_9798_N	203.889	0	CGI_10020939	NA	NA
gonads_contig_317526_S	203.558	0
gonads_contig_77268_N	203.463	0	CGI_10023704	GO:0016020; membrane; Cellular Component GO:0016192; vesicle-mediated transport; Biological Process	PMFBP_RAT Polyamine-modulated factor 1-binding protein 1 OS=Rattus norvegicus GN=Pmfbp1 PE=2 SV=2
gonads_contig_323989_S	202.955	0
gonads_contig_77114_S	202.708	0
gonads_contig_197844_AS	202.399	0
gonads_contig_265150_AS	201.867	0
gonads_contig_200494_AS	200.792	0
gonads_contig_9885_N	200.542	0	CGI_10010525	0	0
gonads_contig_9902_AS	199.247	0
gonads_contig_299374_S	198.972	0
gonads_contig_269073_S	198.852	0
gonads_contig_291641_AS	198.552	0
gonads_contig_331445_AS	198.288	0
gonads_contig_10031_P	198.16	0	CGI_10026289	GO:0004672; protein kinase activity; Molecular Function GO:0004674; protein serine/threonine kinase activity; Molecular Function GO:0005524; ATP binding; Molecular Function GO:0006468; protein phosphorylation; Biological Process	RN5A_MOUSE 2-5A-dependent ribonuclease OS=Mus musculus GN=Rnasel PE=2 SV=2
gonads_contig_273120_AS	197.807	0
gonads_contig_251058_S	197.754	0
gonads_contig_156037_AS	196.772	0
gonads_contig_321108_AS	196.144	0
gonads_contig_193699_P	196	0	CGI_10018058	NA	SPERI_HUMAN Speriolin OS=Homo sapiens GN=SPATC1 PE=2 SV=2	sp|Q148B6|SPERI_MOUSE
gonads_contig_483607_P	195.928	0
gonads_contig_191965_AS	194.94	0
gonads_contig_315937_S	194.722	0
gonads_contig_77074_N	193.579	0	CGI_10010615	GO:0005488; binding; Molecular Function	PGCA_CHICK Aggrecan core protein OS=Gallus gallus GN=ACAN PE=1 SV=2
gonads_contig_194175_AS	193.364	0
gonads_contig_336396_N	193.304	0	CGI_10024654	GO:0004672; protein kinase activity; Molecular Function GO:0004674; protein serine/threonine kinase activity; Molecular Function GO:0005524; ATP binding; Molecular Function GO:0006468; protein phosphorylation; Biological Process GO:0023034; intracellular signaling pathway; Biological Process	NEK6_RAT Serine/threonine-protein kinase Nek6 OS=Rattus norvegicus GN=Nek6 PE=2 SV=1	sp|Q86I06|NEK3_DICDI
gonads_contig_214756_S	192.72	0
gonads_contig_248232_S	191.862	0
gonads_contig_312309_S	191.617	0
gonads_contig_17136_N	191.416	0	CGI_10003879	GO:0004672; protein kinase activity; Molecular Function GO:0004674; protein serine/threonine kinase activity; Molecular Function GO:0005524; ATP binding; Molecular Function GO:0006468; protein phosphorylation; Biological Process	STK25_MOUSE Serine/threonine-protein kinase 25 OS=Mus musculus GN=Stk25 PE=1 SV=1	sp|Q8XJL8|PKN2_CLOPE
gonads_contig_196121_S	191.396	0
gonads_contig_17063_P	191.297	0
gonads_contig_192299_AS	191.214	0
gonads_contig_176688_S	190.648	0
gonads_contig_10024_P	190.551	0.00424132	CGI_10014917	GO:0005737; cytoplasm; Cellular Component GO:0016491; oxidoreductase activity; Molecular Function GO:0017000; antibiotic biosynthetic process; Biological Process	NECA3_HUMAN N-terminal EF-hand calcium-binding protein 3 OS=Homo sapiens GN=NECAB3 PE=1 SV=2
gonads_contig_306256_AS	190.527	0
gonads_contig_190591_AS	190.482	0
gonads_contig_428406_AS	190.351	0
gonads_contig_182446_P	190.3	0	CGI_10020549	GO:0005515; protein binding; Molecular Function	KLH10_HUMAN Kelch-like protein 10 OS=Homo sapiens GN=KLHL10 PE=2 SV=1	sp|Q6JEL3|KLH10_RAT
gonads_contig_276991_AS	190.081	0
gonads_contig_486117_S	189.266	0
gonads_contig_484795_P	188.919	0	CGI_10018112	GO:0004672; protein kinase activity; Molecular Function GO:0004674; protein serine/threonine kinase activity; Molecular Function GO:0004692; cGMP-dependent protein kinase activity; Molecular Function GO:0005524; ATP binding; Molecular Function GO:0006468; protein phosphorylation; Biological Process	KGP1_DROME cGMP-dependent protein kinase, isozyme 1 OS=Drosophila melanogaster GN=Pkg21D PE=1 SV=2	sp|P42818|KPK1_ARATH
gonads_contig_77113_AS	188.797	0
gonads_contig_213410_S	188.135	0
gonads_contig_225694_AS	187.846	0
gonads_contig_198675_AS	187.247	0
gonads_contig_206927_AS	187.198	0
gonads_contig_207006_S	184.826	0
gonads_contig_10323_S	184.091	0
gonads_contig_17065_N	183.887	0	CGI_10006474	GO:0004888; transmembrane receptor activity; Molecular Function GO:0004930; G-protein coupled receptor activity; Molecular Function GO:0005509; calcium ion binding; Molecular Function GO:0005515; protein binding; Molecular Function GO:0007166; cell surface receptor linked signaling pathway; Biological Process GO:0007186; G-protein coupled receptor protein signaling pathway; Biological Process GO:…	CELR1_HUMAN Cadherin EGF LAG seven-pass G-type receptor 1 OS=Homo sapiens GN=CELSR1 PE=1 SV=1	sp|Q25390|SCRA_LIMPO
gonads_contig_193186_S	183.741	0
gonads_contig_9875_P	183.561	0	CGI_10024355	GO:0000166; nucleotide binding; Molecular Function GO:0005515; protein binding; Molecular Function	TRIPB_HUMAN Thyroid receptor-interacting protein 11 OS=Homo sapiens GN=TRIP11 PE=1 SV=2	sp|P39922|MYS3_HYDVU
gonads_contig_262188_N	183.337	0	CGI_10011162	NA	HMU_HALWD Halomucin OS=Haloquadratum walsbyi (strain DSM 16790) GN=hmu PE=4 SV=1	sp|Q01033|VG48_SHV21
gonads_contig_288417_AS	182.467	0
gonads_contig_317979_S	182.07	0
gonads_contig_220118_S	181.999	0
gonads_contig_481883_N	181.723	0	CGI_10002456	GO:0003924; GTPase activity; Molecular Function GO:0005198; structural molecule activity; Molecular Function GO:0005525; GTP binding; Molecular Function GO:0005874; microtubule; Cellular Component GO:0007017; microtubule-based process; Biological Process GO:0007018; microtubule-based movement; Biological Process GO:0043234; protein complex; Cellular Component GO:0051258; protein polymerization; B…	TBA_LYTPI Tubulin alpha chain (Fragment) OS=Lytechinus pictus PE=3 SV=1	sp|P18258|TBA1_PARLI
gonads_contig_264876_AS	181.327	0
gonads_contig_307447_P	181.179	0	CGI_10006474	GO:0004888; transmembrane receptor activity; Molecular Function GO:0004930; G-protein coupled receptor activity; Molecular Function GO:0005509; calcium ion binding; Molecular Function GO:0005515; protein binding; Molecular Function GO:0007166; cell surface receptor linked signaling pathway; Biological Process GO:0007186; G-protein coupled receptor protein signaling pathway; Biological Process GO:…	CELR1_HUMAN Cadherin EGF LAG seven-pass G-type receptor 1 OS=Homo sapiens GN=CELSR1 PE=1 SV=1	sp|Q96PQ7|KLHL5_HUMAN
gonads_contig_335676_S	181.114	0
gonads_contig_14129_AS	180.743	0
gonads_contig_480760_P	180.603	0	CGI_10011559	NA	FA78B_MOUSE Protein FAM78B OS=Mus musculus GN=Fam78b PE=2 SV=2	sp|Q8C552|FA78A_MOUSE
gonads_contig_266157_S	180.27	0
gonads_contig_9914_P	180.265	0	CGI_10010967	NA	NA	sp|Q6FY25|SP110_CANGA
gonads_contig_142684_S	180.217	0
gonads_contig_136204_S	180.086	0
gonads_contig_263650_S	179.988	0
gonads_contig_10172_AS	179.556	0
gonads_contig_197210_N	179.466	0	CGI_10020549	GO:0005515; protein binding; Molecular Function	KLH10_HUMAN Kelch-like protein 10 OS=Homo sapiens GN=KLHL10 PE=2 SV=1	sp|Q6JEL3|KLH10_RAT
gonads_contig_287840_S	178.583	0
gonads_contig_191861_AS	178.443	0
gonads_contig_258586_S	178.069	0
gonads_contig_282146_AS	177.164	0
gonads_contig_236923_P	176.975	0	CGI_10028748	0	0
gonads_contig_10314_S	176.652	0
gonads_contig_219235_N	175.99	0	CGI_10028926	GO:0007186; G-protein coupled receptor protein signaling pathway; Biological Process GO:0016021; integral to membrane; Cellular Component	QRFPR_HUMAN Pyroglutamylated RFamide peptide receptor OS=Homo sapiens GN=QRFPR PE=1 SV=2
gonads_contig_297524_AS	175.906	0
gonads_contig_196088_AS	175.747	0
gonads_contig_341965_S	175.131	0
gonads_contig_44659_AS	174.961	0
gonads_contig_251909_N	174.888	0	CGI_10009742	GO:0004672; protein kinase activity; Molecular Function GO:0005515; protein binding; Molecular Function GO:0005524; ATP binding; Molecular Function GO:0006468; protein phosphorylation; Biological Process	ANR17_HUMAN Ankyrin repeat domain-containing protein 17 OS=Homo sapiens GN=ANKRD17 PE=1 SV=3	sp|Q8Q0U0|Y045_METMA
gonads_contig_287799_AS	174.789	0
gonads_contig_143782_AS	174.769	0
gonads_contig_161264_N	174.681	0	CGI_10018058	NA	SPERI_HUMAN Speriolin OS=Homo sapiens GN=SPATC1 PE=2 SV=2
gonads_contig_197242_P	174.391	0	CGI_10006424	NA	CCD63_BOVIN Coiled-coil domain-containing protein 63 OS=Bos taurus GN=CCDC63 PE=2 SV=1	sp|Q2T9W3|CCD63_BOVIN
gonads_contig_306056_AS	174.048	0
gonads_contig_17547_AS	173.91	0
gonads_contig_320816_S	173.568	0
gonads_contig_237477_AS	172.909	0
gonads_contig_17108_P	172.738	0	CGI_10011559	NA	FA78B_MOUSE Protein FAM78B OS=Mus musculus GN=Fam78b PE=2 SV=2	sp|Q8C552|FA78A_MOUSE
gonads_contig_136965_AS	172.31	0
gonads_contig_277104_AS	172.238	0
gonads_contig_258181_S	171.774	0
gonads_contig_192386_N	171.145	0	CGI_10017400	NA	NA
gonads_contig_258514_S	170.214	0
gonads_contig_17384_S	170.144	0
gonads_contig_313943_S	169.756	0
gonads_contig_296868_S	169.63	0
gonads_contig_17581_P	169.622	0	CGI_10014476	GO:0004672; protein kinase activity; Molecular Function GO:0004674; protein serine/threonine kinase activity; Molecular Function GO:0005524; ATP binding; Molecular Function GO:0006468; protein phosphorylation; Biological Process	TSSK1_BOVIN Testis-specific serine/threonine-protein kinase 1 OS=Bos taurus GN=TSSK1B PE=2 SV=1	sp|Q3SZW1|TSSK1_BOVIN
gonads_contig_325853_S	169.576	0
gonads_contig_264439_S	169.259	0
gonads_contig_156100_AS	169.12	0
gonads_contig_77148_S	169.051	0
gonads_contig_194784_S	168.462	0
gonads_contig_260402_S	168.33	0
gonads_contig_322696_S	168.201	0
gonads_contig_398173_N	168.077	0.00424132	CGI_10025257	GO:0004383; guanylate cyclase activity; Molecular Function GO:0006182; cGMP biosynthetic process; Biological Process GO:0009190; cyclic nucleotide biosynthetic process; Biological Process GO:0016849; phosphorus-oxygen lyase activity; Molecular Function GO:0020037; heme binding; Molecular Function GO:0023034; intracellular signaling pathway; Biological Process	GCYB1_HUMAN Guanylate cyclase soluble subunit beta-1 OS=Homo sapiens GN=GUCY1B3 PE=1 SV=1	sp|P22717|GCYB2_RAT
gonads_contig_300184_AS	167.58	0
gonads_contig_315908_P	167.473	0	CGI_10025548	0	0
gonads_contig_195973_P	167.319	0	CGI_10025990	NA	NA
gonads_contig_317260_S	167.114	0
gonads_contig_10291_N	166.92	0	CGI_10002215	NA	NA
gonads_contig_333824_S	166.734	0
gonads_contig_225616_S	166.253	0
gonads_contig_252679_S	166.039	0
gonads_contig_320822_S	165.809	0
gonads_contig_313897_AS	165.632	0
gonads_contig_210072_S	165.087	0
gonads_contig_225628_S	164.934	0
gonads_contig_192314_AS	164.792	0
gonads_contig_17048_P	164.791	0	CGI_10018171	NA	TXB1B_DANRE Tax1-binding protein 1 homolog B OS=Danio rerio GN=tax1bp1b PE=2 SV=3	sp|O18737|CACO2_BOVIN
gonads_contig_287257_AS	164.754	0
gonads_contig_195110_S	164.47	0
gonads_contig_17129_S	164.427	0
gonads_contig_292797_P	163.74	0	CGI_10023027	GO:0004645; phosphorylase activity; Molecular Function GO:0005975; carbohydrate metabolic process; Biological Process	PYGM_BOVIN Glycogen phosphorylase, muscle form OS=Bos taurus GN=PYGM PE=1 SV=3	sp|P00489|PYGM_RABIT
gonads_contig_9793_S	163.591	0
gonads_contig_340610_S	163.583	0
gonads_contig_18196_P	163.361	0.00424132	CGI_10025257	GO:0004383; guanylate cyclase activity; Molecular Function GO:0006182; cGMP biosynthetic process; Biological Process GO:0009190; cyclic nucleotide biosynthetic process; Biological Process GO:0016849; phosphorus-oxygen lyase activity; Molecular Function GO:0020037; heme binding; Molecular Function GO:0023034; intracellular signaling pathway; Biological Process	GCYB1_HUMAN Guanylate cyclase soluble subunit beta-1 OS=Homo sapiens GN=GUCY1B3 PE=1 SV=1	sp|P22717|GCYB2_RAT
gonads_contig_307638_S	163.074	0
gonads_contig_316240_S	163.051	0
gonads_contig_263867_S	162.835	0
gonads_contig_203895_N	162.809	0	CGI_10020550	GO:0005515; protein binding; Molecular Function	KLH10_HUMAN Kelch-like protein 10 OS=Homo sapiens GN=KLHL10 PE=2 SV=1	sp|Q05516|ZBT16_HUMAN
gonads_contig_226064_P	162.746	0	CGI_10018023	GO:0007601; visual perception; Biological Process GO:0016021; integral to membrane; Cellular Component	PRPH2_CHICK Peripherin-2 OS=Gallus gallus GN=PRPH2 PE=2 SV=1	sp|O42583|PRPH2_XENLA
gonads_contig_274285_AS	162.701	0
gonads_contig_322696_AS	162.516	0
gonads_contig_281355_N	162.404	0	CGI_10023121	GO:0005515; protein binding; Molecular Function	KLHL3_HUMAN Kelch-like protein 3 OS=Homo sapiens GN=KLHL3 PE=1 SV=2	sp|Q25390|SCRA_LIMPO
gonads_contig_265999_AS	162.293	0
gonads_contig_77140_AS	162.231	0
gonads_contig_332226_S	162.118	0
gonads_contig_482800_S	161.401	0
gonads_contig_17054_S	161.126	0
gonads_contig_212817_P	161.093	0	CGI_10006791	NA	TXB1B_DANRE Tax1-binding protein 1 homolog B OS=Danio rerio GN=tax1bp1b PE=2 SV=3
gonads_contig_177209_P	160.958	0	CGI_10016530	GO:0004645; phosphorylase activity; Molecular Function GO:0005975; carbohydrate metabolic process; Biological Process	PYGM_MOUSE Glycogen phosphorylase, muscle form OS=Mus musculus GN=Pygm PE=1 SV=3	sp|P00489|PYGM_RABIT
gonads_contig_315214_AS	160.674	0
gonads_contig_319184_AS	160.601	0
gonads_contig_264123_N	160.272	0	CGI_10010065	NA	NA
gonads_contig_318155_P	160.231	0	CGI_10022111	GO:0004672; protein kinase activity; Molecular Function GO:0004674; protein serine/threonine kinase activity; Molecular Function GO:0005524; ATP binding; Molecular Function GO:0006468; protein phosphorylation; Biological Process	KS6B1_RABIT Ribosomal protein S6 kinase beta-1 OS=Oryctolagus cuniculus GN=RPS6KB1 PE=2 SV=1	sp|P10666|KS6AB_XENLA
gonads_contig_322386_AS	160.137	0
gonads_contig_257331_AS	159.715	0
gonads_contig_186786_N	159.677	0	CGI_10020549	GO:0005515; protein binding; Molecular Function	KLH10_HUMAN Kelch-like protein 10 OS=Homo sapiens GN=KLHL10 PE=2 SV=1	sp|Q6JEL3|KLH10_RAT
gonads_contig_216868_S	159.432	0
gonads_contig_10176_P	159.035	0	CGI_10009850	0	0
gonads_contig_318322_AS	158.915	0
gonads_contig_264443_S	158.807	0
gonads_contig_318120_N	158.328	0	CGI_10026288	GO:0006397; mRNA processing; Biological Process GO:0016891; endoribonuclease activity, producing 5'-phosphomonoesters; Molecular Function	ERN2_MOUSE Serine/threonine-protein kinase/endoribonuclease IRE2 OS=Mus musculus GN=Ern2 PE=2 SV=1	sp|Q54IE8|IRLE_DICDI
gonads_contig_206933_AS	158.182	0
gonads_contig_191799_P	158.167	0	CGI_10024031	NA	NA	sp|Q3TZ65|OD3L2_MOUSE
gonads_contig_192852_AS	157.766	0
gonads_contig_199256_AS	157.591	0
gonads_contig_316505_AS	157.471	0
gonads_contig_9846_N	157.333	0	CGI_10003383	0	0
gonads_contig_190585_AS	157.28	0
gonads_contig_306144_AS	157.142	0
gonads_contig_271223_S	157.128	0
gonads_contig_296574_AS	157.11	0
gonads_contig_192305_P	156.523	0	CGI_10025424	GO:0003676; nucleic acid binding; Molecular Function	RSP7_CAEEL Probable splicing factor, arginine/serine-rich 7 OS=Caenorhabditis elegans GN=rsp-7 PE=2 SV=3
gonads_contig_9792_N	156.428	0	CGI_10026291	GO:0005515; protein binding; Molecular Function	ANKH1_HUMAN Ankyrin repeat and KH domain-containing protein 1 OS=Homo sapiens GN=ANKHD1 PE=1 SV=1	sp|Q8Q0U0|Y045_METMA
gonads_contig_280206_P	156.099	0	CGI_10004570	GO:0005488; binding; Molecular Function GO:0005515; protein binding; Molecular Function	RICTR_HUMAN Rapamycin-insensitive companion of mTOR OS=Homo sapiens GN=RICTOR PE=1 SV=1	sp|Q8Q0U0|Y045_METMA
gonads_contig_287367_S	156.07	0
gonads_contig_17430_N	155.587	0	CGI_10017957	0	0
gonads_contig_53693_N	155.53	0.00424132	CGI_10025257	GO:0004383; guanylate cyclase activity; Molecular Function GO:0006182; cGMP biosynthetic process; Biological Process GO:0009190; cyclic nucleotide biosynthetic process; Biological Process GO:0016849; phosphorus-oxygen lyase activity; Molecular Function GO:0020037; heme binding; Molecular Function GO:0023034; intracellular signaling pathway; Biological Process	GCYB1_HUMAN Guanylate cyclase soluble subunit beta-1 OS=Homo sapiens GN=GUCY1B3 PE=1 SV=1	sp|O54865|GCYB1_MOUSE
gonads_contig_333411_AS	155.427	0	CGI_10026748	NA	CO6A5_HUMAN Collagen alpha-5(VI) chain OS=Homo sapiens GN=COL29A1 PE=1 SV=1
gonads_contig_17244_N	155.376	0.00424132	CGI_10009317	GO:0004383; guanylate cyclase activity; Molecular Function GO:0006182; cGMP biosynthetic process; Biological Process GO:0009190; cyclic nucleotide biosynthetic process; Biological Process GO:0016849; phosphorus-oxygen lyase activity; Molecular Function GO:0020037; heme binding; Molecular Function GO:0023034; intracellular signaling pathway; Biological Process	GCYB2_RAT Guanylate cyclase soluble subunit beta-2 OS=Rattus norvegicus GN=Gucy1b2 PE=2 SV=1	sp|P22717|GCYB2_RAT
gonads_contig_135052_S	154.952	0
gonads_contig_328399_P	154.857	0	CGI_10014209	GO:0005515; protein binding; Molecular Function	BTBD6_MOUSE BTB/POZ domain-containing protein 6 OS=Mus musculus GN=Btbd6 PE=2 SV=2	sp|Q5TZE1|BTB6B_DANRE
gonads_contig_327281_AS	154.172	0
gonads_contig_192325_S	154.034	0
gonads_contig_194446_AS	153.416	0
gonads_contig_261185_S	153.239	0
gonads_contig_330775_P	153.103	0	CGI_10023121	GO:0005515; protein binding; Molecular Function	KLHL3_HUMAN Kelch-like protein 3 OS=Homo sapiens GN=KLHL3 PE=1 SV=2	sp|Q25390|SCRA_LIMPO
gonads_contig_9994_P	152.312	0	CGI_10024523	GO:0004672; protein kinase activity; Molecular Function GO:0004674; protein serine/threonine kinase activity; Molecular Function GO:0005524; ATP binding; Molecular Function GO:0006468; protein phosphorylation; Biological Process	TSSK5_MOUSE Testis-specific serine/threonine-protein kinase 5 OS=Mus musculus GN=Tssk5 PE=2 SV=2	sp|Q8C1R0|TSSK5_MOUSE
gonads_contig_196037_S	152.25	0
gonads_contig_220840_AS	152.238	0
gonads_contig_17060_N	151.071	0	CGI_10015424	GO:0004672; protein kinase activity; Molecular Function GO:0004674; protein serine/threonine kinase activity; Molecular Function GO:0005524; ATP binding; Molecular Function GO:0006468; protein phosphorylation; Biological Process	SMKX_MOUSE Sperm motility kinase X OS=Mus musculus PE=2 SV=1	sp|O65554|CIPK6_ARATH
gonads_contig_336174_S	150.978	0
gonads_contig_209633_S	150.954	0
gonads_contig_338695_AS	150.682	0
gonads_contig_335651_S	150.453	0
gonads_contig_274321_AS	150.226	0
gonads_contig_196841_S	149.372	0
gonads_contig_339825_S	148.335	0
gonads_contig_206606_P	148.294	0	CGI_10008831	NA	CX065_MOUSE Uncharacterized protein CXorf65 homolog OS=Mus musculus GN=Gm614 PE=2 SV=1	sp|Q3V2K1|CX065_MOUSE
gonads_contig_295486_S	148.234	0
gonads_contig_228834_P	148.216	0	CGI_10017002	NA	NA	sp|B2RV13|CQ105_HUMAN
gonads_contig_201377_AS	148.035	0
gonads_contig_208839_S	147.727	0
gonads_contig_191758_S	147.018	0
gonads_contig_10224_N	146.923	0	CGI_10004544	GO:0005622; intracellular; Cellular Component GO:0008270; zinc ion binding; Molecular Function	ZFAT_MOUSE Zinc finger protein ZFAT OS=Mus musculus GN=Zfat PE=1 SV=2	sp|Q6PG37|ZN790_HUMAN
gonads_contig_265966_N	146.656	0	CGI_10006173	NA	RB6I2_MOUSE ELKS/RAB6-interacting/CAST family member 1 OS=Mus musculus GN=Erc1 PE=1 SV=1
gonads_contig_257741_AS	146.591	0
gonads_contig_199418_N	146.364	0	CGI_10026549	GO:0004672; protein kinase activity; Molecular Function GO:0004674; protein serine/threonine kinase activity; Molecular Function GO:0005515; protein binding; Molecular Function GO:0005524; ATP binding; Molecular Function GO:0006468; protein phosphorylation; Biological Process	PAK1_BOVIN Serine/threonine-protein kinase PAK 1 OS=Bos taurus GN=PAK1 PE=2 SV=1	sp|O14427|CLA4_CANAX
gonads_contig_266125_AS	146.126	0
gonads_contig_272318_AS	145.497	0
gonads_contig_313971_AS	145.127	0
gonads_contig_14307_N	144.79	0	CGI_10010759	GO:0000166; nucleotide binding; Molecular Function GO:0003924; GTPase activity; Molecular Function GO:0005525; GTP binding; Molecular Function GO:0017111; nucleoside-triphosphatase activity; Molecular Function	SLIP_HUMAN GTPase SLIP-GC OS=Homo sapiens GN=C8orf80 PE=1 SV=2	sp|Q9W596|FUTSC_DROME
gonads_contig_319835_S	144.54	0
gonads_contig_201949_S	144.124	0
gonads_contig_257736_AS	143.806	0
gonads_contig_286095_AS	143.737	0
gonads_contig_265170_AS	143.374	0
gonads_contig_315697_S	143.03	0
gonads_contig_17450_AS	142.293	0
gonads_contig_165676_AS	142.216	0
gonads_contig_280585_AS	142.151	0
gonads_contig_258639_AS	142.011	0
gonads_contig_198911_AS	141.452	0
gonads_contig_321608_S	140.409	0
gonads_contig_77217_AS	139.6	0
gonads_contig_17176_AS	139.309	0
gonads_contig_270489_AS	136.984	0
gonads_contig_223156_S	136.533	0
gonads_contig_314064_P	136.112	0	CGI_10013393	GO:0005515; protein binding; Molecular Function	KLH13_MOUSE Kelch-like protein 13 OS=Mus musculus GN=Klhl13 PE=2 SV=3	sp|Q80T74|KLH29_MOUSE
gonads_contig_319438_AS	136.097	0
gonads_contig_17489_P	135.979	0	CGI_10011939	GO:0003824; catalytic activity; Molecular Function GO:0004114; 3',5'-cyclic-nucleotide phosphodiesterase activity; Molecular Function GO:0005515; protein binding; Molecular Function GO:0007165; signal transduction; Biological Process GO:0008081; phosphoric diester hydrolase activity; Molecular Function	PDE10_HUMAN cAMP and cAMP-inhibited cGMP 3',5'-cyclic phosphodiesterase 10A OS=Homo sapiens GN=PDE10A PE=1 SV=1	sp|Q9Y233|PDE10_HUMAN
gonads_contig_260215_S	135.707	0
gonads_contig_17251_P	135.505	0	CGI_10019413	GO:0005525; GTP binding; Molecular Function GO:0005622; intracellular; Cellular Component GO:0006886; intracellular protein transport; Biological Process GO:0007264; small GTPase mediated signal transduction; Biological Process	ARF5_ARATH Probable ADP-ribosylation factor At2g18390 OS=Arabidopsis thaliana GN=At2g18390 PE=2 SV=1	sp|P25160|ARL1_DROME
gonads_contig_191771_S	135.309	0
gonads_contig_191469_S	135.061	0
gonads_contig_7755_AS	135.05	0
gonads_contig_331792_AS	134.668	0
gonads_contig_281767_S	134.391	0
gonads_contig_220991_AS	134.351	0
gonads_contig_51142_P	134.283	0	CGI_10020120	GO:0005509; calcium ion binding; Molecular Function GO:0007156; homophilic cell adhesion; Biological Process GO:0016020; membrane; Cellular Component	CAD23_RAT Cadherin-23 OS=Rattus norvegicus GN=Cdh23 PE=2 SV=1	sp|Q9V5N8|STAN_DROME
gonads_contig_265996_AS	133.689	0
gonads_contig_316335_AS	133.685	0
gonads_contig_152708_AS	133.461	0
gonads_contig_269472_S	132.903	0
gonads_contig_268312_AS	132.738	0
gonads_contig_391404_P	132.706	0	CGI_10022162	GO:0004672; protein kinase activity; Molecular Function GO:0004674; protein serine/threonine kinase activity; Molecular Function GO:0005515; protein binding; Molecular Function GO:0005524; ATP binding; Molecular Function GO:0006468; protein phosphorylation; Biological Process GO:0023034; intracellular signaling pathway; Biological Process	KPCI_HUMAN Protein kinase C iota type OS=Homo sapiens GN=PRKCI PE=1 SV=2	sp|P49673|KAPC_ASCSU
gonads_contig_251894_AS	132.616	0
gonads_contig_10442_S	132.354	0
gonads_contig_17325_AS	132.27	0
gonads_contig_263100_AS	131.895	0
gonads_contig_342252_S	131.668	0
gonads_contig_136768_S	131.587	0
gonads_contig_190487_S	131.391	0
gonads_contig_17126_AS	130.958	0
gonads_contig_196664_P	130.727	0	CGI_10009757	GO:0055085; transmembrane transport; Biological Process	MOT10_DANRE Monocarboxylate transporter 10 OS=Danio rerio GN=slc16a10 PE=2 SV=1	sp|Q3U9N9|MOT10_MOUSE
gonads_contig_317581_N	129.687	0
gonads_contig_66489_AS	129.372	0
gonads_contig_17253_P	129.207	0
gonads_contig_17042_N	128.395	0	CGI_10021476	GO:0005515; protein binding; Molecular Function	KLH10_HUMAN Kelch-like protein 10 OS=Homo sapiens GN=KLHL10 PE=2 SV=1	sp|Q6JEL2|KLH10_HUMAN
gonads_contig_250745_AS	127.846	0
gonads_contig_191828_AS	127.64	0	CGI_10024431	0	0	sp|Q9NL38|MA66_PINMA
gonads_contig_339468_S	126.703	0
gonads_contig_178887_AS	126.225	0
gonads_contig_284227_AS	125.944	0
gonads_contig_137854_AS	125.736	0
gonads_contig_259862_P	125.536	0	CGI_10018773	GO:0005515; protein binding; Molecular Function	KLH13_CHICK Kelch-like protein 13 OS=Gallus gallus GN=KLHL13 PE=2 SV=1	sp|Q6INL2|KLH30_XENLA
gonads_contig_189885_P	124.972	0	CGI_10022162	GO:0004672; protein kinase activity; Molecular Function GO:0004674; protein serine/threonine kinase activity; Molecular Function GO:0005515; protein binding; Molecular Function GO:0005524; ATP binding; Molecular Function GO:0006468; protein phosphorylation; Biological Process GO:0023034; intracellular signaling pathway; Biological Process	KPCI_HUMAN Protein kinase C iota type OS=Homo sapiens GN=PRKCI PE=1 SV=2	sp|O45818|DKF2_CAEEL
gonads_contig_18137_S	124.885	0
gonads_contig_249759_AS	124.351	0
gonads_contig_10332_N	123.926	0	CGI_10021367	0	0
gonads_contig_344589_N	123.151	0	CGI_10028660	GO:0004672; protein kinase activity; Molecular Function GO:0004674; protein serine/threonine kinase activity; Molecular Function GO:0005524; ATP binding; Molecular Function GO:0006468; protein phosphorylation; Biological Process	TSSK1_BOVIN Testis-specific serine/threonine-protein kinase 1 OS=Bos taurus GN=TSSK1B PE=2 SV=1	sp|O54863|TSSK2_MOUSE
gonads_contig_280286_S	122.176	0
gonads_contig_35466_S	122.046	0.0801037
gonads_contig_75826_N	121.894	0	CGI_10015690	GO:0004672; protein kinase activity; Molecular Function GO:0004674; protein serine/threonine kinase activity; Molecular Function GO:0005524; ATP binding; Molecular Function GO:0006468; protein phosphorylation; Biological Process	TSSK4_MOUSE Testis-specific serine/threonine-protein kinase 4 OS=Mus musculus GN=Tssk4 PE=2 SV=1	sp|Q9D411|TSSK4_MOUSE
gonads_contig_286999_S	121.526	0
gonads_contig_254662_AS	121.47	0
gonads_contig_169329_N	121.191	0	CGI_10014007	NA	BTBDG_MACFA BTB/POZ domain-containing protein 16 OS=Macaca fascicularis GN=BTBD16 PE=2 SV=1
gonads_contig_77146_AS	120.989	0.0272451
gonads_contig_9991_S	119.815	0	CGI_10021820	NA	STIL_HUMAN SCL-interrupting locus protein OS=Homo sapiens GN=STIL PE=1 SV=2	sp|Q8ILR9|YPF17_PLAF7
gonads_contig_17074_P	119.484	0	CGI_10012434	NA	NA
gonads_contig_36332_S	119.306	0
gonads_contig_322021_S	119.28	0
gonads_contig_273373_N	119.132	0	CGI_10010378	GO:0005515; protein binding; Molecular Function	KI67_HUMAN Antigen KI-67 OS=Homo sapiens GN=MKI67 PE=1 SV=2	sp|Q92954|PRG4_HUMAN
gonads_contig_193914_AS	118.794	0
gonads_contig_338257_AS	118.672	0
gonads_contig_296515_S	118.596	0
gonads_contig_222388_S	118.441	0
gonads_contig_287088_S	118.328	0
gonads_contig_332867_AS	118.231	0
gonads_contig_274826_S	118.044	0
gonads_contig_236112_S	117.315	0
gonads_contig_313172_N	116.725	0	CGI_10023399	GO:0005509; calcium ion binding; Molecular Function GO:0005515; protein binding; Molecular Function	WAK5_ARATH Wall-associated receptor kinase 5 OS=Arabidopsis thaliana GN=WAK5 PE=2 SV=1	sp|Q61555|FBN2_MOUSE
gonads_contig_203666_S	116.709	0
gonads_contig_77054_P	115.915	0	CGI_10014995	GO:0003824; catalytic activity; Molecular Function GO:0005975; carbohydrate metabolic process; Biological Process GO:0030246; carbohydrate binding; Molecular Function	STBD1_HUMAN Starch-binding domain-containing protein 1 OS=Homo sapiens GN=STBD1 PE=1 SV=1	sp|O95210|STBD1_HUMAN
gonads_contig_313715_AS	115.707	0
gonads_contig_243760_S	115.277	0
gonads_contig_226162_S	115.196	0
gonads_contig_283577_AS	114.274	0
gonads_contig_276151_AS	114.266	0
gonads_contig_293387_S	113.997	0
gonads_contig_288903_AS	113.612	0
gonads_contig_334103_N	113.423	0	CGI_10011939	GO:0003824; catalytic activity; Molecular Function GO:0004114; 3',5'-cyclic-nucleotide phosphodiesterase activity; Molecular Function GO:0005515; protein binding; Molecular Function GO:0007165; signal transduction; Biological Process GO:0008081; phosphoric diester hydrolase activity; Molecular Function	PDE10_HUMAN cAMP and cAMP-inhibited cGMP 3',5'-cyclic phosphodiesterase 10A OS=Homo sapiens GN=PDE10A PE=1 SV=1	sp|Q9Y233|PDE10_HUMAN
gonads_contig_260769_P	112.097	0	CGI_10021480	GO:0016301; kinase activity; Molecular Function GO:0016772; transferase activity, transferring phosphorus-containing groups; Molecular Function	KARG_LIOJA Arginine kinase OS=Liolophura japonica PE=2 SV=1	sp|O15990|KARG_LIOJA
gonads_contig_17097_P	112.047	0	CGI_10014625	NA	NA
gonads_contig_47926_AS	111.751	0
gonads_contig_191914_AS	111.488	0
gonads_contig_485467_S	111.267	0
gonads_contig_203862_S	110.82	0
gonads_contig_193089_S	110.486	0
gonads_contig_336136_AS	109.782	0
gonads_contig_257499_N	109.542	0	CGI_10014625	NA	NA	sp|Q5CZC0|FSIP2_HUMAN
gonads_contig_314515_AS	109.505	0
gonads_contig_333170_AS	109.16	0
gonads_contig_316839_AS	108.162	0
gonads_contig_17314_N	107.706	0	CGI_10016781	GO:0005515; protein binding; Molecular Function	FBX39_RAT F-box only protein 39 OS=Rattus norvegicus GN=Fbxo39 PE=2 SV=2	sp|Q66H10|FBX39_RAT
gonads_contig_225987_S	107.488	0
gonads_contig_145893_N	107.327	0	CGI_10011939	GO:0003824; catalytic activity; Molecular Function GO:0004114; 3',5'-cyclic-nucleotide phosphodiesterase activity; Molecular Function GO:0005515; protein binding; Molecular Function GO:0007165; signal transduction; Biological Process GO:0008081; phosphoric diester hydrolase activity; Molecular Function	PDE10_HUMAN cAMP and cAMP-inhibited cGMP 3',5'-cyclic phosphodiesterase 10A OS=Homo sapiens GN=PDE10A PE=1 SV=1	sp|Q9Y233|PDE10_HUMAN
gonads_contig_263650_AS	106.373	0
gonads_contig_345179_P	106.246	0	CGI_10020550	GO:0005515; protein binding; Molecular Function	KLH10_HUMAN Kelch-like protein 10 OS=Homo sapiens GN=KLHL10 PE=2 SV=1	sp|Q6JEL2|KLH10_HUMAN
gonads_contig_174530_S	106.135	0
gonads_contig_193565_AS	105.909	0
gonads_contig_175386_AS	105.656	0
gonads_contig_188466_P	105.598	0	CGI_10006895	NA	EPI1_CAEEL Laminin-like protein epi-1 OS=Caenorhabditis elegans GN=epi-1 PE=1 SV=1
gonads_contig_9981_S	105.568	0
gonads_contig_8038_AS	105.388	0
gonads_contig_382692_N	105.027	0	CGI_10015302	GO:0005515; protein binding; Molecular Function	KLDC4_HUMAN Kelch domain-containing protein 4 OS=Homo sapiens GN=KLHDC4 PE=1 SV=1	sp|Q8TBB5|KLDC4_HUMAN
gonads_contig_316418_S	104.594	0
gonads_contig_7813_AS	104.243	0
gonads_contig_191975_AS	104.122	0
gonads_contig_77128_AS	103.816	0				sp|Q9H2D6|TARA_HUMAN
gonads_contig_307438_AS	103.31	0
gonads_contig_345329_N	103.157	0	CGI_10011939	GO:0003824; catalytic activity; Molecular Function GO:0004114; 3',5'-cyclic-nucleotide phosphodiesterase activity; Molecular Function GO:0005515; protein binding; Molecular Function GO:0007165; signal transduction; Biological Process GO:0008081; phosphoric diester hydrolase activity; Molecular Function	PDE10_HUMAN cAMP and cAMP-inhibited cGMP 3',5'-cyclic phosphodiesterase 10A OS=Homo sapiens GN=PDE10A PE=1 SV=1	sp|Q9Y233|PDE10_HUMAN
gonads_contig_226208_P	102.907	0
gonads_contig_171534_S	102.153	0
gonads_contig_269080_AS	102.019	0
gonads_contig_210254_P	101.859	0	CGI_10007570	GO:0003924; GTPase activity; Molecular Function GO:0005198; structural molecule activity; Molecular Function GO:0005525; GTP binding; Molecular Function GO:0005874; microtubule; Cellular Component GO:0007017; microtubule-based process; Biological Process GO:0007018; microtubule-based movement; Biological Process GO:0043234; protein complex; Cellular Component GO:0051258; protein polymerization; B…	TBA1C_MOUSE Tubulin alpha-1C chain OS=Mus musculus GN=Tuba1c PE=1 SV=1	sp|P41383|TBA2_PATVU
gonads_contig_397707_N	101.828	0	CGI_10020062	GO:0004672; protein kinase activity; Molecular Function GO:0004674; protein serine/threonine kinase activity; Molecular Function GO:0005524; ATP binding; Molecular Function GO:0006468; protein phosphorylation; Biological Process	DYRK2_HUMAN Dual specificity tyrosine-phosphorylation-regulated kinase 2 OS=Homo sapiens GN=DYRK2 PE=1 SV=3	sp|Q5U4C9|DYRK2_MOUSE
gonads_contig_328045_S	101.582	0
gonads_contig_18167_AS	101.456	0
gonads_contig_306596_N	101.13	0	CGI_10028660	GO:0004672; protein kinase activity; Molecular Function GO:0004674; protein serine/threonine kinase activity; Molecular Function GO:0005524; ATP binding; Molecular Function GO:0006468; protein phosphorylation; Biological Process	TSSK1_BOVIN Testis-specific serine/threonine-protein kinase 1 OS=Bos taurus GN=TSSK1B PE=2 SV=1	sp|O54863|TSSK2_MOUSE
gonads_contig_189672_S	100.924	0
gonads_contig_9902_S	100.884	0
gonads_contig_77188_N	100.575	0	CGI_10018023	GO:0007601; visual perception; Biological Process GO:0016021; integral to membrane; Cellular Component	PRPH2_CHICK Peripherin-2 OS=Gallus gallus GN=PRPH2 PE=2 SV=1	sp|O42282|RDS2_CHICK
gonads_contig_9904_N	100.398	0
gonads_contig_170432_AS	100.093	0
gonads_contig_225979_P	100.014	0	CGI_10017082	NA	CN16B_RAT Uncharacterized protein C14orf166B homolog OS=Rattus norvegicus PE=2 SV=1	sp|A0JPI9|CN16B_RAT
gonads_contig_17187_AS	99.9221	0
gonads_contig_18019_P	99.1327	0	CGI_10002456	GO:0003924; GTPase activity; Molecular Function GO:0005198; structural molecule activity; Molecular Function GO:0005525; GTP binding; Molecular Function GO:0005874; microtubule; Cellular Component GO:0007017; microtubule-based process; Biological Process GO:0007018; microtubule-based movement; Biological Process GO:0043234; protein complex; Cellular Component GO:0051258; protein polymerization; B…	TBA_LYTPI Tubulin alpha chain (Fragment) OS=Lytechinus pictus PE=3 SV=1	sp|P18288|TBAT_ONCMY
gonads_contig_287402_P	98.5154	0	CGI_10023399	GO:0005509; calcium ion binding; Molecular Function GO:0005515; protein binding; Molecular Function	WAK5_ARATH Wall-associated receptor kinase 5 OS=Arabidopsis thaliana GN=WAK5 PE=2 SV=1	sp|Q9JJZ5|EGFL6_MOUSE
gonads_contig_77222_S	98.4843	0
gonads_contig_314406_AS	97.9297	0
gonads_contig_17413_AS	97.5064	0
gonads_contig_145340_AS	97.5042	0
gonads_contig_77209_N	97.0734	0	CGI_10006950	GO:0003677; DNA binding; Molecular Function GO:0005515; protein binding; Molecular Function GO:0005634; nucleus; Cellular Component	SOX8_TETNG Transcription factor Sox-8 OS=Tetraodon nigroviridis GN=sox8 PE=2 SV=2	sp|Q8CGW4|SOX30_MOUSE
gonads_contig_77338_P	96.7661	0
gonads_contig_338903_P	95.9452	0	CGI_10015067	0	0
gonads_contig_256951_N	95.5751	0	CGI_10022566	NA	CM026_MOUSE Uncharacterized protein C13orf26 homolog OS=Mus musculus PE=1 SV=1	sp|Q0VB26|CM026_MOUSE
gonads_contig_223280_P	95.0375	0	CGI_10009757	GO:0055085; transmembrane transport; Biological Process	MOT10_DANRE Monocarboxylate transporter 10 OS=Danio rerio GN=slc16a10 PE=2 SV=1
gonads_contig_17046_AS	94.5401	0
gonads_contig_10448_P	94.1769	0	CGI_10027876	NA	KY_MOUSE Kyphoscoliosis peptidase OS=Mus musculus GN=Ky PE=1 SV=1	sp|Q8NBH2|KY_HUMAN
gonads_contig_316942_S	94.1247	0
gonads_contig_220840_S	93.7748	0
gonads_contig_208894_S	93.6828	0
gonads_contig_217402_P	93.1218	0	CGI_10016698	GO:0008270; zinc ion binding; Molecular Function	RN216_MOUSE E3 ubiquitin-protein ligase RNF216 OS=Mus musculus GN=Rnf216 PE=1 SV=3
gonads_contig_220118_AS	92.9898	0
gonads_contig_255257_S	92.8149	0
gonads_contig_329371_AS	92.7654	0
gonads_contig_240042_S	92.2179	0
gonads_contig_262140_AS	92.0629	0
gonads_contig_427025_S	92.0274	0
gonads_contig_242035_S	91.4439	0
gonads_contig_255364_S	91.3109	0
gonads_contig_205311_P	90.5602	0	CGI_10014625	NA	NA	sp|Q5CZC0|FSIP2_HUMAN
gonads_contig_192648_S	90.5244	0
gonads_contig_198464_S	90.1882	0
gonads_contig_240808_AS	90.1531	0
gonads_contig_277352_S	90.1108	0
gonads_contig_495776_AS	90.095	0
gonads_contig_302538_AS	90.0746	0
gonads_contig_462875_S	89.9789	0
gonads_contig_286365_AS	89.4046	0.0272451
gonads_contig_77062_P	89.2486	0	CGI_10019362	NA	NA	sp|Q54G05|LRRX1_DICDI
gonads_contig_20952_N	89.1049	0	CGI_10020351	NA	CK066_BOVIN Uncharacterized protein C11orf66 homolog OS=Bos taurus PE=2 SV=1	sp|Q2T9T0|PPR32_BOVIN
gonads_contig_269049_AS	89.0747	0
gonads_contig_287738_S	88.9016	0
gonads_contig_316558_N	88.6175	0	CGI_10013327	GO:0005509; calcium ion binding; Molecular Function GO:0005515; protein binding; Molecular Function GO:0005576; extracellular region; Cellular Component GO:0006030; chitin metabolic process; Biological Process GO:0008061; chitin binding; Molecular Function	NOTC1_RAT Neurogenic locus notch homolog protein 1 OS=Rattus norvegicus GN=Notch1 PE=1 SV=2	sp|Q2PZL6|FAT4_MOUSE
gonads_contig_261956_P	88.1919	0	CGI_10020466	GO:0004252; serine-type endopeptidase activity; Molecular Function GO:0006508; proteolysis; Biological Process	PPCE_MOUSE Prolyl endopeptidase OS=Mus musculus GN=Prep PE=2 SV=1
gonads_contig_307814_AS	88.1258	0
gonads_contig_77326_N	87.4589	0				sp|Q8N7X2|CI173_HUMAN
gonads_contig_18451_P	87.3686	0
gonads_contig_319729_S	87.2239	0.0159937
gonads_contig_155717_AS	87.0157	0
gonads_contig_154748_AS	86.4893	0
gonads_contig_236979_S	86.368	0
gonads_contig_296207_AS	86.2256	0
gonads_contig_17876_S	86.1762	0
gonads_contig_144744_P	85.4444	0	CGI_10018075	GO:0000226; microtubule cytoskeleton organization; Biological Process GO:0005874; microtubule; Cellular Component	CC105_BOVIN Coiled-coil domain-containing protein 105 OS=Bos taurus GN=CCDC105 PE=2 SV=1
gonads_contig_260440_S	85.1159	0
gonads_contig_17163_S	84.4781	0
gonads_contig_181203_S	84.3789	0
gonads_contig_139408_AS	84.3387	0
gonads_contig_17317_N	84.3179	0	CGI_10012868	GO:0008270; zinc ion binding; Molecular Function	MARH3_MOUSE E3 ubiquitin-protein ligase MARCH3 OS=Mus musculus GN=March3 PE=2 SV=1	sp|Q6NZQ8|MARH1_MOUSE
gonads_contig_367664_P	84.0773	0				sp|Q8N7X2|CI173_HUMAN
gonads_contig_164175_AS	84.0755	0
gonads_contig_269018_S	83.7911	0	CGI_10013560	GO:0007160; cell-matrix adhesion; Biological Process	SNED1_RAT Sushi, nidogen and EGF-like domain-containing protein 1 OS=Rattus norvegicus GN=Sned1 PE=2 SV=2	sp|P13830|RESA_PLAFF
gonads_contig_329191_P	83.622	0	CGI_10018023	GO:0007601; visual perception; Biological Process GO:0016021; integral to membrane; Cellular Component	PRPH2_CHICK Peripherin-2 OS=Gallus gallus GN=PRPH2 PE=2 SV=1	sp|O42583|PRPH2_XENLA
gonads_contig_191763_S	83.3219	0
gonads_contig_314565_AS	82.8478	0
gonads_contig_260700_AS	82.5465	0
gonads_contig_297780_S	82.5306	0
gonads_contig_276037_S	82.3161	0
gonads_contig_195368_S	81.9567	0
gonads_contig_279734_AS	81.896	0
gonads_contig_427623_N	81.5652	0	CGI_10025401	GO:0005215; transporter activity; Molecular Function GO:0005488; binding; Molecular Function GO:0005743; mitochondrial inner membrane; Cellular Component GO:0006810; transport; Biological Process GO:0016020; membrane; Cellular Component GO:0055085; transmembrane transport; Biological Process	ADT_CHLRE ADP,ATP carrier protein OS=Chlamydomonas reinhardtii GN=ABT PE=2 SV=1	sp|Q41630|ADT2_WHEAT
gonads_contig_17086_P	81.4247	0	CGI_10021300	NA	QRIC2_HUMAN Glutamine-rich protein 2 OS=Homo sapiens GN=QRICH2 PE=1 SV=1	sp|Q9H0J4|QRIC2_HUMAN
gonads_contig_264279_S	81.3978	0
gonads_contig_225912_AS	81.0003	0
gonads_contig_256413_S	80.7165	0
gonads_contig_204923_S	80.5542	0
gonads_contig_322152_S	80.0883	0
gonads_contig_205423_S	79.8622	0
gonads_contig_161871_AS	79.648	0
gonads_contig_151252_AS	79.4889	0
gonads_contig_199133_S	79.3752	0
gonads_contig_287133_S	79.353	0
gonads_contig_193270_S	79.3256	0
gonads_contig_225912_S	79.2315	0
gonads_contig_179145_AS	79.16	0
gonads_contig_242201_P	79.1411	0	CGI_10024032	NA	NA
gonads_contig_295096_S	79.1285	0
gonads_contig_264348_S	78.5283	0
gonads_contig_199202_AS	78.3839	0
gonads_contig_139569_AS	78.0199	0
gonads_contig_269049_S	77.788	0
gonads_contig_330293_S	77.4796	0
gonads_contig_225860_AS	77.4669	0
gonads_contig_314238_S	77.3088	0
gonads_contig_131131_N	76.8488	0	CGI_10025691	GO:0005488; binding; Molecular Function	NCAN_PANTR Neurocan core protein OS=Pan troglodytes GN=NCAN PE=2 SV=1
gonads_contig_199639_N	76.7782	0	CGI_10000005	NA	NA
gonads_contig_204923_AS	76.6686	0
gonads_contig_161383_AS	76.3815	0
gonads_contig_17106_N	76.289	0	CGI_10019536	0	0	sp|Q5HCP3|SRAP_STAAC
gonads_contig_149123_AS	76.0868	0
gonads_contig_329371_S	75.9158	0
gonads_contig_197468_S	75.9152	0	CGI_10013560	GO:0007160; cell-matrix adhesion; Biological Process	SNED1_RAT Sushi, nidogen and EGF-like domain-containing protein 1 OS=Rattus norvegicus GN=Sned1 PE=2 SV=2	sp|P13830|RESA_PLAFF
gonads_contig_306392_S	75.8013	0
gonads_contig_77052_N	75.3073	0	CGI_10009757	GO:0055085; transmembrane transport; Biological Process	MOT10_DANRE Monocarboxylate transporter 10 OS=Danio rerio GN=slc16a10 PE=2 SV=1	sp|Q3U9N9|MOT10_MOUSE
gonads_contig_301129_AS	75.2126	0
gonads_contig_338481_S	74.9074	0
gonads_contig_179139_AS	74.9049	0
gonads_contig_325791_AS	74.8076	0
gonads_contig_315675_AS	74.5861	0
gonads_contig_140596_S	74.3912	0
gonads_contig_216783_AS	74.1957	0
gonads_contig_76299_N	74.1937	0	CGI_10008728	GO:0004871; signal transducer activity; Molecular Function	RGSL_HUMAN Regulator of G-protein signaling protein-like OS=Homo sapiens GN=RGSL1 PE=2 SV=1	sp|A5PLK6|RGSL_HUMAN
gonads_contig_224633_AS	74.073	0
gonads_contig_48179_AS	74.0469	0
gonads_contig_129415_S	73.8865	0
gonads_contig_17524_AS	73.78	0
gonads_contig_162142_AS	73.6278	0	CGI_10025691	GO:0005488; binding; Molecular Function	NCAN_PANTR Neurocan core protein OS=Pan troglodytes GN=NCAN PE=2 SV=1	sp|P97347|RPTN_MOUSE
gonads_contig_287230_AS	73.5393	0
gonads_contig_234661_S	73.5306	0
gonads_contig_245987_AS	73.5047	0
gonads_contig_216783_S	73.4376	0
gonads_contig_345153_N	73.4201	0				sp|P97399|DSPP_MOUSE
gonads_contig_293570_AS	73.2267	0
gonads_contig_139470_S	72.8587	0
gonads_contig_264797_N	72.7907	0	CGI_10003385	GO:0004725; protein tyrosine phosphatase activity; Molecular Function GO:0006470; protein dephosphorylation; Biological Process GO:0016311; dephosphorylation; Biological Process GO:0016791; phosphatase activity; Molecular Function	PTPRK_HUMAN Receptor-type tyrosine-protein phosphatase kappa OS=Homo sapiens GN=PTPRK PE=1 SV=2
gonads_contig_48580_P	72.1749	0	CGI_10007702	GO:0003735; structural constituent of ribosome; Molecular Function GO:0005622; intracellular; Cellular Component GO:0005840; ribosome; Cellular Component GO:0006412; translation; Biological Process	RS19_AEQIR 40S ribosomal protein S19 OS=Aequipecten irradians GN=RPS19 PE=2 SV=1
gonads_contig_17689_N	72.0795	0
gonads_contig_272458_AS	71.8255	0
gonads_contig_319947_P	71.4137	0				sp|O80560|IP5PC_ARATH
gonads_contig_198098_S	71.08	0
gonads_contig_194859_S	71.0677	0
gonads_contig_264235_S	70.8623	0
gonads_contig_275978_S	70.7043	0
gonads_contig_258617_S	70.2788	0
gonads_contig_207634_AS	70.1406	0
gonads_contig_10383_P	70.1209	0	CGI_10012486	NA	CT152_HUMAN Uncharacterized protein C20orf152 OS=Homo sapiens GN=C20orf152 PE=2 SV=2	sp|Q96M20|CT152_HUMAN
gonads_contig_268546_S	69.9054	0
gonads_contig_226067_S	69.7421	0
gonads_contig_190653_S	69.2905	0
gonads_contig_156037_S	68.8585	0
gonads_contig_483241_P	68.7924	0	CGI_10010586	NA	PACRG_MOUSE Parkin coregulated gene protein homolog OS=Mus musculus GN=Pacrg PE=2 SV=1	sp|Q9DAK2|PACRG_MOUSE
gonads_contig_203358_AS	68.7419	0
gonads_contig_20252_N	68.705	0	CGI_10004841	GO:0004222; metalloendopeptidase activity; Molecular Function GO:0005515; protein binding; Molecular Function GO:0006508; proteolysis; Biological Process GO:0008270; zinc ion binding; Molecular Function	ADA12_MOUSE Disintegrin and metalloproteinase domain-containing protein 12 OS=Mus musculus GN=Adam12 PE=1 SV=1	sp|Q28256|GP1BA_CANFA
gonads_contig_259150_S	68.0491	0
gonads_contig_167782_AS	68.0079	0
gonads_contig_132517_N	67.4535	0
gonads_contig_288180_AS	67.3838	0
gonads_contig_10278_S	67.2387	0
gonads_contig_17524_S	67.1876	0
gonads_contig_318632_S	66.9846	0
gonads_contig_341965_AS	66.5363	0
gonads_contig_208531_AS	66.1163	0
gonads_contig_297036_S	65.7073	0	CGI_10010827	NA	COLL7_MIMIV Collagen-like protein 7 OS=Acanthamoeba polyphaga mimivirus GN=MIMI_L669 PE=4 SV=1	sp|P97347|RPTN_MOUSE
gonads_contig_244192_AS	65.0489	0
gonads_contig_11389_N	64.7267	0	CGI_10021321	GO:0005515; protein binding; Molecular Function	NA	sp|A7E3C4|F187A_BOVIN
gonads_contig_334458_AS	64.6742	0
gonads_contig_146693_P	64.5114	0.0558317	CGI_10011140	0	0
gonads_contig_214426_S	64.4753	0
gonads_contig_226000_AS	64.4523	0
gonads_contig_225677_AS	64.1497	0
gonads_contig_337370_AS	63.5726	0
gonads_contig_347609_P	63.4747	0	CGI_10021300	NA	QRIC2_HUMAN Glutamine-rich protein 2 OS=Homo sapiens GN=QRICH2 PE=1 SV=1	sp|Q9H0J4|QRIC2_HUMAN
gonads_contig_216560_AS	63.4574	0
gonads_contig_264512_AS	63.2046	0
gonads_contig_400347_P	63.0121	0	CGI_10021099	GO:0008270; zinc ion binding; Molecular Function	ZDH14_HUMAN Probable palmitoyltransferase ZDHHC14 OS=Homo sapiens GN=ZDHHC14 PE=1 SV=1	sp|Q5R5J8|ZDHC9_PONAB
gonads_contig_322132_AS	62.5697	0.0272451
gonads_contig_313943_AS	62.5298	0
gonads_contig_17335_S	62.506	0
gonads_contig_419239_N	61.9529	0	CGI_10023802	GO:0005488; binding; Molecular Function	CK5P3_MOUSE CDK5 regulatory subunit-associated protein 3 OS=Mus musculus GN=Cdk5rap3 PE=2 SV=1	sp|Q6UXB4|CLC4G_HUMAN
gonads_contig_314565_S	61.912	0
gonads_contig_60715_P	61.8247	0	CGI_10021099	GO:0008270; zinc ion binding; Molecular Function	ZDH14_HUMAN Probable palmitoyltransferase ZDHHC14 OS=Homo sapiens GN=ZDHHC14 PE=1 SV=1	sp|Q8IZN3|ZDH14_HUMAN
gonads_contig_203636_N	61.7089	0	CGI_10009851	GO:0005622; intracellular; Cellular Component GO:0008270; zinc ion binding; Molecular Function	SCRT1_MOUSE Transcriptional repressor scratch 1 OS=Mus musculus GN=Scrt1 PE=2 SV=1	sp|Q91924|SNAI2_XENLA
gonads_contig_259477_N	61.4296	0
gonads_contig_323243_P	61.1425	0	CGI_10010378	GO:0005515; protein binding; Molecular Function	KI67_HUMAN Antigen KI-67 OS=Homo sapiens GN=MKI67 PE=1 SV=2	sp|Q92954|PRG4_HUMAN
gonads_contig_145926_AS	61.123	0
gonads_contig_17815_P	60.4728	0	CGI_10017500	NA	CC151_BOVIN Coiled-coil domain-containing protein 151 OS=Bos taurus GN=CCDC151 PE=2 SV=1	sp|A2AJB1|K1984_MOUSE
gonads_contig_194380_AS	60.2357	0
gonads_contig_392302_P	60.1536	0	CGI_10011384	NA	NA
gonads_contig_203308_S	60.0958	0
gonads_contig_280837_N	59.5889	0	CGI_10007570	GO:0003924; GTPase activity; Molecular Function GO:0005198; structural molecule activity; Molecular Function GO:0005525; GTP binding; Molecular Function GO:0005874; microtubule; Cellular Component GO:0007017; microtubule-based process; Biological Process GO:0007018; microtubule-based movement; Biological Process GO:0043234; protein complex; Cellular Component GO:0051258; protein polymerization; B…	TBA1C_MOUSE Tubulin alpha-1C chain OS=Mus musculus GN=Tuba1c PE=1 SV=1	sp|P52273|TBA_BOMMO
gonads_contig_195368_AS	59.3991	0
gonads_contig_326678_AS	58.9596	0
gonads_contig_256657_S	58.8576	0
gonads_contig_301533_AS	58.7163	0
gonads_contig_287840_AS	58.5377	0
gonads_contig_167103_AS	58.1426	0
gonads_contig_88433_P	57.3453	0	CGI_10028583	GO:0005488; binding; Molecular Function	MRC2_MOUSE C-type mannose receptor 2 OS=Mus musculus GN=Mrc2 PE=1 SV=2	sp|P82596|PLC_HALLA
gonads_contig_287583_S	57.1002	0
gonads_contig_413463_S	56.9475	0
gonads_contig_256697_P	56.4921	0	CGI_10003447	GO:0005515; protein binding; Molecular Function	NA
gonads_contig_208531_S	56.2172	0
gonads_contig_77170_P	55.9149	0	CGI_10018023	GO:0007601; visual perception; Biological Process GO:0016021; integral to membrane; Cellular Component	PRPH2_CHICK Peripherin-2 OS=Gallus gallus GN=PRPH2 PE=2 SV=1	sp|O42282|RDS2_CHICK
gonads_contig_279734_S	55.8609	0
gonads_contig_44167_P	55.8468	0	CGI_10009973	GO:0004672; protein kinase activity; Molecular Function GO:0004674; protein serine/threonine kinase activity; Molecular Function GO:0005524; ATP binding; Molecular Function GO:0006468; protein phosphorylation; Biological Process	NIM1_MOUSE Serine/threonine-protein kinase NIM1 OS=Mus musculus GN=Nim1 PE=2 SV=1	sp|Q8IY84|NIM1_HUMAN
gonads_contig_257331_S	55.8081	0
gonads_contig_202879_P	55.5035	0	CGI_10022703	GO:0005509; calcium ion binding; Molecular Function GO:0005515; protein binding; Molecular Function	NOTCH_DROME Neurogenic locus Notch protein OS=Drosophila melanogaster GN=N PE=1 SV=3
gonads_contig_254807_S	55.1479	0
gonads_contig_215398_AS	55.1277	0
gonads_contig_225703_N	55.1122	0				sp|O94317|YH5D_SCHPO
gonads_contig_17276_N	55.1034	0	CGI_10005468	0	0
gonads_contig_234657_S	54.996	0
gonads_contig_318516_AS	54.5075	0
gonads_contig_27554_P	53.6255	0	CGI_10001874	0	0
gonads_contig_17119_S	53.2389	0
gonads_contig_306381_S	53.2152	0
gonads_contig_277048_AS	52.4817	0
gonads_contig_214294_S	52.346	0	CGI_10023103	GO:0004871; signal transducer activity; Molecular Function GO:0005089; Rho guanyl-nucleotide exchange factor activity; Molecular Function GO:0005515; protein binding; Molecular Function GO:0005622; intracellular; Cellular Component GO:0005737; cytoplasm; Cellular Component GO:0023034; intracellular signaling pathway; Biological Process GO:0035023; regulation of Rho protein signal transduction; Bi…	ARHGC_HUMAN Rho guanine nucleotide exchange factor 12 OS=Homo sapiens GN=ARHGEF12 PE=1 SV=1	sp|P13830|RESA_PLAFF
gonads_contig_34608_AS	52.2541	0
gonads_contig_321443_P	51.6532	0	CGI_10024936	GO:0003676; nucleic acid binding; Molecular Function GO:0004527; exonuclease activity; Molecular Function GO:0005622; intracellular; Cellular Component	NA
gonads_contig_6549_P	51.5629	0	CGI_10026254	GO:0000226; microtubule cytoskeleton organization; Biological Process GO:0005874; microtubule; Cellular Component	TEKT4_XENLA Tektin-4 OS=Xenopus laevis GN=tekt4 PE=2 SV=1	sp|Q149S1|TEKT4_MOUSE
gonads_contig_321108_S	50.753	0
gonads_contig_143782_S	50.727	0
gonads_contig_32570_P	50.5749	0	CGI_10009068	GO:0055085; transmembrane transport; Biological Process	NAGT1_DANRE Sodium-dependent glucose transporter 1 OS=Danio rerio GN=naglt1 PE=2 SV=1	sp|Q5TF39|NAGT1_HUMAN
gonads_contig_257047_S	50.0201	0
gonads_contig_37565_S	49.9894	0
gonads_contig_204824_AS	49.7235	0
gonads_contig_327674_S	49.6676	0
gonads_contig_54098_P	49.6665	0	CGI_10022252	NA	CSMD3_HUMAN CUB and sushi domain-containing protein 3 OS=Homo sapiens GN=CSMD3 PE=2 SV=3	sp|A2AVA0|SVEP1_MOUSE
gonads_contig_273293_N	49.3884	0	CGI_10012434	NA	NA
gonads_contig_260215_AS	49.333	0
gonads_contig_17222_P	49.2989	0	CGI_10019766	NA	NA
gonads_contig_12035_P	49.0936	0	CGI_10004331	GO:0016021; integral to membrane; Cellular Component	DCST2_HUMAN DC-STAMP domain-containing protein 2 OS=Homo sapiens GN=DCST2 PE=2 SV=2	sp|Q5T1A1|DCST2_HUMAN
gonads_contig_322299_AS	48.7627	0
gonads_contig_17604_N	48.6385	0	CGI_10019766	NA	NA	sp|A6NE01|F186A_HUMAN
gonads_contig_265170_S	48.4632	0
gonads_contig_17084_P	48.0663	0	CGI_10025681	GO:0003676; nucleic acid binding; Molecular Function	SPEN_DROME Protein split ends OS=Drosophila melanogaster GN=spen PE=1 SV=2	sp|P40631|MLH_TETTH
gonads_contig_403039_P	47.9978	0	CGI_10013303	GO:0008375; acetylglucosaminyltransferase activity; Molecular Function GO:0016020; membrane; Cellular Component	GCNT1_MOUSE Beta-1,3-galactosyl-O-glycosyl-glycoprotein beta-1,6-N-acetylglucosaminyltransferase OS=Mus musculus GN=Gcnt1 PE=1 SV=1	sp|Q06430|GNT2B_HUMAN
gonads_contig_275305_S	47.9883	0
gonads_contig_274826_AS	47.8815	0
gonads_contig_191914_S	47.7314	0
gonads_contig_319617_S	47.2404	0
gonads_contig_313373_S	47.1208	0
gonads_contig_204710_P	46.6864	0.114097	CGI_10012483	GO:0003950; NAD+ ADP-ribosyltransferase activity; Molecular Function	PAR14_HUMAN Poly [ADP-ribose] polymerase 14 OS=Homo sapiens GN=PARP14 PE=1 SV=2
gonads_contig_17440_N	46.5978	0	CGI_10012404	0	0
gonads_contig_152959_N	46.4745	0	CGI_10009343	0	0
gonads_contig_234667_S	45.9814	0
gonads_contig_197525_N	45.5296	0	CGI_10012609	GO:0005515; protein binding; Molecular Function GO:0023034; intracellular signaling pathway; Biological Process	DCDC2_MOUSE Doublecortin domain-containing protein 2 OS=Mus musculus GN=Dcdc2 PE=2 SV=2	sp|D3ZR10|DCDC2_RAT
gonads_contig_39163_P	45.374	0	CGI_10000149	NA	NA
gonads_contig_282893_S	45.2171	0
gonads_contig_235063_AS	45.0078	0
gonads_contig_389882_N	44.7912	0	CGI_10022093	GO:0000166; nucleotide binding; Molecular Function GO:0003774; motor activity; Molecular Function GO:0005515; protein binding; Molecular Function GO:0005524; ATP binding; Molecular Function GO:0016459; myosin complex; Cellular Component GO:0051015; actin filament binding; Molecular Function	MYS_AEQIR Myosin heavy chain, striated muscle OS=Aequipecten irradians PE=1 SV=1	sp|P24733|MYS_AEQIR
gonads_contig_156100_S	44.698	0
gonads_contig_277352_AS	44.3233	0
gonads_contig_17100_P	44.0003	0	CGI_10012609	GO:0005515; protein binding; Molecular Function GO:0023034; intracellular signaling pathway; Biological Process	DCDC2_MOUSE Doublecortin domain-containing protein 2 OS=Mus musculus GN=Dcdc2 PE=2 SV=2	sp|Q5DU00|DCDC2_MOUSE
gonads_contig_265940_P	43.5179	0	CGI_10026549	GO:0004672; protein kinase activity; Molecular Function GO:0004674; protein serine/threonine kinase activity; Molecular Function GO:0005515; protein binding; Molecular Function GO:0005524; ATP binding; Molecular Function GO:0006468; protein phosphorylation; Biological Process	PAK1_BOVIN Serine/threonine-protein kinase PAK 1 OS=Bos taurus GN=PAK1 PE=2 SV=1	sp|P50527|STE20_SCHPO
gonads_contig_206543_S	43.3854	0
gonads_contig_123342_P	43.1697	0	CGI_10006712	NA	F166B_XENTR UPF0605 protein FAM166B OS=Xenopus tropicalis GN=fam166b PE=2 SV=1
gonads_contig_202212_P	43.1222	0	CGI_10021476	GO:0005515; protein binding; Molecular Function	KLH10_HUMAN Kelch-like protein 10 OS=Homo sapiens GN=KLHL10 PE=2 SV=1	sp|Q6JEL3|KLH10_RAT
gonads_contig_297524_S	43.0764	0
gonads_contig_273120_S	43.073	0
gonads_contig_192047_AS	43.0038	0
gonads_contig_302538_S	42.938	0
gonads_contig_73164_P	42.8903	0	CGI_10015546	GO:0003700; sequence-specific DNA binding transcription factor activity; Molecular Function GO:0005515; protein binding; Molecular Function GO:0005634; nucleus; Cellular Component GO:0006355; regulation of transcription, DNA-dependent; Biological Process GO:0043565; sequence-specific DNA binding; Molecular Function	TMEM2_MOUSE Transmembrane protein 2 OS=Mus musculus GN=Tmem2 PE=1 SV=1
gonads_contig_280286_AS	42.7772	0
gonads_contig_84543_P	42.6464	0
gonads_contig_39918_P	42.5765	0	CGI_10010732	GO:0007165; signal transduction; Biological Process GO:0008603; cAMP-dependent protein kinase regulator activity; Molecular Function	ROP1L_XENLA Ropporin-1-like protein OS=Xenopus laevis GN=ropn1l PE=2 SV=1	sp|Q4V7T8|ROP1L_XENLA
gonads_contig_357393_S	42.506	0
gonads_contig_329459_P	42.47	0
gonads_contig_206719_P	42.4529	0	CGI_10020163	NA	NA
gonads_contig_282146_S	42.2567	0
gonads_contig_248232_AS	42.2006	0
gonads_contig_268643_P	42.1803	0	CGI_10010858	GO:0000166; nucleotide binding; Molecular Function GO:0003777; microtubule motor activity; Molecular Function GO:0005524; ATP binding; Molecular Function GO:0007018; microtubule-based movement; Biological Process GO:0016887; ATPase activity; Molecular Function GO:0017111; nucleoside-triphosphatase activity; Molecular Function GO:0030286; dynein complex; Cellular Component	DYH3_HUMAN Dynein heavy chain 3, axonemal OS=Homo sapiens GN=DNAH3 PE=2 SV=1	sp|Q8BW94|DYH3_MOUSE
gonads_contig_17880_S	42.1722	0	CGI_10002775	GO:0004222; metalloendopeptidase activity; Molecular Function GO:0006508; proteolysis; Biological Process	ATS16_HUMAN A disintegrin and metalloproteinase with thrombospondin motifs 16 OS=Homo sapiens GN=ADAMTS16 PE=1 SV=2	sp|A1EGX6|FSCB_MOUSE
gonads_contig_297780_AS	42.1073	0
gonads_contig_498822_N	42.0971	0	CGI_10010732	GO:0007165; signal transduction; Biological Process GO:0008603; cAMP-dependent protein kinase regulator activity; Molecular Function	ROP1L_XENLA Ropporin-1-like protein OS=Xenopus laevis GN=ropn1l PE=2 SV=1
gonads_contig_482800_AS	41.594	0
gonads_contig_220213_N	41.5207	0.0123371	CGI_10006599	GO:0005622; intracellular; Cellular Component GO:0008270; zinc ion binding; Molecular Function	ZN800_MOUSE Zinc finger protein 800 OS=Mus musculus GN=Znf800 PE=1 SV=1	sp|P13816|GARP_PLAFF
gonads_contig_24078_N	41.4845	0	CGI_10028533	GO:0003700; sequence-specific DNA binding transcription factor activity; Molecular Function GO:0005515; protein binding; Molecular Function GO:0006355; regulation of transcription, DNA-dependent; Biological Process GO:0043565; sequence-specific DNA binding; Molecular Function	CAUP_DROME Homeobox protein caupolican OS=Drosophila melanogaster GN=caup PE=1 SV=2	sp|P54269|CAUP_DROME
gonads_contig_191763_AS	41.4794	0
gonads_contig_335375_S	41.326	0
gonads_contig_284012_N	41.1736	0	CGI_10027745	GO:0003777; microtubule motor activity; Molecular Function GO:0007018; microtubule-based movement; Biological Process GO:0030286; dynein complex; Cellular Component	DYH8_HUMAN Dynein heavy chain 8, axonemal OS=Homo sapiens GN=DNAH8 PE=1 SV=2	sp|Q91XQ0|DYH8_MOUSE
gonads_contig_264348_AS	40.9876	0
gonads_contig_211828_P	40.9624	0	CGI_10017921	GO:0000166; nucleotide binding; Molecular Function GO:0003777; microtubule motor activity; Molecular Function GO:0005524; ATP binding; Molecular Function GO:0007018; microtubule-based movement; Biological Process GO:0016887; ATPase activity; Molecular Function GO:0017111; nucleoside-triphosphatase activity; Molecular Function GO:0030286; dynein complex; Cellular Component	DYH5_HUMAN Dynein heavy chain 5, axonemal OS=Homo sapiens GN=DNAH5 PE=1 SV=3	sp|Q91XQ0|DYH8_MOUSE
gonads_contig_225975_N	40.8795	0	CGI_10013577	NA	CCD81_HUMAN Coiled-coil domain-containing protein 81 OS=Homo sapiens GN=CCDC81 PE=2 SV=2	sp|Q9D5W4|CCD81_MOUSE
gonads_contig_328289_P	40.814	0	CGI_10001492	NA	DYH8_MOUSE Dynein heavy chain 8, axonemal OS=Mus musculus GN=Dnahc8 PE=2 SV=1	sp|Q91XQ0|DYH8_MOUSE
gonads_contig_139475_S	40.4813	0
gonads_contig_175170_P	40.4145	0	CGI_10024528	NA	CC74A_HUMAN Coiled-coil domain-containing protein 74A OS=Homo sapiens GN=CCDC74A PE=2 SV=1
gonads_contig_256138_P	40.1943	0	CGI_10025110	GO:0003774; motor activity; Molecular Function GO:0016459; myosin complex; Cellular Component	MYS_AEQIR Myosin heavy chain, striated muscle OS=Aequipecten irradians PE=1 SV=1	sp|P24733|MYS_AEQIR
gonads_contig_257948_S	40.1912	0
gonads_contig_199065_S	39.9782	0
gonads_contig_293376_AS	39.6707	0
gonads_contig_421324_P	39.6338	0	CGI_10021099	GO:0008270; zinc ion binding; Molecular Function	ZDH14_HUMAN Probable palmitoyltransferase ZDHHC14 OS=Homo sapiens GN=ZDHHC14 PE=1 SV=1	sp|Q5R5J8|ZDHC9_PONAB
gonads_contig_137854_S	39.4799	0
gonads_contig_226176_S	39.3602	0
gonads_contig_10175_N	39.2753	0
gonads_contig_16592_N	39.2686	0	CGI_10021300	NA	QRIC2_HUMAN Glutamine-rich protein 2 OS=Homo sapiens GN=QRICH2 PE=1 SV=1	sp|Q9H0J4|QRIC2_HUMAN
gonads_contig_316240_AS	39.2109	0
gonads_contig_313071_AS	39.1276	0
gonads_contig_136204_AS	39.1029	0
gonads_contig_17318_AS	38.9857	0.0379575
gonads_contig_193270_AS	38.9223	0
gonads_contig_17046_S	38.8513	0
gonads_contig_271412_AS	38.6758	0
gonads_contig_214438_N	38.4284	0	CGI_10019831	NA	CT152_HUMAN Uncharacterized protein C20orf152 OS=Homo sapiens GN=C20orf152 PE=2 SV=2	sp|Q96M20|CT152_HUMAN
gonads_contig_287247_S	38.3352	0				sp|Q9JM99|PRG4_MOUSE
gonads_contig_325791_S	38.2562	0
gonads_contig_7888_AS	38.0378	0
gonads_contig_314971_P	37.8545	0	CGI_10026421	0	0
gonads_contig_274321_S	37.7472	0
gonads_contig_258676_P	37.7294	0	CGI_10016510	NA	SPG17_HUMAN Sperm-associated antigen 17 OS=Homo sapiens GN=SPAG17 PE=1 SV=1	sp|Q6Q759|SPG17_HUMAN
gonads_contig_236833_P	37.7078	0	CGI_10019831	NA	CT152_HUMAN Uncharacterized protein C20orf152 OS=Homo sapiens GN=C20orf152 PE=2 SV=2	sp|Q96M20|CT152_HUMAN
gonads_contig_62626_P	37.5734	0	CGI_10003145	GO:0005515; protein binding; Molecular Function	CJ079_HUMAN WD repeat-containing protein C10orf79 OS=Homo sapiens GN=C10orf79 PE=2 SV=2	sp|Q8NDM7|WDR96_HUMAN
gonads_contig_313981_S	37.4368	0
gonads_contig_208293_P	37.3755	0	CGI_10005903	GO:0005488; binding; Molecular Function GO:0005515; protein binding; Molecular Function	WDR87_HUMAN WD repeat-containing protein 87 OS=Homo sapiens GN=WDR87 PE=2 SV=2	sp|Q6ZQQ6|WDR87_HUMAN
gonads_contig_37858_P	37.3183	0	CGI_10003145	GO:0005515; protein binding; Molecular Function	CJ079_HUMAN WD repeat-containing protein C10orf79 OS=Homo sapiens GN=C10orf79 PE=2 SV=2	sp|Q8NDM7|WDR96_HUMAN
gonads_contig_58946_P	37.2612	0	CGI_10019831	NA	CT152_HUMAN Uncharacterized protein C20orf152 OS=Homo sapiens GN=C20orf152 PE=2 SV=2	sp|Q96M20|CT152_HUMAN
gonads_contig_313893_AS	37.2391	0
gonads_contig_269446_N	37.0435	0	CGI_10027743	GO:0005524; ATP binding; Molecular Function GO:0016887; ATPase activity; Molecular Function	DYH8_HUMAN Dynein heavy chain 8, axonemal OS=Homo sapiens GN=DNAH8 PE=1 SV=2	sp|Q96JB1|DYH8_HUMAN
gonads_contig_258810_P	37.0361	0	CGI_10004273	GO:0003725; double-stranded RNA binding; Molecular Function GO:0005622; intracellular; Cellular Component	RED1_HUMAN Double-stranded RNA-specific editase 1 OS=Homo sapiens GN=ADARB1 PE=1 SV=1
gonads_contig_204464_N	36.993	0
gonads_contig_131687_P	36.9447	0	CGI_10027745	GO:0003777; microtubule motor activity; Molecular Function GO:0007018; microtubule-based movement; Biological Process GO:0030286; dynein complex; Cellular Component	DYH8_HUMAN Dynein heavy chain 8, axonemal OS=Homo sapiens GN=DNAH8 PE=1 SV=2	sp|Q96JB1|DYH8_HUMAN
gonads_contig_240042_AS	36.9418	0
gonads_contig_9892_N	36.828	0	CGI_10010869	GO:0003677; DNA binding; Molecular Function GO:0005622; intracellular; Cellular Component GO:0043565; sequence-specific DNA binding; Molecular Function	DPOE3_PONAB DNA polymerase epsilon subunit 3 OS=Pongo abelii GN=POLE3 PE=2 SV=1	sp|Q642A5|DPOE3_RAT
gonads_contig_282013_P	36.5259	0	CGI_10027741	NA	DYH8_MOUSE Dynein heavy chain 8, axonemal OS=Mus musculus GN=Dnahc8 PE=2 SV=1	sp|Q8TE73|DYH5_HUMAN
gonads_contig_94925_P	36.3753	0	CGI_10010732	GO:0007165; signal transduction; Biological Process GO:0008603; cAMP-dependent protein kinase regulator activity; Molecular Function	ROP1L_XENLA Ropporin-1-like protein OS=Xenopus laevis GN=ropn1l PE=2 SV=1	sp|Q4V7T8|ROP1L_XENLA
gonads_contig_252679_AS	36.3145	0
gonads_contig_345430_S	36.2978	0
gonads_contig_210739_N	36.2475	0	CGI_10006869	NA	NA
gonads_contig_315193_P	36.2077	0
gonads_contig_159238_AS	36.1889	0
gonads_contig_214756_AS	35.9688	0
gonads_contig_417603_P	35.967	0	CGI_10021113	0	0
gonads_contig_193691_P	35.9535	0	CGI_10010378	GO:0005515; protein binding; Molecular Function	KI67_HUMAN Antigen KI-67 OS=Homo sapiens GN=MKI67 PE=1 SV=2	sp|Q92954|PRG4_HUMAN
gonads_contig_193140_S	35.9108	0
gonads_contig_77146_S	35.8768	0
gonads_contig_50337_S	35.8518	0
gonads_contig_267658_AS	35.8353	0
gonads_contig_255035_S	35.7971	0
gonads_contig_203358_S	35.7521	0
gonads_contig_328708_AS	35.652	0
gonads_contig_10439_N	35.5899	0	CGI_10005020	GO:0005515; protein binding; Molecular Function	OIT3_HUMAN Oncoprotein-induced transcript 3 protein OS=Homo sapiens GN=OIT3 PE=1 SV=2	sp|Q4A3R3|DMBT1_PIG
gonads_contig_287607_P	35.5223	0	CGI_10019507	GO:0005509; calcium ion binding; Molecular Function GO:0005515; protein binding; Molecular Function	SVEP1_MOUSE Sushi, von Willebrand factor type A, EGF and pentraxin domain-containing protein 1 OS=Mus musculus GN=Svep1 PE=1 SV=1	sp|P27113|LYAM2_RABIT
gonads_contig_33987_P	35.5013	0
gonads_contig_287257_S	35.4911	0
gonads_contig_287045_AS	35.3587	0
gonads_contig_385189_P	35.3347	0	CGI_10022093	GO:0000166; nucleotide binding; Molecular Function GO:0003774; motor activity; Molecular Function GO:0005515; protein binding; Molecular Function GO:0005524; ATP binding; Molecular Function GO:0016459; myosin complex; Cellular Component GO:0051015; actin filament binding; Molecular Function	MYS_AEQIR Myosin heavy chain, striated muscle OS=Aequipecten irradians PE=1 SV=1	sp|P24733|MYS_AEQIR
gonads_contig_10126_N	35.1898	0.0272451	CGI_10014041	0	0
gonads_contig_186732_P	35.11	0	CGI_10014006	NA	NA
gonads_contig_238322_AS	34.955	0
gonads_contig_203666_AS	34.7087	0
gonads_contig_49505_P	34.6754	0	CGI_10027745	GO:0003777; microtubule motor activity; Molecular Function GO:0007018; microtubule-based movement; Biological Process GO:0030286; dynein complex; Cellular Component	DYH8_HUMAN Dynein heavy chain 8, axonemal OS=Homo sapiens GN=DNAH8 PE=1 SV=2	sp|Q91XQ0|DYH8_MOUSE
gonads_contig_142684_AS	34.6536	0
gonads_contig_287361_AS	34.5951	0
gonads_contig_155196_N	34.5269	0	CGI_10027745	GO:0003777; microtubule motor activity; Molecular Function GO:0007018; microtubule-based movement; Biological Process GO:0030286; dynein complex; Cellular Component	DYH8_HUMAN Dynein heavy chain 8, axonemal OS=Homo sapiens GN=DNAH8 PE=1 SV=2	sp|Q8VHE6|DYH5_MOUSE
gonads_contig_16507_S	34.521	0
gonads_contig_313869_P	34.4944	0	CGI_10010994	GO:0000166; nucleotide binding; Molecular Function GO:0003777; microtubule motor activity; Molecular Function GO:0005524; ATP binding; Molecular Function GO:0007018; microtubule-based movement; Biological Process GO:0016887; ATPase activity; Molecular Function GO:0017111; nucleoside-triphosphatase activity; Molecular Function GO:0030286; dynein complex; Cellular Component	DYH5_HUMAN Dynein heavy chain 5, axonemal OS=Homo sapiens GN=DNAH5 PE=1 SV=3	sp|Q91XQ0|DYH8_MOUSE
gonads_contig_165803_P	34.3531	0	CGI_10024544	NA	MORN2_BOVIN MORN repeat-containing protein 2 OS=Bos taurus GN=MORN2 PE=3 SV=1	sp|Q641X6|MORN1_RAT
gonads_contig_346907_N	34.231	0	CGI_10017641	GO:0003677; DNA binding; Molecular Function GO:0005664; nuclear origin of replication recognition complex; Cellular Component GO:0006260; DNA replication; Biological Process	ORC3_HUMAN Origin recognition complex subunit 3 OS=Homo sapiens GN=ORC3L PE=1 SV=1	sp|Q80ST9|LCA5_MOUSE
gonads_contig_17392_N	34.0807	0	CGI_10027745	GO:0003777; microtubule motor activity; Molecular Function GO:0007018; microtubule-based movement; Biological Process GO:0030286; dynein complex; Cellular Component	DYH8_HUMAN Dynein heavy chain 8, axonemal OS=Homo sapiens GN=DNAH8 PE=1 SV=2	sp|Q96JB1|DYH8_HUMAN
gonads_contig_256413_AS	34.0621	0
gonads_contig_235424_N	34.0455	0	CGI_10020264	GO:0005488; binding; Molecular Function GO:0005509; calcium ion binding; Molecular Function GO:0005515; protein binding; Molecular Function GO:0007155; cell adhesion; Biological Process	MRC1_HUMAN Macrophage mannose receptor 1 OS=Homo sapiens GN=MRC1 PE=1 SV=1
gonads_contig_386566_P	34.0374	0	CGI_10007171	GO:0005509; calcium ion binding; Molecular Function GO:0005515; protein binding; Molecular Function	SRPX2_HUMAN Sushi repeat-containing protein SRPX2 OS=Homo sapiens GN=SRPX2 PE=1 SV=1	sp|P78539|SRPX_HUMAN
gonads_contig_90547_P	33.7059	0
gonads_contig_305575_N	33.6811	0	CGI_10027955	GO:0005515; protein binding; Molecular Function	ANR39_BOVIN Ankyrin repeat domain-containing protein 39 OS=Bos taurus GN=ANKRD39 PE=2 SV=1	sp|Q804S5|MIB1_DANRE
gonads_contig_221810_P	33.6128	0	CGI_10012868	GO:0008270; zinc ion binding; Molecular Function	MARH3_MOUSE E3 ubiquitin-protein ligase MARCH3 OS=Mus musculus GN=March3 PE=2 SV=1	sp|Q6NZQ8|MARH1_MOUSE
gonads_contig_36648_P	33.5922	0	CGI_10012839	GO:0008168; methyltransferase activity; Molecular Function	HEMK1_MOUSE HemK methyltransferase family member 1 OS=Mus musculus GN=Hemk1 PE=2 SV=1	sp|Q9Y5R4|HEMK1_HUMAN
gonads_contig_313897_S	33.583	0
gonads_contig_330949_N	33.5633	0	CGI_10014118	GO:0005622; intracellular; Cellular Component GO:0008270; zinc ion binding; Molecular Function	ZN362_HUMAN Zinc finger protein 362 OS=Homo sapiens GN=ZNF362 PE=2 SV=1	sp|P18747|ZO28_XENLA
gonads_contig_334574_AS	33.5543	0
gonads_contig_198966_S	33.5149	0	CGI_10016806	GO:0004672; protein kinase activity; Molecular Function GO:0004674; protein serine/threonine kinase activity; Molecular Function GO:0005515; protein binding; Molecular Function GO:0005524; ATP binding; Molecular Function GO:0006468; protein phosphorylation; Biological Process	TITIN_MOUSE Titin OS=Mus musculus GN=Ttn PE=1 SV=1
gonads_contig_331445_S	33.2429	0
gonads_contig_279383_P	33.2253	0	CGI_10013452	GO:0006811; ion transport; Biological Process GO:0016020; membrane; Cellular Component	GBRG2_CHICK Gamma-aminobutyric acid receptor subunit gamma-2 OS=Gallus gallus GN=GABRG2 PE=2 SV=1
gonads_contig_135052_AS	33.1439	0
gonads_contig_427518_P	33.0497	0	CGI_10006619	GO:0004553; hydrolase activity, hydrolyzing O-glycosyl compounds; Molecular Function GO:0005975; carbohydrate metabolic process; Biological Process GO:0016798; hydrolase activity, acting on glycosyl bonds; Molecular Function	XYNA_STRLI Endo-1,4-beta-xylanase A OS=Streptomyces lividans GN=xlnA PE=1 SV=2	sp|P38535|XYNX_CLOTM
gonads_contig_410809_P	32.9983	0	CGI_10011702	GO:0003824; catalytic activity; Molecular Function GO:0004553; hydrolase activity, hydrolyzing O-glycosyl compounds; Molecular Function GO:0005975; carbohydrate metabolic process; Biological Process	GUNI_CLOTH Endoglucanase 1 OS=Clostridium thermocellum (strain ATCC 27405 / DSM 1237) GN=celI PE=1 SV=2	sp|P26221|GUN4_THEFU
gonads_contig_319184_S	32.9503	0
gonads_contig_318516_S	32.8876	0
gonads_contig_197166_N	32.8286	0	CGI_10005903	GO:0005488; binding; Molecular Function GO:0005515; protein binding; Molecular Function	WDR87_HUMAN WD repeat-containing protein 87 OS=Homo sapiens GN=WDR87 PE=2 SV=2
gonads_contig_17353_N	32.7603	0	CGI_10015469	GO:0004672; protein kinase activity; Molecular Function GO:0004674; protein serine/threonine kinase activity; Molecular Function GO:0005524; ATP binding; Molecular Function GO:0006468; protein phosphorylation; Biological Process GO:0008528; peptide receptor activity, G-protein coupled; Molecular Function GO:0009190; cyclic nucleotide biosynthetic process; Biological Process GO:0016020; membrane; …	ANPRA_RAT Atrial natriuretic peptide receptor A OS=Rattus norvegicus GN=Npr1 PE=1 SV=1	sp|P16066|ANPRA_HUMAN
gonads_contig_262622_P	32.7084	0	CGI_10012870	NA	NA
gonads_contig_257096_P	32.6649	0	CGI_10005054	GO:0005230; extracellular ligand-gated ion channel activity; Molecular Function GO:0006810; transport; Biological Process GO:0006811; ion transport; Biological Process GO:0016020; membrane; Cellular Component	GBRG2_CHICK Gamma-aminobutyric acid receptor subunit gamma-2 OS=Gallus gallus GN=GABRG2 PE=2 SV=1
gonads_contig_231850_AS	32.4577	0
gonads_contig_271560_P	32.1981	0	CGI_10027743	GO:0005524; ATP binding; Molecular Function GO:0016887; ATPase activity; Molecular Function	DYH8_HUMAN Dynein heavy chain 8, axonemal OS=Homo sapiens GN=DNAH8 PE=1 SV=2	sp|Q96JB1|DYH8_HUMAN
gonads_contig_357201_N	32.0214	0	CGI_10006619	GO:0004553; hydrolase activity, hydrolyzing O-glycosyl compounds; Molecular Function GO:0005975; carbohydrate metabolic process; Biological Process GO:0016798; hydrolase activity, acting on glycosyl bonds; Molecular Function	XYNA_STRLI Endo-1,4-beta-xylanase A OS=Streptomyces lividans GN=xlnA PE=1 SV=2
gonads_contig_169689_AS	31.9062	0
gonads_contig_320205_P	31.7919	0	CGI_10019939	NA	SYCP2_MOUSE Synaptonemal complex protein 2 OS=Mus musculus GN=Sycp2 PE=1 SV=2	sp|Q90WN7|SYC2L_XENLA
gonads_contig_20253_S	31.7575	0
gonads_contig_307204_N	31.7059	0	CGI_10014711	NA	SPT18_DANRE Spermatogenesis-associated protein 18 homolog OS=Danio rerio GN=spata18 PE=2 SV=1	sp|Q498J5|MIEAP_XENLA
gonads_contig_208718_P	31.5208	0	CGI_10019483	GO:0004222; metalloendopeptidase activity; Molecular Function GO:0005578; proteinaceous extracellular matrix; Cellular Component GO:0006508; proteolysis; Biological Process GO:0008237; metallopeptidase activity; Molecular Function GO:0008270; zinc ion binding; Molecular Function GO:0031012; extracellular matrix; Cellular Component	ATS9_HUMAN A disintegrin and metalloproteinase with thrombospondin motifs 9 OS=Homo sapiens GN=ADAMTS9 PE=2 SV=4	sp|Q9P2N4|ATS9_HUMAN
gonads_contig_10211_N	31.3614	0	CGI_10011321	GO:0005515; protein binding; Molecular Function	ANR26_HUMAN Ankyrin repeat domain-containing protein 26 OS=Homo sapiens GN=ANKRD26 PE=1 SV=3	sp|Q9UPS8|ANR26_HUMAN
gonads_contig_381612_P	31.32	0	CGI_10011025	GO:0005488; binding; Molecular Function GO:0005515; protein binding; Molecular Function	SPAG6_MOUSE Sperm-associated antigen 6 OS=Mus musculus GN=Spag6 PE=1 SV=1	sp|Q9JLI7|SPAG6_MOUSE
gonads_contig_375957_P	31.2041	0	CGI_10011947	GO:0004672; protein kinase activity; Molecular Function GO:0004674; protein serine/threonine kinase activity; Molecular Function GO:0005524; ATP binding; Molecular Function GO:0006468; protein phosphorylation; Biological Process GO:0009190; cyclic nucleotide biosynthetic process; Biological Process GO:0016849; phosphorus-oxygen lyase activity; Molecular Function GO:0023034; intracellular signalin…	ANPRA_MOUSE Atrial natriuretic peptide receptor A OS=Mus musculus GN=Npr1 PE=2 SV=2	sp|P16066|ANPRA_HUMAN
gonads_contig_213405_S	31.183	0
gonads_contig_76638_P	31.1648	0	CGI_10021267	GO:0005509; calcium ion binding; Molecular Function	TNNC2_CHICK Troponin C, skeletal muscle OS=Gallus gallus GN=TNNC2 PE=1 SV=3	sp|P29289|TNNC1_HOMAM
gonads_contig_236709_AS	31.0524	0
gonads_contig_47546_P	30.8845	0	CGI_10012138	NA	NA
gonads_contig_316321_N	30.7319	0	CGI_10016781	GO:0005515; protein binding; Molecular Function	FBX39_RAT F-box only protein 39 OS=Rattus norvegicus GN=Fbxo39 PE=2 SV=2	sp|Q66H10|FBX39_RAT
gonads_contig_43741_P	30.6834	0	CGI_10008682	GO:0007186; G-protein coupled receptor protein signaling pathway; Biological Process GO:0007601; visual perception; Biological Process GO:0016021; integral to membrane; Cellular Component	OPN4_PHOSU Melanopsin OS=Phodopus sungorus GN=OPN4 PE=2 SV=1	sp|Q4R1I4|OPN4_BRABE
gonads_contig_171440_AS	30.6577	0
gonads_contig_262165_P	30.5763	0	CGI_10022093	GO:0000166; nucleotide binding; Molecular Function GO:0003774; motor activity; Molecular Function GO:0005515; protein binding; Molecular Function GO:0005524; ATP binding; Molecular Function GO:0016459; myosin complex; Cellular Component GO:0051015; actin filament binding; Molecular Function	MYS_AEQIR Myosin heavy chain, striated muscle OS=Aequipecten irradians PE=1 SV=1	sp|P24733|MYS_AEQIR
gonads_contig_324902_S	30.5442	0
gonads_contig_256206_S	30.4131	0
gonads_contig_10825_N	30.3692	0.00424132	CGI_10011838	GO:0005230; extracellular ligand-gated ion channel activity; Molecular Function GO:0006810; transport; Biological Process GO:0006811; ion transport; Biological Process GO:0016020; membrane; Cellular Component GO:0016021; integral to membrane; Cellular Component	ACHA6_MOUSE Neuronal acetylcholine receptor subunit alpha-6 OS=Mus musculus GN=Chrna6 PE=2 SV=1	sp|P04755|ACH3_DROME
gonads_contig_199133_AS	30.3648	0
gonads_contig_21165_N	30.2919	0.552968	CGI_10013955	NA	THTM_RAT 3-mercaptopyruvate sulfurtransferase OS=Rattus norvegicus GN=Mpst PE=1 SV=3	sp|Q16762|THTR_HUMAN
gonads_contig_323999_S	30.2721	0
gonads_contig_195753_S	30.2331	0
gonads_contig_313709_N	30.0504	0	CGI_10020061	NA	CC020_HUMAN Uncharacterized protein C3orf20 OS=Homo sapiens GN=C3orf20 PE=2 SV=2
gonads_contig_317489_S	29.9451	0
gonads_contig_111230_P	29.8168	0	CGI_10006510	NA	SPAT4_PANTR Spermatogenesis-associated protein 4 OS=Pan troglodytes GN=SPATA4 PE=2 SV=1	sp|Q8K3V1|SPAT4_MOUSE
gonads_contig_461951_P	29.7515	0	CGI_10018358	NA	CG057_RAT Uncharacterized protein C7orf57 homolog OS=Rattus norvegicus PE=2 SV=1	sp|Q8NEG2|CG057_HUMAN
gonads_contig_109572_P	29.6617	0	CGI_10005085	0	0
gonads_contig_477343_P	29.658	0	CGI_10017764	GO:0005515; protein binding; Molecular Function	YG015_MOUSE Leucine-rich repeat and death domain-containing protein LOC401387 homolog OS=Mus musculus PE=2 SV=1	sp|Q8MVR1|GBPC_DICDI
gonads_contig_289976_AS	29.6023	0
gonads_contig_318135_P	29.5588	0	CGI_10018488	GO:0003700; sequence-specific DNA binding transcription factor activity; Molecular Function GO:0005634; nucleus; Cellular Component GO:0006355; regulation of transcription, DNA-dependent; Biological Process GO:0043565; sequence-specific DNA binding; Molecular Function	HSFY1_HUMAN Heat shock transcription factor, Y-linked OS=Homo sapiens GN=HSFY1 PE=1 SV=1	sp|Q4G112|HSF5_HUMAN
gonads_contig_323622_N	29.5122	0	CGI_10019961	NA	NA	sp|Q8CFM6|STAB2_RAT
gonads_contig_9793_AS	29.27	0
gonads_contig_192293_N	29.2618	0.0123371	CGI_10020050	GO:0005509; calcium ion binding; Molecular Function GO:0005515; protein binding; Molecular Function	FBP1_STRPU Fibropellin-1 OS=Strongylocentrotus purpuratus GN=EGF1 PE=1 SV=2	sp|Q9IAT6|DLLC_DANRE
gonads_contig_183313_P	29.2095	0	CGI_10016906	NA	SPD1B_XENLA Speedy protein 1-B OS=Xenopus laevis GN=spdya-B PE=1 SV=1	sp|Q8R496|SPDYA_RAT
gonads_contig_243798_S	29.1923	0
gonads_contig_341432_AS	29.1868	0
gonads_contig_279698_AS	29.1661	0
gonads_contig_315937_AS	29.0505	0
gonads_contig_260402_AS	29.0319	0
gonads_contig_239711_P	28.8927	0	CGI_10009927	NA	THTR_CRIGR Thiosulfate sulfurtransferase OS=Cricetulus griseus GN=TST PE=2 SV=2	sp|P24329|THTR_RAT
gonads_contig_114051_P	28.8701	0	CGI_10010586	NA	PACRG_MOUSE Parkin coregulated gene protein homolog OS=Mus musculus GN=Pacrg PE=2 SV=1	sp|Q96M98|PACRG_HUMAN
gonads_contig_321215_N	28.8131	0	CGI_10007560	GO:0000287; magnesium ion binding; Molecular Function GO:0003824; catalytic activity; Molecular Function GO:0004743; pyruvate kinase activity; Molecular Function GO:0006096; glycolysis; Biological Process GO:0030955; potassium ion binding; Molecular Function	KPYM_HUMAN Pyruvate kinase isozymes M1/M2 OS=Homo sapiens GN=PKM2 PE=1 SV=4	sp|Q92122|KPYK_XENLA
gonads_contig_196933_N	28.7989	0.00424132	CGI_10023351	GO:0004871; signal transducer activity; Molecular Function GO:0005515; protein binding; Molecular Function GO:0005525; GTP binding; Molecular Function GO:0007165; signal transduction; Biological Process GO:0007186; G-protein coupled receptor protein signaling pathway; Biological Process GO:0019001; guanyl nucleotide binding; Molecular Function	GNAI_LYMST Guanine nucleotide-binding protein G(i) subunit alpha OS=Lymnaea stagnalis PE=2 SV=3	sp|P30682|GNAI_LYMST
gonads_contig_213410_AS	28.7703	0
gonads_contig_314238_AS	28.7297	0
gonads_contig_313822_S	28.7285	0
gonads_contig_260700_S	28.6783	0
gonads_contig_264557_P	28.6429	0	CGI_10024347	GO:0004222; metalloendopeptidase activity; Molecular Function GO:0005578; proteinaceous extracellular matrix; Cellular Component GO:0008270; zinc ion binding; Molecular Function	ATS9_HUMAN A disintegrin and metalloproteinase with thrombospondin motifs 9 OS=Homo sapiens GN=ADAMTS9 PE=2 SV=4	sp|Q9P2N4|ATS9_HUMAN
gonads_contig_184750_P	28.6021	0	CGI_10026819	NA	CTL1_XENLA Choline transporter-like protein 1 OS=Xenopus laevis GN=slc44a1 PE=2 SV=2	sp|Q9I9B9|CTL1_TORMA
gonads_contig_233228_AS	28.5904	0
gonads_contig_314244_S	28.5177	0
gonads_contig_274571_N	28.2296	0
gonads_contig_192325_AS	27.9835	0
gonads_contig_288417_S	27.9334	0
gonads_contig_193089_AS	27.9326	0
gonads_contig_265602_N	27.9088	0	CGI_10025945	GO:0005515; protein binding; Molecular Function GO:0008083; growth factor activity; Molecular Function GO:0023034; intracellular signaling pathway; Biological Process	LOXH1_HUMAN Lipoxygenase homology domain-containing protein 1 OS=Homo sapiens GN=LOXHD1 PE=1 SV=2	sp|Q8IVV2|LOXH1_HUMAN
gonads_contig_428406_S	27.8287	0
gonads_contig_294155_AS	27.7456	0
gonads_contig_238997_N	27.7242	0	CGI_10026618	NA	CTL1_TORMA Choline transporter-like protein 1 OS=Torpedo marmorata GN=slc44a1 PE=1 SV=1	sp|Q54I48|CTL2_DICDI
gonads_contig_317526_AS	27.6748	0
gonads_contig_32434_N	27.4292	0	CGI_10002663	GO:0005267; potassium channel activity; Molecular Function GO:0006813; potassium ion transport; Biological Process GO:0016020; membrane; Cellular Component GO:0016021; integral to membrane; Cellular Component	KCNK1_BOVIN Potassium channel subfamily K member 1 OS=Bos taurus GN=KCNK1 PE=2 SV=1	sp|O95069|KCNK2_HUMAN
gonads_contig_175386_S	27.3757	0
gonads_contig_17629_P	27.341	0	CGI_10026056	GO:0003723; RNA binding; Molecular Function GO:0005622; intracellular; Cellular Component GO:0019843; rRNA binding; Molecular Function	RS9_DROME 40S ribosomal protein S9 OS=Drosophila melanogaster GN=RpS9 PE=1 SV=2
gonads_contig_229795_P	27.2791	0	CGI_10028162	NA	OTOAN_MOUSE Otoancorin OS=Mus musculus GN=Otoa PE=2 SV=1
gonads_contig_287666_S	27.2241	0
gonads_contig_226117_S	27.1589	0
gonads_contig_28914_S	26.9353	0	CGI_10020264	GO:0005488; binding; Molecular Function GO:0005509; calcium ion binding; Molecular Function GO:0005515; protein binding; Molecular Function GO:0007155; cell adhesion; Biological Process	MRC1_HUMAN Macrophage mannose receptor 1 OS=Homo sapiens GN=MRC1 PE=1 SV=1	sp|Q8IV35|WDR49_HUMAN
gonads_contig_232759_AS	26.9278	0
gonads_contig_76472_N	26.7441	0	CGI_10027955	GO:0005515; protein binding; Molecular Function	ANR39_BOVIN Ankyrin repeat domain-containing protein 39 OS=Bos taurus GN=ANKRD39 PE=2 SV=1	sp|P17221|FEM1_CAEEL
gonads_contig_237477_S	26.7228	0
gonads_contig_14129_S	26.6866	0.114097
gonads_contig_334377_P	26.6807	0	CGI_10015253	NA	RAD51_YEAST DNA repair protein RAD51 OS=Saccharomyces cerevisiae GN=RAD51 PE=1 SV=1	sp|Q14565|DMC1_HUMAN
gonads_contig_89782_P	26.5358	0	CGI_10026819	NA	CTL1_XENLA Choline transporter-like protein 1 OS=Xenopus laevis GN=slc44a1 PE=2 SV=2	sp|Q54I48|CTL2_DICDI
gonads_contig_290160_S	26.4846	0
gonads_contig_256734_N	26.471	0	CGI_10006869	NA	NA	sp|Q9ESN4|C1QL3_MOUSE
gonads_contig_348229_P	26.4092	0	CGI_10027835	GO:0000226; microtubule cytoskeleton organization; Biological Process GO:0005874; microtubule; Cellular Component	TEKT1_HUMAN Tektin-1 OS=Homo sapiens GN=TEKT1 PE=2 SV=1	sp|Q969V4|TEKT1_HUMAN
gonads_contig_250800_S	26.4068	0
gonads_contig_201321_AS	26.4044	0
gonads_contig_17115_N	26.3824	0	CGI_10013547	GO:0004672; protein kinase activity; Molecular Function GO:0004674; protein serine/threonine kinase activity; Molecular Function GO:0005086; ARF guanyl-nucleotide exchange factor activity; Molecular Function GO:0005515; protein binding; Molecular Function GO:0005524; ATP binding; Molecular Function GO:0005622; intracellular; Cellular Component GO:0006468; protein phosphorylation; Biological Proce…	GBF1_HUMAN Golgi-specific brefeldin A-resistance guanine nucleotide exchange factor 1 OS=Homo sapiens GN=GBF1 PE=1 SV=2	sp|Q7M6U3|TEX14_MOUSE
gonads_contig_276991_S	26.3705	0
gonads_contig_72294_AS	26.325	0
gonads_contig_260337_P	26.2862	0	CGI_10003321	NA	PSGP_ONCMY Polysialoglycoprotein OS=Oncorhynchus mykiss PE=1 SV=2	sp|Q4L9P0|SRAP_STAHJ
gonads_contig_17575_N	26.2439	0	CGI_10021012	0	0
gonads_contig_133864_AS	26.2436	0
gonads_contig_412543_P	26.1871	0	CGI_10013514	0	0
gonads_contig_254603_N	26.1457	0	CGI_10026997	GO:0005216; ion channel activity; Molecular Function GO:0006811; ion transport; Biological Process GO:0016020; membrane; Cellular Component GO:0055085; transmembrane transport; Biological Process	CNG3_CHICK Cyclic nucleotide-gated channel rod photoreceptor subunit alpha OS=Gallus gallus PE=2 SV=1	sp|Q00194|CNGA1_BOVIN
gonads_contig_207683_N	26.1202	0	CGI_10013452	GO:0006811; ion transport; Biological Process GO:0016020; membrane; Cellular Component	GBRG2_CHICK Gamma-aminobutyric acid receptor subunit gamma-2 OS=Gallus gallus GN=GABRG2 PE=2 SV=1	sp|O18276|GBRB_CAEEL
gonads_contig_17176_S	26.0887	0
gonads_contig_225762_S	26.063	0
gonads_contig_77147_AS	26.0365	0
gonads_contig_17474_S	25.9309	0
gonads_contig_254820_S	25.7762	0
gonads_contig_320994_N	25.7686	0	CGI_10003613	GO:0005515; protein binding; Molecular Function	TTC25_DANRE Tetratricopeptide repeat protein 25 OS=Danio rerio GN=ttc25 PE=2 SV=1	sp|Q7ZU45|TTC25_DANRE
gonads_contig_215244_P	25.7451	0	CGI_10016906	NA	SPD1B_XENLA Speedy protein 1-B OS=Xenopus laevis GN=spdya-B PE=1 SV=1	sp|Q9YGL1|SPD1B_XENLA
gonads_contig_398937_N	25.5883	0	CGI_10009467	NA	TXIP1_MOUSE Translin-associated factor X-interacting protein 1 OS=Mus musculus GN=Tsnaxip1 PE=1 SV=2	sp|Q2TAA8|TXIP1_HUMAN
gonads_contig_299374_AS	25.4997	0
gonads_contig_25928_P	25.4942	1.46075	CGI_10011233	GO:0005515; protein binding; Molecular Function	NA	sp|Q967D7|TUTL_DROME
gonads_contig_170432_S	25.4503	0
gonads_contig_9928_N	25.4478	0	CGI_10015252	GO:0003677; DNA binding; Molecular Function GO:0005524; ATP binding; Molecular Function GO:0006259; DNA metabolic process; Biological Process GO:0008094; DNA-dependent ATPase activity; Molecular Function	RA51A_XENLA DNA repair protein RAD51 homolog A OS=Xenopus laevis GN=rad51-A PE=2 SV=1	sp|Q14565|DMC1_HUMAN
gonads_contig_415710_S	25.4119	0	CGI_10026497	NA	K895L_RAT Uncharacterized protein KIAA0895-like OS=Rattus norvegicus GN=Kiaa0895l PE=2 SV=1	sp|Q4V7A9|K895L_RAT
gonads_contig_240808_S	25.3278	0
gonads_contig_257948_AS	25.3174	0
gonads_contig_145445_P	25.2828	0	CGI_10014677	GO:0004835; tubulin-tyrosine ligase activity; Molecular Function GO:0006464; protein modification process; Biological Process	TTLL3_HUMAN Tubulin monoglycylase TTLL3 OS=Homo sapiens GN=TTLL3 PE=1 SV=2	sp|Q54B29|Y3934_DICDI
gonads_contig_324348_N	25.264	0	CGI_10028089	0	0
gonads_contig_272499_AS	25.2388	0
gonads_contig_193186_AS	25.2082	0
gonads_contig_8080_N	25.0941	0
gonads_contig_312417_AS	25.0688	0
gonads_contig_260486_N	25.0565	0.1574
gonads_contig_68435_P	25.0515	0	CGI_10024370	GO:0003924; GTPase activity; Molecular Function GO:0005525; GTP binding; Molecular Function	GTPB2_HUMAN GTP-binding protein 2 OS=Homo sapiens GN=GTPBP2 PE=2 SV=1	sp|Q9BX10|GTPB2_HUMAN
gonads_contig_325960_P	25.0092	0	CGI_10028918	NA	LAMA2_HUMAN Laminin subunit alpha-2 OS=Homo sapiens GN=LAMA2 PE=1 SV=4	sp|Q62209|SYCP1_MOUSE
gonads_contig_233228_S	25.0031	0
gonads_contig_194275_N	24.9209	0	CGI_10005903	GO:0005488; binding; Molecular Function GO:0005515; protein binding; Molecular Function	WDR87_HUMAN WD repeat-containing protein 87 OS=Homo sapiens GN=WDR87 PE=2 SV=2	sp|Q6ZQQ6|WDR87_HUMAN
gonads_contig_134053_N	24.9041	0	CGI_10015552	GO:0005488; binding; Molecular Function GO:0005515; protein binding; Molecular Function	ARMC3_HUMAN Armadillo repeat-containing protein 3 OS=Homo sapiens GN=ARMC3 PE=2 SV=2	sp|A2AU72|ARMC3_MOUSE
gonads_contig_445475_N	24.8815	0.311999	CGI_10008595	GO:0005328; neurotransmitter:sodium symporter activity; Molecular Function GO:0005887; integral to plasma membrane; Cellular Component GO:0006836; neurotransmitter transport; Biological Process GO:0016020; membrane; Cellular Component	S6A13_BOVIN Sodium- and chloride-dependent GABA transporter 2 OS=Bos taurus GN=SLC6A13 PE=2 SV=1	sp|Q9MZ34|SC6A6_BOVIN
gonads_contig_332360_S	24.7995	0
gonads_contig_36200_S	24.7986	0
gonads_contig_17180_P	24.7854	0	CGI_10026112	0	0	sp|Q8K243|TRI68_MOUSE
gonads_contig_206486_S	24.7054	0
gonads_contig_10390_P	24.7026	0	CGI_10025401	GO:0005215; transporter activity; Molecular Function GO:0005488; binding; Molecular Function GO:0005743; mitochondrial inner membrane; Cellular Component GO:0006810; transport; Biological Process GO:0016020; membrane; Cellular Component GO:0055085; transmembrane transport; Biological Process	ADT_CHLRE ADP,ATP carrier protein OS=Chlamydomonas reinhardtii GN=ABT PE=2 SV=1	sp|P04709|ADT1_MAIZE
gonads_contig_7900_N	24.6764	0	CGI_10002385	GO:0004866; endopeptidase inhibitor activity; Molecular Function GO:0005529; sugar binding; Molecular Function	PLMN_MACMU Plasminogen OS=Macaca mulatta GN=PLG PE=2 SV=1	sp|Q7KVA1|XYLT_DROME
gonads_contig_290490_AS	24.6394	0
gonads_contig_229361_P	24.6157	0	CGI_10010734	NA	NA	sp|Q6C0K9|BYE1_YARLI
gonads_contig_280055_AS	24.6133	0
gonads_contig_265867_P	24.5274	0	CGI_10008688	NA	ODF3A_XENLA Outer dense fiber protein 3 OS=Xenopus laevis GN=odf3 PE=2 SV=1	sp|A3KQA5|ODF3B_DANRE
gonads_contig_197325_P	24.5155	0	CGI_10013136	GO:0005515; protein binding; Molecular Function	C1QL4_MOUSE Complement C1q-like protein 4 OS=Mus musculus GN=C1ql4 PE=2 SV=1	sp|Q9ESN4|C1QL3_MOUSE
gonads_contig_197422_P	24.4994	0	CGI_10010733	GO:0007067; mitosis; Biological Process	HORM1_XENLA HORMA domain-containing protein 1 OS=Xenopus laevis GN=hormad1 PE=2 SV=1	sp|Q9D5T7|HORM1_MOUSE
gonads_contig_51007_AS	24.482	0	CGI_10005984	NA	SCLT1_HUMAN Sodium channel and clathrin linker 1 OS=Homo sapiens GN=SCLT1 PE=2 SV=1	sp|Q96NL6|SCLT1_HUMAN
gonads_contig_39793_P	24.4659	0	CGI_10007955	GO:0006950; response to stress; Biological Process	NHAX_BACSU Stress response protein nhaX OS=Bacillus subtilis GN=nhaX PE=2 SV=2	sp|O07552|NHAX_BACSU
gonads_contig_61995_P	24.4489	0.00424132	CGI_10016852	0	0
gonads_contig_194784_AS	24.412	0
gonads_contig_280061_AS	24.3877	0
gonads_contig_262140_S	24.3511	0
gonads_contig_421813_N	24.3127	0	CGI_10006777	0	0
gonads_contig_258514_AS	24.2583	0
gonads_contig_259435_AS	24.2242	0
gonads_contig_24153_P	24.2202	0.91463	CGI_10011370	GO:0005515; protein binding; Molecular Function	MEG10_MOUSE Multiple epidermal growth factor-like domains 10 OS=Mus musculus GN=Megf10 PE=1 SV=1	sp|O88281|MEGF6_RAT
gonads_contig_8453_N	24.1861	0	CGI_10020455	GO:0004672; protein kinase activity; Molecular Function GO:0004674; protein serine/threonine kinase activity; Molecular Function GO:0005515; protein binding; Molecular Function GO:0005524; ATP binding; Molecular Function GO:0006468; protein phosphorylation; Biological Process	TENX_HUMAN Tenascin-X OS=Homo sapiens GN=TNXB PE=1 SV=2
gonads_contig_277626_N	24.1104	0
gonads_contig_8376_P	24.0636	0	CGI_10023182	NA	HYDIN_HUMAN Hydrocephalus-inducing protein homolog OS=Homo sapiens GN=HYDIN PE=1 SV=2	sp|Q4G0P3|HYDIN_HUMAN
gonads_contig_147667_S	24.0306	0
gonads_contig_198957_P	24.0135	0	CGI_10007045	0	0
gonads_contig_419014_P	24.0125	0	CGI_10014851	GO:0005267; potassium channel activity; Molecular Function GO:0006813; potassium ion transport; Biological Process GO:0016020; membrane; Cellular Component	KCNK2_MOUSE Potassium channel subfamily K member 2 OS=Mus musculus GN=Kcnk2 PE=2 SV=2	sp|O95069|KCNK2_HUMAN
gonads_contig_180307_P	23.9478	0	CGI_10010733	GO:0007067; mitosis; Biological Process	HORM1_XENLA HORMA domain-containing protein 1 OS=Xenopus laevis GN=hormad1 PE=2 SV=1	sp|D3ZWE7|HORM1_RAT
gonads_contig_495776_S	23.881	0
gonads_contig_165676_S	23.8729	0
gonads_contig_175806_AS	23.8322	0
gonads_contig_131250_S	23.8014	0
gonads_contig_284227_S	23.7446	0
gonads_contig_215613_N	23.7096	0	CGI_10010730	GO:0005515; protein binding; Molecular Function	LRP3_HUMAN Low-density lipoprotein receptor-related protein 3 OS=Homo sapiens GN=LRP3 PE=2 SV=2	sp|Q8R4I7|NETO1_MOUSE
gonads_contig_342978_P	23.7076	0	CGI_10005054	GO:0005230; extracellular ligand-gated ion channel activity; Molecular Function GO:0006810; transport; Biological Process GO:0006811; ion transport; Biological Process GO:0016020; membrane; Cellular Component	GBRG2_CHICK Gamma-aminobutyric acid receptor subunit gamma-2 OS=Gallus gallus GN=GABRG2 PE=2 SV=1
gonads_contig_10323_AS	23.7029	0.0801037
gonads_contig_320131_P	23.6792	0	CGI_10010733	GO:0007067; mitosis; Biological Process	HORM1_XENLA HORMA domain-containing protein 1 OS=Xenopus laevis GN=hormad1 PE=2 SV=1	sp|Q5M7C8|HORM1_XENLA
gonads_contig_301129_S	23.6165	0
gonads_contig_320620_S	23.5973	0
gonads_contig_228809_AS	23.5413	0
gonads_contig_168432_N	23.5223	0
gonads_contig_346728_S	23.4738	0
gonads_contig_28848_N	23.4498	0	CGI_10025114	GO:0005515; protein binding; Molecular Function	K1875_HUMAN WD repeat-containing protein KIAA1875 OS=Homo sapiens GN=KIAA1875 PE=2 SV=2	sp|A6NE52|K1875_HUMAN
gonads_contig_48126_N	23.4419	0.0159937	CGI_10000410	NA	NA
gonads_contig_181339_P	23.3966	1.80619	CGI_10011399	GO:0005515; protein binding; Molecular Function	NA
gonads_contig_8038_S	23.3877	0
gonads_contig_174530_AS	23.3854	0
gonads_contig_365267_N	23.3803	0.114097	CGI_10014940	0	0
gonads_contig_18423_N	23.3414	0.0379575
gonads_contig_318632_AS	23.2971	0
gonads_contig_48179_S	23.1252	0
gonads_contig_469403_S	22.9618	0
gonads_contig_225616_AS	22.9346	0
gonads_contig_287532_N	22.809	0	CGI_10010733	GO:0007067; mitosis; Biological Process	HORM1_XENLA HORMA domain-containing protein 1 OS=Xenopus laevis GN=hormad1 PE=2 SV=1	sp|Q9D5T7|HORM1_MOUSE
gonads_contig_430041_P	22.6716	0	CGI_10017268	GO:0004888; transmembrane receptor activity; Molecular Function GO:0007165; signal transduction; Biological Process GO:0031224; intrinsic to membrane; Cellular Component GO:0045087; innate immune response; Biological Process	NA
gonads_contig_312309_AS	22.6685	0
gonads_contig_198268_AS	22.6561	0
gonads_contig_296207_S	22.6524	0
gonads_contig_165824_P	22.6422	0				sp|Q03410|SYCP1_RAT
gonads_contig_318523_N	22.6416	0	CGI_10013704	GO:0009190; cyclic nucleotide biosynthetic process; Biological Process GO:0016849; phosphorus-oxygen lyase activity; Molecular Function GO:0023034; intracellular signaling pathway; Biological Process	ADCYA_HUMAN Adenylate cyclase type 10 OS=Homo sapiens GN=ADCY10 PE=1 SV=2	sp|Q866F4|ADCYA_RABIT
gonads_contig_307438_S	22.5767	0
gonads_contig_272458_S	22.5267	0
gonads_contig_7808_P	22.4055	0	CGI_10026122	NA	SYCP3_MESAU Synaptonemal complex protein 3 OS=Mesocricetus auratus GN=SYCP3 PE=2 SV=1	sp|Q60547|SYCP3_MESAU
gonads_contig_328708_S	22.388	0
gonads_contig_314012_S	22.243	0
gonads_contig_162327_S	22.2314	0
gonads_contig_306144_S	22.1625	0
gonads_contig_387032_AS	22.057	0
gonads_contig_335676_AS	22.0567	0
gonads_contig_316505_S	22.0566	0
gonads_contig_313715_S	22.0377	0
gonads_contig_318463_AS	22.0197	0
gonads_contig_314548_P	21.9722	0	CGI_10017996	GO:0008270; zinc ion binding; Molecular Function	ZCPW1_MOUSE Zinc finger CW-type PWWP domain protein 1 homolog OS=Mus musculus GN=Zcwpw1 PE=2 SV=1	sp|Q6IR42|ZCPW1_MOUSE
gonads_contig_236979_AS	21.9576	0
gonads_contig_90184_P	21.9201	0	CGI_10012339	NA	EFHC2_DANRE EF-hand domain-containing family member C2 OS=Danio rerio GN=efhc2 PE=2 SV=2	sp|Q32TF8|EFHC2_DANRE
gonads_contig_260255_P	21.8993	0	CGI_10007486	GO:0003676; nucleic acid binding; Molecular Function GO:0004527; exonuclease activity; Molecular Function GO:0005622; intracellular; Cellular Component	NA	sp|Q895K2|DPO3_CLOTE
gonads_contig_345562_P	21.8386	0	CGI_10025114	GO:0005515; protein binding; Molecular Function	K1875_HUMAN WD repeat-containing protein KIAA1875 OS=Homo sapiens GN=KIAA1875 PE=2 SV=2	sp|A6NE52|K1875_HUMAN
gonads_contig_9077_S	21.7511	0.00424132
gonads_contig_10063_P	21.7206	0.0123371	CGI_10000149	NA	NA
gonads_contig_77148_AS	21.6931	0
gonads_contig_286283_P	21.6876	0.0272451	CGI_10012645	GO:0005230; extracellular ligand-gated ion channel activity; Molecular Function GO:0006810; transport; Biological Process GO:0006811; ion transport; Biological Process GO:0016020; membrane; Cellular Component GO:0016021; integral to membrane; Cellular Component	ACHA6_RAT Neuronal acetylcholine receptor subunit alpha-6 OS=Rattus norvegicus GN=Chrna6 PE=2 SV=1	sp|P04755|ACH3_DROME
gonads_contig_290490_S	21.6414	0
gonads_contig_372274_P	21.6032	0	CGI_10018516	GO:0005488; binding; Molecular Function	MRC2_MOUSE C-type mannose receptor 2 OS=Mus musculus GN=Mrc2 PE=1 SV=2	sp|A6QP79|COL12_BOVIN
gonads_contig_276400_AS	21.548	0
gonads_contig_260597_P	21.5363	0	CGI_10022535	GO:0016021; integral to membrane; Cellular Component	ADRL_DROME ADIPOR-like receptor CG5315 OS=Drosophila melanogaster GN=CG5315 PE=1 SV=2	sp|Q9VCY8|ADRL_DROME
gonads_contig_10573_AS	21.5204	0
gonads_contig_262604_S	21.4973	0
gonads_contig_59120_P	21.4082	0	CGI_10026891	GO:0005515; protein binding; Molecular Function	LRIQ3_HUMAN Leucine-rich repeat and IQ domain-containing protein 3 OS=Homo sapiens GN=LRRIQ3 PE=2 SV=1	sp|A6PVS8|LRIQ3_HUMAN
gonads_contig_267658_S	21.4038	0
gonads_contig_326138_P	21.3787	0	CGI_10013453	GO:0006811; ion transport; Biological Process GO:0016020; membrane; Cellular Component	GBRG2_CHICK Gamma-aminobutyric acid receptor subunit gamma-2 OS=Gallus gallus GN=GABRG2 PE=2 SV=1	sp|P21548|GBRG2_CHICK
gonads_contig_222832_N	21.3729	0	CGI_10007724	GO:0016021; integral to membrane; Cellular Component	DCST1_MOUSE DC-STAMP domain-containing protein 1 OS=Mus musculus GN=Dcst1 PE=2 SV=1	sp|Q5T197|DCST1_HUMAN
gonads_contig_296515_AS	21.2501	0
gonads_contig_249335_N	20.9933	0	CGI_10021636	0	0
gonads_contig_206864_P	20.9606	0	CGI_10021300	NA	QRIC2_HUMAN Glutamine-rich protein 2 OS=Homo sapiens GN=QRICH2 PE=1 SV=1	sp|Q9H0J4|QRIC2_HUMAN
gonads_contig_218030_S	20.9449	0	CGI_10014329	NA	NA	sp|Q54R73|Y5465_DICDI
gonads_contig_486117_AS	20.9397	0
gonads_contig_300184_S	20.9218	0
gonads_contig_296169_P	20.8857	0.00424132
gonads_contig_197305_N	20.8538	0.114097				sp|P20825|POL2_DROME
gonads_contig_481466_P	20.7882	0	CGI_10008521	NA	YI011_DANRE Uncharacterized protein FLJ46082 homolog OS=Danio rerio GN=si:ch211-215c18.4 PE=4 SV=1	sp|A2BFC9|YI011_DANRE
gonads_contig_208338_N	20.7593	0	CGI_10006138	GO:0005488; binding; Molecular Function GO:0005515; protein binding; Molecular Function	CONT_DROME Contactin OS=Drosophila melanogaster GN=Cont PE=1 SV=2	sp|Q9VN14|CONT_DROME
gonads_contig_202457_P	20.7537	0	CGI_10005833	0	0
gonads_contig_262361_P	20.7492	0	CGI_10011329	GO:0003676; nucleic acid binding; Molecular Function GO:0004527; exonuclease activity; Molecular Function GO:0005622; intracellular; Cellular Component	EXU1_DROPS Maternal protein exuperantia-1 OS=Drosophila pseudoobscura pseudoobscura GN=exu1 PE=3 SV=2
gonads_contig_11000_N	20.7023	0	CGI_10009927	NA	THTR_CRIGR Thiosulfate sulfurtransferase OS=Cricetulus griseus GN=TST PE=2 SV=2	sp|Q16762|THTR_HUMAN
gonads_contig_336267_AS	20.6617	0
gonads_contig_212180_N	20.6326	0	CGI_10024467	0	0	sp|Q4G0S7|CC152_HUMAN
gonads_contig_38008_P	20.5578	0	CGI_10006312	NA	CC147_HUMAN Coiled-coil domain-containing protein 147 OS=Homo sapiens GN=CCDC147 PE=2 SV=1	sp|Q5T655|CC147_HUMAN
gonads_contig_316589_S	20.4831	0
gonads_contig_325853_AS	20.354	0
gonads_contig_10010_AS	20.324	0	CGI_10026340	NA	EST1A_MOUSE Telomerase-binding protein EST1A OS=Mus musculus GN=Smg6 PE=2 SV=1	sp|Q95JQ1|SPT22_MACFA
gonads_contig_171475_AS	20.3155	0
gonads_contig_463015_P	20.3074	0	CGI_10008083	GO:0000786; nucleosome; Cellular Component GO:0003677; DNA binding; Molecular Function GO:0005634; nucleus; Cellular Component GO:0006334; nucleosome assembly; Biological Process	H2B3_TIGCA Histone H2B.3 OS=Tigriopus californicus PE=3 SV=2	sp|P27326|H2B_URECA
gonads_contig_54002_N	20.297	0	CGI_10011663	NA	SIAE_MOUSE Sialate O-acetylesterase OS=Mus musculus GN=Siae PE=2 SV=3	sp|Q9HAT2|SIAE_HUMAN
gonads_contig_191847_AS	20.203	0
gonads_contig_279828_N	20.1702	0.0159937	CGI_10026819	NA	CTL1_XENLA Choline transporter-like protein 1 OS=Xenopus laevis GN=slc44a1 PE=2 SV=2	sp|Q6GN42|CTL4_XENLA
gonads_contig_205511_AS	20.1679	0
gonads_contig_259648_AS	20.1488	0
gonads_contig_243760_AS	20.1204	0
gonads_contig_226001_AS	20.0641	0
gonads_contig_46012_N	20.0577	0	CGI_10025813	0	0
gonads_contig_17403_P	20.0393	0	CGI_10008728	GO:0004871; signal transducer activity; Molecular Function	RGSL_HUMAN Regulator of G-protein signaling protein-like OS=Homo sapiens GN=RGSL1 PE=2 SV=1	sp|A5PLK6|RGSL_HUMAN
gonads_contig_192648_AS	20.0215	0
gonads_contig_17195_N	19.9833	0	CGI_10028162	NA	OTOAN_MOUSE Otoancorin OS=Mus musculus GN=Otoa PE=2 SV=1	sp|Q8VIM6|STRC_MOUSE
gonads_contig_234661_AS	19.9734	0
gonads_contig_17598_N	19.9184	0	CGI_10020687	GO:0005515; protein binding; Molecular Function	BRWD1_HUMAN Bromodomain and WD repeat-containing protein 1 OS=Homo sapiens GN=BRWD1 PE=1 SV=3	sp|Q921C3|BRWD1_MOUSE
gonads_contig_331792_S	19.9144	0
gonads_contig_177069_N	19.8875	0	CGI_10011979	GO:0005524; ATP binding; Molecular Function GO:0006298; mismatch repair; Biological Process GO:0030983; mismatched DNA binding; Molecular Function	MSH4_HUMAN MutS protein homolog 4 OS=Homo sapiens GN=MSH4 PE=2 SV=2	sp|Q99MT2|MSH4_MOUSE
gonads_contig_321625_AS	19.8726	0
gonads_contig_64797_P	19.8644	0	CGI_10018930	GO:0003924; GTPase activity; Molecular Function GO:0005198; structural molecule activity; Molecular Function GO:0005525; GTP binding; Molecular Function GO:0005874; microtubule; Cellular Component GO:0007017; microtubule-based process; Biological Process GO:0007018; microtubule-based movement; Biological Process GO:0043234; protein complex; Cellular Component GO:0051258; protein polymerization; B…	TBA3_RAT Tubulin alpha-3 chain OS=Rattus norvegicus GN=Tuba3a PE=2 SV=1	sp|P06603|TBA1_DROME
gonads_contig_208696_N	19.839	0	CGI_10023221	NA	MOT14_MOUSE Monocarboxylate transporter 14 OS=Mus musculus GN=Slc16a14 PE=2 SV=1
gonads_contig_255257_AS	19.7898	0
gonads_contig_139221_P	19.7856	0	CGI_10019526	GO:0005515; protein binding; Molecular Function	WDR66_HUMAN WD repeat-containing protein 66 OS=Homo sapiens GN=WDR66 PE=1 SV=1	sp|Q8TBY9|WDR66_HUMAN
gonads_contig_20319_P	19.6795	0	CGI_10016387	GO:0004470; malic enzyme activity; Molecular Function GO:0006108; malate metabolic process; Biological Process GO:0016616; oxidoreductase activity, acting on the CH-OH group of donors, NAD or NADP as acceptor; Molecular Function GO:0051287; NAD or NADH binding; Molecular Function	MAON_MOUSE NADP-dependent malic enzyme, mitochondrial OS=Mus musculus GN=Me3 PE=1 SV=1	sp|P28227|MAOX_ANAPL
gonads_contig_8152_N	19.6452	0.0272451	CGI_10016788	NA	NA
gonads_contig_257034_N	19.6317	0	CGI_10004273	GO:0003725; double-stranded RNA binding; Molecular Function GO:0005622; intracellular; Cellular Component	RED1_HUMAN Double-stranded RNA-specific editase 1 OS=Homo sapiens GN=ADARB1 PE=1 SV=1
gonads_contig_181203_AS	19.6008	0
gonads_contig_42888_P	19.5163	0	CGI_10009028	GO:0003779; actin binding; Molecular Function GO:0007010; cytoskeleton organization; Biological Process GO:0015629; actin cytoskeleton; Cellular Component GO:0030036; actin cytoskeleton organization; Biological Process	PROF2_ACACA Profilin-2 OS=Acanthamoeba castellanii PE=1 SV=3	sp|P19984|PROF2_ACACA
gonads_contig_338319_P	19.3973	0	CGI_10023704	GO:0016020; membrane; Cellular Component GO:0016192; vesicle-mediated transport; Biological Process	PMFBP_RAT Polyamine-modulated factor 1-binding protein 1 OS=Rattus norvegicus GN=Pmfbp1 PE=2 SV=2	sp|O66878|SMC_AQUAE
gonads_contig_51309_P	19.389	0.0558317	CGI_10010912	GO:0055085; transmembrane transport; Biological Process	MOT2_MESAU Monocarboxylate transporter 2 OS=Mesocricetus auratus GN=SLC16A7 PE=2 SV=1	sp|O60669|MOT2_HUMAN
gonads_contig_257752_P	19.3579	0.00424132				sp|Q09575|YRD6_CAEEL
gonads_contig_269073_AS	19.3482	0
gonads_contig_287381_N	19.3459	0	CGI_10016906	NA	SPD1B_XENLA Speedy protein 1-B OS=Xenopus laevis GN=spdya-B PE=1 SV=1	sp|Q9YGL1|SPD1B_XENLA
gonads_contig_263867_AS	19.3418	0
gonads_contig_335987_S	19.2384	0
gonads_contig_318031_N	19.194	0	CGI_10022750	GO:0005215; transporter activity; Molecular Function GO:0006810; transport; Biological Process GO:0016021; integral to membrane; Cellular Component GO:0055085; transmembrane transport; Biological Process	S26A5_MERUN Prestin OS=Meriones unguiculatus GN=SLC26A5 PE=1 SV=1	sp|Q65AC2|S26A2_HORSE
gonads_contig_342567_AS	19.0263	0
gonads_contig_203966_AS	19.0231	0
gonads_contig_139470_AS	18.9472	0
gonads_contig_276856_N	18.92	0.0272451	CGI_10011426	GO:0000166; nucleotide binding; Molecular Function GO:0005524; ATP binding; Molecular Function GO:0009055; electron carrier activity; Molecular Function GO:0016887; ATPase activity; Molecular Function GO:0017111; nucleoside-triphosphatase activity; Molecular Function GO:0051536; iron-sulfur cluster binding; Molecular Function	ABCE1_MOUSE ATP-binding cassette sub-family E member 1 OS=Mus musculus GN=Abce1 PE=2 SV=1	sp|Q8LPJ4|AB2E_ARATH
gonads_contig_321632_N	18.8423	0.00424132				sp|Q09575|YRD6_CAEEL
gonads_contig_7755_S	18.8184	0
gonads_contig_52660_S	18.6972	0
gonads_contig_242946_P	18.6531	0	CGI_10024467	0	0
gonads_contig_183769_P	18.6299	0	CGI_10005381	GO:0000166; nucleotide binding; Molecular Function GO:0003777; microtubule motor activity; Molecular Function GO:0005524; ATP binding; Molecular Function GO:0007018; microtubule-based movement; Biological Process GO:0016887; ATPase activity; Molecular Function GO:0017111; nucleoside-triphosphatase activity; Molecular Function GO:0030286; dynein complex; Cellular Component	DYHC_TRIGR Dynein beta chain, ciliary OS=Tripneustes gratilla PE=1 SV=1	sp|P39057|DYHC_ANTCR
gonads_contig_136768_AS	18.463	0
gonads_contig_342567_S	18.4432	0
gonads_contig_386204_P	18.4368	0	CGI_10019526	GO:0005515; protein binding; Molecular Function	WDR66_HUMAN WD repeat-containing protein 66 OS=Homo sapiens GN=WDR66 PE=1 SV=1	sp|Q8TBY9|WDR66_HUMAN
gonads_contig_235396_N	18.4132	0	CGI_10008667	GO:0005488; binding; Molecular Function GO:0005515; protein binding; Molecular Function	HEAT4_HUMAN HEAT repeat-containing protein 4 OS=Homo sapiens GN=HEATR4 PE=2 SV=1
gonads_contig_344812_AS	18.4031	0
gonads_contig_325102_N	18.3601	0.0272451				sp|Q8I7P9|POL5_DROME
gonads_contig_287786_P	18.3065	0	CGI_10020687	GO:0005515; protein binding; Molecular Function	BRWD1_HUMAN Bromodomain and WD repeat-containing protein 1 OS=Homo sapiens GN=BRWD1 PE=1 SV=3	sp|A2AHJ4|BRWD3_MOUSE
gonads_contig_266709_P	18.2643	0	CGI_10007724	GO:0016021; integral to membrane; Cellular Component	DCST1_MOUSE DC-STAMP domain-containing protein 1 OS=Mus musculus GN=Dcst1 PE=2 SV=1	sp|Q5T197|DCST1_HUMAN
gonads_contig_315697_AS	18.1848	0
gonads_contig_168237_N	18.1672	0	CGI_10002259	GO:0003676; nucleic acid binding; Molecular Function	NA
gonads_contig_249759_S	18.1043	0
gonads_contig_35347_AS	18.0347	0
gonads_contig_11022_N	17.9741	0	CGI_10017262	GO:0006629; lipid metabolic process; Biological Process GO:0016491; oxidoreductase activity; Molecular Function GO:0055114; oxidation-reduction process; Biological Process	FADS2_MOUSE Fatty acid desaturase 2 OS=Mus musculus GN=Fads2 PE=2 SV=1	sp|O60427|FADS1_HUMAN
gonads_contig_11641_P	17.9477	0	CGI_10007558	GO:0055085; transmembrane transport; Biological Process	MOT14_MOUSE Monocarboxylate transporter 14 OS=Mus musculus GN=Slc16a14 PE=2 SV=1	sp|P57787|MOT4_MOUSE
gonads_contig_344928_P	17.8619	0
gonads_contig_266116_P	17.8266	0	CGI_10014009	GO:0000087; M phase of mitotic cell cycle; Biological Process GO:0004725; protein tyrosine phosphatase activity; Molecular Function GO:0005622; intracellular; Cellular Component GO:0006470; protein dephosphorylation; Biological Process	MPIP_DROME M-phase inducer phosphatase OS=Drosophila melanogaster GN=stg PE=1 SV=2	sp|P20483|MPIP_DROME
gonads_contig_226044_AS	17.711	0
gonads_contig_323563_AS	17.6996	0
gonads_contig_360730_N	17.6882	0	CGI_10014851	GO:0005267; potassium channel activity; Molecular Function GO:0006813; potassium ion transport; Biological Process GO:0016020; membrane; Cellular Component	KCNK2_MOUSE Potassium channel subfamily K member 2 OS=Mus musculus GN=Kcnk2 PE=2 SV=2	sp|O95069|KCNK2_HUMAN
gonads_contig_316987_N	17.635	0	CGI_10009111	GO:0005215; transporter activity; Molecular Function GO:0005515; protein binding; Molecular Function GO:0006810; transport; Biological Process GO:0008021; synaptic vesicle; Cellular Component GO:0016020; membrane; Cellular Component	SY65_APLCA Synaptotagmin-1 OS=Aplysia californica GN=SYT1 PE=1 SV=2	sp|P41823|SY65_APLCA
gonads_contig_276151_S	17.626	0
gonads_contig_314315_S	17.607	0
gonads_contig_448999_P	17.6023	0	CGI_10009837	GO:0005215; transporter activity; Molecular Function GO:0006857; oligopeptide transport; Biological Process GO:0016020; membrane; Cellular Component	S15A2_RAT Solute carrier family 15 member 2 OS=Rattus norvegicus GN=Slc15a2 PE=2 SV=1	sp|P46029|S15A2_RABIT
gonads_contig_295486_AS	17.5958	0
gonads_contig_366970_P	17.5877	0	CGI_10009837	GO:0005215; transporter activity; Molecular Function GO:0006857; oligopeptide transport; Biological Process GO:0016020; membrane; Cellular Component	S15A2_RAT Solute carrier family 15 member 2 OS=Rattus norvegicus GN=Slc15a2 PE=2 SV=1	sp|Q8WMX5|S15A1_CANFA
gonads_contig_199670_S	17.5255	0
gonads_contig_135171_S	17.3816	0
gonads_contig_179145_S	17.3808	0
gonads_contig_318375_N	17.357	0	CGI_10022029	GO:0004222; metalloendopeptidase activity; Molecular Function GO:0006508; proteolysis; Biological Process	ADA10_XENLA Disintegrin and metalloproteinase domain-containing protein 10 OS=Xenopus laevis GN=adam10 PE=2 SV=1	sp|Q10741|ADA10_BOVIN
gonads_contig_354580_P	17.291	0	CGI_10016472	NA	K1529_HUMAN Uncharacterized protein KIAA1529 OS=Homo sapiens GN=KIAA1529 PE=1 SV=2	sp|Q9P1Z9|CI174_HUMAN
gonads_contig_210273_N	17.2886	2.22525
gonads_contig_261745_P	17.2825	0	CGI_10023076	GO:0016021; integral to membrane; Cellular Component	PRM1A_DANRE Prominin-1-A OS=Danio rerio GN=prom1a PE=2 SV=2	sp|Q9W735|PRM1A_DANRE
gonads_contig_209633_AS	17.2623	0
gonads_contig_317939_S	17.2152	0
gonads_contig_438558_P	17.2116	0	CGI_10012352	GO:0005515; protein binding; Molecular Function GO:0005576; extracellular region; Cellular Component GO:0006030; chitin metabolic process; Biological Process GO:0008061; chitin binding; Molecular Function	FSTL4_HUMAN Follistatin-related protein 4 OS=Homo sapiens GN=FSTL4 PE=2 SV=2	sp|Q9I925|FUCL7_ANGJA
gonads_contig_258821_P	17.1894	0	CGI_10017608	NA	TMC7_HUMAN Transmembrane channel-like protein 7 OS=Homo sapiens GN=TMC7 PE=2 SV=1	sp|Q8C428|TMC7_MOUSE
gonads_contig_77160_N	17.1816	0	CGI_10016472	NA	K1529_HUMAN Uncharacterized protein KIAA1529 OS=Homo sapiens GN=KIAA1529 PE=1 SV=2	sp|Q9P1Z9|CI174_HUMAN
gonads_contig_399042_P	17.1272	0	CGI_10011979	GO:0005524; ATP binding; Molecular Function GO:0006298; mismatch repair; Biological Process GO:0030983; mismatched DNA binding; Molecular Function	MSH4_HUMAN MutS protein homolog 4 OS=Homo sapiens GN=MSH4 PE=2 SV=2	sp|O15457|MSH4_HUMAN
gonads_contig_4050_P	17.0013	0	CGI_10026456	NA	RSPH3_HUMAN Radial spoke head protein 3 homolog OS=Homo sapiens GN=RSPH3 PE=2 SV=1	sp|Q86UC2|RSPH3_HUMAN
gonads_contig_358636_AS	16.9162	0	CGI_10003076	NA	CI117_XENTR Uncharacterized protein C9orf117 homolog OS=Xenopus tropicalis PE=2 SV=1	sp|Q0VFN8|CI117_XENTR
gonads_contig_9838_N	16.8878	0	CGI_10022898	NA	T53I1_RAT Tumor protein p53-inducible nuclear protein 1 OS=Rattus norvegicus GN=Trp53inp1 PE=2 SV=1	sp|Q8CFU8|T53I2_MOUSE
gonads_contig_272298_N	16.8836	0	CGI_10004544	GO:0005622; intracellular; Cellular Component GO:0008270; zinc ion binding; Molecular Function	ZFAT_MOUSE Zinc finger protein ZFAT OS=Mus musculus GN=Zfat PE=1 SV=2	sp|Q7TS63|ZFAT_MOUSE
gonads_contig_131250_AS	16.8657	0
gonads_contig_34986_P	16.8616	0	CGI_10021903	GO:0003824; catalytic activity; Molecular Function GO:0004114; 3',5'-cyclic-nucleotide phosphodiesterase activity; Molecular Function GO:0007165; signal transduction; Biological Process GO:0008081; phosphoric diester hydrolase activity; Molecular Function	PDE1C_MOUSE Calcium/calmodulin-dependent 3',5'-cyclic nucleotide phosphodiesterase 1C OS=Mus musculus GN=Pde1c PE=2 SV=2	sp|Q63421|PDE1C_RAT
gonads_contig_29246_P	16.8582	0	CGI_10011962	NA	NA
gonads_contig_77135_P	16.8048	0	CGI_10019311	GO:0005509; calcium ion binding; Molecular Function GO:0005515; protein binding; Molecular Function	WDY_DROAN WD repeat-containing protein on Y chromosome OS=Drosophila ananassae GN=WDY PE=2 SV=2	sp|B7FF06|WDY_DROGR
gonads_contig_256001_N	16.7927	0.0159937				sp|Q3HXY4|NGFV_PSEPO
gonads_contig_45532_P	16.769	0	CGI_10004530	GO:0004198; calcium-dependent cysteine-type endopeptidase activity; Molecular Function GO:0005622; intracellular; Cellular Component GO:0006508; proteolysis; Biological Process	CAN2_CHICK Calpain-2 catalytic subunit OS=Gallus gallus GN=CAPN2 PE=2 SV=3	sp|Q27971|CAN2_BOVIN
gonads_contig_33367_N	16.767	0	CGI_10026122	NA	SYCP3_MESAU Synaptonemal complex protein 3 OS=Mesocricetus auratus GN=SYCP3 PE=2 SV=1	sp|Q60547|SYCP3_MESAU
gonads_contig_129415_AS	16.7424	0
gonads_contig_344929_AS	16.7182	0	CGI_10014329	NA	NA
gonads_contig_41446_P	16.7063	0	CGI_10022868	NA	LGI1_PANTR Leucine-rich glioma-inactivated protein 1 OS=Pan troglodytes GN=LGI1 PE=2 SV=1	sp|Q9WVB4|SLIT3_MOUSE
gonads_contig_292263_N	16.6949	0	CGI_10026184	GO:0007165; signal transduction; Biological Process GO:0008603; cAMP-dependent protein kinase regulator activity; Molecular Function	CC030_HUMAN Uncharacterized protein C3orf30 OS=Homo sapiens GN=C3orf30 PE=2 SV=1	sp|Q96M34|CC030_HUMAN
gonads_contig_313589_AS	16.6696	0
gonads_contig_7771_P	16.6456	0.707423	CGI_10014092	GO:0006520; cellular amino acid metabolic process; Biological Process GO:0008483; transaminase activity; Molecular Function GO:0009058; biosynthetic process; Biological Process GO:0016769; transferase activity, transferring nitrogenous groups; Molecular Function GO:0030170; pyridoxal phosphate binding; Molecular Function	AATC_CHICK Aspartate aminotransferase, cytoplasmic OS=Gallus gallus GN=GOT1 PE=1 SV=3	sp|P13221|AATC_RAT
gonads_contig_236404_N	16.6423	0	CGI_10007146	GO:0003700; sequence-specific DNA binding transcription factor activity; Molecular Function GO:0005634; nucleus; Cellular Component GO:0006355; regulation of transcription, DNA-dependent; Biological Process GO:0008270; zinc ion binding; Molecular Function GO:0016747; transferase activity, transferring acyl groups other than amino-acyl groups; Molecular Function GO:0045449; regulation of transcrip…	MYST2_RAT Histone acetyltransferase MYST2 OS=Rattus norvegicus GN=Myst2 PE=2 SV=1	sp|Q810T5|KAT7_RAT
gonads_contig_312282_S	16.5815	0
gonads_contig_139820_N	16.5629	0	CGI_10021903	GO:0003824; catalytic activity; Molecular Function GO:0004114; 3',5'-cyclic-nucleotide phosphodiesterase activity; Molecular Function GO:0007165; signal transduction; Biological Process GO:0008081; phosphoric diester hydrolase activity; Molecular Function	PDE1C_MOUSE Calcium/calmodulin-dependent 3',5'-cyclic nucleotide phosphodiesterase 1C OS=Mus musculus GN=Pde1c PE=2 SV=2	sp|Q61481|PDE1A_MOUSE
gonads_contig_145340_S	16.5205	0
gonads_contig_275305_AS	16.4977	0
gonads_contig_192299_S	16.4921	0
gonads_contig_54078_P	16.4523	0	CGI_10007113	GO:0005515; protein binding; Molecular Function GO:0005622; intracellular; Cellular Component GO:0042981; regulation of apoptosis; Biological Process	NA	sp|Q98943|CASP2_CHICK
gonads_contig_233297_N	16.4288	0	CGI_10025114	GO:0005515; protein binding; Molecular Function	K1875_HUMAN WD repeat-containing protein KIAA1875 OS=Homo sapiens GN=KIAA1875 PE=2 SV=2
gonads_contig_317890_P	16.4172	0	CGI_10009799	GO:0008270; zinc ion binding; Molecular Function	MARH2_MOUSE E3 ubiquitin-protein ligase MARCH2 OS=Mus musculus GN=March2 PE=2 SV=1	sp|Q28EX7|MARH2_XENTR
gonads_contig_92395_P	16.3856	0	CGI_10026184	GO:0007165; signal transduction; Biological Process GO:0008603; cAMP-dependent protein kinase regulator activity; Molecular Function	CC030_HUMAN Uncharacterized protein C3orf30 OS=Homo sapiens GN=C3orf30 PE=2 SV=1	sp|Q96M34|CC030_HUMAN
gonads_contig_287557_P	16.3722	0.00424132	CGI_10026385	GO:0003824; catalytic activity; Molecular Function GO:0005975; carbohydrate metabolic process; Biological Process GO:0016857; racemase and epimerase activity, acting on carbohydrates and derivatives; Molecular Function GO:0044237; cellular metabolic process; Biological Process GO:0050662; coenzyme binding; Molecular Function	GALE_MOUSE UDP-glucose 4-epimerase OS=Mus musculus GN=Gale PE=2 SV=1	sp|P55180|GALE_BACSU
gonads_contig_210183_P	16.3311	0
gonads_contig_226117_AS	16.2941	0
gonads_contig_176996_AS	16.2882	0
gonads_contig_8045_N	16.2455	0	CGI_10001604	GO:0004672; protein kinase activity; Molecular Function GO:0004674; protein serine/threonine kinase activity; Molecular Function GO:0004703; G-protein coupled receptor kinase activity; Molecular Function GO:0004871; signal transducer activity; Molecular Function GO:0005524; ATP binding; Molecular Function GO:0006468; protein phosphorylation; Biological Process GO:0007165; signal transduction; Bio…	GRK5_BOVIN G protein-coupled receptor kinase 5 OS=Bos taurus GN=GRK5 PE=2 SV=1	sp|P34947|GRK5_HUMAN
gonads_contig_37779_N	16.2233	0	CGI_10014987	NA	FRRS1_DANRE Putative ferric-chelate reductase 1 OS=Danio rerio GN=frrs1 PE=2 SV=1	sp|A4QP81|FRRS1_DANRE
gonads_contig_275978_AS	16.1819	0
gonads_contig_202695_P	16.0433	0	CGI_10009887	GO:0005215; transporter activity; Molecular Function GO:0006810; transport; Biological Process GO:0016021; integral to membrane; Cellular Component GO:0055085; transmembrane transport; Biological Process	S26A2_MOUSE Sulfate transporter OS=Mus musculus GN=Slc26a2 PE=1 SV=1	sp|Q65AC2|S26A2_HORSE
gonads_contig_237274_N	15.9765	0				sp|Q3KQP7|CA146_MOUSE
gonads_contig_44730_P	15.9561	0.00424132	CGI_10011370	GO:0005515; protein binding; Molecular Function	MEG10_MOUSE Multiple epidermal growth factor-like domains 10 OS=Mus musculus GN=Megf10 PE=1 SV=1	sp|Q80T91|MEG11_MOUSE
gonads_contig_277104_S	15.9476	0
gonads_contig_139364_P	15.9406	0	CGI_10008741	GO:0016787; hydrolase activity; Molecular Function	PP1B_XENTR Serine/threonine-protein phosphatase PP1-beta catalytic subunit OS=Xenopus tropicalis GN=ppp1cb PE=2 SV=1	sp|P23880|PP12_SCHPO
gonads_contig_345365_AS	15.9241	0
gonads_contig_292137_AS	15.8315	0
gonads_contig_260440_AS	15.8286	0
gonads_contig_17297_P	15.8214	0	CGI_10011979	GO:0005524; ATP binding; Molecular Function GO:0006298; mismatch repair; Biological Process GO:0030983; mismatched DNA binding; Molecular Function	MSH4_HUMAN MutS protein homolog 4 OS=Homo sapiens GN=MSH4 PE=2 SV=2	sp|O15457|MSH4_HUMAN
gonads_contig_150698_P	15.8183	0	CGI_10021300	NA	QRIC2_HUMAN Glutamine-rich protein 2 OS=Homo sapiens GN=QRICH2 PE=1 SV=1	sp|Q9H0J4|QRIC2_HUMAN
gonads_contig_213828_AS	15.7998	0
gonads_contig_160333_P	15.7863	1.80619	CGI_10011628	GO:0005515; protein binding; Molecular Function	NCAM2_MOUSE Neural cell adhesion molecule 2 OS=Mus musculus GN=Ncam2 PE=1 SV=1
gonads_contig_77401_P	15.7364	0	CGI_10017531	GO:0005488; binding; Molecular Function GO:0005515; protein binding; Molecular Function	RTDR1_HUMAN Rhabdoid tumor deletion region protein 1 OS=Homo sapiens GN=RTDR1 PE=2 SV=1	sp|Q9UHP6|RTDR1_HUMAN
gonads_contig_219156_N	15.6983	0
gonads_contig_34103_P	15.6829	0	CGI_10006667	GO:0005634; nucleus; Cellular Component GO:0030528; transcription regulator activity; Molecular Function GO:0045449; regulation of transcription; Biological Process	MITF_MOUSE Microphthalmia-associated transcription factor OS=Mus musculus GN=Mitf PE=1 SV=3	sp|P19532|TFE3_HUMAN
gonads_contig_294155_S	15.6461	0
gonads_contig_165611_AS	15.6231	0
gonads_contig_271223_AS	15.61	0
gonads_contig_22516_AS	15.5994	0
gonads_contig_331501_N	15.5708	0.0159937
gonads_contig_139408_S	15.5635	0
gonads_contig_345302_AS	15.516	0
gonads_contig_17335_AS	15.4825	0
gonads_contig_75713_AS	15.4697	0
gonads_contig_196712_P	15.4446	0	CGI_10019801	GO:0004332; fructose-bisphosphate aldolase activity; Molecular Function GO:0006096; glycolysis; Biological Process	ALF_ECHMU Fructose-bisphosphate aldolase OS=Echinococcus multilocularis GN=FBPA PE=2 SV=1	sp|P46563|ALF2_CAEEL
gonads_contig_7830_AS	15.431	0
gonads_contig_499374_P	15.3207	0	CGI_10028568	NA	CA194_DANRE Uncharacterized protein C1orf194 homolog OS=Danio rerio GN=si:ch211-163l21.7 PE=4 SV=1	sp|Q9DAD0|CA194_MOUSE
gonads_contig_64778_P	15.3061	0	CGI_10024818	GO:0005515; protein binding; Molecular Function	GLU2B_MOUSE Glucosidase 2 subunit beta OS=Mus musculus GN=Prkcsh PE=1 SV=1	sp|O08795|GLU2B_MOUSE
gonads_contig_268312_S	15.3046	0
gonads_contig_428362_AS	15.2912	0
gonads_contig_287133_AS	15.2647	0
gonads_contig_146816_N	15.2422	0	CGI_10002900	NA	CCD65_BOVIN Coiled-coil domain-containing protein 65 OS=Bos taurus GN=CCDC65 PE=2 SV=1	sp|Q8IXS2|CCD65_HUMAN
gonads_contig_302047_N	15.2378	0	CGI_10007069	NA	CC108_MOUSE Coiled-coil domain-containing protein 108 OS=Mus musculus GN=Ccdc108 PE=1 SV=1
gonads_contig_77113_S	15.2289	0
gonads_contig_247553_P	15.2221	0	CGI_10008746	GO:0016787; hydrolase activity; Molecular Function	PP1B_RAT Serine/threonine-protein phosphatase PP1-beta catalytic subunit OS=Rattus norvegicus GN=Ppp1cb PE=1 SV=3	sp|P23880|PP12_SCHPO
gonads_contig_196037_AS	15.22	0
gonads_contig_194664_P	15.1953	0	CGI_10020161	GO:0004518; nuclease activity; Molecular Function GO:0006281; DNA repair; Biological Process GO:0016881; acid-amino acid ligase activity; Molecular Function GO:0043687; post-translational protein modification; Biological Process	UB2R2_RABIT Ubiquitin-conjugating enzyme E2 R2 OS=Oryctolagus cuniculus GN=UBE2R2 PE=2 SV=1	sp|Q2TB18|ASTE1_HUMAN
gonads_contig_293530_S	15.1789	0
gonads_contig_198097_S	15.166	0
gonads_contig_484897_N	15.1328	0	CGI_10001933	NA	F183A_MOUSE Protein FAM183A OS=Mus musculus GN=Fam183a PE=2 SV=2	sp|Q5NC57|F183B_MOUSE
gonads_contig_168019_N	15.1327	0	CGI_10013946	GO:0016787; hydrolase activity; Molecular Function	PP1A_RAT Serine/threonine-protein phosphatase PP1-alpha catalytic subunit OS=Rattus norvegicus GN=Ppp1ca PE=1 SV=1	sp|P48727|GLC7B_CAEEL
gonads_contig_49370_P	15.1301	0	CGI_10019801	GO:0004332; fructose-bisphosphate aldolase activity; Molecular Function GO:0006096; glycolysis; Biological Process	ALF_ECHMU Fructose-bisphosphate aldolase OS=Echinococcus multilocularis GN=FBPA PE=2 SV=1	sp|Q9GP32|ALF_ECHMU
gonads_contig_218489_P	15.126	0	CGI_10021814	NA	NA
gonads_contig_37791_P	15.0919	0	CGI_10011181	GO:0003677; DNA binding; Molecular Function GO:0003700; sequence-specific DNA binding transcription factor activity; Molecular Function GO:0005515; protein binding; Molecular Function GO:0005634; nucleus; Cellular Component GO:0006355; regulation of transcription, DNA-dependent; Biological Process GO:0007275; multicellular organismal development; Biological Process GO:0043565; sequence-specific D…	ARX_MOUSE Homeobox protein ARX OS=Mus musculus GN=Arx PE=2 SV=3	sp|O42567|RXB_XENLA
gonads_contig_10278_AS	15.0766	0
gonads_contig_243798_AS	15.0482	0
gonads_contig_276280_S	15.0446	0
gonads_contig_333824_AS	14.9707	0
gonads_contig_17203_N	14.9588	0	CGI_10025114	GO:0005515; protein binding; Molecular Function	K1875_HUMAN WD repeat-containing protein KIAA1875 OS=Homo sapiens GN=KIAA1875 PE=2 SV=2	sp|A6NE52|K1875_HUMAN
gonads_contig_312509_N	14.9473	0	CGI_10020538	GO:0005515; protein binding; Molecular Function	TEX11_HUMAN Testis-expressed sequence 11 protein OS=Homo sapiens GN=TEX11 PE=1 SV=3	sp|Q14AT2|TEX11_MOUSE
gonads_contig_500347_P	14.8192	0	CGI_10021480	GO:0016301; kinase activity; Molecular Function GO:0016772; transferase activity, transferring phosphorus-containing groups; Molecular Function	KARG_LIOJA Arginine kinase OS=Liolophura japonica PE=2 SV=1	sp|O15990|KARG_LIOJA
gonads_contig_21376_P	14.8174	0	CGI_10005225	NA	NA
gonads_contig_258175_AS	14.7457	0
gonads_contig_209302_P	14.7378	0	CGI_10022956	GO:0005622; intracellular; Cellular Component GO:0008270; zinc ion binding; Molecular Function	GLI3_XENLA Zinc finger protein GLI3 OS=Xenopus laevis GN=gli3 PE=2 SV=1	sp|Q8K1M4|GLIS1_MOUSE
gonads_contig_192737_N	14.7233	0	CGI_10008741	GO:0016787; hydrolase activity; Molecular Function	PP1B_XENTR Serine/threonine-protein phosphatase PP1-beta catalytic subunit OS=Xenopus tropicalis GN=ppp1cb PE=2 SV=1	sp|P48727|GLC7B_CAEEL
gonads_contig_17056_N	14.7212	0	CGI_10024838	GO:0004672; protein kinase activity; Molecular Function GO:0004674; protein serine/threonine kinase activity; Molecular Function GO:0005515; protein binding; Molecular Function GO:0005524; ATP binding; Molecular Function GO:0006468; protein phosphorylation; Biological Process GO:0007154; cell communication; Biological Process GO:0035091; phosphoinositide binding; Molecular Function	SGK3_PONAB Serine/threonine-protein kinase Sgk3 OS=Pongo abelii GN=SGK3 PE=2 SV=1	sp|A8XNJ6|SGK1_CAEBR
gonads_contig_482505_N	14.7012	0	CGI_10009931	GO:0005515; protein binding; Molecular Function	DYI2_ANTCR Dynein intermediate chain 2, ciliary OS=Anthocidaris crassispina PE=2 SV=1	sp|Q16959|DYI2_ANTCR
gonads_contig_367916_N	14.6713	0	CGI_10009837	GO:0005215; transporter activity; Molecular Function GO:0006857; oligopeptide transport; Biological Process GO:0016020; membrane; Cellular Component	S15A2_RAT Solute carrier family 15 member 2 OS=Rattus norvegicus GN=Slc15a2 PE=2 SV=1	sp|Q9ES07|S15A2_MOUSE
gonads_contig_295728_P	14.6148	0	CGI_10005381	GO:0000166; nucleotide binding; Molecular Function GO:0003777; microtubule motor activity; Molecular Function GO:0005524; ATP binding; Molecular Function GO:0007018; microtubule-based movement; Biological Process GO:0016887; ATPase activity; Molecular Function GO:0017111; nucleoside-triphosphatase activity; Molecular Function GO:0030286; dynein complex; Cellular Component	DYHC_TRIGR Dynein beta chain, ciliary OS=Tripneustes gratilla PE=1 SV=1	sp|P39057|DYHC_ANTCR
gonads_contig_22516_S	14.5188	0
gonads_contig_416079_P	14.51	0	CGI_10015898	GO:0005515; protein binding; Molecular Function GO:0008060; ARF GTPase activator activity; Molecular Function GO:0008270; zinc ion binding; Molecular Function GO:0032312; regulation of ARF GTPase activity; Biological Process	GIT2_HUMAN ARF GTPase-activating protein GIT2 OS=Homo sapiens GN=GIT2 PE=1 SV=2	sp|Q14161|GIT2_HUMAN
gonads_contig_331452_P	14.5031	0.00424132	CGI_10002800	GO:0003676; nucleic acid binding; Molecular Function	POGK_HUMAN Pogo transposable element with KRAB domain OS=Homo sapiens GN=POGK PE=1 SV=2
gonads_contig_319177_P	14.4908	0	CGI_10019397	GO:0005509; calcium ion binding; Molecular Function GO:0005515; protein binding; Molecular Function GO:0016020; membrane; Cellular Component	PKD2_BOVIN Polycystin-2 OS=Bos taurus GN=PKD2 PE=2 SV=1	sp|Q4GZT3|PKD2_BOVIN
gonads_contig_258181_AS	14.4678	0
gonads_contig_210535_P	14.4477	0	CGI_10009111	GO:0005215; transporter activity; Molecular Function GO:0005515; protein binding; Molecular Function GO:0006810; transport; Biological Process GO:0008021; synaptic vesicle; Cellular Component GO:0016020; membrane; Cellular Component	SY65_APLCA Synaptotagmin-1 OS=Aplysia californica GN=SYT1 PE=1 SV=2	sp|P41823|SY65_APLCA
gonads_contig_276395_N	14.3954	0				sp|Q54KX0|GTAN_DICDI
gonads_contig_323999_AS	14.3403	0
gonads_contig_17123_N	14.2919	0	CGI_10011161	NA	CROP_PONAB Cisplatin resistance-associated overexpressed protein OS=Pongo abelii GN=CROP PE=2 SV=1
gonads_contig_280173_N	14.1927	0
gonads_contig_342341_P	14.1892	0.0272451
gonads_contig_266157_AS	14.1602	0
gonads_contig_341353_P	14.1418	0	CGI_10017631	GO:0005509; calcium ion binding; Molecular Function GO:0016765; transferase activity, transferring alkyl or aryl (other than methyl) groups; Molecular Function	EFCB6_HUMAN EF-hand calcium-binding domain-containing protein 6 OS=Homo sapiens GN=EFCAB6 PE=1 SV=1	sp|Q5THR3|EFCB6_HUMAN
gonads_contig_122178_P	14.1402	0.0558317	CGI_10020264	GO:0005488; binding; Molecular Function GO:0005509; calcium ion binding; Molecular Function GO:0005515; protein binding; Molecular Function GO:0007155; cell adhesion; Biological Process	MRC1_HUMAN Macrophage mannose receptor 1 OS=Homo sapiens GN=MRC1 PE=1 SV=1	sp|Q4TU93|MRC2_RAT
gonads_contig_38529_N	14.1148	0	CGI_10005381	GO:0000166; nucleotide binding; Molecular Function GO:0003777; microtubule motor activity; Molecular Function GO:0005524; ATP binding; Molecular Function GO:0007018; microtubule-based movement; Biological Process GO:0016887; ATPase activity; Molecular Function GO:0017111; nucleoside-triphosphatase activity; Molecular Function GO:0030286; dynein complex; Cellular Component	DYHC_TRIGR Dynein beta chain, ciliary OS=Tripneustes gratilla PE=1 SV=1	sp|P39057|DYHC_ANTCR
gonads_contig_306256_S	14.1128	0
gonads_contig_313401_N	14.0851	0	CGI_10021730	GO:0005515; protein binding; Molecular Function GO:0008270; zinc ion binding; Molecular Function	MDM4_XENLA Protein Mdm4 OS=Xenopus laevis GN=mdm4 PE=2 SV=1	sp|P56273|MDM2_XENLA
gonads_contig_277849_P	14.0523	0	CGI_10005381	GO:0000166; nucleotide binding; Molecular Function GO:0003777; microtubule motor activity; Molecular Function GO:0005524; ATP binding; Molecular Function GO:0007018; microtubule-based movement; Biological Process GO:0016887; ATPase activity; Molecular Function GO:0017111; nucleoside-triphosphatase activity; Molecular Function GO:0030286; dynein complex; Cellular Component	DYHC_TRIGR Dynein beta chain, ciliary OS=Tripneustes gratilla PE=1 SV=1	sp|P23098|DYHC_TRIGR
gonads_contig_17904_N	14.0338	0	CGI_10023323	GO:0000166; nucleotide binding; Molecular Function GO:0005524; ATP binding; Molecular Function GO:0016020; membrane; Cellular Component GO:0016887; ATPase activity; Molecular Function GO:0017111; nucleoside-triphosphatase activity; Molecular Function	WHITE_DROME Protein white OS=Drosophila melanogaster GN=w PE=1 SV=2	sp|Q27256|WHITE_ANOGA
gonads_contig_25583_N	14.0305	0	CGI_10024032	NA	NA
gonads_contig_12444_P	14.0297	0	CGI_10002361	NA	MGST1_RAT Microsomal glutathione S-transferase 1 OS=Rattus norvegicus GN=Mgst1 PE=1 SV=3	sp|P10620|MGST1_HUMAN
gonads_contig_404998_P	13.9944	0	CGI_10008059	GO:0000786; nucleosome; Cellular Component GO:0003677; DNA binding; Molecular Function GO:0005634; nucleus; Cellular Component GO:0006334; nucleosome assembly; Biological Process	H16_CAEEL Putative histone H1.6 OS=Caenorhabditis elegans GN=hil-6 PE=2 SV=3	sp|P10771|H11_CAEEL
gonads_contig_250745_S	13.9911	0
gonads_contig_322742_AS	13.9678	0
gonads_contig_175806_S	13.9488	0
gonads_contig_344732_P	13.9484	0	CGI_10022141	NA	S6OS1_HUMAN Protein SIX6OS1 OS=Homo sapiens GN=SIX6OS1 PE=2 SV=1	sp|Q5T9S5|CCD18_HUMAN
gonads_contig_200494_S	13.9078	0
gonads_contig_393038_P	13.8779	0	CGI_10019557	GO:0005509; calcium ion binding; Molecular Function GO:0005576; extracellular region; Cellular Component GO:0007160; cell-matrix adhesion; Biological Process	NA
gonads_contig_46068_N	13.8587	0	CGI_10021725	GO:0003676; nucleic acid binding; Molecular Function	YRDC_HUMAN YrdC domain-containing protein, mitochondrial OS=Homo sapiens GN=YRDC PE=1 SV=1
gonads_contig_257750_P	13.8574	0.91463	CGI_10019039	GO:0004601; peroxidase activity; Molecular Function GO:0006979; response to oxidative stress; Biological Process GO:0020037; heme binding; Molecular Function GO:0055114; oxidation-reduction process; Biological Process	PERC_ANOGA Chorion peroxidase OS=Anopheles gambiae GN=pxt PE=2 SV=3	sp|Q1ENI8|PXDN_CAEEL
gonads_contig_74087_N	13.8168	0
gonads_contig_256761_P	13.8126	0	CGI_10019397	GO:0005509; calcium ion binding; Molecular Function GO:0005515; protein binding; Molecular Function GO:0016020; membrane; Cellular Component	PKD2_BOVIN Polycystin-2 OS=Bos taurus GN=PKD2 PE=2 SV=1
gonads_contig_269080_S	13.788	0
gonads_contig_216511_P	13.7557	0	CGI_10028257	GO:0007186; G-protein coupled receptor protein signaling pathway; Biological Process GO:0016021; integral to membrane; Cellular Component	ADA2C_DANRE Alpha-2C adrenergic receptor OS=Danio rerio GN=adra2c PE=2 SV=1	sp|Q90WY6|ADA2C_DANRE
gonads_contig_226268_S	13.7333	0
gonads_contig_18465_N	13.6999	0	CGI_10009032	GO:0005216; ion channel activity; Molecular Function GO:0005249; voltage-gated potassium channel activity; Molecular Function GO:0005515; protein binding; Molecular Function GO:0006811; ion transport; Biological Process GO:0006813; potassium ion transport; Biological Process GO:0008076; voltage-gated potassium channel complex; Cellular Component GO:0016020; membrane; Cellular Component GO:0055085…	KCNAW_DROME Potassium voltage-gated channel protein Shaw OS=Drosophila melanogaster GN=Shaw PE=2 SV=1	sp|Q9I830|KCNA2_ONCMY
gonads_contig_257850_N	13.6945	0	CGI_10013946	GO:0016787; hydrolase activity; Molecular Function	PP1A_RAT Serine/threonine-protein phosphatase PP1-alpha catalytic subunit OS=Rattus norvegicus GN=Ppp1ca PE=1 SV=1	sp|P48488|PP1_MEDSV
gonads_contig_341435_AS	13.6898	0
gonads_contig_274285_S	13.6586	0
gonads_contig_461852_P	13.658	0	CGI_10005381	GO:0000166; nucleotide binding; Molecular Function GO:0003777; microtubule motor activity; Molecular Function GO:0005524; ATP binding; Molecular Function GO:0007018; microtubule-based movement; Biological Process GO:0016887; ATPase activity; Molecular Function GO:0017111; nucleoside-triphosphatase activity; Molecular Function GO:0030286; dynein complex; Cellular Component	DYHC_TRIGR Dynein beta chain, ciliary OS=Tripneustes gratilla PE=1 SV=1	sp|P23098|DYHC_TRIGR
gonads_contig_283762_P	13.6098	0	CGI_10014704	GO:0000166; nucleotide binding; Molecular Function GO:0004812; aminoacyl-tRNA ligase activity; Molecular Function GO:0004815; aspartate-tRNA ligase activity; Molecular Function GO:0005515; protein binding; Molecular Function GO:0005524; ATP binding; Molecular Function GO:0005737; cytoplasm; Cellular Component GO:0006412; translation; Biological Process GO:0006418; tRNA aminoacylation for protein …	SYNM_MOUSE Probable asparaginyl-tRNA synthetase, mitochondrial OS=Mus musculus GN=Nars2 PE=2 SV=1	sp|Q7TN88|PK1L2_MOUSE
gonads_contig_204824_S	13.6081	0
gonads_contig_263836_N	13.6062	0	CGI_10006665	NA	TMC3_HUMAN Transmembrane channel-like protein 3 OS=Homo sapiens GN=TMC3 PE=1 SV=2
gonads_contig_279372_P	13.5777	0	CGI_10025015	GO:0005515; protein binding; Molecular Function GO:0008270; zinc ion binding; Molecular Function	ANUB1_HUMAN AN1-type zinc finger and ubiquitin domain-containing protein 1 OS=Homo sapiens GN=ANUBL1 PE=2 SV=2	sp|Q86XD8|ANUB1_HUMAN
gonads_contig_196238_N	13.5737	0	CGI_10025804	GO:0000087; M phase of mitotic cell cycle; Biological Process GO:0004725; protein tyrosine phosphatase activity; Molecular Function GO:0005622; intracellular; Cellular Component GO:0006470; protein dephosphorylation; Biological Process	MPIP1_HUMAN M-phase inducer phosphatase 1 OS=Homo sapiens GN=CDC25A PE=1 SV=2	sp|P20483|MPIP_DROME
gonads_contig_422649_P	13.5586	0	CGI_10002900	NA	CCD65_BOVIN Coiled-coil domain-containing protein 65 OS=Bos taurus GN=CCDC65 PE=2 SV=1	sp|Q2TA16|CCD65_BOVIN
gonads_contig_350174_P	13.5379	0	CGI_10005381	GO:0000166; nucleotide binding; Molecular Function GO:0003777; microtubule motor activity; Molecular Function GO:0005524; ATP binding; Molecular Function GO:0007018; microtubule-based movement; Biological Process GO:0016887; ATPase activity; Molecular Function GO:0017111; nucleoside-triphosphatase activity; Molecular Function GO:0030286; dynein complex; Cellular Component	DYHC_TRIGR Dynein beta chain, ciliary OS=Tripneustes gratilla PE=1 SV=1	sp|P39057|DYHC_ANTCR
gonads_contig_269133_N	13.5161	0	CGI_10015561	NA	CIP1_HUMAN E3 ubiquitin-protein ligase CCNB1IP1 OS=Homo sapiens GN=CCNB1IP1 PE=1 SV=1	sp|Q9NPC3|CIP1_HUMAN
gonads_contig_313822_AS	13.499	0
gonads_contig_293387_AS	13.4793	0
gonads_contig_312555_S	13.4485	0
gonads_contig_8681_P	13.4302	0.114097	CGI_10028446	NA	YI31B_YEAST Transposon Ty3-I Gag-Pol polyprotein OS=Saccharomyces cerevisiae GN=TY3B-I PE=3 SV=2	sp|P04323|POL3_DROME
gonads_contig_18488_N	13.4136	0	CGI_10001549	GO:0005515; protein binding; Molecular Function	REC8_RAT Meiotic recombination protein REC8 homolog OS=Rattus norvegicus GN=Rec8 PE=1 SV=1	sp|Q6AYJ4|REC8_RAT
gonads_contig_322021_AS	13.4032	0
gonads_contig_266125_S	13.3893	0
gonads_contig_60152_S	13.3722	0
gonads_contig_269424_P	13.359	0	CGI_10022918	NA	RTBS_DROME Probable RNA-directed DNA polymerase from transposon BS OS=Drosophila melanogaster GN=RTase PE=2 SV=1
gonads_contig_416238_P	13.3249	0	CGI_10007626	GO:0003677; DNA binding; Molecular Function GO:0003700; sequence-specific DNA binding transcription factor activity; Molecular Function GO:0005515; protein binding; Molecular Function GO:0005634; nucleus; Cellular Component GO:0006355; regulation of transcription, DNA-dependent; Biological Process GO:0007275; multicellular organismal development; Biological Process GO:0043565; sequence-specific D…	DRGX_RAT Dorsal root ganglia homeobox protein OS=Rattus norvegicus GN=Drgx PE=2 SV=1	sp|Q9PVX0|RX2_CHICK
gonads_contig_17410_AS	13.3137	2.22525
gonads_contig_314671_N	13.287	0
gonads_contig_493555_P	13.2358	0	CGI_10020262	GO:0005515; protein binding; Molecular Function	MP20_DROME Muscle-specific protein 20 OS=Drosophila melanogaster GN=Mp20 PE=1 SV=2	sp|Q24799|MYPH_ECHGR
gonads_contig_17187_S	13.2104	0
gonads_contig_147303_P	13.1776	0	CGI_10022702	NA	CEP63_CHICK Centrosomal protein of 63 kDa OS=Gallus gallus GN=CEP63 PE=2 SV=1	sp|P0CB05|CEP63_CHICK
gonads_contig_431245_N	13.1664	0	CGI_10013946	GO:0016787; hydrolase activity; Molecular Function	PP1A_RAT Serine/threonine-protein phosphatase PP1-alpha catalytic subunit OS=Rattus norvegicus GN=Ppp1ca PE=1 SV=1	sp|P48489|PP1_ORYSJ
gonads_contig_264279_AS	13.1664	0
gonads_contig_347383_P	13.1365	0.1574	CGI_10003701	NA	CC059_HUMAN Uncharacterized protein C3orf59 OS=Homo sapiens GN=C3orf59 PE=1 SV=3
gonads_contig_329907_P	13.1211	0	CGI_10014702	GO:0005515; protein binding; Molecular Function	PKDRE_HUMAN Polycystic kidney disease and receptor for egg jelly-related protein OS=Homo sapiens GN=PKDREJ PE=2 SV=2	sp|Q9NTG1|PKDRE_HUMAN
gonads_contig_85980_P	13.117	0	CGI_10015576	GO:0000226; microtubule cytoskeleton organization; Biological Process GO:0005874; microtubule; Cellular Component	TEKT2_HUMAN Tektin-2 OS=Homo sapiens GN=TEKT2 PE=1 SV=1	sp|Q26648|TKB1_STRPU
gonads_contig_334574_S	13.0802	0
gonads_contig_43532_AS	13.0735	0
gonads_contig_280025_N	13.0117	0.00424132	CGI_10012284	GO:0005488; binding; Molecular Function	PLC_HALLA Perlucin OS=Haliotis laevigata PE=1 SV=3
gonads_contig_323563_S	13.0047	0
gonads_contig_40124_N	12.9984	0	CGI_10004687	GO:0008158; hedgehog receptor activity; Molecular Function GO:0016020; membrane; Cellular Component GO:0016021; integral to membrane; Cellular Component	DISP1_HUMAN Protein dispatched homolog 1 OS=Homo sapiens GN=DISP1 PE=2 SV=3	sp|Q96F81|DISP1_HUMAN
gonads_contig_318618_N	12.9819	0	CGI_10013946	GO:0016787; hydrolase activity; Molecular Function	PP1A_RAT Serine/threonine-protein phosphatase PP1-alpha catalytic subunit OS=Rattus norvegicus GN=Ppp1ca PE=1 SV=1	sp|P48489|PP1_ORYSJ
gonads_contig_269918_AS	12.9729	0	CGI_10014329	NA	NA	sp|Q55FT4|TSUA_DICDI
gonads_contig_137037_P	12.9655	0	CGI_10026891	GO:0005515; protein binding; Molecular Function	LRIQ3_HUMAN Leucine-rich repeat and IQ domain-containing protein 3 OS=Homo sapiens GN=LRRIQ3 PE=2 SV=1	sp|Q14DL3|LRIQ3_MOUSE
gonads_contig_191442_S	12.9611	0
gonads_contig_255035_AS	12.9331	0
gonads_contig_38792_P	12.9322	0	CGI_10023182	NA	HYDIN_HUMAN Hydrocephalus-inducing protein homolog OS=Homo sapiens GN=HYDIN PE=1 SV=2	sp|Q4G0P3|HYDIN_HUMAN
gonads_contig_46742_AS	12.9285	0
gonads_contig_17769_P	12.9235	0.00424132	CGI_10026819	NA	CTL1_XENLA Choline transporter-like protein 1 OS=Xenopus laevis GN=slc44a1 PE=2 SV=2	sp|Q9I9B9|CTL1_TORMA
gonads_contig_472904_P	12.9118	0	CGI_10027465	GO:0016021; integral to membrane; Cellular Component GO:0055085; transmembrane transport; Biological Process	NAC2_HUMAN Sodium/calcium exchanger 2 OS=Homo sapiens GN=SLC8A2 PE=2 SV=2
gonads_contig_387077_N	12.8924	0.311999	CGI_10024386	GO:0004222; metalloendopeptidase activity; Molecular Function GO:0004867; serine-type endopeptidase inhibitor activity; Molecular Function GO:0005515; protein binding; Molecular Function GO:0005576; extracellular region; Cellular Component GO:0006030; chitin metabolic process; Biological Process GO:0008061; chitin binding; Molecular Function GO:0008233; peptidase activity; Molecular Function GO:0…	PPN_DROME Papilin OS=Drosophila melanogaster GN=Ppn PE=1 SV=2	sp|Q5ZPJ7|IVBI_NAJAT
gonads_contig_291641_S	12.8672	0
gonads_contig_77360_N	12.8552	0	CGI_10021600	NA	CP073_HUMAN Uncharacterized protein C16orf73 OS=Homo sapiens GN=C16orf73 PE=2 SV=3	sp|Q4R8G6|CP073_MACFA
gonads_contig_52660_AS	12.8428	0
gonads_contig_331784_P	12.7848	0
gonads_contig_307638_AS	12.7692	0
gonads_contig_238322_S	12.7685	0
gonads_contig_20388_P	12.7562	0	CGI_10009715	GO:0005515; protein binding; Molecular Function	ZN474_BOVIN Zinc finger protein 474 OS=Bos taurus GN=ZNF474 PE=2 SV=1	sp|A6QQM4|ZN474_BOVIN
gonads_contig_123223_P	12.7349	1.16157	CGI_10009617	NA	MLF1_HUMAN Myeloid leukemia factor 1 OS=Homo sapiens GN=MLF1 PE=1 SV=1	sp|Q32KY3|MLF1_BOVIN
gonads_contig_264439_AS	12.7305	0
gonads_contig_197604_N	12.7072	0	CGI_10001549	GO:0005515; protein binding; Molecular Function	REC8_RAT Meiotic recombination protein REC8 homolog OS=Rattus norvegicus GN=Rec8 PE=1 SV=1	sp|Q6AYJ4|REC8_RAT
gonads_contig_232759_S	12.6945	0
gonads_contig_297036_AS	12.6835	0	CGI_10010827	NA	COLL7_MIMIV Collagen-like protein 7 OS=Acanthamoeba polyphaga mimivirus GN=MIMI_L669 PE=4 SV=1	sp|P97347|RPTN_MOUSE
gonads_contig_116444_P	12.6571	0	CGI_10012093	NA	RIBC2_HUMAN RIB43A-like with coiled-coils protein 2 OS=Homo sapiens GN=RIBC2 PE=2 SV=1
gonads_contig_387661_N	12.6451	0.00424132	CGI_10011370	GO:0005515; protein binding; Molecular Function	MEG10_MOUSE Multiple epidermal growth factor-like domains 10 OS=Mus musculus GN=Megf10 PE=1 SV=1	sp|Q80T91|MEG11_MOUSE
gonads_contig_12779_N	12.6448	0	CGI_10020709	GO:0005515; protein binding; Molecular Function GO:0005524; ATP binding; Molecular Function	IQCA1_HUMAN IQ and AAA domain-containing protein 1 OS=Homo sapiens GN=IQCA1 PE=2 SV=1	sp|Q86XH1|IQCA1_HUMAN
gonads_contig_58571_P	12.6285	0	CGI_10027605	GO:0005509; calcium ion binding; Molecular Function	AIF1_HUMAN Allograft inflammatory factor 1 OS=Homo sapiens GN=AIF1 PE=1 SV=1	sp|O70200|AIF1_MOUSE
gonads_contig_194303_P	12.6028	0	CGI_10024355	GO:0000166; nucleotide binding; Molecular Function GO:0005515; protein binding; Molecular Function	TRIPB_HUMAN Thyroid receptor-interacting protein 11 OS=Homo sapiens GN=TRIP11 PE=1 SV=2	sp|O76329|ACTNB_DICDI
gonads_contig_327281_S	12.5485	0
gonads_contig_300367_AS	12.5344	0
gonads_contig_31212_P	12.5309	0	CGI_10018853	GO:0004550; nucleoside diphosphate kinase activity; Molecular Function GO:0005524; ATP binding; Molecular Function GO:0006183; GTP biosynthetic process; Biological Process GO:0006228; UTP biosynthetic process; Biological Process GO:0006241; CTP biosynthetic process; Biological Process	NDK_LEPBP Nucleoside diphosphate kinase OS=Leptospira biflexa serovar Patoc (strain Patoc 1 / ATCC 23582 / Paris) GN=ndk PE=3 SV=1	sp|Q95YJ5|TXND3_CIOIN
gonads_contig_278736_S	12.524	0
gonads_contig_10027_P	12.5232	0	CGI_10023182	NA	HYDIN_HUMAN Hydrocephalus-inducing protein homolog OS=Homo sapiens GN=HYDIN PE=1 SV=2	sp|Q4G0P3|HYDIN_HUMAN
gonads_contig_11778_P	12.5193	0	CGI_10013704	GO:0009190; cyclic nucleotide biosynthetic process; Biological Process GO:0016849; phosphorus-oxygen lyase activity; Molecular Function GO:0023034; intracellular signaling pathway; Biological Process	ADCYA_HUMAN Adenylate cyclase type 10 OS=Homo sapiens GN=ADCY10 PE=1 SV=2	sp|Q866F4|ADCYA_RABIT
gonads_contig_38614_N	12.4832	0	CGI_10027928	GO:0004889; nicotinic acetylcholine-activated cation-selective channel activity; Molecular Function GO:0005216; ion channel activity; Molecular Function GO:0005230; extracellular ligand-gated ion channel activity; Molecular Function GO:0006810; transport; Biological Process GO:0006811; ion transport; Biological Process GO:0016020; membrane; Cellular Component GO:0016021; integral to membrane; Cel…	ACH1_CAEBR Acetylcholine receptor subunit alpha-type acr-16 OS=Caenorhabditis briggsae GN=acr-16 PE=3 SV=2	sp|P48180|ACH1_CAEEL
gonads_contig_17667_S	12.4615	0
gonads_contig_17410_S	12.4551	0.0272451
gonads_contig_165207_P	12.4341	0	CGI_10024355	GO:0000166; nucleotide binding; Molecular Function GO:0005515; protein binding; Molecular Function	TRIPB_HUMAN Thyroid receptor-interacting protein 11 OS=Homo sapiens GN=TRIP11 PE=1 SV=2	sp|O76329|ACTNB_DICDI
gonads_contig_46284_P	12.416	0.0272451	CGI_10025659	GO:0009058; biosynthetic process; Biological Process GO:0016779; nucleotidyltransferase activity; Molecular Function	HLDE_SHESH Bifunctional protein hldE OS=Shewanella sediminis (strain HAW-EB3) GN=hldE PE=3 SV=1	sp|A6VDB5|HLDE_PSEA7
gonads_contig_201461_N	12.3842	0	CGI_10005381	GO:0000166; nucleotide binding; Molecular Function GO:0003777; microtubule motor activity; Molecular Function GO:0005524; ATP binding; Molecular Function GO:0007018; microtubule-based movement; Biological Process GO:0016887; ATPase activity; Molecular Function GO:0017111; nucleoside-triphosphatase activity; Molecular Function GO:0030286; dynein complex; Cellular Component	DYHC_TRIGR Dynein beta chain, ciliary OS=Tripneustes gratilla PE=1 SV=1	sp|P23098|DYHC_TRIGR
gonads_contig_234667_AS	12.3439	0
gonads_contig_291957_P	12.3289	0	CGI_10014677	GO:0004835; tubulin-tyrosine ligase activity; Molecular Function GO:0006464; protein modification process; Biological Process	TTLL3_HUMAN Tubulin monoglycylase TTLL3 OS=Homo sapiens GN=TTLL3 PE=1 SV=2	sp|A4Q9E5|TTLL3_MOUSE
gonads_contig_255162_P	12.3125	0	CGI_10022141	NA	S6OS1_HUMAN Protein SIX6OS1 OS=Homo sapiens GN=SIX6OS1 PE=2 SV=1	sp|Q91VW5|GOGA4_MOUSE
gonads_contig_75666_N	12.2964	0	CGI_10020538	GO:0005515; protein binding; Molecular Function	TEX11_HUMAN Testis-expressed sequence 11 protein OS=Homo sapiens GN=TEX11 PE=1 SV=3	sp|Q8IYF3|TEX11_HUMAN
gonads_contig_135171_AS	12.2765	0
gonads_contig_345349_S	12.2487	0.0272451
gonads_contig_39762_N	12.2373	0	CGI_10018853	GO:0004550; nucleoside diphosphate kinase activity; Molecular Function GO:0005524; ATP binding; Molecular Function GO:0006183; GTP biosynthetic process; Biological Process GO:0006228; UTP biosynthetic process; Biological Process GO:0006241; CTP biosynthetic process; Biological Process	NDK_LEPBP Nucleoside diphosphate kinase OS=Leptospira biflexa serovar Patoc (strain Patoc 1 / ATCC 23582 / Paris) GN=ndk PE=3 SV=1	sp|Q95YJ5|TXND3_CIOIN
gonads_contig_299904_P	12.2253	0	CGI_10023182	NA	HYDIN_HUMAN Hydrocephalus-inducing protein homolog OS=Homo sapiens GN=HYDIN PE=1 SV=2	sp|Q80W93|HYDIN_MOUSE
gonads_contig_11296_AS	12.2114	0	CGI_10018991	NA	PURA_HUMAN Transcriptional activator protein Pur-alpha OS=Homo sapiens GN=PURA PE=1 SV=2	sp|P49021|TIM_DROME
gonads_contig_211323_P	12.2045	0	CGI_10006580	GO:0005524; ATP binding; Molecular Function GO:0006298; mismatch repair; Biological Process GO:0030983; mismatched DNA binding; Molecular Function	MSH5_RAT MutS protein homolog 5 OS=Rattus norvegicus GN=Msh5 PE=2 SV=1	sp|Q9QUM7|MSH5_MOUSE
gonads_contig_319516_P	12.1732	0	CGI_10017608	NA	TMC7_HUMAN Transmembrane channel-like protein 7 OS=Homo sapiens GN=TMC7 PE=2 SV=1	sp|Q8C428|TMC7_MOUSE
gonads_contig_273996_AS	12.1585	0
gonads_contig_162142_S	12.1466	0	CGI_10025691	GO:0005488; binding; Molecular Function	NCAN_PANTR Neurocan core protein OS=Pan troglodytes GN=NCAN PE=2 SV=1	sp|P97347|RPTN_MOUSE
gonads_contig_8418_N	12.1378	0	CGI_10002900	NA	CCD65_BOVIN Coiled-coil domain-containing protein 65 OS=Bos taurus GN=CCDC65 PE=2 SV=1	sp|Q2TA16|CCD65_BOVIN
gonads_contig_385082_N	12.1272	0
gonads_contig_273996_S	12.1133	0
gonads_contig_207006_AS	12.1063	0
gonads_contig_199065_AS	12.0938	0
gonads_contig_373926_N	12.0867	0	CGI_10023182	NA	HYDIN_HUMAN Hydrocephalus-inducing protein homolog OS=Homo sapiens GN=HYDIN PE=1 SV=2	sp|Q80W93|HYDIN_MOUSE
gonads_contig_337370_S	12.071	0
gonads_contig_123432_P	12.0266	0	CGI_10005381	GO:0000166; nucleotide binding; Molecular Function GO:0003777; microtubule motor activity; Molecular Function GO:0005524; ATP binding; Molecular Function GO:0007018; microtubule-based movement; Biological Process GO:0016887; ATPase activity; Molecular Function GO:0017111; nucleoside-triphosphatase activity; Molecular Function GO:0030286; dynein complex; Cellular Component	DYHC_TRIGR Dynein beta chain, ciliary OS=Tripneustes gratilla PE=1 SV=1	sp|P23098|DYHC_TRIGR
gonads_contig_267783_P	12.0132	0.91463	CGI_10020163	NA	NA
gonads_contig_293570_S	12.0037	0
gonads_contig_317260_AS	11.9629	0
gonads_contig_264235_AS	11.9613	0
gonads_contig_278104_N	11.9058	0
gonads_contig_101433_P	11.8702	0	CGI_10006312	NA	CC147_HUMAN Coiled-coil domain-containing protein 147 OS=Homo sapiens GN=CCDC147 PE=2 SV=1	sp|Q5T655|CC147_HUMAN
gonads_contig_317093_S	11.8662	0.222651
gonads_contig_426864_N	11.8624	0	CGI_10014677	GO:0004835; tubulin-tyrosine ligase activity; Molecular Function GO:0006464; protein modification process; Biological Process	TTLL3_HUMAN Tubulin monoglycylase TTLL3 OS=Homo sapiens GN=TTLL3 PE=1 SV=2	sp|Q1ECV4|TTLL3_DANRE
gonads_contig_350906_N	11.851	0	CGI_10023765	GO:0004866; endopeptidase inhibitor activity; Molecular Function GO:0005576; extracellular region; Cellular Component GO:0005615; extracellular space; Cellular Component	CD109_HUMAN CD109 antigen OS=Homo sapiens GN=CD109 PE=1 SV=2	sp|Q6YHK3|CD109_HUMAN
gonads_contig_228809_S	11.8459	0
gonads_contig_455139_N	11.8367	0	CGI_10020264	GO:0005488; binding; Molecular Function GO:0005509; calcium ion binding; Molecular Function GO:0005515; protein binding; Molecular Function GO:0007155; cell adhesion; Biological Process	MRC1_HUMAN Macrophage mannose receptor 1 OS=Homo sapiens GN=MRC1 PE=1 SV=1	sp|Q9W6R5|XLRS1_TAKRU
gonads_contig_361608_N	11.8327	0	CGI_10007942	NA	CAV1_DIDMA Caveolin-1 OS=Didelphis marsupialis virginiana GN=CAV1 PE=3 SV=1
gonads_contig_45182_S	11.8068	0
gonads_contig_7955_S	11.7745	0
gonads_contig_446094_AS	11.7626	0
gonads_contig_446094_S	11.7601	0
gonads_contig_195573_P	11.7536	0	CGI_10015561	NA	CIP1_HUMAN E3 ubiquitin-protein ligase CCNB1IP1 OS=Homo sapiens GN=CCNB1IP1 PE=1 SV=1	sp|Q9NPC3|CIP1_HUMAN
gonads_contig_191496_S	11.7445	0
gonads_contig_26237_P	11.7399	0	CGI_10023182	NA	HYDIN_HUMAN Hydrocephalus-inducing protein homolog OS=Homo sapiens GN=HYDIN PE=1 SV=2	sp|Q4G0P3|HYDIN_HUMAN
gonads_contig_161857_P	11.724	0	CGI_10017632	GO:0000166; nucleotide binding; Molecular Function GO:0005524; ATP binding; Molecular Function GO:0006139; nucleobase, nucleoside, nucleotide and nucleic acid metabolic process; Biological Process GO:0017111; nucleoside-triphosphatase activity; Molecular Function GO:0019205; nucleobase, nucleoside, nucleotide kinase activity; Molecular Function	CF224_HUMAN Uncharacterized protein C6orf224 OS=Homo sapiens GN=C6orf224 PE=2 SV=2	sp|Q5TCS8|AKD1_HUMAN
gonads_contig_341937_N	11.7155	0	CGI_10024355	GO:0000166; nucleotide binding; Molecular Function GO:0005515; protein binding; Molecular Function	TRIPB_HUMAN Thyroid receptor-interacting protein 11 OS=Homo sapiens GN=TRIP11 PE=1 SV=2	sp|O76329|ACTNB_DICDI
gonads_contig_188267_P	11.6981	0	CGI_10021730	GO:0005515; protein binding; Molecular Function GO:0008270; zinc ion binding; Molecular Function	MDM4_XENLA Protein Mdm4 OS=Xenopus laevis GN=mdm4 PE=2 SV=1	sp|P56273|MDM2_XENLA
gonads_contig_315214_S	11.6912	0
gonads_contig_297722_S	11.6875	0
gonads_contig_17299_S	11.685	0
gonads_contig_171534_AS	11.6809	0
gonads_contig_349240_N	11.6654	0	CGI_10020262	GO:0005515; protein binding; Molecular Function	MP20_DROME Muscle-specific protein 20 OS=Drosophila melanogaster GN=Mp20 PE=1 SV=2	sp|P14318|MP20_DROME
gonads_contig_300367_S	11.6607	0
gonads_contig_75478_N	11.6418	0	CGI_10013079	NA	TC1DB_XENLA Tctex1 domain-containing protein 1-B (Fragment) OS=Xenopus laevis GN=tctex1d1-B PE=2 SV=1	sp|A2VDD2|TC1DB_XENLA
gonads_contig_257526_N	11.6304	0	CGI_10027552	NA	NA
gonads_contig_307767_N	11.6229	0	CGI_10007146	GO:0003700; sequence-specific DNA binding transcription factor activity; Molecular Function GO:0005634; nucleus; Cellular Component GO:0006355; regulation of transcription, DNA-dependent; Biological Process GO:0008270; zinc ion binding; Molecular Function GO:0016747; transferase activity, transferring acyl groups other than amino-acyl groups; Molecular Function GO:0045449; regulation of transcrip…	MYST2_RAT Histone acetyltransferase MYST2 OS=Rattus norvegicus GN=Myst2 PE=2 SV=1	sp|Q810T5|KAT7_RAT
gonads_contig_320822_AS	11.61	0
gonads_contig_425426_P	11.6083	0	CGI_10003734	GO:0005509; calcium ion binding; Molecular Function GO:0007156; homophilic cell adhesion; Biological Process GO:0016020; membrane; Cellular Component	FAT4_MOUSE Protocadherin Fat 4 OS=Mus musculus GN=Fat4 PE=1 SV=1	sp|Q14517|FAT1_HUMAN
gonads_contig_165093_P	11.6054	0	CGI_10000092	NA	CA158_BOVIN Uncharacterized protein C1orf158 homolog OS=Bos taurus PE=2 SV=1	sp|Q4KKZ1|CA158_MOUSE
gonads_contig_188566_P	11.5287	0	CGI_10024369	GO:0003777; microtubule motor activity; Molecular Function GO:0005515; protein binding; Molecular Function GO:0005524; ATP binding; Molecular Function GO:0006886; intracellular protein transport; Biological Process GO:0007018; microtubule-based movement; Biological Process GO:0016192; vesicle-mediated transport; Biological Process GO:0030131; clathrin adaptor complex; Cellular Component	KIF6_HUMAN Kinesin-like protein KIF6 OS=Homo sapiens GN=KIF6 PE=1 SV=3	sp|Q9WV04|KIF9_MOUSE
gonads_contig_200857_P	11.515	0	CGI_10005666	GO:0005488; binding; Molecular Function	STAG1_HUMAN Cohesin subunit SA-1 OS=Homo sapiens GN=STAG1 PE=1 SV=3	sp|Q9DGN1|STAG1_XENLA
gonads_contig_17207_N	11.5123	0	CGI_10028918	NA	LAMA2_HUMAN Laminin subunit alpha-2 OS=Homo sapiens GN=LAMA2 PE=1 SV=4	sp|O76329|ACTNB_DICDI
gonads_contig_18245_N	11.4943	0.00424132	CGI_10023323	GO:0000166; nucleotide binding; Molecular Function GO:0005524; ATP binding; Molecular Function GO:0016020; membrane; Cellular Component GO:0016887; ATPase activity; Molecular Function GO:0017111; nucleoside-triphosphatase activity; Molecular Function	WHITE_DROME Protein white OS=Drosophila melanogaster GN=w PE=1 SV=2	sp|Q27256|WHITE_ANOGA
gonads_contig_208839_AS	11.4559	0
gonads_contig_332867_S	11.4421	0
gonads_contig_348158_N	11.4346	0	CGI_10025949	NA	SPAT6_RAT Spermatogenesis-associated protein 6 OS=Rattus norvegicus GN=Spata6 PE=2 SV=2	sp|Q6AYJ3|CI068_RAT
gonads_contig_105594_P	11.3889	0	CGI_10012577	NA	ENKUR_MOUSE Enkurin OS=Mus musculus GN=Enkur PE=1 SV=1	sp|Q8TC29|ENKUR_HUMAN
gonads_contig_255264_S	11.3785	0
gonads_contig_185500_N	11.3531	0	CGI_10022918	NA	RTBS_DROME Probable RNA-directed DNA polymerase from transposon BS OS=Drosophila melanogaster GN=RTase PE=2 SV=1
gonads_contig_190487_AS	11.3452	0
gonads_contig_130389_S	11.34	0
gonads_contig_385096_P	11.31	0	CGI_10014660	NA	C070A_XENLA UPF0573 protein C2orf70 homolog A OS=Xenopus laevis PE=2 SV=1	sp|A4II40|CB070_XENTR
gonads_contig_156166_N	11.3003	0	CGI_10017764	GO:0005515; protein binding; Molecular Function	YG015_MOUSE Leucine-rich repeat and death domain-containing protein LOC401387 homolog OS=Mus musculus PE=2 SV=1	sp|B0W6M9|SUR8_CULQU
gonads_contig_146337_N	11.2852	0	CGI_10014677	GO:0004835; tubulin-tyrosine ligase activity; Molecular Function GO:0006464; protein modification process; Biological Process	TTLL3_HUMAN Tubulin monoglycylase TTLL3 OS=Homo sapiens GN=TTLL3 PE=1 SV=2	sp|A4Q9E5|TTLL3_MOUSE
gonads_contig_44659_S	11.2817	0
gonads_contig_198675_S	11.2743	0
gonads_contig_432648_N	11.2688	0	CGI_10023927	GO:0016491; oxidoreductase activity; Molecular Function	MSOX_BACSN Monomeric sarcosine oxidase OS=Bacillus sp. (strain NS-129) GN=soxA PE=1 SV=1	sp|P40873|MSOX_ARTST
gonads_contig_263980_P	11.2631	0	CGI_10014958	GO:0004550; nucleoside diphosphate kinase activity; Molecular Function GO:0005524; ATP binding; Molecular Function GO:0005529; sugar binding; Molecular Function GO:0006183; GTP biosynthetic process; Biological Process GO:0006228; UTP biosynthetic process; Biological Process GO:0006241; CTP biosynthetic process; Biological Process GO:0007155; cell adhesion; Biological Process GO:0045454; cell redo…	TXND3_ANTCR Thioredoxin domain-containing protein 3 homolog OS=Anthocidaris crassispina GN=IC1 PE=1 SV=1	sp|P90666|TXND3_ANTCR
gonads_contig_10269_AS	11.2627	0
gonads_contig_433143_P	11.1841	0	CGI_10020264	GO:0005488; binding; Molecular Function GO:0005509; calcium ion binding; Molecular Function GO:0005515; protein binding; Molecular Function GO:0007155; cell adhesion; Biological Process	MRC1_HUMAN Macrophage mannose receptor 1 OS=Homo sapiens GN=MRC1 PE=1 SV=1	sp|Q9W6R5|XLRS1_TAKRU
gonads_contig_193631_P	11.1767	0	CGI_10014677	GO:0004835; tubulin-tyrosine ligase activity; Molecular Function GO:0006464; protein modification process; Biological Process	TTLL3_HUMAN Tubulin monoglycylase TTLL3 OS=Homo sapiens GN=TTLL3 PE=1 SV=2	sp|Q9VM91|TTL3A_DROME
gonads_contig_29321_S	11.1602	0	CGI_10002726	NA	MED28_HUMAN Mediator of RNA polymerase II transcription subunit 28 OS=Homo sapiens GN=MED28 PE=1 SV=1	sp|A4IIZ9|MED28_XENTR
gonads_contig_34608_S	11.1591	0
gonads_contig_17369_N	11.1512	0
gonads_contig_214426_AS	11.1498	0
gonads_contig_10838_N	11.133	0	CGI_10006559	GO:0016491; oxidoreductase activity; Molecular Function GO:0055114; oxidation-reduction process; Biological Process	YAJO_ECOLI Uncharacterized oxidoreductase yajO OS=Escherichia coli (strain K12) GN=yajO PE=3 SV=2	sp|P77735|YAJO_ECOLI
gonads_contig_417777_P	11.1304	0	CGI_10008106	GO:0000166; nucleotide binding; Molecular Function GO:0005524; ATP binding; Molecular Function GO:0006810; transport; Biological Process GO:0016021; integral to membrane; Cellular Component GO:0016887; ATPase activity; Molecular Function GO:0017111; nucleoside-triphosphatase activity; Molecular Function GO:0042626; ATPase activity, coupled to transmembrane movement of substances; Molecular Functi…	MRP1_RAT Multidrug resistance-associated protein 1 OS=Rattus norvegicus GN=Abcc1 PE=1 SV=2	sp|P33527|MRP1_HUMAN
gonads_contig_161871_S	11.1041	0
gonads_contig_318539_N	11.0981	0.707423	CGI_10022750	GO:0005215; transporter activity; Molecular Function GO:0006810; transport; Biological Process GO:0016021; integral to membrane; Cellular Component GO:0055085; transmembrane transport; Biological Process	S26A5_MERUN Prestin OS=Meriones unguiculatus GN=SLC26A5 PE=1 SV=1	sp|Q5RAL2|S26A7_PONAB
gonads_contig_12379_P	11.0417	0	CGI_10014702	GO:0005515; protein binding; Molecular Function	PKDRE_HUMAN Polycystic kidney disease and receptor for egg jelly-related protein OS=Homo sapiens GN=PKDREJ PE=2 SV=2	sp|Q7Z442|PK1L2_HUMAN
gonads_contig_314597_P	11.0295	0	CGI_10007950	GO:0003924; GTPase activity; Molecular Function GO:0005515; protein binding; Molecular Function GO:0005525; GTP binding; Molecular Function GO:0005622; intracellular; Cellular Component GO:0006886; intracellular protein transport; Biological Process GO:0006913; nucleocytoplasmic transport; Biological Process GO:0007165; signal transduction; Biological Process GO:0007264; small GTPase mediated sig…	WDR82_CHICK WD repeat-containing protein 82 OS=Gallus gallus GN=WDR82 PE=2 SV=1	sp|Q8BFQ4|WDR82_MOUSE
gonads_contig_296868_AS	11.0221	0
gonads_contig_10442_AS	11.0113	0
gonads_contig_53745_P	11.006	0	CGI_10011703	NA	CN16B_HUMAN Uncharacterized protein C14orf166B OS=Homo sapiens GN=C14orf166B PE=2 SV=1	sp|A0JPI9|CN16B_RAT
gonads_contig_261708_S	10.9924	0
gonads_contig_142171_N	10.9866	0.707423	CGI_10006929	0	0
gonads_contig_429070_P	10.9862	0
gonads_contig_264876_S	10.966	0
gonads_contig_17788_P	10.9567	0	CGI_10019260	0	0
gonads_contig_43885_P	10.9466	0	CGI_10023767	GO:0004866; endopeptidase inhibitor activity; Molecular Function	CD109_HUMAN CD109 antigen OS=Homo sapiens GN=CD109 PE=1 SV=2	sp|Q6YHK3|CD109_HUMAN
gonads_contig_445820_N	10.9055	0	CGI_10020157	GO:0004889; nicotinic acetylcholine-activated cation-selective channel activity; Molecular Function GO:0005216; ion channel activity; Molecular Function GO:0005230; extracellular ligand-gated ion channel activity; Molecular Function GO:0006810; transport; Biological Process GO:0006811; ion transport; Biological Process GO:0016020; membrane; Cellular Component GO:0016021; integral to membrane; Cel…	ACHA2_CHICK Neuronal acetylcholine receptor subunit alpha-2 OS=Gallus gallus GN=CHRNA2 PE=2 SV=1	sp|Q15822|ACHA2_HUMAN
gonads_contig_242035_AS	10.8732	0
gonads_contig_239821_P	10.8521	0	CGI_10021600	NA	CP073_HUMAN Uncharacterized protein C16orf73 OS=Homo sapiens GN=C16orf73 PE=2 SV=3	sp|Q8N635|CP073_HUMAN
gonads_contig_260004_AS	10.8518	0
gonads_contig_10088_P	10.8375	0	CGI_10013053	GO:0005515; protein binding; Molecular Function	NA
gonads_contig_420204_P	10.8275	0	CGI_10001819	NA	CCNT2_HUMAN Cyclin-T2 OS=Homo sapiens GN=CCNT2 PE=1 SV=2	sp|Q9XT26|CCNT1_HORSE
gonads_contig_194175_S	10.8042	0
gonads_contig_40675_S	10.7917	0
gonads_contig_178348_N	10.745	0	CGI_10022204	NA	NA
gonads_contig_443261_N	10.7422	0	CGI_10008411	GO:0005515; protein binding; Molecular Function	EFCB5_HUMAN EF-hand calcium-binding domain-containing protein 5 OS=Homo sapiens GN=EFCAB5 PE=1 SV=2	sp|A4FU69|EFCB5_HUMAN
gonads_contig_225716_N	10.7095	0	CGI_10013703	NA	NA
gonads_contig_431502_N	10.6834	0	CGI_10017240	GO:0003676; nucleic acid binding; Molecular Function GO:0004527; exonuclease activity; Molecular Function GO:0005622; intracellular; Cellular Component	DPO3_CLOPE DNA polymerase III polC-type OS=Clostridium perfringens GN=polC PE=3 SV=1
gonads_contig_459587_P	10.6764	0.0272451	CGI_10019055	0	0
gonads_contig_259128_P	10.6554	0	CGI_10017765	GO:0004252; serine-type endopeptidase activity; Molecular Function GO:0016021; integral to membrane; Cellular Component	RHDF1_MOUSE Rhomboid family member 1 OS=Mus musculus GN=Rhbdf1 PE=1 SV=2	sp|Q6GMF8|RHDF1_DANRE
gonads_contig_12016_N	10.6417	0	CGI_10014559	NA	AKA14_RAT A-kinase anchor protein 14 OS=Rattus norvegicus GN=Akap14 PE=2 SV=1	sp|O35817|AKA14_RAT
gonads_contig_77120_P	10.6235	2.6955	CGI_10028659	GO:0004672; protein kinase activity; Molecular Function GO:0004674; protein serine/threonine kinase activity; Molecular Function GO:0005524; ATP binding; Molecular Function GO:0006468; protein phosphorylation; Biological Process	TSSK1_BOVIN Testis-specific serine/threonine-protein kinase 1 OS=Bos taurus GN=TSSK1B PE=2 SV=1	sp|Q61241|TSSK1_MOUSE
gonads_contig_292776_S	10.6159	0
gonads_contig_270242_P	10.6048	0	CGI_10002285	NA	DYH2_MOUSE Dynein heavy chain 2, axonemal OS=Mus musculus GN=Dnah2 PE=2 SV=1	sp|P0C6F1|DYH2_MOUSE
gonads_contig_259970_P	10.5998	0	CGI_10019397	GO:0005509; calcium ion binding; Molecular Function GO:0005515; protein binding; Molecular Function GO:0016020; membrane; Cellular Component	PKD2_BOVIN Polycystin-2 OS=Bos taurus GN=PKD2 PE=2 SV=1	sp|Q7TN88|PK1L2_MOUSE
gonads_contig_226523_S	10.5997	0
gonads_contig_349820_N	10.5949	0	CGI_10024996	NA	CCD40_HUMAN Coiled-coil domain-containing protein 40 OS=Homo sapiens GN=CCDC40 PE=2 SV=2	sp|Q4G0X9|CCD40_HUMAN
gonads_contig_10763_P	10.5817	0	CGI_10015124	GO:0003676; nucleic acid binding; Molecular Function	IF4B_MOUSE Eukaryotic translation initiation factor 4B OS=Mus musculus GN=Eif4b PE=1 SV=1
gonads_contig_268935_N	10.5764	0
gonads_contig_293376_S	10.555	0
gonads_contig_9912_S	10.5474	0
gonads_contig_17404_N	10.5285	0	CGI_10012575	GO:0005515; protein binding; Molecular Function GO:0008270; zinc ion binding; Molecular Function	ZSWM2_HUMAN Zinc finger SWIM domain-containing protein 2 OS=Homo sapiens GN=ZSWIM2 PE=1 SV=1	sp|Q8NEG5|ZSWM2_HUMAN
gonads_contig_379414_N	10.5231	0	CGI_10017765	GO:0004252; serine-type endopeptidase activity; Molecular Function GO:0016021; integral to membrane; Cellular Component	RHDF1_MOUSE Rhomboid family member 1 OS=Mus musculus GN=Rhbdf1 PE=1 SV=2	sp|Q00M95|RHDF2_CANFA
gonads_contig_33306_P	10.4944	0.0123371	CGI_10000823	GO:0005515; protein binding; Molecular Function	CAPR2_DANRE Caprin-2 OS=Danio rerio GN=caprin2 PE=2 SV=1	sp|Q86Z23|C1QL4_HUMAN
gonads_contig_18510_N	10.4651	0	CGI_10014629	0	0
gonads_contig_290160_AS	10.4314	0
gonads_contig_299722_S	10.4157	0
gonads_contig_438893_P	10.4115	2.6955	CGI_10016703	GO:0005488; binding; Molecular Function	PLC_HALLA Perlucin OS=Haliotis laevigata PE=1 SV=3	sp|P82596|PLC_HALLA
gonads_contig_9791_P	10.3624	0	CGI_10016936	GO:0005921; gap junction; Cellular Component	UNC9_CAEEL Innexin unc-9 OS=Caenorhabditis elegans GN=unc-9 PE=2 SV=1	sp|O01393|UNC9_CAEEL
gonads_contig_8254_P	10.3595	0	CGI_10025949	NA	SPAT6_RAT Spermatogenesis-associated protein 6 OS=Rattus norvegicus GN=Spata6 PE=2 SV=2	sp|Q6AYJ3|CI068_RAT
gonads_contig_200035_N	10.309	0	CGI_10028918	NA	LAMA2_HUMAN Laminin subunit alpha-2 OS=Homo sapiens GN=LAMA2 PE=1 SV=4
gonads_contig_257741_S	10.2956	0
gonads_contig_318749_P	10.248	2.22525	CGI_10022583	GO:0005515; protein binding; Molecular Function	HMCN1_HUMAN Hemicentin-1 OS=Homo sapiens GN=HMCN1 PE=1 SV=2	sp|P06731|CEAM5_HUMAN
gonads_contig_29028_P	10.2331	0	CGI_10011284	NA	SPAG8_HUMAN Sperm-associated antigen 8 OS=Homo sapiens GN=SPAG8 PE=1 SV=2	sp|Q99932|SPAG8_HUMAN
gonads_contig_35021_AS	10.229	0	CGI_10009603	GO:0005515; protein binding; Molecular Function GO:0005622; intracellular; Cellular Component GO:0008270; zinc ion binding; Molecular Function	TRI56_MOUSE Tripartite motif-containing protein 56 OS=Mus musculus GN=Trim56 PE=1 SV=1	sp|Q10475|IF4G_SCHPO
gonads_contig_30613_N	10.2204	0	CGI_10016569	NA	AAKB2_HUMAN 5'-AMP-activated protein kinase subunit beta-2 OS=Homo sapiens GN=PRKAB2 PE=1 SV=1	sp|A6ZZR2|DEF1_YEAS7
gonads_contig_53493_N	10.2145	0	CGI_10009887	GO:0005215; transporter activity; Molecular Function GO:0006810; transport; Biological Process GO:0016021; integral to membrane; Cellular Component GO:0055085; transmembrane transport; Biological Process	S26A2_MOUSE Sulfate transporter OS=Mus musculus GN=Slc26a2 PE=1 SV=1	sp|Q65AC2|S26A2_HORSE
gonads_contig_400560_S	10.1954	0
gonads_contig_54112_P	10.1593	0	CGI_10025949	NA	SPAT6_RAT Spermatogenesis-associated protein 6 OS=Rattus norvegicus GN=Spata6 PE=2 SV=2	sp|Q99MU5|SPAT6_RAT
gonads_contig_198244_S	10.1394	0
gonads_contig_22504_P	10.1137	0	CGI_10009342	NA	NA
gonads_contig_28864_AS	10.1064	0
gonads_contig_394894_N	10.0968	0	CGI_10018065	NA	MORN5_XENTR MORN repeat-containing protein 5 OS=Xenopus tropicalis GN=morn5 PE=2 SV=1	sp|Q28FE4|MORN5_XENTR
gonads_contig_197001_P	10.0873	0	CGI_10027482	NA	YV009_HUMAN Putative uncharacterized protein LOC388900 OS=Homo sapiens PE=1 SV=2	sp|Q5TG08|YV009_HUMAN
gonads_contig_276209_P	10.0741	0
gonads_contig_68968_AS	10.066	0
gonads_contig_265436_N	10.0628	0	CGI_10014702	GO:0005515; protein binding; Molecular Function	PKDRE_HUMAN Polycystic kidney disease and receptor for egg jelly-related protein OS=Homo sapiens GN=PKDREJ PE=2 SV=2	sp|Q7TN88|PK1L2_MOUSE
gonads_contig_53060_S	10.0566	0.0558317	CGI_10006712	NA	F166B_XENTR UPF0605 protein FAM166B OS=Xenopus tropicalis GN=fam166b PE=2 SV=1	sp|Q9VEC3|ARP5_DROME
gonads_contig_345349_AS	10.0378	0
gonads_contig_345385_N	10.0218	0	CGI_10020579	GO:0005044; scavenger receptor activity; Molecular Function GO:0016020; membrane; Cellular Component	DMBT1_HUMAN Deleted in malignant brain tumors 1 protein OS=Homo sapiens GN=DMBT1 PE=1 SV=2	sp|P19835|CEL_HUMAN
gonads_contig_153309_N	10.013	0
gonads_contig_39281_N	9.98037	0	CGI_10020262	GO:0005515; protein binding; Molecular Function	MP20_DROME Muscle-specific protein 20 OS=Drosophila melanogaster GN=Mp20 PE=1 SV=2	sp|Q24799|MYPH_ECHGR
gonads_contig_77222_AS	9.95354	0
gonads_contig_469403_AS	9.93655	0
gonads_contig_10373_AS	9.9341	0
gonads_contig_235063_S	9.92111	0
gonads_contig_264443_AS	9.91897	0
gonads_contig_193576_N	9.91678	0	CGI_10016870	GO:0005488; binding; Molecular Function GO:0005515; protein binding; Molecular Function GO:0016070; RNA metabolic process; Biological Process	CWC22_DROME Pre-mRNA-splicing factor CWC22 homolog OS=Drosophila melanogaster GN=ncm PE=1 SV=3	sp|Q10475|IF4G_SCHPO
gonads_contig_39046_S	9.89552	0	CGI_10020264	GO:0005488; binding; Molecular Function GO:0005509; calcium ion binding; Molecular Function GO:0005515; protein binding; Molecular Function GO:0007155; cell adhesion; Biological Process	MRC1_HUMAN Macrophage mannose receptor 1 OS=Homo sapiens GN=MRC1 PE=1 SV=1	sp|Q9Y305|ACOT9_HUMAN
gonads_contig_387294_N	9.88337	0	CGI_10005381	GO:0000166; nucleotide binding; Molecular Function GO:0003777; microtubule motor activity; Molecular Function GO:0005524; ATP binding; Molecular Function GO:0007018; microtubule-based movement; Biological Process GO:0016887; ATPase activity; Molecular Function GO:0017111; nucleoside-triphosphatase activity; Molecular Function GO:0030286; dynein complex; Cellular Component	DYHC_TRIGR Dynein beta chain, ciliary OS=Tripneustes gratilla PE=1 SV=1	sp|P23098|DYHC_TRIGR
gonads_contig_502635_P	9.87713	0	CGI_10018564	GO:0003676; nucleic acid binding; Molecular Function	MK67I_XENTR MKI67 FHA domain-interacting nucleolar phosphoprotein-like OS=Xenopus tropicalis GN=mki67ipl PE=2 SV=1	sp|Q6GL69|MK67I_XENTR
gonads_contig_235926_N	9.87059	0	CGI_10004771	NA	EFHC1_HUMAN EF-hand domain-containing protein 1 OS=Homo sapiens GN=EFHC1 PE=1 SV=1	sp|Q9D9T8|EFHC1_MOUSE
gonads_contig_338257_S	9.84826	0
gonads_contig_210691_N	9.83423	0	CGI_10001257	NA	NA
gonads_contig_286653_P	9.83015	0	CGI_10006886	NA	SUREJ_STRPU Sperm receptor for egg jelly OS=Strongylocentrotus purpuratus GN=REJ PE=1 SV=1
gonads_contig_334784_AS	9.82326	0
gonads_contig_254698_N	9.82025	0	CGI_10020687	GO:0005515; protein binding; Molecular Function	BRWD1_HUMAN Bromodomain and WD repeat-containing protein 1 OS=Homo sapiens GN=BRWD1 PE=1 SV=3	sp|Q8WWQ0|PHIP_HUMAN
gonads_contig_123395_P	9.76907	0	CGI_10026254	GO:0000226; microtubule cytoskeleton organization; Biological Process GO:0005874; microtubule; Cellular Component	TEKT4_XENLA Tektin-4 OS=Xenopus laevis GN=tekt4 PE=2 SV=1	sp|Q6AXV2|TEKT4_RAT
gonads_contig_269018_AS	9.72132	0	CGI_10013560	GO:0007160; cell-matrix adhesion; Biological Process	SNED1_RAT Sushi, nidogen and EGF-like domain-containing protein 1 OS=Rattus norvegicus GN=Sned1 PE=2 SV=2	sp|P13830|RESA_PLAFF
gonads_contig_336221_AS	9.70985	0
gonads_contig_10269_S	9.70589	0
gonads_contig_10043_P	9.70406	0	CGI_10006886	NA	SUREJ_STRPU Sperm receptor for egg jelly OS=Strongylocentrotus purpuratus GN=REJ PE=1 SV=1
gonads_contig_346308_P	9.69511	0	CGI_10026125	NA	CB065_HUMAN Uncharacterized protein C2orf65 OS=Homo sapiens GN=C2orf65 PE=2 SV=1	sp|Q8TC57|CB065_HUMAN
gonads_contig_92388_P	9.68393	0	CGI_10023401	NA	CA088_BOVIN Uncharacterized protein C1orf88 homolog OS=Bos taurus PE=2 SV=1	sp|Q8TCI5|PIFO_HUMAN
gonads_contig_10070_P	9.68116	0	CGI_10006670	GO:0003700; sequence-specific DNA binding transcription factor activity; Molecular Function GO:0005634; nucleus; Cellular Component GO:0006355; regulation of transcription, DNA-dependent; Biological Process GO:0043565; sequence-specific DNA binding; Molecular Function	FOXH1_DANRE Forkhead box protein H1 OS=Danio rerio GN=foxh1 PE=1 SV=1	sp|Q9BZF9|UACA_HUMAN
gonads_contig_188130_P	9.67572	0	CGI_10014704	GO:0000166; nucleotide binding; Molecular Function GO:0004812; aminoacyl-tRNA ligase activity; Molecular Function GO:0004815; aspartate-tRNA ligase activity; Molecular Function GO:0005515; protein binding; Molecular Function GO:0005524; ATP binding; Molecular Function GO:0005737; cytoplasm; Cellular Component GO:0006412; translation; Biological Process GO:0006418; tRNA aminoacylation for protein …	SYNM_MOUSE Probable asparaginyl-tRNA synthetase, mitochondrial OS=Mus musculus GN=Nars2 PE=2 SV=1	sp|Q2EG98|PK1L3_MOUSE
gonads_contig_446191_P	9.65447	0	CGI_10010854	GO:0004871; signal transducer activity; Molecular Function GO:0005576; extracellular region; Cellular Component GO:0007223; Wnt receptor signaling pathway, calcium modulating pathway; Biological Process GO:0007275; multicellular organismal development; Biological Process	WNT8_XENLA Protein Wnt-8 OS=Xenopus laevis GN=wnt8 PE=1 SV=2	sp|Q9WUD6|WNT8B_MOUSE
gonads_contig_272108_N	9.64243	0.411237	CGI_10011281	NA	HMCN1_HUMAN Hemicentin-1 OS=Homo sapiens GN=HMCN1 PE=1 SV=2	sp|Q96RW7|HMCN1_HUMAN
gonads_contig_194184_AS	9.64109	0
gonads_contig_10227_S	9.63496	0
gonads_contig_30005_P	9.63038	0	CGI_10021398	GO:0009055; electron carrier activity; Molecular Function GO:0016491; oxidoreductase activity; Molecular Function GO:0016651; oxidoreductase activity, acting on NADH or NADPH; Molecular Function GO:0051536; iron-sulfur cluster binding; Molecular Function GO:0055114; oxidation-reduction process; Biological Process	NDUS1_MOUSE NADH-ubiquinone oxidoreductase 75 kDa subunit, mitochondrial OS=Mus musculus GN=Ndufs1 PE=1 SV=1	sp|Q66HF1|NDUS1_RAT
gonads_contig_439204_N	9.62857	0	CGI_10006559	GO:0016491; oxidoreductase activity; Molecular Function GO:0055114; oxidation-reduction process; Biological Process	YAJO_ECOLI Uncharacterized oxidoreductase yajO OS=Escherichia coli (strain K12) GN=yajO PE=3 SV=2	sp|P77735|YAJO_ECOLI
gonads_contig_199051_P	9.62779	0	CGI_10021560	GO:0000275; mitochondrial proton-transporting ATP synthase complex, catalytic core F(1); Cellular Component GO:0015986; ATP synthesis coupled proton transport; Biological Process GO:0046933; hydrogen ion transporting ATP synthase activity, rotational mechanism; Molecular Function GO:0046961; proton-transporting ATPase activity, rotational mechanism; Molecular Function	NA	sp|P05632|ATP5E_BOVIN
gonads_contig_243454_P	9.61428	0	CGI_10023182	NA	HYDIN_HUMAN Hydrocephalus-inducing protein homolog OS=Homo sapiens GN=HYDIN PE=1 SV=2	sp|Q4G0P3|HYDIN_HUMAN
gonads_contig_278512_N	9.61284	0	CGI_10028017	NA	NA
gonads_contig_167479_N	9.6101	0	CGI_10028535	GO:0005515; protein binding; Molecular Function GO:0008270; zinc ion binding; Molecular Function GO:0023034; intracellular signaling pathway; Biological Process	RN212_HUMAN RING finger protein 212 OS=Homo sapiens GN=RNF212 PE=2 SV=1	sp|Q5RBV9|CN164_PONAB
gonads_contig_226615_N	9.59997	0	CGI_10028535	GO:0005515; protein binding; Molecular Function GO:0008270; zinc ion binding; Molecular Function GO:0023034; intracellular signaling pathway; Biological Process	RN212_HUMAN RING finger protein 212 OS=Homo sapiens GN=RNF212 PE=2 SV=1	sp|Q495C1|RN212_HUMAN
gonads_contig_205395_P	9.59781	0	CGI_10005381	GO:0000166; nucleotide binding; Molecular Function GO:0003777; microtubule motor activity; Molecular Function GO:0005524; ATP binding; Molecular Function GO:0007018; microtubule-based movement; Biological Process GO:0016887; ATPase activity; Molecular Function GO:0017111; nucleoside-triphosphatase activity; Molecular Function GO:0030286; dynein complex; Cellular Component	DYHC_TRIGR Dynein beta chain, ciliary OS=Tripneustes gratilla PE=1 SV=1	sp|Q9NYC9|DYH9_HUMAN
gonads_contig_284683_N	9.58852	0	CGI_10005111	GO:0005215; transporter activity; Molecular Function GO:0006810; transport; Biological Process GO:0016021; integral to membrane; Cellular Component GO:0055085; transmembrane transport; Biological Process	S26A5_MERUN Prestin OS=Meriones unguiculatus GN=SLC26A5 PE=1 SV=1	sp|Q99NH7|S26A5_MOUSE
gonads_contig_299722_AS	9.5875	0
gonads_contig_214263_N	9.57397	0	CGI_10017114	NA	NA
gonads_contig_394094_P	9.56868	0	CGI_10008299	GO:0006814; sodium ion transport; Biological Process GO:0008508; bile acid:sodium symporter activity; Molecular Function GO:0016020; membrane; Cellular Component	NTCP2_RABIT Ileal sodium/bile acid cotransporter OS=Oryctolagus cuniculus GN=SLC10A2 PE=2 SV=1	sp|Q5PT55|NTCP5_HUMAN
gonads_contig_308029_N	9.56559	0	CGI_10024996	NA	CCD40_HUMAN Coiled-coil domain-containing protein 40 OS=Homo sapiens GN=CCDC40 PE=2 SV=2	sp|Q8BI79|CCD40_MOUSE
gonads_contig_191847_S	9.54466	0.0159937
gonads_contig_209889_AS	9.51234	0
gonads_contig_77004_N	9.5	0	CGI_10019507	GO:0005509; calcium ion binding; Molecular Function GO:0005515; protein binding; Molecular Function	SVEP1_MOUSE Sushi, von Willebrand factor type A, EGF and pentraxin domain-containing protein 1 OS=Mus musculus GN=Svep1 PE=1 SV=1	sp|A2AVA0|SVEP1_MOUSE
gonads_contig_267233_N	9.49778	0	CGI_10003647	GO:0005509; calcium ion binding; Molecular Function GO:0005515; protein binding; Molecular Function	FBP1_STRPU Fibropellin-1 OS=Strongylocentrotus purpuratus GN=EGF1 PE=1 SV=2	sp|Q9UM47|NOTC3_HUMAN
gonads_contig_320157_N	9.49161	0	CGI_10026125	NA	CB065_HUMAN Uncharacterized protein C2orf65 OS=Homo sapiens GN=C2orf65 PE=2 SV=1	sp|Q8TC57|CB065_HUMAN
gonads_contig_333994_P	9.48132	0.0159937
gonads_contig_70150_N	9.45806	0	CGI_10017765	GO:0004252; serine-type endopeptidase activity; Molecular Function GO:0016021; integral to membrane; Cellular Component	RHDF1_MOUSE Rhomboid family member 1 OS=Mus musculus GN=Rhbdf1 PE=1 SV=2	sp|Q96CC6|RHDF1_HUMAN
gonads_contig_389775_AS	9.42496	0
gonads_contig_254748_S	9.37795	0
gonads_contig_32209_P	9.36433	0	CGI_10017924	NA	NA	sp|P77296|YBET_ECOLI
gonads_contig_260004_S	9.34779	0
gonads_contig_326593_S	9.3322	0
gonads_contig_329720_P	9.31956	0	CGI_10010089	GO:0003677; DNA binding; Molecular Function GO:0003887; DNA-directed DNA polymerase activity; Molecular Function GO:0006260; DNA replication; Biological Process	DPOLN_MOUSE DNA polymerase nu OS=Mus musculus GN=Poln PE=2 SV=2	sp|Q7Z5Q5|DPOLN_HUMAN
gonads_contig_276280_AS	9.31467	0
gonads_contig_315791_P	9.30917	0	CGI_10002718	NA	NA
gonads_contig_199202_S	9.30119	0
gonads_contig_279729_P	9.30116	0	CGI_10026372	0	0
gonads_contig_178887_S	9.29948	0
gonads_contig_263962_P	9.28497	0	CGI_10005467	NA	CSPP1_HUMAN Centrosome and spindle pole-associated protein 1 OS=Homo sapiens GN=CSPP1 PE=1 SV=2	sp|B2RX88|CSPP1_MOUSE
gonads_contig_346307_P	9.28277	0	CGI_10020687	GO:0005515; protein binding; Molecular Function	BRWD1_HUMAN Bromodomain and WD repeat-containing protein 1 OS=Homo sapiens GN=BRWD1 PE=1 SV=3	sp|Q921C3|BRWD1_MOUSE
gonads_contig_322152_AS	9.27705	0
gonads_contig_425064_N	9.25448	0
gonads_contig_320974_N	9.23225	0	CGI_10008594	GO:0005328; neurotransmitter:sodium symporter activity; Molecular Function GO:0005887; integral to plasma membrane; Cellular Component GO:0006836; neurotransmitter transport; Biological Process GO:0016020; membrane; Cellular Component	S6A13_BOVIN Sodium- and chloride-dependent GABA transporter 2 OS=Bos taurus GN=SLC6A13 PE=2 SV=1	sp|P31643|SC6A6_RAT
gonads_contig_222482_P	9.22809	0	CGI_10027028	GO:0003676; nucleic acid binding; Molecular Function GO:0004386; helicase activity; Molecular Function GO:0005524; ATP binding; Molecular Function GO:0008026; ATP-dependent helicase activity; Molecular Function	HFM1_XENTR Probable ATP-dependent DNA helicase HFM1 OS=Xenopus tropicalis GN=hfm1 PE=2 SV=1	sp|A2PYH4|HFM1_HUMAN
gonads_contig_371515_AS	9.20814	0
gonads_contig_38526_P	9.19979	0	CGI_10020687	GO:0005515; protein binding; Molecular Function	BRWD1_HUMAN Bromodomain and WD repeat-containing protein 1 OS=Homo sapiens GN=BRWD1 PE=1 SV=3	sp|Q921C3|BRWD1_MOUSE
gonads_contig_260655_P	9.19965	0.222651	CGI_10012575	GO:0005515; protein binding; Molecular Function GO:0008270; zinc ion binding; Molecular Function	ZSWM2_HUMAN Zinc finger SWIM domain-containing protein 2 OS=Homo sapiens GN=ZSWIM2 PE=1 SV=1	sp|Q8NEG5|ZSWM2_HUMAN
gonads_contig_56624_P	9.19957	0	CGI_10011331	GO:0006486; protein glycosylation; Biological Process GO:0008378; galactosyltransferase activity; Molecular Function GO:0016020; membrane; Cellular Component	B3GT1_PONPY Beta-1,3-galactosyltransferase 1 OS=Pongo pygmaeus GN=B3GALT1 PE=3 SV=1	sp|Q9MYM7|B3GT1_PONPY
gonads_contig_80650_N	9.17573	0	CGI_10024867	GO:0004553; hydrolase activity, hydrolyzing O-glycosyl compounds; Molecular Function GO:0004568; chitinase activity; Molecular Function GO:0005515; protein binding; Molecular Function GO:0005975; carbohydrate metabolic process; Biological Process GO:0006032; chitin catabolic process; Biological Process	CHIT1_HUMAN Chitotriosidase-1 OS=Homo sapiens GN=CHIT1 PE=1 SV=1	sp|Q13231|CHIT1_HUMAN
gonads_contig_43464_P	9.16876	0	CGI_10013773	0	0
gonads_contig_66489_S	9.15709	0
gonads_contig_311319_P	9.15529	0	CGI_10008296	GO:0005515; protein binding; Molecular Function	IQCD_HUMAN IQ domain-containing protein D OS=Homo sapiens GN=IQCD PE=2 SV=2	sp|Q4R8Y5|IQCD_MACFA
gonads_contig_17129_AS	9.12609	0.707423
gonads_contig_295096_AS	9.12532	0
gonads_contig_99774_P	9.1245	0	CGI_10009537	GO:0003779; actin binding; Molecular Function GO:0007010; cytoskeleton organization; Biological Process GO:0015629; actin cytoskeleton; Cellular Component	PROF_ENTHI Profilin OS=Entamoeba histolytica PE=1 SV=1
gonads_contig_410738_N	9.11634	0	CGI_10026008	GO:0003700; sequence-specific DNA binding transcription factor activity; Molecular Function GO:0005515; protein binding; Molecular Function GO:0006355; regulation of transcription, DNA-dependent; Biological Process GO:0043565; sequence-specific DNA binding; Molecular Function	RX_DROME Retinal homeobox protein Rx OS=Drosophila melanogaster GN=Rx PE=2 SV=2	sp|O35137|ALX4_MOUSE
gonads_contig_265836_N	9.11597	0	CGI_10019473	GO:0003700; sequence-specific DNA binding transcription factor activity; Molecular Function GO:0005634; nucleus; Cellular Component GO:0006355; regulation of transcription, DNA-dependent; Biological Process GO:0045449; regulation of transcription; Biological Process	TBR1_MOUSE T-box brain protein 1 OS=Mus musculus GN=Tbr1 PE=2 SV=1	sp|Q64336|TBR1_MOUSE
gonads_contig_36200_AS	9.0929	0
gonads_contig_265734_P	9.08819	0	CGI_10018915	NA	NA
gonads_contig_192314_S	9.07922	0
gonads_contig_357569_N	9.07302	0	CGI_10026008	GO:0003700; sequence-specific DNA binding transcription factor activity; Molecular Function GO:0005515; protein binding; Molecular Function GO:0006355; regulation of transcription, DNA-dependent; Biological Process GO:0043565; sequence-specific DNA binding; Molecular Function	RX_DROME Retinal homeobox protein Rx OS=Drosophila melanogaster GN=Rx PE=2 SV=2	sp|O35690|PHX2B_MOUSE
gonads_contig_235115_P	9.05092	0	CGI_10010881	GO:0004672; protein kinase activity; Molecular Function GO:0004674; protein serine/threonine kinase activity; Molecular Function GO:0005524; ATP binding; Molecular Function GO:0006468; protein phosphorylation; Biological Process	CDKL5_MOUSE Cyclin-dependent kinase-like 5 OS=Mus musculus GN=Cdkl5 PE=2 SV=1	sp|O76039|CDKL5_HUMAN
gonads_contig_314406_S	9.04914	0
gonads_contig_216868_AS	9.04405	0
gonads_contig_176515_P	9.02688	0	CGI_10027023	NA	CCD73_HUMAN Coiled-coil domain-containing protein 73 OS=Homo sapiens GN=CCDC73 PE=1 SV=2	sp|Q6ZRK6|CCD73_HUMAN
gonads_contig_6957_N	9.01176	0	CGI_10028123	NA	CCD19_HUMAN Coiled-coil domain-containing protein 19, mitochondrial OS=Homo sapiens GN=CCDC19 PE=1 SV=2	sp|Q9UL16|CCD19_HUMAN
gonads_contig_31539_P	8.99467	0	CGI_10023351	GO:0004871; signal transducer activity; Molecular Function GO:0005515; protein binding; Molecular Function GO:0005525; GTP binding; Molecular Function GO:0007165; signal transduction; Biological Process GO:0007186; G-protein coupled receptor protein signaling pathway; Biological Process GO:0019001; guanyl nucleotide binding; Molecular Function	GNAI_LYMST Guanine nucleotide-binding protein G(i) subunit alpha OS=Lymnaea stagnalis PE=2 SV=3	sp|P30682|GNAI_LYMST
gonads_contig_313373_AS	8.99297	0
gonads_contig_391333_N	8.98484	0.1574	CGI_10024386	GO:0004222; metalloendopeptidase activity; Molecular Function GO:0004867; serine-type endopeptidase inhibitor activity; Molecular Function GO:0005515; protein binding; Molecular Function GO:0005576; extracellular region; Cellular Component GO:0006030; chitin metabolic process; Biological Process GO:0008061; chitin binding; Molecular Function GO:0008233; peptidase activity; Molecular Function GO:0…	PPN_DROME Papilin OS=Drosophila melanogaster GN=Ppn PE=1 SV=2	sp|Q5ZPJ7|IVBI_NAJAT
gonads_contig_456180_P	8.97731	0	CGI_10006527	GO:0005515; protein binding; Molecular Function	IQCH_MOUSE IQ domain-containing protein H OS=Mus musculus GN=Iqch PE=2 SV=2	sp|Q86VS3|IQCH_HUMAN
gonads_contig_166639_N	8.97177	0	CGI_10000624	GO:0003677; DNA binding; Molecular Function GO:0003824; catalytic activity; Molecular Function GO:0005524; ATP binding; Molecular Function GO:0005694; chromosome; Cellular Component GO:0006259; DNA metabolic process; Biological Process	SPO11_MOUSE Meiotic recombination protein SPO11 OS=Mus musculus GN=Spo11 PE=2 SV=2	sp|Q9WTK8|SPO11_MOUSE
gonads_contig_273897_N	8.97091	0				sp|Q5VVC0|CA146_HUMAN
gonads_contig_53022_N	8.96913	0	CGI_10012328	NA	CT194_HUMAN Uncharacterized protein C20orf194 OS=Homo sapiens GN=C20orf194 PE=2 SV=1	sp|Q5TEA3|CT194_HUMAN
gonads_contig_369243_AS	8.96516	0
gonads_contig_286095_S	8.95353	0
gonads_contig_13594_P	8.95261	0	CGI_10015644	NA	RSPH9_DANRE Radial spoke head protein 9 homolog OS=Danio rerio GN=rsph9 PE=2 SV=1	sp|Q2KIU7|RSPH9_BOVIN
gonads_contig_226523_AS	8.93232	0
gonads_contig_42074_P	8.93232	0	CGI_10003266	GO:0005488; binding; Molecular Function	ASGR2_HUMAN Asialoglycoprotein receptor 2 OS=Homo sapiens GN=ASGR2 PE=1 SV=2	sp|P86854|PLCL_MYTGA
gonads_contig_89616_P	8.904	0	CGI_10023351	GO:0004871; signal transducer activity; Molecular Function GO:0005515; protein binding; Molecular Function GO:0005525; GTP binding; Molecular Function GO:0007165; signal transduction; Biological Process GO:0007186; G-protein coupled receptor protein signaling pathway; Biological Process GO:0019001; guanyl nucleotide binding; Molecular Function	GNAI_LYMST Guanine nucleotide-binding protein G(i) subunit alpha OS=Lymnaea stagnalis PE=2 SV=3	sp|P30682|GNAI_LYMST
gonads_contig_307814_S	8.89307	0
gonads_contig_381595_P	8.88215	0	CGI_10008893	NA	CD047_XENLA UPF0602 protein C4orf47 homolog OS=Xenopus laevis PE=2 SV=1	sp|Q5XHC1|CD047_XENLA
gonads_contig_70644_P	8.85603	0	CGI_10021041	NA	RTBS_DROME Probable RNA-directed DNA polymerase from transposon BS OS=Drosophila melanogaster GN=RTase PE=2 SV=1
gonads_contig_314424_N	8.83638	0	CGI_10009995	0	0
gonads_contig_24071_P	8.8143	1.16157	CGI_10011627	GO:0004867; serine-type endopeptidase inhibitor activity; Molecular Function	SPB9_HUMAN Serpin B9 OS=Homo sapiens GN=SERPINB9 PE=1 SV=1	sp|P29508|SPB3_HUMAN
gonads_contig_17140_P	8.79285	0	CGI_10014083	GO:0007186; G-protein coupled receptor protein signaling pathway; Biological Process GO:0016021; integral to membrane; Cellular Component	YT66_CAEEL Probable G-protein coupled receptor B0563.6 OS=Caenorhabditis elegans GN=B0563.6 PE=2 SV=2	sp|Q11082|YT66_CAEEL
gonads_contig_314012_AS	8.78646	0
gonads_contig_343962_N	8.77315	0	CGI_10014704	GO:0000166; nucleotide binding; Molecular Function GO:0004812; aminoacyl-tRNA ligase activity; Molecular Function GO:0004815; aspartate-tRNA ligase activity; Molecular Function GO:0005515; protein binding; Molecular Function GO:0005524; ATP binding; Molecular Function GO:0005737; cytoplasm; Cellular Component GO:0006412; translation; Biological Process GO:0006418; tRNA aminoacylation for protein …	SYNM_MOUSE Probable asparaginyl-tRNA synthetase, mitochondrial OS=Mus musculus GN=Nars2 PE=2 SV=1
gonads_contig_67915_S	8.75903	0
gonads_contig_170179_N	8.73602	0	CGI_10010858	GO:0000166; nucleotide binding; Molecular Function GO:0003777; microtubule motor activity; Molecular Function GO:0005524; ATP binding; Molecular Function GO:0007018; microtubule-based movement; Biological Process GO:0016887; ATPase activity; Molecular Function GO:0017111; nucleoside-triphosphatase activity; Molecular Function GO:0030286; dynein complex; Cellular Component	DYH3_HUMAN Dynein heavy chain 3, axonemal OS=Homo sapiens GN=DNAH3 PE=2 SV=1	sp|Q8BW94|DYH3_MOUSE
gonads_contig_192291_S	8.73154	0
gonads_contig_18003_P	8.72551	0	CGI_10002797	NA	NA	sp|Q895K2|DPO3_CLOTE
gonads_contig_335651_AS	8.72282	0
gonads_contig_42214_P	8.68434	0	CGI_10014775	0	0
gonads_contig_14044_N	8.67201	0	CGI_10015571	GO:0005249; voltage-gated potassium channel activity; Molecular Function GO:0005515; protein binding; Molecular Function GO:0006813; potassium ion transport; Biological Process GO:0008076; voltage-gated potassium channel complex; Cellular Component GO:0016020; membrane; Cellular Component	KCNAB_DROME Potassium voltage-gated channel protein Shab OS=Drosophila melanogaster GN=Shab PE=1 SV=2	sp|P17970|KCNAB_DROME
gonads_contig_334458_S	8.65385	0
gonads_contig_38762_P	8.64257	0	CGI_10001935	0	0
gonads_contig_490481_AS	8.63741	0
gonads_contig_18162_N	8.63722	0	CGI_10008369	GO:0003777; microtubule motor activity; Molecular Function GO:0005515; protein binding; Molecular Function GO:0005622; intracellular; Cellular Component GO:0007018; microtubule-based movement; Biological Process GO:0008270; zinc ion binding; Molecular Function GO:0030286; dynein complex; Cellular Component	DYH2_MOUSE Dynein heavy chain 2, axonemal OS=Mus musculus GN=Dnah2 PE=2 SV=1	sp|P0C6F1|DYH2_MOUSE
gonads_contig_414645_P	8.6251	0	CGI_10017641	GO:0003677; DNA binding; Molecular Function GO:0005664; nuclear origin of replication recognition complex; Cellular Component GO:0006260; DNA replication; Biological Process	ORC3_HUMAN Origin recognition complex subunit 3 OS=Homo sapiens GN=ORC3L PE=1 SV=1	sp|Q80ST9|LCA5_MOUSE
gonads_contig_147792_P	8.61956	0
gonads_contig_336267_S	8.61067	0
gonads_contig_339718_N	8.61008	0	CGI_10020264	GO:0005488; binding; Molecular Function GO:0005509; calcium ion binding; Molecular Function GO:0005515; protein binding; Molecular Function GO:0007155; cell adhesion; Biological Process	MRC1_HUMAN Macrophage mannose receptor 1 OS=Homo sapiens GN=MRC1 PE=1 SV=1	sp|Q08431|MFGM_HUMAN
gonads_contig_210072_AS	8.59952	0.311999
gonads_contig_18485_N	8.59245	0	CGI_10027023	NA	CCD73_HUMAN Coiled-coil domain-containing protein 73 OS=Homo sapiens GN=CCDC73 PE=1 SV=2	sp|Q6ZRK6|CCD73_HUMAN
gonads_contig_369287_P	8.58097	0	CGI_10022525	GO:0016020; membrane; Cellular Component	AEGP_MOUSE Apical endosomal glycoprotein OS=Mus musculus GN=Mamdc4 PE=2 SV=1	sp|Q8CG85|MAMC2_MOUSE
gonads_contig_386365_N	8.56408	0	CGI_10024211	GO:0005488; binding; Molecular Function GO:0005529; sugar binding; Molecular Function GO:0005576; extracellular region; Cellular Component GO:0006030; chitin metabolic process; Biological Process GO:0007155; cell adhesion; Biological Process GO:0008061; chitin binding; Molecular Function	LPHN1_RAT Latrophilin-1 OS=Rattus norvegicus GN=Lphn1 PE=1 SV=1	sp|Q08431|MFGM_HUMAN
gonads_contig_19532_P	8.5593	2.22525	CGI_10018668	GO:0005515; protein binding; Molecular Function	SPN90_HUMAN NCK-interacting protein with SH3 domain OS=Homo sapiens GN=NCKIPSD PE=1 SV=1	sp|Q9ESJ4|SPN90_MOUSE
gonads_contig_342832_N	8.54205	0	CGI_10008299	GO:0006814; sodium ion transport; Biological Process GO:0008508; bile acid:sodium symporter activity; Molecular Function GO:0016020; membrane; Cellular Component	NTCP2_RABIT Ileal sodium/bile acid cotransporter OS=Oryctolagus cuniculus GN=SLC10A2 PE=2 SV=1	sp|Q5PT55|NTCP5_HUMAN
gonads_contig_268967_P	8.52743	0	CGI_10006093	GO:0003676; nucleic acid binding; Molecular Function GO:0008270; zinc ion binding; Molecular Function	NA
gonads_contig_422506_P	8.50868	0	CGI_10027772	NA	NSUN7_MOUSE Putative methyltransferase NSUN7 OS=Mus musculus GN=Nsun7 PE=2 SV=2	sp|Q14AW5|NSUN7_MOUSE
gonads_contig_8971_P	8.50472	0	CGI_10020539	GO:0008270; zinc ion binding; Molecular Function GO:0016491; oxidoreductase activity; Molecular Function GO:0016747; transferase activity, transferring acyl groups other than amino-acyl groups; Molecular Function GO:0055114; oxidation-reduction process; Biological Process	QORX_HUMAN Quinone oxidoreductase PIG3 OS=Homo sapiens GN=TP53I3 PE=1 SV=2
gonads_contig_348546_P	8.50446	0	CGI_10027466	GO:0005432; calcium:sodium antiporter activity; Molecular Function GO:0006816; calcium ion transport; Biological Process GO:0007154; cell communication; Biological Process GO:0016020; membrane; Cellular Component GO:0016021; integral to membrane; Cellular Component GO:0055085; transmembrane transport; Biological Process	NAC3_HUMAN Sodium/calcium exchanger 3 OS=Homo sapiens GN=SLC8A3 PE=2 SV=2	sp|P57103|NAC3_HUMAN
gonads_contig_476208_P	8.50152	0	CGI_10013102	GO:0005515; protein binding; Molecular Function GO:0005622; intracellular; Cellular Component GO:0008270; zinc ion binding; Molecular Function	PRDM9_MOUSE Histone-lysine N-methyltransferase PRDM9 OS=Mus musculus GN=Prdm9 PE=1 SV=2	sp|Q96EQ9|PRDM9_MOUSE
gonads_contig_231850_S	8.49088	0
gonads_contig_502854_AS	8.47166	0				sp|P10548|LSTP_STAST
gonads_contig_204262_N	8.4527	0	CGI_10021995	GO:0030246; carbohydrate binding; Molecular Function	CD109_HUMAN CD109 antigen OS=Homo sapiens GN=CD109 PE=1 SV=2
gonads_contig_76610_P	8.44516	0	CGI_10020399	NA	NA
gonads_contig_68145_N	8.43225	0	CGI_10009837	GO:0005215; transporter activity; Molecular Function GO:0006857; oligopeptide transport; Biological Process GO:0016020; membrane; Cellular Component	S15A2_RAT Solute carrier family 15 member 2 OS=Rattus norvegicus GN=Slc15a2 PE=2 SV=1	sp|P46029|S15A2_RABIT
gonads_contig_326593_AS	8.42619	0
gonads_contig_74369_P	8.39501	0	CGI_10027051	NA	NDRG3_RAT Protein NDRG3 OS=Rattus norvegicus GN=Ndrg3 PE=2 SV=1	sp|Q5RA95|NDRG3_PONAB
gonads_contig_345104_N	8.38175	0.0379575	CGI_10006814	NA	NA
gonads_contig_270489_S	8.36197	0
gonads_contig_23605_N	8.34478	0	CGI_10008663	NA	CT096_HUMAN Uncharacterized protein C20orf96 OS=Homo sapiens GN=C20orf96 PE=2 SV=2	sp|Q9NUD7|CT096_HUMAN
gonads_contig_442322_P	8.34264	0.00424132	CGI_10002585	GO:0005509; calcium ion binding; Molecular Function GO:0007156; homophilic cell adhesion; Biological Process GO:0016020; membrane; Cellular Component	PCDB4_HUMAN Protocadherin beta-4 OS=Homo sapiens GN=PCDHB4 PE=2 SV=1	sp|Q8BNA6|FAT3_MOUSE
gonads_contig_234657_AS	8.31324	0
gonads_contig_17442_N	8.30722	0	CGI_10003628	GO:0003779; actin binding; Molecular Function	SEVE_ECHGR Severin OS=Echinococcus granulosus GN=AG8 PE=2 SV=3	sp|Q8MPM1|GELS2_LUMTE
gonads_contig_277740_P	8.2752	0.552968	CGI_10002461	0	0
gonads_contig_280055_S	8.25758	0
gonads_contig_20486_P	8.25385	0	CGI_10021480	GO:0016301; kinase activity; Molecular Function GO:0016772; transferase activity, transferring phosphorus-containing groups; Molecular Function	KARG_LIOJA Arginine kinase OS=Liolophura japonica PE=2 SV=1	sp|O15990|KARG_LIOJA
gonads_contig_70720_P	8.25022	0	CGI_10006580	GO:0005524; ATP binding; Molecular Function GO:0006298; mismatch repair; Biological Process GO:0030983; mismatched DNA binding; Molecular Function	MSH5_RAT MutS protein homolog 5 OS=Rattus norvegicus GN=Msh5 PE=2 SV=1	sp|Q9QUM7|MSH5_MOUSE
gonads_contig_418800_P	8.24631	0	CGI_10020264	GO:0005488; binding; Molecular Function GO:0005509; calcium ion binding; Molecular Function GO:0005515; protein binding; Molecular Function GO:0007155; cell adhesion; Biological Process	MRC1_HUMAN Macrophage mannose receptor 1 OS=Homo sapiens GN=MRC1 PE=1 SV=1	sp|Q61830|MRC1_MOUSE
gonads_contig_444224_N	8.24485	0.0123371	CGI_10025124	GO:0000166; nucleotide binding; Molecular Function GO:0005515; protein binding; Molecular Function GO:0017111; nucleoside-triphosphatase activity; Molecular Function	NWD1_HUMAN NACHT and WD repeat domain-containing protein 1 OS=Homo sapiens GN=NWD1 PE=2 SV=2	sp|Q8YRI1|YY46_NOSS1
gonads_contig_21018_P	8.23967	0.222651	CGI_10019317	GO:0005488; binding; Molecular Function	NA
gonads_contig_394161_P	8.23948	0	CGI_10012328	NA	CT194_HUMAN Uncharacterized protein C20orf194 OS=Homo sapiens GN=C20orf194 PE=2 SV=1	sp|Q7TT23|CT194_MOUSE
gonads_contig_73347_N	8.22882	0	CGI_10005914	GO:0003700; sequence-specific DNA binding transcription factor activity; Molecular Function GO:0005634; nucleus; Cellular Component GO:0006355; regulation of transcription, DNA-dependent; Biological Process GO:0045449; regulation of transcription; Biological Process	TBX2_HUMAN T-box transcription factor TBX2 OS=Homo sapiens GN=TBX2 PE=1 SV=2	sp|Q19691|TBX2_CAEEL
gonads_contig_28864_S	8.22862	0
gonads_contig_18929_P	8.22484	0	CGI_10007631	NA	CD022_XENLA Uncharacterized protein C4orf22 homolog OS=Xenopus laevis PE=2 SV=1	sp|Q5PQ44|CD022_XENLA
gonads_contig_17330_N	8.21907	0	CGI_10014961	GO:0000166; nucleotide binding; Molecular Function GO:0003777; microtubule motor activity; Molecular Function GO:0005524; ATP binding; Molecular Function GO:0007018; microtubule-based movement; Biological Process GO:0016887; ATPase activity; Molecular Function GO:0017111; nucleoside-triphosphatase activity; Molecular Function GO:0030286; dynein complex; Cellular Component	DYH7_HUMAN Dynein heavy chain 7, axonemal OS=Homo sapiens GN=DNAH7 PE=1 SV=1	sp|Q8WXX0|DYH7_HUMAN
gonads_contig_198544_N	8.19776	0				sp|Q54PD9|MED29_DICDI
gonads_contig_53067_N	8.1687	0	CGI_10009032	GO:0005216; ion channel activity; Molecular Function GO:0005249; voltage-gated potassium channel activity; Molecular Function GO:0005515; protein binding; Molecular Function GO:0006811; ion transport; Biological Process GO:0006813; potassium ion transport; Biological Process GO:0008076; voltage-gated potassium channel complex; Cellular Component GO:0016020; membrane; Cellular Component GO:0055085…	KCNAW_DROME Potassium voltage-gated channel protein Shaw OS=Drosophila melanogaster GN=Shaw PE=2 SV=1	sp|P17972|KCNAW_DROME
gonads_contig_366200_P	8.15122	0	CGI_10014961	GO:0000166; nucleotide binding; Molecular Function GO:0003777; microtubule motor activity; Molecular Function GO:0005524; ATP binding; Molecular Function GO:0007018; microtubule-based movement; Biological Process GO:0016887; ATPase activity; Molecular Function GO:0017111; nucleoside-triphosphatase activity; Molecular Function GO:0030286; dynein complex; Cellular Component	DYH7_HUMAN Dynein heavy chain 7, axonemal OS=Homo sapiens GN=DNAH7 PE=1 SV=1	sp|Q8WXX0|DYH7_HUMAN
gonads_contig_77128_S	8.13735	0				sp|Q9H2D6|TARA_HUMAN
gonads_contig_51138_N	8.1294	0.552968	CGI_10010562	GO:0003677; DNA binding; Molecular Function GO:0003700; sequence-specific DNA binding transcription factor activity; Molecular Function GO:0005515; protein binding; Molecular Function GO:0005634; nucleus; Cellular Component GO:0006355; regulation of transcription, DNA-dependent; Biological Process GO:0007275; multicellular organismal development; Biological Process GO:0043565; sequence-specific D…	VSX2_CHICK Visual system homeobox 2 OS=Gallus gallus GN=VSX2 PE=2 SV=1	sp|P97458|PROP1_MOUSE
gonads_contig_449577_P	8.12023	0.114097	CGI_10026522	GO:0005515; protein binding; Molecular Function GO:0005622; intracellular; Cellular Component GO:0008270; zinc ion binding; Molecular Function	TRIM2_MOUSE Tripartite motif-containing protein 2 OS=Mus musculus GN=Trim2 PE=1 SV=1
gonads_contig_250800_AS	8.1173	0
gonads_contig_289976_S	8.1101	0
gonads_contig_343543_N	8.10479	0	CGI_10006430	GO:0008237; metallopeptidase activity; Molecular Function GO:0008270; zinc ion binding; Molecular Function	AMPN_BOVIN Aminopeptidase N OS=Bos taurus GN=ANPEP PE=2 SV=4	sp|Q6Q4G3|AMPQ_HUMAN
gonads_contig_38298_P	8.08375	0	CGI_10014961	GO:0000166; nucleotide binding; Molecular Function GO:0003777; microtubule motor activity; Molecular Function GO:0005524; ATP binding; Molecular Function GO:0007018; microtubule-based movement; Biological Process GO:0016887; ATPase activity; Molecular Function GO:0017111; nucleoside-triphosphatase activity; Molecular Function GO:0030286; dynein complex; Cellular Component	DYH7_HUMAN Dynein heavy chain 7, axonemal OS=Homo sapiens GN=DNAH7 PE=1 SV=1	sp|Q8WXX0|DYH7_HUMAN
gonads_contig_254662_S	8.05978	0
gonads_contig_48542_P	8.0563	0	CGI_10027028	GO:0003676; nucleic acid binding; Molecular Function GO:0004386; helicase activity; Molecular Function GO:0005524; ATP binding; Molecular Function GO:0008026; ATP-dependent helicase activity; Molecular Function	HFM1_XENTR Probable ATP-dependent DNA helicase HFM1 OS=Xenopus tropicalis GN=hfm1 PE=2 SV=1	sp|A2PYH4|HFM1_HUMAN
gonads_contig_262604_AS	8.03344	0
gonads_contig_326970_P	8.03002	0				sp|Q4G0Z9|CH045_HUMAN
gonads_contig_258617_AS	8.02924	0
gonads_contig_391742_P	8.02851	0	CGI_10027028	GO:0003676; nucleic acid binding; Molecular Function GO:0004386; helicase activity; Molecular Function GO:0005524; ATP binding; Molecular Function GO:0008026; ATP-dependent helicase activity; Molecular Function	HFM1_XENTR Probable ATP-dependent DNA helicase HFM1 OS=Xenopus tropicalis GN=hfm1 PE=2 SV=1	sp|A2PYH4|HFM1_HUMAN
gonads_contig_213101_N	8.02833	0	CGI_10020677	GO:0004842; ubiquitin-protein ligase activity; Molecular Function GO:0005515; protein binding; Molecular Function GO:0016567; protein ubiquitination; Biological Process GO:0046872; metal ion binding; Molecular Function	MIB2_CHICK E3 ubiquitin-protein ligase MIB2 OS=Gallus gallus GN=MIB2 PE=2 SV=1
gonads_contig_488102_P	8.02738	0	CGI_10010881	GO:0004672; protein kinase activity; Molecular Function GO:0004674; protein serine/threonine kinase activity; Molecular Function GO:0005524; ATP binding; Molecular Function GO:0006468; protein phosphorylation; Biological Process	CDKL5_MOUSE Cyclin-dependent kinase-like 5 OS=Mus musculus GN=Cdkl5 PE=2 SV=1	sp|Q3UTQ8|CDKL5_MOUSE
gonads_contig_187437_P	8.02684	0	CGI_10013248	GO:0004672; protein kinase activity; Molecular Function GO:0004674; protein serine/threonine kinase activity; Molecular Function GO:0005524; ATP binding; Molecular Function GO:0006468; protein phosphorylation; Biological Process	HUNK_MOUSE Hormonally up-regulated neu tumor-associated kinase OS=Mus musculus GN=Hunk PE=2 SV=1	sp|O54863|TSSK2_MOUSE
gonads_contig_136965_S	7.99363	0
gonads_contig_203308_AS	7.98872	0
gonads_contig_490481_S	7.98355	0
gonads_contig_195753_AS	7.98234	0
gonads_contig_258885_P	7.97259	0	CGI_10018114	GO:0005215; transporter activity; Molecular Function GO:0006810; transport; Biological Process GO:0016020; membrane; Cellular Component GO:0055085; transmembrane transport; Biological Process	SC5A7_DROME High-affinity choline transporter 1 OS=Drosophila melanogaster GN=CG7708 PE=2 SV=2	sp|Q9GZV3|SC5A7_HUMAN
gonads_contig_248257_P	7.97115	0	CGI_10014961	GO:0000166; nucleotide binding; Molecular Function GO:0003777; microtubule motor activity; Molecular Function GO:0005524; ATP binding; Molecular Function GO:0007018; microtubule-based movement; Biological Process GO:0016887; ATPase activity; Molecular Function GO:0017111; nucleoside-triphosphatase activity; Molecular Function GO:0030286; dynein complex; Cellular Component	DYH7_HUMAN Dynein heavy chain 7, axonemal OS=Homo sapiens GN=DNAH7 PE=1 SV=1	sp|Q63170|DYH7_RAT
gonads_contig_303443_S	7.96679	0
gonads_contig_40584_N	7.9654	0	CGI_10012717	GO:0004871; signal transducer activity; Molecular Function GO:0005576; extracellular region; Cellular Component GO:0007223; Wnt receptor signaling pathway, calcium modulating pathway; Biological Process GO:0007275; multicellular organismal development; Biological Process	WNT2B_XENLA Protein Wnt-2b OS=Xenopus laevis GN=wnt2b PE=2 SV=1	sp|Q98SN7|WNT2B_CHICK
gonads_contig_306056_S	7.96061	0
gonads_contig_43532_S	7.95984	0
gonads_contig_401922_P	7.93815	0	CGI_10023323	GO:0000166; nucleotide binding; Molecular Function GO:0005524; ATP binding; Molecular Function GO:0016020; membrane; Cellular Component GO:0016887; ATPase activity; Molecular Function GO:0017111; nucleoside-triphosphatase activity; Molecular Function	WHITE_DROME Protein white OS=Drosophila melanogaster GN=w PE=1 SV=2	sp|Q05360|WHITE_LUCCU
gonads_contig_416622_N	7.92201	0	CGI_10006587	GO:0005515; protein binding; Molecular Function	EMAL1_MOUSE Echinoderm microtubule-associated protein-like 1 OS=Mus musculus GN=Eml1 PE=2 SV=1	sp|Q7TNG5|EMAL2_MOUSE
gonads_contig_459154_P	7.9063	0	CGI_10015552	GO:0005488; binding; Molecular Function GO:0005515; protein binding; Molecular Function	ARMC3_HUMAN Armadillo repeat-containing protein 3 OS=Homo sapiens GN=ARMC3 PE=2 SV=2	sp|Q5W041|ARMC3_HUMAN
gonads_contig_252925_N	7.896	0	CGI_10019244	NA	CCD87_HUMAN Coiled-coil domain-containing protein 87 OS=Homo sapiens GN=CCDC87 PE=2 SV=1
gonads_contig_327719_N	7.88983	0	CGI_10014702	GO:0005515; protein binding; Molecular Function	PKDRE_HUMAN Polycystic kidney disease and receptor for egg jelly-related protein OS=Homo sapiens GN=PKDREJ PE=2 SV=2	sp|Q9NTG1|PKDRE_HUMAN
gonads_contig_356134_P	7.8868	0
gonads_contig_17325_S	7.87626	0
gonads_contig_189443_P	7.86562	0	CGI_10014961	GO:0000166; nucleotide binding; Molecular Function GO:0003777; microtubule motor activity; Molecular Function GO:0005524; ATP binding; Molecular Function GO:0007018; microtubule-based movement; Biological Process GO:0016887; ATPase activity; Molecular Function GO:0017111; nucleoside-triphosphatase activity; Molecular Function GO:0030286; dynein complex; Cellular Component	DYH7_HUMAN Dynein heavy chain 7, axonemal OS=Homo sapiens GN=DNAH7 PE=1 SV=1	sp|Q63170|DYH7_RAT
gonads_contig_214268_AS	7.85351	0
gonads_contig_15866_AS	7.84431	0
gonads_contig_59954_S	7.83974	0
gonads_contig_413353_P	7.82871	0	CGI_10013420	NA	CJ067_HUMAN Uncharacterized protein C10orf67 OS=Homo sapiens GN=C10orf67 PE=2 SV=1
gonads_contig_60645_P	7.82408	0	CGI_10012546	NA	NA
gonads_contig_164628_P	7.81683	0	CGI_10001049	GO:0016020; membrane; Cellular Component GO:0030001; metal ion transport; Biological Process GO:0046873; metal ion transmembrane transporter activity; Molecular Function GO:0055085; transmembrane transport; Biological Process	CSUP_DROME Protein catecholamines up OS=Drosophila melanogaster GN=Catsup PE=1 SV=1
gonads_contig_347509_AS	7.80838	0
gonads_contig_178427_N	7.80633	0	CGI_10018358	NA	CG057_RAT Uncharacterized protein C7orf57 homolog OS=Rattus norvegicus PE=2 SV=1	sp|A0JPQ1|CG057_RAT
gonads_contig_197341_AS	7.79611	0
gonads_contig_269174_AS	7.79543	0
gonads_contig_10172_S	7.77703	0
gonads_contig_214370_N	7.7684	0	CGI_10014961	GO:0000166; nucleotide binding; Molecular Function GO:0003777; microtubule motor activity; Molecular Function GO:0005524; ATP binding; Molecular Function GO:0007018; microtubule-based movement; Biological Process GO:0016887; ATPase activity; Molecular Function GO:0017111; nucleoside-triphosphatase activity; Molecular Function GO:0030286; dynein complex; Cellular Component	DYH7_HUMAN Dynein heavy chain 7, axonemal OS=Homo sapiens GN=DNAH7 PE=1 SV=1	sp|Q8WXX0|DYH7_HUMAN
gonads_contig_10591_N	7.7636	0	CGI_10009032	GO:0005216; ion channel activity; Molecular Function GO:0005249; voltage-gated potassium channel activity; Molecular Function GO:0005515; protein binding; Molecular Function GO:0006811; ion transport; Biological Process GO:0006813; potassium ion transport; Biological Process GO:0008076; voltage-gated potassium channel complex; Cellular Component GO:0016020; membrane; Cellular Component GO:0055085…	KCNAW_DROME Potassium voltage-gated channel protein Shaw OS=Drosophila melanogaster GN=Shaw PE=2 SV=1	sp|P17972|KCNAW_DROME
gonads_contig_316840_AS	7.75962	0
gonads_contig_438213_P	7.75713	0	CGI_10027772	NA	NSUN7_MOUSE Putative methyltransferase NSUN7 OS=Mus musculus GN=Nsun7 PE=2 SV=2	sp|Q14AW5|NSUN7_MOUSE
gonads_contig_251894_S	7.7567	0
gonads_contig_24476_P	7.75068	0	CGI_10012342	GO:0055085; transmembrane transport; Biological Process	MOT12_XENTR Monocarboxylate transporter 12 OS=Xenopus tropicalis GN=slc16a12 PE=2 SV=1	sp|Q8K1C7|MOT14_MOUSE
gonads_contig_345365_S	7.75041	0.0123371
gonads_contig_196848_P	7.74232	1.80619	CGI_10014009	GO:0000087; M phase of mitotic cell cycle; Biological Process GO:0004725; protein tyrosine phosphatase activity; Molecular Function GO:0005622; intracellular; Cellular Component GO:0006470; protein dephosphorylation; Biological Process	MPIP_DROME M-phase inducer phosphatase OS=Drosophila melanogaster GN=stg PE=1 SV=2	sp|P20483|MPIP_DROME
gonads_contig_16078_S	7.73286	0
gonads_contig_311639_S	7.72233	0
gonads_contig_324638_P	7.71578	0	CGI_10012962	GO:0003677; DNA binding; Molecular Function GO:0005622; intracellular; Cellular Component GO:0008270; zinc ion binding; Molecular Function	ZCPW2_HUMAN Zinc finger CW-type PWWP domain protein 2 OS=Homo sapiens GN=ZCWPW2 PE=2 SV=1	sp|Q504Y3|ZCPW2_HUMAN
gonads_contig_150773_P	7.71298	0	CGI_10012615	GO:0003677; DNA binding; Molecular Function GO:0005524; ATP binding; Molecular Function	HELLS_HUMAN Lymphoid-specific helicase OS=Homo sapiens GN=HELLS PE=1 SV=1	sp|P43610|IRC5_YEAST
gonads_contig_28334_P	7.70628	0				sp|Q5SVZ6|ZMYM1_HUMAN
gonads_contig_363020_P	7.7042	0	CGI_10022523	GO:0005515; protein binding; Molecular Function GO:0016020; membrane; Cellular Component	CJ112_HUMAN MAM and LDL-receptor class A domain-containing protein C10orf112 OS=Homo sapiens GN=C10orf112 PE=4 SV=3	sp|P85171|MDGA1_RAT
gonads_contig_74438_AS	7.69875	0
gonads_contig_280270_P	7.69463	0.91463
gonads_contig_37413_P	7.69027	0	CGI_10011321	GO:0005515; protein binding; Molecular Function	ANR26_HUMAN Ankyrin repeat domain-containing protein 26 OS=Homo sapiens GN=ANKRD26 PE=1 SV=3	sp|Q9UPS8|ANR26_HUMAN
gonads_contig_268546_AS	7.68899	0
gonads_contig_197012_AS	7.68276	0
gonads_contig_29864_P	7.68084	0.0123371	CGI_10014102	GO:0005509; calcium ion binding; Molecular Function GO:0005515; protein binding; Molecular Function GO:0007155; cell adhesion; Biological Process GO:0016020; membrane; Cellular Component	CNTP5_CHICK Contactin-associated protein-like 5 OS=Gallus gallus GN=CNTNAP5 PE=2 SV=1	sp|Q08431|MFGM_HUMAN
gonads_contig_152708_S	7.67235	0
gonads_contig_57795_S	7.66777	0
gonads_contig_314298_N	7.65717	0	CGI_10000247	GO:0005515; protein binding; Molecular Function	ANK3_HUMAN Ankyrin-3 OS=Homo sapiens GN=ANK3 PE=1 SV=3	sp|Q6PFX9|TNKS1_MOUSE
gonads_contig_366171_N	7.65081	0	CGI_10022523	GO:0005515; protein binding; Molecular Function GO:0016020; membrane; Cellular Component	CJ112_HUMAN MAM and LDL-receptor class A domain-containing protein C10orf112 OS=Homo sapiens GN=C10orf112 PE=4 SV=3	sp|Q0WYX8|MDGA1_CHICK
gonads_contig_348762_N	7.65032	0	CGI_10013758	GO:0005634; nucleus; Cellular Component	MEIG1_NEMVE Meiosis expressed gene 1 protein homolog OS=Nematostella vectensis GN=v1g237368 PE=3 SV=1	sp|A7SMR0|MEIG1_NEMVE
gonads_contig_330628_S	7.6457	0
gonads_contig_17760_P	7.64297	0	CGI_10028517	GO:0016307; phosphatidylinositol phosphate kinase activity; Molecular Function GO:0046488; phosphatidylinositol metabolic process; Biological Process	PI51A_MOUSE Phosphatidylinositol-4-phosphate 5-kinase type-1 alpha OS=Mus musculus GN=Pip5k1a PE=1 SV=2	sp|Q95SX7|RTBS_DROME
gonads_contig_191965_S	7.64214	0
gonads_contig_462711_P	7.6391	0	CGI_10005381	GO:0000166; nucleotide binding; Molecular Function GO:0003777; microtubule motor activity; Molecular Function GO:0005524; ATP binding; Molecular Function GO:0007018; microtubule-based movement; Biological Process GO:0016887; ATPase activity; Molecular Function GO:0017111; nucleoside-triphosphatase activity; Molecular Function GO:0030286; dynein complex; Cellular Component	DYHC_TRIGR Dynein beta chain, ciliary OS=Tripneustes gratilla PE=1 SV=1	sp|P39057|DYHC_ANTCR
gonads_contig_24730_P	7.6383	0	CGI_10009807	GO:0005509; calcium ion binding; Molecular Function GO:0005515; protein binding; Molecular Function	NOTCH_DROME Neurogenic locus Notch protein OS=Drosophila melanogaster GN=N PE=1 SV=3	sp|P21783|NOTCH_XENLA
gonads_contig_317489_AS	7.63255	0.0379575
gonads_contig_389378_S	7.63083	0
gonads_contig_67593_N	7.61051	0	CGI_10025376	GO:0000786; nucleosome; Cellular Component GO:0003677; DNA binding; Molecular Function GO:0005634; nucleus; Cellular Component GO:0006334; nucleosome assembly; Biological Process	H2A_ASTRU Histone H2A OS=Asterias rubens PE=1 SV=2	sp|Q6WV88|H2A_MYTGA
gonads_contig_297722_AS	7.60938	0
gonads_contig_144182_N	7.60329	0	CGI_10008899	GO:0003676; nucleic acid binding; Molecular Function	THAP4_RAT THAP domain-containing protein 4 OS=Rattus norvegicus GN=Thap4 PE=2 SV=1
gonads_contig_312987_N	7.60175	0
gonads_contig_120989_N	7.59711	0	CGI_10026814	GO:0004672; protein kinase activity; Molecular Function GO:0004674; protein serine/threonine kinase activity; Molecular Function GO:0005524; ATP binding; Molecular Function GO:0006468; protein phosphorylation; Biological Process	STK11_XENLA Serine/threonine-protein kinase 11 OS=Xenopus laevis GN=stk11 PE=1 SV=1	sp|Q0GGW5|STK11_CHICK
gonads_contig_348370_S	7.59317	0
gonads_contig_163217_N	7.58717	0	CGI_10012962	GO:0003677; DNA binding; Molecular Function GO:0005622; intracellular; Cellular Component GO:0008270; zinc ion binding; Molecular Function	ZCPW2_HUMAN Zinc finger CW-type PWWP domain protein 2 OS=Homo sapiens GN=ZCWPW2 PE=2 SV=1	sp|Q14865|ARI5B_HUMAN
gonads_contig_369823_P	7.58681	0	CGI_10027928	GO:0004889; nicotinic acetylcholine-activated cation-selective channel activity; Molecular Function GO:0005216; ion channel activity; Molecular Function GO:0005230; extracellular ligand-gated ion channel activity; Molecular Function GO:0006810; transport; Biological Process GO:0006811; ion transport; Biological Process GO:0016020; membrane; Cellular Component GO:0016021; integral to membrane; Cel…	ACH1_CAEBR Acetylcholine receptor subunit alpha-type acr-16 OS=Caenorhabditis briggsae GN=acr-16 PE=3 SV=2	sp|P48180|ACH1_CAEEL
gonads_contig_38919_N	7.58234	0	CGI_10008899	GO:0003676; nucleic acid binding; Molecular Function	THAP4_RAT THAP domain-containing protein 4 OS=Rattus norvegicus GN=Thap4 PE=2 SV=1
gonads_contig_62646_N	7.57427	0	CGI_10020318	GO:0005515; protein binding; Molecular Function	WDR65_HUMAN WD repeat-containing protein 65 OS=Homo sapiens GN=WDR65 PE=2 SV=2	sp|Q96MR6|WDR65_HUMAN
gonads_contig_191534_P	7.57021	0	CGI_10020123	GO:0005515; protein binding; Molecular Function GO:0007186; G-protein coupled receptor protein signaling pathway; Biological Process GO:0016021; integral to membrane; Cellular Component	GR101_LYMST G-protein coupled receptor GRL101 OS=Lymnaea stagnalis PE=2 SV=1
gonads_contig_192291_AS	7.56606	0
gonads_contig_359468_N	7.56359	0	CGI_10001173	GO:0016020; membrane; Cellular Component	CJ112_HUMAN MAM and LDL-receptor class A domain-containing protein C10orf112 OS=Homo sapiens GN=C10orf112 PE=4 SV=3	sp|Q91641|THIB_XENLA
gonads_contig_288966_AS	7.56012	0
gonads_contig_40675_AS	7.55179	0
gonads_contig_193523_S	7.54128	0
gonads_contig_349190_N	7.53824	0	CGI_10015032	GO:0003824; catalytic activity; Molecular Function GO:0004114; 3',5'-cyclic-nucleotide phosphodiesterase activity; Molecular Function GO:0005515; protein binding; Molecular Function GO:0007165; signal transduction; Biological Process GO:0008081; phosphoric diester hydrolase activity; Molecular Function	PDE2A_BOVIN cGMP-dependent 3',5'-cyclic phosphodiesterase OS=Bos taurus GN=PDE2A PE=1 SV=2	sp|O00408|PDE2A_HUMAN
gonads_contig_15918_S	7.52999	0
gonads_contig_48408_P	7.52389	0	CGI_10007944	GO:0001882; nucleoside binding; Molecular Function GO:0005415; nucleoside:sodium symporter activity; Molecular Function GO:0006810; transport; Biological Process GO:0016020; membrane; Cellular Component	S28A3_EPTST Solute carrier family 28 member 3 OS=Eptatretus stoutii GN=SLC28A3 PE=2 SV=1	sp|Q8VIH3|S28A3_RAT
gonads_contig_313132_P	7.51127	0	CGI_10025949	NA	SPAT6_RAT Spermatogenesis-associated protein 6 OS=Rattus norvegicus GN=Spata6 PE=2 SV=2
gonads_contig_164425_AS	7.49738	0
gonads_contig_145926_S	7.49317	0
gonads_contig_29885_AS	7.48714	0
gonads_contig_38131_S	7.48515	0
gonads_contig_226001_S	7.47835	0
gonads_contig_284717_S	7.47589	0
gonads_contig_223378_P	7.46503	0	CGI_10020806	GO:0003676; nucleic acid binding; Molecular Function	A1CF_PONAB APOBEC1 complementation factor OS=Pongo abelii GN=A1CF PE=2 SV=1	sp|Q5R5P4|RBM47_PONAB
gonads_contig_23839_P	7.46017	0	CGI_10026603	GO:0004553; hydrolase activity, hydrolyzing O-glycosyl compounds; Molecular Function GO:0004568; chitinase activity; Molecular Function GO:0005576; extracellular region; Cellular Component GO:0005975; carbohydrate metabolic process; Biological Process GO:0006030; chitin metabolic process; Biological Process GO:0006032; chitin catabolic process; Biological Process GO:0008061; chitin binding; Molec…	CHIT3_DROME Probable chitinase 3 OS=Drosophila melanogaster GN=Cht3 PE=2 SV=2	sp|Q95M17|CHIA_BOVIN
gonads_contig_46164_P	7.43555	0
gonads_contig_257736_S	7.43459	0
gonads_contig_258301_P	7.41912	0	CGI_10002647	GO:0004181; metallocarboxypeptidase activity; Molecular Function GO:0006508; proteolysis; Biological Process GO:0008270; zinc ion binding; Molecular Function	CBPC2_MOUSE Cytosolic carboxypeptidase 2 OS=Mus musculus GN=Agbl2 PE=2 SV=1	sp|Q8CDK2|CBPC2_MOUSE
gonads_contig_414081_N	7.40896	0.0123371	CGI_10021286	NA	NA
gonads_contig_440562_P	7.40739	0	CGI_10024919	GO:0000166; nucleotide binding; Molecular Function GO:0003777; microtubule motor activity; Molecular Function GO:0007018; microtubule-based movement; Biological Process GO:0017111; nucleoside-triphosphatase activity; Molecular Function GO:0030286; dynein complex; Cellular Component	DYHC_TRIGR Dynein beta chain, ciliary OS=Tripneustes gratilla PE=1 SV=1	sp|Q96JB1|DYH8_HUMAN
gonads_contig_391603_N	7.40648	0	CGI_10024919	GO:0000166; nucleotide binding; Molecular Function GO:0003777; microtubule motor activity; Molecular Function GO:0007018; microtubule-based movement; Biological Process GO:0017111; nucleoside-triphosphatase activity; Molecular Function GO:0030286; dynein complex; Cellular Component	DYHC_TRIGR Dynein beta chain, ciliary OS=Tripneustes gratilla PE=1 SV=1	sp|Q8TE73|DYH5_HUMAN
gonads_contig_206740_N	7.3922	0	CGI_10000521	0	0
gonads_contig_395368_P	7.38843	0	CGI_10019970	NA	CB077_HUMAN Uncharacterized protein C2orf77 OS=Homo sapiens GN=C2orf77 PE=2 SV=1	sp|Q0VFZ6|CB077_HUMAN
gonads_contig_122010_P	7.38323	0	CGI_10006977	GO:0006457; protein folding; Biological Process GO:0031072; heat shock protein binding; Molecular Function GO:0051082; unfolded protein binding; Molecular Function	DJB13_MOUSE DnaJ homolog subfamily B member 13 OS=Mus musculus GN=Dnajb13 PE=2 SV=1	sp|P59910|DJB13_HUMAN
gonads_contig_205168_P	7.38218	0	CGI_10017148	NA	ANO10_DANRE Anoctamin-10 OS=Danio rerio GN=ano10 PE=2 SV=1	sp|Q9NW15|ANO10_HUMAN
gonads_contig_449150_P	7.37527	0	CGI_10025516	GO:0008146; sulfotransferase activity; Molecular Function	ST1C4_HUMAN Sulfotransferase 1C4 OS=Homo sapiens GN=SULT1C4 PE=1 SV=2	sp|P19217|ST1E1_BOVIN
gonads_contig_34654_N	7.37269	0	CGI_10017632	GO:0000166; nucleotide binding; Molecular Function GO:0005524; ATP binding; Molecular Function GO:0006139; nucleobase, nucleoside, nucleotide and nucleic acid metabolic process; Biological Process GO:0017111; nucleoside-triphosphatase activity; Molecular Function GO:0019205; nucleobase, nucleoside, nucleotide kinase activity; Molecular Function	CF224_HUMAN Uncharacterized protein C6orf224 OS=Homo sapiens GN=C6orf224 PE=2 SV=2	sp|Q5TCS8|AKD1_HUMAN
gonads_contig_215647_P	7.37096	0	CGI_10009722	GO:0003677; DNA binding; Molecular Function GO:0005524; ATP binding; Molecular Function GO:0016787; hydrolase activity; Molecular Function	MOV10_CHICK Putative helicase MOV-10 OS=Gallus gallus GN=MOV10 PE=2 SV=1	sp|Q1LXK4|M10B1_DANRE
gonads_contig_501946_P	7.36647	0	CGI_10024168	NA	CCD96_MACFA Coiled-coil domain-containing protein 96 OS=Macaca fascicularis GN=CCDC96 PE=2 SV=1	sp|Q95LS7|CCD96_MACFA
gonads_contig_240737_P	7.36626	0	CGI_10019397	GO:0005509; calcium ion binding; Molecular Function GO:0005515; protein binding; Molecular Function GO:0016020; membrane; Cellular Component	PKD2_BOVIN Polycystin-2 OS=Bos taurus GN=PKD2 PE=2 SV=1	sp|O35245|PKD2_MOUSE
gonads_contig_339813_N	7.36546	0	CGI_10006560	GO:0016491; oxidoreductase activity; Molecular Function GO:0055114; oxidation-reduction process; Biological Process	YAJO_ECOLI Uncharacterized oxidoreductase yajO OS=Escherichia coli (strain K12) GN=yajO PE=3 SV=2	sp|P77735|YAJO_ECOLI
gonads_contig_465461_N	7.35652	0	CGI_10007329	NA	DYHC_TRIGR Dynein beta chain, ciliary OS=Tripneustes gratilla PE=1 SV=1	sp|Q96DT5|DYH11_HUMAN
gonads_contig_241323_N	7.34928	0	CGI_10022062	GO:0004672; protein kinase activity; Molecular Function GO:0004674; protein serine/threonine kinase activity; Molecular Function GO:0005488; binding; Molecular Function GO:0005524; ATP binding; Molecular Function GO:0006468; protein phosphorylation; Biological Process	SGK71_HUMAN Protein kinase-like protein SgK071 OS=Homo sapiens GN=SGK071 PE=2 SV=4	sp|Q4R793|SGK71_MACFA
gonads_contig_245987_S	7.34907	0
gonads_contig_36686_AS	7.31758	0
gonads_contig_274531_N	7.31348	0	CGI_10006665	NA	TMC3_HUMAN Transmembrane channel-like protein 3 OS=Homo sapiens GN=TMC3 PE=1 SV=2
gonads_contig_426340_P	7.31331	0	CGI_10022523	GO:0005515; protein binding; Molecular Function GO:0016020; membrane; Cellular Component	CJ112_HUMAN MAM and LDL-receptor class A domain-containing protein C10orf112 OS=Homo sapiens GN=C10orf112 PE=4 SV=3	sp|Q5VYJ5|CJ112_HUMAN
gonads_contig_49587_N	7.31038	0	CGI_10022825	GO:0003993; acid phosphatase activity; Molecular Function	MINP1_MOUSE Multiple inositol polyphosphate phosphatase 1 OS=Mus musculus GN=Minpp1 PE=1 SV=2	sp|Q5R890|MINP1_PONAB
gonads_contig_440004_N	7.30746	0	CGI_10004937	NA	LRC50_PERCA Leucine-rich repeat-containing protein 50 OS=Peromyscus californicus GN=Lrrc50 PE=2 SV=1	sp|Q3SYS4|DAAF1_BOVIN
gonads_contig_369243_S	7.29235	0
gonads_contig_363092_N	7.29183	0.707423	CGI_10023808	GO:0005488; binding; Molecular Function GO:0005506; iron ion binding; Molecular Function GO:0005515; protein binding; Molecular Function GO:0016491; oxidoreductase activity; Molecular Function GO:0055114; oxidation-reduction process; Biological Process	RDX_DROME Protein roadkill OS=Drosophila melanogaster GN=rdx PE=1 SV=2	sp|Q9UQ52|CNTN6_HUMAN
gonads_contig_44431_P	7.25227	0.00424132	CGI_10011117	GO:0004553; hydrolase activity, hydrolyzing O-glycosyl compounds; Molecular Function GO:0005975; carbohydrate metabolic process; Biological Process	LPH_HUMAN Lactase-phlorizin hydrolase OS=Homo sapiens GN=LCT PE=1 SV=2	sp|Q02401|LPH_RAT
gonads_contig_17119_AS	7.25125	0
gonads_contig_320816_AS	7.22905	0
gonads_contig_201685_P	7.22562	0.0558317	CGI_10005914	GO:0003700; sequence-specific DNA binding transcription factor activity; Molecular Function GO:0005634; nucleus; Cellular Component GO:0006355; regulation of transcription, DNA-dependent; Biological Process GO:0045449; regulation of transcription; Biological Process	TBX2_HUMAN T-box transcription factor TBX2 OS=Homo sapiens GN=TBX2 PE=1 SV=2	sp|Q19691|TBX2_CAEEL
gonads_contig_8231_P	7.22523	0	CGI_10016347	NA	NA
gonads_contig_198290_AS	7.22498	0
gonads_contig_371515_S	7.22165	0
gonads_contig_8049_P	7.22145	0	CGI_10020759	NA	NA
gonads_contig_278736_AS	7.21184	0
gonads_contig_284072_N	7.21051	0	CGI_10003858	GO:0005515; protein binding; Molecular Function	TRAF3_MOUSE TNF receptor-associated factor 3 OS=Mus musculus GN=Traf3 PE=1 SV=1	sp|P39429|TRAF2_MOUSE
gonads_contig_11396_N	7.20794	0	CGI_10027028	GO:0003676; nucleic acid binding; Molecular Function GO:0004386; helicase activity; Molecular Function GO:0005524; ATP binding; Molecular Function GO:0008026; ATP-dependent helicase activity; Molecular Function	HFM1_XENTR Probable ATP-dependent DNA helicase HFM1 OS=Xenopus tropicalis GN=hfm1 PE=2 SV=1	sp|A2RUV5|HFM1_XENTR
gonads_contig_184110_P	7.20108	0	CGI_10019138	NA	F184A_HUMAN Protein FAM184A OS=Homo sapiens GN=FAM184A PE=2 SV=3	sp|Q8NB25|F184A_HUMAN
gonads_contig_171440_S	7.19814	0
gonads_contig_192527_P	7.18453	0.0123371	CGI_10008038	GO:0004222; metalloendopeptidase activity; Molecular Function GO:0005488; binding; Molecular Function GO:0006508; proteolysis; Biological Process GO:0008237; metallopeptidase activity; Molecular Function GO:0008270; zinc ion binding; Molecular Function	SPAN_STRPU Protein SpAN OS=Strongylocentrotus purpuratus GN=SPAN PE=2 SV=1	sp|Q61361|PGCB_MOUSE
gonads_contig_334662_AS	7.18164	0
gonads_contig_323918_N	7.18069	0	CGI_10010089	GO:0003677; DNA binding; Molecular Function GO:0003887; DNA-directed DNA polymerase activity; Molecular Function GO:0006260; DNA replication; Biological Process	DPOLN_MOUSE DNA polymerase nu OS=Mus musculus GN=Poln PE=2 SV=2	sp|Q7TQ07|DPOLN_MOUSE
gonads_contig_22302_P	7.17897	0.0159937	CGI_10022868	NA	LGI1_PANTR Leucine-rich glioma-inactivated protein 1 OS=Pan troglodytes GN=LGI1 PE=2 SV=1	sp|P24014|SLIT_DROME
gonads_contig_128980_AS	7.16971	0
gonads_contig_18167_S	7.16242	0
gonads_contig_17854_P	7.15674	0	CGI_10008059	GO:0000786; nucleosome; Cellular Component GO:0003677; DNA binding; Molecular Function GO:0005634; nucleus; Cellular Component GO:0006334; nucleosome assembly; Biological Process	H16_CAEEL Putative histone H1.6 OS=Caenorhabditis elegans GN=hil-6 PE=2 SV=3	sp|P15870|H1D_STRPU
gonads_contig_304206_AS	7.14366	0
gonads_contig_53027_N	7.14092	0	CGI_10010053	GO:0005515; protein binding; Molecular Function	HMCN1_HUMAN Hemicentin-1 OS=Homo sapiens GN=HMCN1 PE=1 SV=2	sp|O89026|ROBO1_MOUSE
gonads_contig_286848_N	7.13538	0.0379575	CGI_10002981	GO:0005509; calcium ion binding; Molecular Function	CAB32_DROME Calbindin-32 OS=Drosophila melanogaster GN=Cbp53E PE=2 SV=1	sp|P41044|CAB32_DROME
gonads_contig_272511_N	7.12962	0	CGI_10014122	GO:0005622; intracellular; Cellular Component GO:0008270; zinc ion binding; Molecular Function	ZN726_HUMAN Zinc finger protein 726 OS=Homo sapiens GN=ZNF726 PE=2 SV=3	sp|A6NDX5|ZN840_HUMAN
gonads_contig_17639_AS	7.1288	0
gonads_contig_204847_P	7.1252	0	CGI_10027028	GO:0003676; nucleic acid binding; Molecular Function GO:0004386; helicase activity; Molecular Function GO:0005524; ATP binding; Molecular Function GO:0008026; ATP-dependent helicase activity; Molecular Function	HFM1_XENTR Probable ATP-dependent DNA helicase HFM1 OS=Xenopus tropicalis GN=hfm1 PE=2 SV=1	sp|A2RUV5|HFM1_XENTR
gonads_contig_65973_P	7.12126	0	CGI_10022885	GO:0005515; protein binding; Molecular Function	LRC69_XENLA Leucine-rich repeat-containing protein 69 OS=Xenopus laevis GN=lrrc69 PE=2 SV=1	sp|Q3KQF4|LRC69_XENLA
gonads_contig_204085_N	7.11065	0	CGI_10023351	GO:0004871; signal transducer activity; Molecular Function GO:0005515; protein binding; Molecular Function GO:0005525; GTP binding; Molecular Function GO:0007165; signal transduction; Biological Process GO:0007186; G-protein coupled receptor protein signaling pathway; Biological Process GO:0019001; guanyl nucleotide binding; Molecular Function	GNAI_LYMST Guanine nucleotide-binding protein G(i) subunit alpha OS=Lymnaea stagnalis PE=2 SV=3	sp|P30682|GNAI_LYMST
gonads_contig_161383_S	7.11021	0
gonads_contig_41334_P	7.09536	0.0159937	CGI_10028348	NA	KY_MOUSE Kyphoscoliosis peptidase OS=Mus musculus GN=Ky PE=1 SV=1	sp|Q8C8H8|KY_MOUSE
gonads_contig_69220_P	7.09184	0.0123371	CGI_10024070	NA	IF44L_HUMAN Interferon-induced protein 44-like OS=Homo sapiens GN=IFI44L PE=2 SV=3	sp|Q53G44|IF44L_HUMAN
gonads_contig_260376_N	7.08904	0	CGI_10019507	GO:0005509; calcium ion binding; Molecular Function GO:0005515; protein binding; Molecular Function	SVEP1_MOUSE Sushi, von Willebrand factor type A, EGF and pentraxin domain-containing protein 1 OS=Mus musculus GN=Svep1 PE=1 SV=1	sp|P27113|LYAM2_RABIT
gonads_contig_66001_P	7.08837	0	CGI_10011321	GO:0005515; protein binding; Molecular Function	ANR26_HUMAN Ankyrin repeat domain-containing protein 26 OS=Homo sapiens GN=ANKRD26 PE=1 SV=3	sp|Q9UPS8|ANR26_HUMAN
gonads_contig_21411_P	7.08509	0	CGI_10007209	GO:0003824; catalytic activity; Molecular Function GO:0008152; metabolic process; Biological Process	ACSL1_CAVPO Long-chain-fatty-acid--CoA ligase 1 OS=Cavia porcellus GN=ACSL1 PE=2 SV=1	sp|Q9JID6|ACSL1_CAVPO
gonads_contig_38053_N	7.07464	0	CGI_10006013	GO:0005515; protein binding; Molecular Function GO:0007050; cell cycle arrest; Biological Process	GAS2_HUMAN Growth arrest-specific protein 2 OS=Homo sapiens GN=GAS2 PE=1 SV=1	sp|O43903|GAS2_HUMAN
gonads_contig_319267_P	7.06333	0	CGI_10006550	GO:0005622; intracellular; Cellular Component GO:0008270; zinc ion binding; Molecular Function	GZF1_HUMAN GDNF-inducible zinc finger protein 1 OS=Homo sapiens GN=GZF1 PE=2 SV=1	sp|A1L1L7|ZN426_RAT
gonads_contig_30633_P	7.05984	0	CGI_10023650	GO:0005515; protein binding; Molecular Function	TTC18_HUMAN Tetratricopeptide repeat protein 18 OS=Homo sapiens GN=TTC18 PE=2 SV=1	sp|Q95LN2|TTC18_MACFA
gonads_contig_320620_AS	7.05208	0
gonads_contig_226044_S	7.05057	0
gonads_contig_50007_AS	7.03616	0	CGI_10010784	GO:0005488; binding; Molecular Function GO:0005515; protein binding; Molecular Function	ARMC4_HUMAN Armadillo repeat-containing protein 4 OS=Homo sapiens GN=ARMC4 PE=2 SV=1	sp|Q5T2S8|ARMC4_HUMAN
gonads_contig_318322_S	7.02775	0
gonads_contig_389775_S	7.01996	0
gonads_contig_270651_N	7.01769	0.00424132	CGI_10001274	0	0
gonads_contig_330195_P	7.01245	0.00424132
gonads_contig_54921_P	7.01056	0.0123371	CGI_10003990	0	0
gonads_contig_58740_P	7.00621	0	CGI_10011945	GO:0005622; intracellular; Cellular Component GO:0008270; zinc ion binding; Molecular Function	TRIM3_MOUSE Tripartite motif-containing protein 3 OS=Mus musculus GN=Trim3 PE=1 SV=1
gonads_contig_319438_S	7.00531	0
gonads_contig_8507_AS	6.9869	0
gonads_contig_485467_AS	6.9864	0
gonads_contig_347509_S	6.97026	0
gonads_contig_429018_N	6.96244	0	CGI_10016472	NA	K1529_HUMAN Uncharacterized protein KIAA1529 OS=Homo sapiens GN=KIAA1529 PE=1 SV=2	sp|Q9P1Z9|CI174_HUMAN
gonads_contig_439136_P	6.96142	0.222651	CGI_10027579	GO:0005515; protein binding; Molecular Function	VWDE_HUMAN von Willebrand factor D and EGF domain-containing protein OS=Homo sapiens GN=VWDE PE=2 SV=3	sp|Q8N2E2|VWDE_HUMAN
gonads_contig_15391_AS	6.95791	0	CGI_10012577	NA	ENKUR_MOUSE Enkurin OS=Mus musculus GN=Enkur PE=1 SV=1	sp|Q8TC29|ENKUR_HUMAN
gonads_contig_75185_S	6.95755	0
gonads_contig_49055_P	6.95231	0	CGI_10020909	NA	CB081_RAT Uncharacterized protein C2orf81 homolog OS=Rattus norvegicus PE=2 SV=1	sp|Q6AXP4|CB081_RAT
gonads_contig_206853_P	6.94756	0
gonads_contig_385080_AS	6.93761	0
gonads_contig_11220_P	6.93755	0	CGI_10025429	GO:0005622; intracellular; Cellular Component GO:0008270; zinc ion binding; Molecular Function	NA
gonads_contig_347971_N	6.93269	0	CGI_10011321	GO:0005515; protein binding; Molecular Function	ANR26_HUMAN Ankyrin repeat domain-containing protein 26 OS=Homo sapiens GN=ANKRD26 PE=1 SV=3	sp|Q9UPS8|ANR26_HUMAN
gonads_contig_312417_S	6.92291	0
gonads_contig_73515_N	6.92007	0	CGI_10011519	0	0
gonads_contig_68280_N	6.91091	0	CGI_10017247	GO:0005215; transporter activity; Molecular Function GO:0006810; transport; Biological Process GO:0016020; membrane; Cellular Component GO:0055085; transmembrane transport; Biological Process	S23A2_MOUSE Solute carrier family 23 member 2 OS=Mus musculus GN=Slc23a2 PE=1 SV=2	sp|Q9UHI7|S23A1_HUMAN
gonads_contig_314068_P	6.9047	0	CGI_10009887	GO:0005215; transporter activity; Molecular Function GO:0006810; transport; Biological Process GO:0016021; integral to membrane; Cellular Component GO:0055085; transmembrane transport; Biological Process	S26A2_MOUSE Sulfate transporter OS=Mus musculus GN=Slc26a2 PE=1 SV=1	sp|Q65AC2|S26A2_HORSE
gonads_contig_17073_AS	6.89968	0.0801037
gonads_contig_31060_N	6.89513	0				sp|B6LS00|U728_BRAFL
gonads_contig_288903_S	6.89402	0
gonads_contig_328045_AS	6.89366	0
gonads_contig_186886_S	6.88717	0
gonads_contig_220124_AS	6.87813	0.0123371
gonads_contig_344776_AS	6.86958	0
gonads_contig_344776_S	6.86034	0
gonads_contig_98794_P	6.85964	0				sp|B6LS00|U728_BRAFL
gonads_contig_201056_N	6.85351	0				sp|Q9NBX4|RTXE_DROME
gonads_contig_33617_P	6.84842	0	CGI_10023288	GO:0020037; heme binding; Molecular Function	CB5D1_DANRE Cytochrome b5 domain-containing protein 1 OS=Danio rerio GN=cyb5d1 PE=2 SV=1	sp|Q567I9|CB5D1_DANRE
gonads_contig_288180_S	6.84746	0
gonads_contig_29491_P	6.84518	0.0123371	CGI_10008038	GO:0004222; metalloendopeptidase activity; Molecular Function GO:0005488; binding; Molecular Function GO:0006508; proteolysis; Biological Process GO:0008237; metallopeptidase activity; Molecular Function GO:0008270; zinc ion binding; Molecular Function	SPAN_STRPU Protein SpAN OS=Strongylocentrotus purpuratus GN=SPAN PE=2 SV=1	sp|P98068|SPAN_STRPU
gonads_contig_446542_P	6.83966	0.00424132
gonads_contig_191867_AS	6.83813	0
gonads_contig_163384_P	6.83535	0.00424132
gonads_contig_287583_AS	6.83498	0
gonads_contig_20287_P	6.83048	0.0123371	CGI_10027772	NA	NSUN7_MOUSE Putative methyltransferase NSUN7 OS=Mus musculus GN=Nsun7 PE=2 SV=2	sp|Q14AW5|NSUN7_MOUSE
gonads_contig_44569_P	6.81694	0.0272451	CGI_10024895	GO:0005230; extracellular ligand-gated ion channel activity; Molecular Function GO:0006810; transport; Biological Process GO:0006811; ion transport; Biological Process GO:0016020; membrane; Cellular Component GO:0016021; integral to membrane; Cellular Component	ACHA3_CHICK Neuronal acetylcholine receptor subunit alpha-3 OS=Gallus gallus GN=CHRNA3 PE=2 SV=2	sp|P17644|ACH2_DROME
gonads_contig_18620_AS	6.8126	0
gonads_contig_173960_S	6.81193	0
gonads_contig_366379_P	6.80982	0
gonads_contig_25579_P	6.80911	0	CGI_10005381	GO:0000166; nucleotide binding; Molecular Function GO:0003777; microtubule motor activity; Molecular Function GO:0005524; ATP binding; Molecular Function GO:0007018; microtubule-based movement; Biological Process GO:0016887; ATPase activity; Molecular Function GO:0017111; nucleoside-triphosphatase activity; Molecular Function GO:0030286; dynein complex; Cellular Component	DYHC_TRIGR Dynein beta chain, ciliary OS=Tripneustes gratilla PE=1 SV=1	sp|P39057|DYHC_ANTCR
gonads_contig_19111_P	6.80444	0.411237
gonads_contig_461005_P	6.80052	0	CGI_10023182	NA	HYDIN_HUMAN Hydrocephalus-inducing protein homolog OS=Homo sapiens GN=HYDIN PE=1 SV=2	sp|Q80W93|HYDIN_MOUSE
gonads_contig_154748_S	6.79947	0
gonads_contig_68142_P	6.79463	0.311999	CGI_10028550	GO:0003950; NAD+ ADP-ribosyltransferase activity; Molecular Function GO:0006471; protein ADP-ribosylation; Biological Process	PARP2_MOUSE Poly [ADP-ribose] polymerase 2 OS=Mus musculus GN=Parp2 PE=1 SV=3	sp|Q9UGN5|PARP2_HUMAN
gonads_contig_489823_P	6.79267	0	CGI_10025994	NA	GAS8_HUMAN Growth arrest-specific protein 8 OS=Homo sapiens GN=GAS8 PE=1 SV=1	sp|O95995|GAS8_HUMAN
gonads_contig_257402_N	6.78425	0	CGI_10006697	GO:0005515; protein binding; Molecular Function GO:0005576; extracellular region; Cellular Component GO:0006030; chitin metabolic process; Biological Process GO:0008061; chitin binding; Molecular Function	COLA1_HUMAN Collagen alpha-1(XXI) chain OS=Homo sapiens GN=COL21A1 PE=2 SV=1	sp|C7G0B5|PIF_PINFU
gonads_contig_210569_P	6.78265	0
gonads_contig_262947_N	6.77815	0	CGI_10017632	GO:0000166; nucleotide binding; Molecular Function GO:0005524; ATP binding; Molecular Function GO:0006139; nucleobase, nucleoside, nucleotide and nucleic acid metabolic process; Biological Process GO:0017111; nucleoside-triphosphatase activity; Molecular Function GO:0019205; nucleobase, nucleoside, nucleotide kinase activity; Molecular Function	CF224_HUMAN Uncharacterized protein C6orf224 OS=Homo sapiens GN=C6orf224 PE=2 SV=2	sp|Q5TCS8|AKD1_HUMAN
gonads_contig_14171_S	6.77436	0	CGI_10019884	0	0
gonads_contig_8534_N	6.76744	0.00424132	CGI_10019072	GO:0016829; lyase activity; Molecular Function GO:0016836; hydro-lyase activity; Molecular Function	FUMA_ECOLI Fumarate hydratase class I, aerobic OS=Escherichia coli (strain K12) GN=fumA PE=1 SV=2	sp|P0AC33|FUMA_ECOLI
gonads_contig_352332_P	6.76384	0.0272451	CGI_10024895	GO:0005230; extracellular ligand-gated ion channel activity; Molecular Function GO:0006810; transport; Biological Process GO:0006811; ion transport; Biological Process GO:0016020; membrane; Cellular Component GO:0016021; integral to membrane; Cellular Component	ACHA3_CHICK Neuronal acetylcholine receptor subunit alpha-3 OS=Gallus gallus GN=CHRNA3 PE=2 SV=2	sp|P17644|ACH2_DROME
gonads_contig_32917_P	6.76144	0	CGI_10013980	GO:0005737; cytoplasm; Cellular Component GO:0016788; hydrolase activity, acting on ester bonds; Molecular Function GO:0019478; D-amino acid catabolic process; Biological Process	DTD2_HUMAN Probable D-tyrosyl-tRNA(Tyr) deacylase 2 OS=Homo sapiens GN=C14orf126 PE=2 SV=1	sp|Q96FN9|DTD2_HUMAN
gonads_contig_153342_AS	6.75832	0
gonads_contig_322742_S	6.75107	0
gonads_contig_9147_N	6.75106	0	CGI_10007326	GO:0003777; microtubule motor activity; Molecular Function GO:0007018; microtubule-based movement; Biological Process GO:0030286; dynein complex; Cellular Component	DYHA_CHLRE Dynein alpha chain, flagellar outer arm OS=Chlamydomonas reinhardtii GN=ODA11 PE=3 SV=2	sp|Q63164|DYH1_RAT
gonads_contig_69692_P	6.74167	0.411237				sp|Q86Y78|LYPD6_HUMAN
gonads_contig_313971_S	6.73909	0.1574
gonads_contig_361323_P	6.73594	0	CGI_10013420	NA	CJ067_HUMAN Uncharacterized protein C10orf67 OS=Homo sapiens GN=C10orf67 PE=2 SV=1	sp|Q8IYJ2|CJ067_HUMAN
gonads_contig_220376_P	6.7301	0	CGI_10022523	GO:0005515; protein binding; Molecular Function GO:0016020; membrane; Cellular Component	CJ112_HUMAN MAM and LDL-receptor class A domain-containing protein C10orf112 OS=Homo sapiens GN=C10orf112 PE=4 SV=3	sp|P85171|MDGA1_RAT
gonads_contig_382769_P	6.72699	0	CGI_10010378	GO:0005515; protein binding; Molecular Function	KI67_HUMAN Antigen KI-67 OS=Homo sapiens GN=MKI67 PE=1 SV=2
gonads_contig_208894_AS	6.72533	0
gonads_contig_168800_P	6.72318	0	CGI_10023645	GO:0003700; sequence-specific DNA binding transcription factor activity; Molecular Function GO:0005634; nucleus; Cellular Component GO:0006355; regulation of transcription, DNA-dependent; Biological Process GO:0043565; sequence-specific DNA binding; Molecular Function	NA	sp|Q8K3Q3|FOXN4_MOUSE
gonads_contig_51867_N	6.71707	0	CGI_10023182	NA	HYDIN_HUMAN Hydrocephalus-inducing protein homolog OS=Homo sapiens GN=HYDIN PE=1 SV=2	sp|Q80W93|HYDIN_MOUSE
gonads_contig_310513_P	6.71636	0	CGI_10025804	GO:0000087; M phase of mitotic cell cycle; Biological Process GO:0004725; protein tyrosine phosphatase activity; Molecular Function GO:0005622; intracellular; Cellular Component GO:0006470; protein dephosphorylation; Biological Process	MPIP1_HUMAN M-phase inducer phosphatase 1 OS=Homo sapiens GN=CDC25A PE=1 SV=2	sp|P20483|MPIP_DROME
gonads_contig_90452_P	6.70057	0	CGI_10023401	NA	CA088_BOVIN Uncharacterized protein C1orf88 homolog OS=Bos taurus PE=2 SV=1	sp|Q8TCI5|PIFO_HUMAN
gonads_contig_351440_P	6.69261	0
gonads_contig_20348_P	6.68797	0	CGI_10017021	NA	PEBP4_MOUSE Phosphatidylethanolamine-binding protein 4 OS=Mus musculus GN=Pebp4 PE=2 SV=1	sp|P54186|D1_ONCVO
gonads_contig_83234_P	6.68449	0				sp|Q148V8|FA83H_MOUSE
gonads_contig_390256_P	6.68394	0	CGI_10006978	GO:0005515; protein binding; Molecular Function	CX022_HUMAN Uncharacterized protein CXorf22 OS=Homo sapiens GN=CXorf22 PE=2 SV=2	sp|Q8N9S7|CX059_HUMAN
gonads_contig_56261_P	6.68109	0	CGI_10026456	NA	RSPH3_HUMAN Radial spoke head protein 3 homolog OS=Homo sapiens GN=RSPH3 PE=2 SV=1	sp|Q86UC2|RSPH3_HUMAN
gonads_contig_65825_P	6.67717	0	CGI_10012345	NA	DLEC1_HUMAN Deleted in lung and esophageal cancer protein 1 OS=Homo sapiens GN=DLEC1 PE=2 SV=1	sp|Q9Y238|DLEC1_HUMAN
gonads_contig_220991_S	6.66938	0
gonads_contig_13901_P	6.66639	0	CGI_10019280	NA	NA
gonads_contig_423798_P	6.66248	0.411237	CGI_10003384	GO:0000155; two-component sensor activity; Molecular Function GO:0000160; two-component signal transduction system (phosphorelay); Biological Process GO:0004871; signal transducer activity; Molecular Function GO:0005216; ion channel activity; Molecular Function GO:0005249; voltage-gated potassium channel activity; Molecular Function GO:0006355; regulation of transcription, DNA-dependent; Biologic…	KCNAE_DROME Potassium voltage-gated channel protein eag OS=Drosophila melanogaster GN=eag PE=1 SV=2	sp|Q02280|KCNAE_DROME
gonads_contig_195110_AS	6.65638	0
gonads_contig_258712_N	6.65393	2.6955	CGI_10014009	GO:0000087; M phase of mitotic cell cycle; Biological Process GO:0004725; protein tyrosine phosphatase activity; Molecular Function GO:0005622; intracellular; Cellular Component GO:0006470; protein dephosphorylation; Biological Process	MPIP_DROME M-phase inducer phosphatase OS=Drosophila melanogaster GN=stg PE=1 SV=2	sp|P20483|MPIP_DROME
gonads_contig_452219_P	6.64992	0	CGI_10011685	NA	FA47E_HUMAN Protein FAM47E OS=Homo sapiens GN=FAM47E PE=2 SV=2	sp|Q6ZV65|FA47E_HUMAN
gonads_contig_461693_N	6.63821	0	CGI_10023087	NA	CJ107_HUMAN Uncharacterized protein C10orf107 OS=Homo sapiens GN=C10orf107 PE=2 SV=1	sp|Q8IVU9|CJ107_HUMAN
gonads_contig_28246_N	6.62957	0	CGI_10006550	GO:0005622; intracellular; Cellular Component GO:0008270; zinc ion binding; Molecular Function	GZF1_HUMAN GDNF-inducible zinc finger protein 1 OS=Homo sapiens GN=GZF1 PE=2 SV=1	sp|Q96MU6|ZN778_HUMAN
gonads_contig_18573_P	6.62594	0	CGI_10014705	0	0
gonads_contig_279269_P	6.60372	0	CGI_10003859	GO:0005515; protein binding; Molecular Function GO:0008270; zinc ion binding; Molecular Function	TRAF4_HUMAN TNF receptor-associated factor 4 OS=Homo sapiens GN=TRAF4 PE=1 SV=1	sp|Q61382|TRAF4_MOUSE
gonads_contig_30266_N	6.60238	0	CGI_10012345	NA	DLEC1_HUMAN Deleted in lung and esophageal cancer protein 1 OS=Homo sapiens GN=DLEC1 PE=2 SV=1	sp|Q9Y238|DLEC1_HUMAN
gonads_contig_301533_S	6.60092	0
gonads_contig_426066_P	6.59623	0.311999	CGI_10003384	GO:0000155; two-component sensor activity; Molecular Function GO:0000160; two-component signal transduction system (phosphorelay); Biological Process GO:0004871; signal transducer activity; Molecular Function GO:0005216; ion channel activity; Molecular Function GO:0005249; voltage-gated potassium channel activity; Molecular Function GO:0006355; regulation of transcription, DNA-dependent; Biologic…	KCNAE_DROME Potassium voltage-gated channel protein eag OS=Drosophila melanogaster GN=eag PE=1 SV=2	sp|Q02280|KCNAE_DROME
gonads_contig_191828_S	6.59493	0	CGI_10024431	0	0	sp|Q9NL38|MA66_PINMA
gonads_contig_289876_AS	6.59064	0
gonads_contig_52334_S	6.59045	0
gonads_contig_372146_N	6.58902	0	CGI_10010858	GO:0000166; nucleotide binding; Molecular Function GO:0003777; microtubule motor activity; Molecular Function GO:0005524; ATP binding; Molecular Function GO:0007018; microtubule-based movement; Biological Process GO:0016887; ATPase activity; Molecular Function GO:0017111; nucleoside-triphosphatase activity; Molecular Function GO:0030286; dynein complex; Cellular Component	DYH3_HUMAN Dynein heavy chain 3, axonemal OS=Homo sapiens GN=DNAH3 PE=2 SV=1	sp|Q8BW94|DYH3_MOUSE
gonads_contig_409719_N	6.58875	0	CGI_10022523	GO:0005515; protein binding; Molecular Function GO:0016020; membrane; Cellular Component	CJ112_HUMAN MAM and LDL-receptor class A domain-containing protein C10orf112 OS=Homo sapiens GN=C10orf112 PE=4 SV=3	sp|Q5VYJ5|CJ112_HUMAN
gonads_contig_324747_N	6.5883	0	CGI_10023650	GO:0005515; protein binding; Molecular Function	TTC18_HUMAN Tetratricopeptide repeat protein 18 OS=Homo sapiens GN=TTC18 PE=2 SV=1	sp|Q95LN2|TTC18_MACFA
gonads_contig_262461_P	6.57854	0
gonads_contig_255050_N	6.56311	0	CGI_10020709	GO:0005515; protein binding; Molecular Function GO:0005524; ATP binding; Molecular Function	IQCA1_HUMAN IQ and AAA domain-containing protein 1 OS=Homo sapiens GN=IQCA1 PE=2 SV=1	sp|Q9CUL5|IQCA1_MOUSE
gonads_contig_21504_P	6.54819	0	CGI_10003859	GO:0005515; protein binding; Molecular Function GO:0008270; zinc ion binding; Molecular Function	TRAF4_HUMAN TNF receptor-associated factor 4 OS=Homo sapiens GN=TRAF4 PE=1 SV=1	sp|Q61382|TRAF4_MOUSE
gonads_contig_492606_N	6.54816	0	CGI_10006977	GO:0006457; protein folding; Biological Process GO:0031072; heat shock protein binding; Molecular Function GO:0051082; unfolded protein binding; Molecular Function	DJB13_MOUSE DnaJ homolog subfamily B member 13 OS=Mus musculus GN=Dnajb13 PE=2 SV=1	sp|Q80Y75|DJB13_MOUSE
gonads_contig_316399_P	6.54364	0	CGI_10025775	NA	NA
gonads_contig_258512_N	6.54138	0	CGI_10015860	GO:0003993; acid phosphatase activity; Molecular Function	VIP1_DROME Inositol hexakisphosphate and diphosphoinositol-pentakisphosphate kinase OS=Drosophila melanogaster GN=l(1)G0196 PE=1 SV=2
gonads_contig_36686_S	6.52486	0
gonads_contig_55409_P	6.50751	0	CGI_10001362	GO:0005622; intracellular; Cellular Component GO:0008270; zinc ion binding; Molecular Function	NA
gonads_contig_198025_N	6.50719	0	CGI_10011979	GO:0005524; ATP binding; Molecular Function GO:0006298; mismatch repair; Biological Process GO:0030983; mismatched DNA binding; Molecular Function	MSH4_HUMAN MutS protein homolog 4 OS=Homo sapiens GN=MSH4 PE=2 SV=2	sp|Q99MT2|MSH4_MOUSE
gonads_contig_73724_N	6.50676	0	CGI_10007803	NA	DYHB_CHLRE Dynein beta chain, flagellar outer arm OS=Chlamydomonas reinhardtii GN=ODA4 PE=3 SV=1	sp|Q39565|DYHB_CHLRE
gonads_contig_54680_N	6.50643	0	CGI_10014656	0	0
gonads_contig_334662_S	6.49865	0.311999
gonads_contig_142483_N	6.49211	0	CGI_10024797	GO:0005515; protein binding; Molecular Function	CN174_HUMAN SAM domain-containing protein C14orf174 OS=Homo sapiens GN=C14orf174 PE=2 SV=1
gonads_contig_93429_S	6.49028	0
gonads_contig_8368_P	6.48852	0	CGI_10027028	GO:0003676; nucleic acid binding; Molecular Function GO:0004386; helicase activity; Molecular Function GO:0005524; ATP binding; Molecular Function GO:0008026; ATP-dependent helicase activity; Molecular Function	HFM1_XENTR Probable ATP-dependent DNA helicase HFM1 OS=Xenopus tropicalis GN=hfm1 PE=2 SV=1	sp|A2RUV5|HFM1_XENTR
gonads_contig_244192_S	6.46694	0
gonads_contig_419748_AS	6.46692	0.00424132				sp|Q28181|CNGB1_BOVIN
gonads_contig_31961_P	6.45738	0.0123371	CGI_10023202	GO:0005509; calcium ion binding; Molecular Function GO:0005515; protein binding; Molecular Function	LTBP4_MOUSE Latent-transforming growth factor beta-binding protein 4 OS=Mus musculus GN=Ltbp4 PE=2 SV=1	sp|Q05A80|CAPR2_MOUSE
gonads_contig_106312_P	6.45304	0	CGI_10023288	GO:0020037; heme binding; Molecular Function	CB5D1_DANRE Cytochrome b5 domain-containing protein 1 OS=Danio rerio GN=cyb5d1 PE=2 SV=1	sp|Q567I9|CB5D1_DANRE
gonads_contig_424217_N	6.44151	0	CGI_10025712	0	0
gonads_contig_66210_S	6.43923	0
gonads_contig_186886_AS	6.42635	0
gonads_contig_360365_P	6.41507	0	CGI_10006978	GO:0005515; protein binding; Molecular Function	CX022_HUMAN Uncharacterized protein CXorf22 OS=Homo sapiens GN=CXorf22 PE=2 SV=2	sp|Q6ZTR5|CX022_HUMAN
gonads_contig_41530_N	6.41407	0	CGI_10018668	GO:0005515; protein binding; Molecular Function	SPN90_HUMAN NCK-interacting protein with SH3 domain OS=Homo sapiens GN=NCKIPSD PE=1 SV=1	sp|Q9NZQ3|SPN90_HUMAN
gonads_contig_44637_P	6.41045	0	CGI_10028413	GO:0008237; metallopeptidase activity; Molecular Function GO:0008270; zinc ion binding; Molecular Function	AMPN_RAT Aminopeptidase N OS=Rattus norvegicus GN=Anpep PE=1 SV=2	sp|Q9UKU6|TRHDE_HUMAN
gonads_contig_472357_N	6.40182	0	CGI_10007327	NA	DYHB_CHLRE Dynein beta chain, flagellar outer arm OS=Chlamydomonas reinhardtii GN=ODA4 PE=3 SV=1	sp|Q9SMH3|DYH1A_CHLRE
gonads_contig_244323_N	6.40138	0	CGI_10021730	GO:0005515; protein binding; Molecular Function GO:0008270; zinc ion binding; Molecular Function	MDM4_XENLA Protein Mdm4 OS=Xenopus laevis GN=mdm4 PE=2 SV=1	sp|P23804|MDM2_MOUSE
gonads_contig_364191_N	6.38524	0	CGI_10009552	GO:0005488; binding; Molecular Function	HEAT2_HUMAN HEAT repeat-containing protein 2 OS=Homo sapiens GN=HEATR2 PE=1 SV=2	sp|Q86Y56|HEAT2_HUMAN
gonads_contig_357178_P	6.38367	0	CGI_10009921	NA	CC135_XENTR Coiled-coil domain-containing protein 135 OS=Xenopus tropicalis GN=ccdc135 PE=2 SV=1	sp|Q0V9S9|CC135_XENTR
gonads_contig_398497_P	6.38014	0	CGI_10025661	GO:0003735; structural constituent of ribosome; Molecular Function GO:0005761; mitochondrial ribosome; Cellular Component GO:0006412; translation; Biological Process	RM47_MOUSE 39S ribosomal protein L47, mitochondrial OS=Mus musculus GN=Mrpl47 PE=2 SV=2	sp|Q9HBI5|CC014_HUMAN
gonads_contig_333170_S	6.37718	0.0123371
gonads_contig_198964_P	6.36336	0	CGI_10010565	GO:0005044; scavenger receptor activity; Molecular Function GO:0005509; calcium ion binding; Molecular Function GO:0005515; protein binding; Molecular Function GO:0006955; immune response; Biological Process GO:0030247; polysaccharide binding; Molecular Function	FBP1_STRPU Fibropellin-1 OS=Strongylocentrotus purpuratus GN=EGF1 PE=1 SV=2
gonads_contig_269607_P	6.36314	0	CGI_10020264	GO:0005488; binding; Molecular Function GO:0005509; calcium ion binding; Molecular Function GO:0005515; protein binding; Molecular Function GO:0007155; cell adhesion; Biological Process	MRC1_HUMAN Macrophage mannose receptor 1 OS=Homo sapiens GN=MRC1 PE=1 SV=1	sp|Q64449|MRC2_MOUSE
gonads_contig_38891_P	6.36158	0.0379575	CGI_10023978	GO:0005488; binding; Molecular Function	MRC2_RAT C-type mannose receptor 2 OS=Rattus norvegicus GN=Mrc2 PE=1 SV=1	sp|Q61830|MRC1_MOUSE
gonads_contig_189686_P	6.35153	0	CGI_10024887	GO:0000166; nucleotide binding; Molecular Function GO:0003777; microtubule motor activity; Molecular Function GO:0003779; actin binding; Molecular Function GO:0004143; diacylglycerol kinase activity; Molecular Function GO:0005524; ATP binding; Molecular Function GO:0005622; intracellular; Cellular Component GO:0007018; microtubule-based movement; Biological Process GO:0007205; activation of prote…	DYH10_HUMAN Dynein heavy chain 10, axonemal OS=Homo sapiens GN=DNAH10 PE=1 SV=3	sp|Q8IVF4|DYH10_HUMAN
gonads_contig_381438_P	6.35132	0	CGI_10020498	GO:0005515; protein binding; Molecular Function	DNAL1_MOUSE Dynein light chain 1, axonemal OS=Mus musculus GN=Dnal1 PE=2 SV=2	sp|Q641R9|DNAL1_XENLA
gonads_contig_178262_P	6.34644	0	CGI_10002647	GO:0004181; metallocarboxypeptidase activity; Molecular Function GO:0006508; proteolysis; Biological Process GO:0008270; zinc ion binding; Molecular Function	CBPC2_MOUSE Cytosolic carboxypeptidase 2 OS=Mus musculus GN=Agbl2 PE=2 SV=1
gonads_contig_365062_N	6.33576	0	CGI_10012784	NA	NMRL1_CHICK NmrA-like family domain-containing protein 1 OS=Gallus gallus GN=NMRAL1 PE=2 SV=1	sp|Q5ZID0|NMRL1_CHICK
gonads_contig_312439_S	6.32697	0
gonads_contig_127414_P	6.32277	0	CGI_10002010	NA	MNS1_DANRE Meiosis-specific nuclear structural protein 1 OS=Danio rerio GN=mns1 PE=2 SV=1	sp|Q6PBA8|MNS1_DANRE
gonads_contig_193565_S	6.32157	0
gonads_contig_27957_N	6.3144	0
gonads_contig_57359_S	6.30971	0
gonads_contig_421414_P	6.30394	0	CGI_10020806	GO:0003676; nucleic acid binding; Molecular Function	A1CF_PONAB APOBEC1 complementation factor OS=Pongo abelii GN=A1CF PE=2 SV=1	sp|Q5R9H4|A1CF_PONAB
gonads_contig_321276_N	6.30292	0	CGI_10014009	GO:0000087; M phase of mitotic cell cycle; Biological Process GO:0004725; protein tyrosine phosphatase activity; Molecular Function GO:0005622; intracellular; Cellular Component GO:0006470; protein dephosphorylation; Biological Process	MPIP_DROME M-phase inducer phosphatase OS=Drosophila melanogaster GN=stg PE=1 SV=2	sp|P48965|MPIP1_RAT
gonads_contig_275736_N	6.30288	0				sp|P12263|FA8_PIG
gonads_contig_41267_P	6.2983	0	CGI_10023233	NA	CNGA1_HUMAN cGMP-gated cation channel alpha-1 OS=Homo sapiens GN=CNGA1 PE=1 SV=3	sp|Q90980|CNG3_CHICK
gonads_contig_313539_P	6.29626	0	CGI_10025533	NA	YE012_HUMAN Putative uncharacterized protein FLJ43080 OS=Homo sapiens PE=2 SV=1	sp|P90666|TXND3_ANTCR
gonads_contig_133482_P	6.29332	0	CGI_10006423	GO:0005515; protein binding; Molecular Function	ANR60_HUMAN Ankyrin repeat domain-containing protein 60 OS=Homo sapiens GN=ANKRD60 PE=2 SV=3
gonads_contig_29474_S	6.291	0
gonads_contig_17526_S	6.27612	0
gonads_contig_314945_P	6.27393	0	CGI_10019072	GO:0016829; lyase activity; Molecular Function GO:0016836; hydro-lyase activity; Molecular Function	FUMA_ECOLI Fumarate hydratase class I, aerobic OS=Escherichia coli (strain K12) GN=fumA PE=1 SV=2	sp|P40720|FUMA_SALTY
gonads_contig_347878_P	6.27119	0	CGI_10006013	GO:0005515; protein binding; Molecular Function GO:0007050; cell cycle arrest; Biological Process	GAS2_HUMAN Growth arrest-specific protein 2 OS=Homo sapiens GN=GAS2 PE=1 SV=1	sp|O43903|GAS2_HUMAN
gonads_contig_200386_AS	6.26771	0
gonads_contig_171980_P	6.26215	0	CGI_10022702	NA	CEP63_CHICK Centrosomal protein of 63 kDa OS=Gallus gallus GN=CEP63 PE=2 SV=1	sp|P0CB05|CEP63_CHICK
gonads_contig_63842_S	6.25857	0
gonads_contig_251620_P	6.25483	0	CGI_10016324	GO:0003700; sequence-specific DNA binding transcription factor activity; Molecular Function GO:0005634; nucleus; Cellular Component GO:0006355; regulation of transcription, DNA-dependent; Biological Process GO:0045449; regulation of transcription; Biological Process	TBX2_HUMAN T-box transcription factor TBX2 OS=Homo sapiens GN=TBX2 PE=1 SV=2	sp|P70324|TBX3_MOUSE
gonads_contig_49642_S	6.25458	0
gonads_contig_345302_S	6.25298	0
gonads_contig_77185_AS	6.25278	0.0272451
gonads_contig_77114_AS	6.24806	0
gonads_contig_139569_S	6.24722	0
gonads_contig_17128_AS	6.24608	0
gonads_contig_422025_N	6.24605	0	CGI_10012345	NA	DLEC1_HUMAN Deleted in lung and esophageal cancer protein 1 OS=Homo sapiens GN=DLEC1 PE=2 SV=1	sp|Q9Y238|DLEC1_HUMAN
gonads_contig_239723_S	6.24333	0
gonads_contig_344661_S	6.24105	0
gonads_contig_422904_P	6.23665	0	CGI_10007329	NA	DYHC_TRIGR Dynein beta chain, ciliary OS=Tripneustes gratilla PE=1 SV=1	sp|Q39565|DYHB_CHLRE
gonads_contig_206927_S	6.23183	0
gonads_contig_239165_AS	6.22862	0
gonads_contig_217455_S	6.22215	0
gonads_contig_8364_N	6.22006	0	CGI_10007803	NA	DYHB_CHLRE Dynein beta chain, flagellar outer arm OS=Chlamydomonas reinhardtii GN=ODA4 PE=3 SV=1	sp|Q39565|DYHB_CHLRE
gonads_contig_16348_S	6.21425	0
gonads_contig_93928_P	6.21227	0	CGI_10009931	GO:0005515; protein binding; Molecular Function	DYI2_ANTCR Dynein intermediate chain 2, ciliary OS=Anthocidaris crassispina PE=2 SV=1	sp|Q16959|DYI2_ANTCR
gonads_contig_41388_S	6.20878	0.00424132	CGI_10007292	NA	ZAN_MOUSE Zonadhesin OS=Mus musculus GN=Zan PE=2 SV=1	sp|Q8KWM1|SDRI_STASA
gonads_contig_21034_P	6.20755	0	CGI_10005381	GO:0000166; nucleotide binding; Molecular Function GO:0003777; microtubule motor activity; Molecular Function GO:0005524; ATP binding; Molecular Function GO:0007018; microtubule-based movement; Biological Process GO:0016887; ATPase activity; Molecular Function GO:0017111; nucleoside-triphosphatase activity; Molecular Function GO:0030286; dynein complex; Cellular Component	DYHC_TRIGR Dynein beta chain, ciliary OS=Tripneustes gratilla PE=1 SV=1	sp|P39057|DYHC_ANTCR
gonads_contig_180666_N	6.20214	0				sp|P20333|TNR1B_HUMAN
gonads_contig_53092_P	6.20051	0	CGI_10013200	NA	EPI1_CAEEL Laminin-like protein epi-1 OS=Caenorhabditis elegans GN=epi-1 PE=1 SV=1	sp|Q640L5|CCD18_MOUSE
gonads_contig_406242_P	6.20004	0	CGI_10014776	0	0
gonads_contig_345430_AS	6.19592	0
gonads_contig_52426_P	6.1959	0	CGI_10012113	GO:0004198; calcium-dependent cysteine-type endopeptidase activity; Molecular Function GO:0004672; protein kinase activity; Molecular Function GO:0004674; protein serine/threonine kinase activity; Molecular Function GO:0005524; ATP binding; Molecular Function GO:0005622; intracellular; Cellular Component GO:0006468; protein phosphorylation; Biological Process GO:0006508; proteolysis; Biological P…	CAN9_RAT Calpain-9 (Fragment) OS=Rattus norvegicus GN=Capn9 PE=2 SV=1	sp|O35920|CAN9_RAT
gonads_contig_72325_P	6.19501	0
gonads_contig_10179_P	6.19396	0	CGI_10009067	NA	YR008_HUMAN Uncharacterized protein DKFZp781G0119 OS=Homo sapiens PE=2 SV=2	sp|Q68DL7|CR063_HUMAN
gonads_contig_49007_S	6.1896	0.222651	CGI_10003628	GO:0003779; actin binding; Molecular Function	SEVE_ECHGR Severin OS=Echinococcus granulosus GN=AG8 PE=2 SV=3	sp|Q8MPM1|GELS2_LUMTE
gonads_contig_192127_P	6.18467	0
gonads_contig_114764_P	6.18195	0	CGI_10025994	NA	GAS8_HUMAN Growth arrest-specific protein 8 OS=Homo sapiens GN=GAS8 PE=1 SV=1	sp|O95995|GAS8_HUMAN
gonads_contig_481851_N	6.18168	0	CGI_10020496	GO:0005515; protein binding; Molecular Function	DNAL1_HUMAN Dynein light chain 1, axonemal OS=Homo sapiens GN=DNAL1 PE=1 SV=1	sp|Q28G94|DNAL1_XENTR
gonads_contig_287367_AS	6.15615	0.0379575
gonads_contig_189589_N	6.14708	0	CGI_10020318	GO:0005515; protein binding; Molecular Function	WDR65_HUMAN WD repeat-containing protein 65 OS=Homo sapiens GN=WDR65 PE=2 SV=2	sp|Q9D180|WDR65_MOUSE
gonads_contig_73973_N	6.1376	0				sp|A8MW99|U623_HUMAN
gonads_contig_90848_P	6.13456	0	CGI_10008851	NA	IDLC_STRPU 33 kDa inner dynein arm light chain, axonemal OS=Strongylocentrotus purpuratus PE=1 SV=1	sp|Q26630|IDLC_STRPU
gonads_contig_35451_N	6.1339	0	CGI_10011621	GO:0005515; protein binding; Molecular Function	C1QL4_HUMAN Complement C1q-like protein 4 OS=Homo sapiens GN=C1QL4 PE=2 SV=1	sp|Q9ES30|C1QT3_MOUSE
gonads_contig_225694_S	6.1291	0
gonads_contig_17949_AS	6.12751	0.114097
gonads_contig_16348_AS	6.12695	0
gonads_contig_219658_N	6.12211	0	CGI_10022523	GO:0005515; protein binding; Molecular Function GO:0016020; membrane; Cellular Component	CJ112_HUMAN MAM and LDL-receptor class A domain-containing protein C10orf112 OS=Homo sapiens GN=C10orf112 PE=4 SV=3	sp|Q5VYJ5|CJ112_HUMAN
gonads_contig_344800_S	6.11634	0
gonads_contig_281767_AS	6.11143	0
gonads_contig_380596_P	6.09887	0	CGI_10007326	GO:0003777; microtubule motor activity; Molecular Function GO:0007018; microtubule-based movement; Biological Process GO:0030286; dynein complex; Cellular Component	DYHA_CHLRE Dynein alpha chain, flagellar outer arm OS=Chlamydomonas reinhardtii GN=ODA11 PE=3 SV=2	sp|Q39610|DYHA_CHLRE
gonads_contig_13074_N	6.09701	0.91463	CGI_10004994	GO:0004197; cysteine-type endopeptidase activity; Molecular Function GO:0005515; protein binding; Molecular Function GO:0006508; proteolysis; Biological Process	COCA1_CHICK Collagen alpha-1(XII) chain OS=Gallus gallus GN=COL12A1 PE=1 SV=3	sp|A2ASS6|TITIN_MOUSE
gonads_contig_403954_P	6.09475	0	CGI_10012345	NA	DLEC1_HUMAN Deleted in lung and esophageal cancer protein 1 OS=Homo sapiens GN=DLEC1 PE=2 SV=1	sp|Q8BLA1|DLEC1_MOUSE
gonads_contig_42840_N	6.08786	0	CGI_10015032	GO:0003824; catalytic activity; Molecular Function GO:0004114; 3',5'-cyclic-nucleotide phosphodiesterase activity; Molecular Function GO:0005515; protein binding; Molecular Function GO:0007165; signal transduction; Biological Process GO:0008081; phosphoric diester hydrolase activity; Molecular Function	PDE2A_BOVIN cGMP-dependent 3',5'-cyclic phosphodiesterase OS=Bos taurus GN=PDE2A PE=1 SV=2	sp|P14099|PDE2A_BOVIN
gonads_contig_37996_N	6.08308	0	CGI_10022703	GO:0005509; calcium ion binding; Molecular Function GO:0005515; protein binding; Molecular Function	NOTCH_DROME Neurogenic locus Notch protein OS=Drosophila melanogaster GN=N PE=1 SV=3	sp|Q7L0X2|F194A_HUMAN
gonads_contig_149123_S	6.08173	0
gonads_contig_60905_N	6.07456	0.1574	CGI_10019071	GO:0005515; protein binding; Molecular Function GO:0023034; intracellular signaling pathway; Biological Process	EMAL_DROME Echinoderm microtubule-associated protein-like CG42247 OS=Drosophila melanogaster GN=CG42247 PE=1 SV=3	sp|Q9VUI3|EMAL_DROME
gonads_contig_322781_N	6.0624	0.0558317	CGI_10013637	GO:0005515; protein binding; Molecular Function GO:0007154; cell communication; Biological Process GO:0035091; phosphoinositide binding; Molecular Function	SNX4_BOVIN Sorting nexin-4 OS=Bos taurus GN=SNX4 PE=2 SV=1	sp|Q91YJ2|SNX4_MOUSE
gonads_contig_428176_P	6.06014	0	CGI_10012096	GO:0003777; microtubule motor activity; Molecular Function GO:0005524; ATP binding; Molecular Function GO:0007018; microtubule-based movement; Biological Process GO:0016887; ATPase activity; Molecular Function GO:0030286; dynein complex; Cellular Component	DYH7_HUMAN Dynein heavy chain 7, axonemal OS=Homo sapiens GN=DNAH7 PE=1 SV=1	sp|Q63170|DYH7_RAT
gonads_contig_63197_P	6.05399	0	CGI_10012096	GO:0003777; microtubule motor activity; Molecular Function GO:0005524; ATP binding; Molecular Function GO:0007018; microtubule-based movement; Biological Process GO:0016887; ATPase activity; Molecular Function GO:0030286; dynein complex; Cellular Component	DYH7_HUMAN Dynein heavy chain 7, axonemal OS=Homo sapiens GN=DNAH7 PE=1 SV=1	sp|Q63170|DYH7_RAT
gonads_contig_12254_P	6.03997	0	CGI_10006559	GO:0016491; oxidoreductase activity; Molecular Function GO:0055114; oxidation-reduction process; Biological Process	YAJO_ECOLI Uncharacterized oxidoreductase yajO OS=Escherichia coli (strain K12) GN=yajO PE=3 SV=2	sp|O05408|YRPG_BACSU
gonads_contig_46021_P	6.02998	0	CGI_10004635	GO:0004222; metalloendopeptidase activity; Molecular Function GO:0005515; protein binding; Molecular Function GO:0006508; proteolysis; Biological Process GO:0008237; metallopeptidase activity; Molecular Function GO:0008270; zinc ion binding; Molecular Function	MYBPP_MOUSE MYCBP-associated protein OS=Mus musculus GN=Mycbpap PE=2 SV=1	sp|Q5SUV2|MYBPP_MOUSE
gonads_contig_287666_AS	6.02707	0
gonads_contig_148303_P	6.02634	0	CGI_10014638	GO:0003824; catalytic activity; Molecular Function GO:0008152; metabolic process; Biological Process GO:0016597; amino acid binding; Molecular Function GO:0030170; pyridoxal phosphate binding; Molecular Function	THD2_STAAW Threonine dehydratase catabolic OS=Staphylococcus aureus (strain MW2) GN=tdcB PE=3 SV=1
gonads_contig_196121_AS	6.0256	0
gonads_contig_257674_P	6.01991	0	CGI_10001456	NA	PNMA5_MOUSE Paraneoplastic antigen-like protein 5 OS=Mus musculus GN=Pnma5 PE=2 SV=2
gonads_contig_51758_N	6.01768	0	CGI_10010830	NA	LRC34_MOUSE Leucine-rich repeat-containing protein 34 OS=Mus musculus GN=Lrrc34 PE=2 SV=1	sp|Q9DAM1|LRC34_MOUSE
gonads_contig_4732_P	5.99633	0	CGI_10025994	NA	GAS8_HUMAN Growth arrest-specific protein 8 OS=Homo sapiens GN=GAS8 PE=1 SV=1	sp|Q499U4|GAS8_RAT
gonads_contig_50916_N	5.98921	0	CGI_10006731	NA	ODF3A_XENTR Outer dense fiber protein 3 OS=Xenopus tropicalis GN=odf3 PE=2 SV=1
gonads_contig_191758_AS	5.98564	0
gonads_contig_15867_N	5.98561	0	CGI_10010784	GO:0005488; binding; Molecular Function GO:0005515; protein binding; Molecular Function	ARMC4_HUMAN Armadillo repeat-containing protein 4 OS=Homo sapiens GN=ARMC4 PE=2 SV=1	sp|Q5T2S8|ARMC4_HUMAN
gonads_contig_80148_P	5.98353	0.00424132	CGI_10008038	GO:0004222; metalloendopeptidase activity; Molecular Function GO:0005488; binding; Molecular Function GO:0006508; proteolysis; Biological Process GO:0008237; metallopeptidase activity; Molecular Function GO:0008270; zinc ion binding; Molecular Function	SPAN_STRPU Protein SpAN OS=Strongylocentrotus purpuratus GN=SPAN PE=2 SV=1
gonads_contig_80018_N	5.97799	0.311999	CGI_10027793	NA	GP2_RAT Pancreatic secretory granule membrane major glycoprotein GP2 OS=Rattus norvegicus GN=Gp2 PE=1 SV=1
gonads_contig_256218_P	5.97489	0	CGI_10022825	GO:0003993; acid phosphatase activity; Molecular Function	MINP1_MOUSE Multiple inositol polyphosphate phosphatase 1 OS=Mus musculus GN=Minpp1 PE=1 SV=2	sp|Q9Z2L6|MINP1_MOUSE
gonads_contig_191771_AS	5.96799	0
gonads_contig_381255_N	5.96327	0	CGI_10009645	GO:0004017; adenylate kinase activity; Molecular Function GO:0005524; ATP binding; Molecular Function GO:0006139; nucleobase, nucleoside, nucleotide and nucleic acid metabolic process; Biological Process GO:0007165; signal transduction; Biological Process GO:0008603; cAMP-dependent protein kinase regulator activity; Molecular Function GO:0019205; nucleobase, nucleoside, nucleotide kinase activity…	CI098_XENLA Putative adenylate kinase-like protein C9orf98 homolog OS=Xenopus laevis PE=2 SV=1	sp|Q6P618|KAD8_XENTR
gonads_contig_9354_P	5.96182	0.411237	CGI_10027865	NA	NA
gonads_contig_329538_P	5.95614	0	CGI_10026179	GO:0008152; metabolic process; Biological Process GO:0016491; oxidoreductase activity; Molecular Function GO:0055114; oxidation-reduction process; Biological Process	DHRS4_RABIT Dehydrogenase/reductase SDR family member 4 OS=Oryctolagus cuniculus GN=DHRS4 PE=1 SV=1	sp|Q9GKX2|DHRS4_RABIT
gonads_contig_10314_AS	5.9561	0
gonads_contig_191469_AS	5.94584	0
gonads_contig_346806_N	5.93768	0	CGI_10012092	NA	NA
gonads_contig_311641_S	5.93557	0
gonads_contig_222824_P	5.9349	0	CGI_10007724	GO:0016021; integral to membrane; Cellular Component	DCST1_MOUSE DC-STAMP domain-containing protein 1 OS=Mus musculus GN=Dcst1 PE=2 SV=1	sp|Q5T197|DCST1_HUMAN
gonads_contig_245787_N	5.93411	0	CGI_10026448	GO:0003777; microtubule motor activity; Molecular Function GO:0005524; ATP binding; Molecular Function GO:0007018; microtubule-based movement; Biological Process GO:0016887; ATPase activity; Molecular Function GO:0030286; dynein complex; Cellular Component	DYH1_RAT Dynein heavy chain 1, axonemal OS=Rattus norvegicus GN=Dnah1 PE=2 SV=2	sp|Q63164|DYH1_RAT
gonads_contig_66973_S	5.93301	0	CGI_10008852	GO:0005515; protein binding; Molecular Function	TTC35_DANRE Tetratricopeptide repeat protein 35 OS=Danio rerio GN=ttc35 PE=2 SV=1	sp|Q26630|IDLC_STRPU
gonads_contig_9697_N	5.93183	0	CGI_10007327	NA	DYHB_CHLRE Dynein beta chain, flagellar outer arm OS=Chlamydomonas reinhardtii GN=ODA4 PE=3 SV=1	sp|Q69Z23|DYH17_MOUSE
gonads_contig_258174_N	5.91466	0	CGI_10005504	NA	NA
gonads_contig_75038_P	5.91065	0	CGI_10014725	NA	CB039_XENLA UPF0407 protein C2orf39 homolog OS=Xenopus laevis PE=2 SV=1	sp|Q7T0Y4|CC164_XENLA
gonads_contig_71925_P	5.91018	0	CGI_10018419	GO:0004221; ubiquitin thiolesterase activity; Molecular Function GO:0006511; ubiquitin-dependent protein catabolic process; Biological Process	UBP2_CHICK Ubiquitin carboxyl-terminal hydrolase 2 OS=Gallus gallus GN=USP2 PE=2 SV=1	sp|O57429|UBP2_CHICK
gonads_contig_388441_P	5.9093	0	CGI_10028744	NA	TTYH2_XENLA Protein tweety homolog 2 OS=Xenopus laevis GN=ttyh2 PE=2 SV=1	sp|Q9C0H2|TTYH3_HUMAN
gonads_contig_25001_N	5.90187	0	CGI_10018419	GO:0004221; ubiquitin thiolesterase activity; Molecular Function GO:0006511; ubiquitin-dependent protein catabolic process; Biological Process	UBP2_CHICK Ubiquitin carboxyl-terminal hydrolase 2 OS=Gallus gallus GN=USP2 PE=2 SV=1	sp|O57429|UBP2_CHICK
gonads_contig_47673_P	5.90053	0.222651	CGI_10013674	NA	NA
gonads_contig_353316_P	5.89814	0	CGI_10002806	GO:0005524; ATP binding; Molecular Function GO:0016887; ATPase activity; Molecular Function	DYH2_MOUSE Dynein heavy chain 2, axonemal OS=Mus musculus GN=Dnah2 PE=2 SV=1	sp|P0C6F1|DYH2_MOUSE
gonads_contig_371503_N	5.89519	0	CGI_10010858	GO:0000166; nucleotide binding; Molecular Function GO:0003777; microtubule motor activity; Molecular Function GO:0005524; ATP binding; Molecular Function GO:0007018; microtubule-based movement; Biological Process GO:0016887; ATPase activity; Molecular Function GO:0017111; nucleoside-triphosphatase activity; Molecular Function GO:0030286; dynein complex; Cellular Component	DYH3_HUMAN Dynein heavy chain 3, axonemal OS=Homo sapiens GN=DNAH3 PE=2 SV=1	sp|Q96M86|DNHD1_HUMAN
gonads_contig_210105_N	5.89242	0	CGI_10010531	GO:0005515; protein binding; Molecular Function	FBW10_HUMAN F-box/WD repeat-containing protein 10 OS=Homo sapiens GN=FBXW10 PE=2 SV=1	sp|Q5XX13|FBW10_HUMAN
gonads_contig_88129_P	5.89196	0.00424132	CGI_10011402	GO:0003824; catalytic activity; Molecular Function GO:0005975; carbohydrate metabolic process; Biological Process GO:0016810; hydrolase activity, acting on carbon-nitrogen (but not peptide) bonds; Molecular Function	NA
gonads_contig_35001_P	5.89178	0	CGI_10008667	GO:0005488; binding; Molecular Function GO:0005515; protein binding; Molecular Function	HEAT4_HUMAN HEAT repeat-containing protein 4 OS=Homo sapiens GN=HEATR4 PE=2 SV=1	sp|Q86WZ0|HEAT4_HUMAN
gonads_contig_29885_S	5.89017	0
gonads_contig_10658_N	5.88973	0	CGI_10012208	GO:0003677; DNA binding; Molecular Function GO:0003700; sequence-specific DNA binding transcription factor activity; Molecular Function GO:0005515; protein binding; Molecular Function GO:0005634; nucleus; Cellular Component GO:0006355; regulation of transcription, DNA-dependent; Biological Process GO:0007275; multicellular organismal development; Biological Process GO:0043565; sequence-specific D…	HMEN_BOMMO Segmentation polarity homeobox protein engrailed OS=Bombyx mori GN=en PE=2 SV=1
gonads_contig_351965_AS	5.877	0
gonads_contig_356996_P	5.87092	0	CGI_10012741	GO:0005515; protein binding; Molecular Function	DRAM1_XENLA DNA damage-regulated autophagy modulator protein 1 OS=Xenopus laevis GN=dram1 PE=2 SV=2
gonads_contig_296642_N	5.85987	0	CGI_10017168	GO:0005524; ATP binding; Molecular Function GO:0006139; nucleobase, nucleoside, nucleotide and nucleic acid metabolic process; Biological Process GO:0019205; nucleobase, nucleoside, nucleotide kinase activity; Molecular Function	KAD7_HUMAN Putative adenylate kinase 7 OS=Homo sapiens GN=AK7 PE=2 SV=2	sp|Q96M32|KAD7_HUMAN
gonads_contig_338695_S	5.85725	0
gonads_contig_30983_P	5.854	0	CGI_10017774	NA	CP093_HUMAN Coiled-coil domain-containing protein C16orf93 OS=Homo sapiens GN=C16orf93 PE=2 SV=1	sp|A1A4V9|CP093_HUMAN
gonads_contig_67742_N	5.84642	0	CGI_10028782	GO:0005515; protein binding; Molecular Function	Y2800_ANASP Uncharacterized WD repeat-containing protein alr2800 OS=Anabaena sp. (strain PCC 7120) GN=alr2800 PE=4 SV=1
gonads_contig_9217_N	5.84549	0	CGI_10012092	NA	NA
gonads_contig_96622_P	5.8347	0	CGI_10017463	GO:0005488; binding; Molecular Function GO:0005529; sugar binding; Molecular Function	CLC4M_HYLSY C-type lectin domain family 4 member M OS=Hylobates syndactylus GN=CLEC4M PE=3 SV=1	sp|Q9H2X3|CLC4M_HUMAN
gonads_contig_17073_S	5.83354	0
gonads_contig_341432_S	5.832	0
gonads_contig_313589_S	5.82848	0
gonads_contig_257047_AS	5.82839	0
gonads_contig_17521_AS	5.82646	0
gonads_contig_139475_AS	5.8248	0
gonads_contig_24042_P	5.8184	1.16157	CGI_10018756	GO:0006810; transport; Biological Process GO:0016020; membrane; Cellular Component GO:0055085; transmembrane transport; Biological Process	CTR4_MOUSE Cationic amino acid transporter 4 OS=Mus musculus GN=Slc7a4 PE=1 SV=1	sp|Q8BLQ7|CTR4_MOUSE
gonads_contig_65842_S	5.81804	0	CGI_10007069	NA	CC108_MOUSE Coiled-coil domain-containing protein 108 OS=Mus musculus GN=Ccdc108 PE=1 SV=1	sp|Q6ZU64|CC108_HUMAN
gonads_contig_143422_N	5.81788	0	CGI_10004635	GO:0004222; metalloendopeptidase activity; Molecular Function GO:0005515; protein binding; Molecular Function GO:0006508; proteolysis; Biological Process GO:0008237; metallopeptidase activity; Molecular Function GO:0008270; zinc ion binding; Molecular Function	MYBPP_MOUSE MYCBP-associated protein OS=Mus musculus GN=Mycbpap PE=2 SV=1	sp|Q8TBZ2|MYBPP_HUMAN
gonads_contig_322340_N	5.8175	0	CGI_10004937	NA	LRC50_PERCA Leucine-rich repeat-containing protein 50 OS=Peromyscus californicus GN=Lrrc50 PE=2 SV=1	sp|Q3SYS4|DAAF1_BOVIN
gonads_contig_366919_N	5.81728	0	CGI_10014823	GO:0005328; neurotransmitter:sodium symporter activity; Molecular Function GO:0005887; integral to plasma membrane; Cellular Component GO:0006836; neurotransmitter transport; Biological Process GO:0016020; membrane; Cellular Component	SC6A9_XENLA Sodium- and chloride-dependent glycine transporter 1 OS=Xenopus laevis GN=slc6a9 PE=2 SV=1	sp|P58295|SC6A5_RAT
gonads_contig_318509_N	5.81395	0	CGI_10025066	0	0
gonads_contig_18580_N	5.80428	0.00424132	CGI_10012489	GO:0003677; DNA binding; Molecular Function GO:0005524; ATP binding; Molecular Function GO:0006260; DNA replication; Biological Process	CH045_RAT Uncharacterized protein C8orf45 homolog OS=Rattus norvegicus PE=2 SV=1	sp|Q5XI14|CH045_RAT
gonads_contig_412855_N	5.80211	0	CGI_10021681	GO:0009055; electron carrier activity; Molecular Function GO:0015035; protein disulfide oxidoreductase activity; Molecular Function GO:0045454; cell redox homeostasis; Biological Process	GLRX1_BOVIN Glutaredoxin-1 OS=Bos taurus GN=GLRX PE=1 SV=3	sp|Q9FVX1|GRXC3_ARATH
gonads_contig_27726_P	5.78677	0	CGI_10010854	GO:0004871; signal transducer activity; Molecular Function GO:0005576; extracellular region; Cellular Component GO:0007223; Wnt receptor signaling pathway, calcium modulating pathway; Biological Process GO:0007275; multicellular organismal development; Biological Process	WNT8_XENLA Protein Wnt-8 OS=Xenopus laevis GN=wnt8 PE=1 SV=2	sp|P31291|WNT8B_XENLA
gonads_contig_432581_P	5.78167	1.80619
gonads_contig_265968_P	5.7815	0
gonads_contig_386034_P	5.77811	0	CGI_10012092	NA	NA
gonads_contig_43249_N	5.77677	0	CGI_10020709	GO:0005515; protein binding; Molecular Function GO:0005524; ATP binding; Molecular Function	IQCA1_HUMAN IQ and AAA domain-containing protein 1 OS=Homo sapiens GN=IQCA1 PE=2 SV=1	sp|Q86XH1|IQCA1_HUMAN
gonads_contig_255176_S	5.77654	0
gonads_contig_355059_N	5.77497	0	CGI_10018930	GO:0003924; GTPase activity; Molecular Function GO:0005198; structural molecule activity; Molecular Function GO:0005525; GTP binding; Molecular Function GO:0005874; microtubule; Cellular Component GO:0007017; microtubule-based process; Biological Process GO:0007018; microtubule-based movement; Biological Process GO:0043234; protein complex; Cellular Component GO:0051258; protein polymerization; B…	TBA3_RAT Tubulin alpha-3 chain OS=Rattus norvegicus GN=Tuba3a PE=2 SV=1	sp|P06603|TBA1_DROME
gonads_contig_236112_AS	5.77494	0
gonads_contig_70397_P	5.75718	0	CGI_10024919	GO:0000166; nucleotide binding; Molecular Function GO:0003777; microtubule motor activity; Molecular Function GO:0007018; microtubule-based movement; Biological Process GO:0017111; nucleoside-triphosphatase activity; Molecular Function GO:0030286; dynein complex; Cellular Component	DYHC_TRIGR Dynein beta chain, ciliary OS=Tripneustes gratilla PE=1 SV=1	sp|Q39575|DYHG_CHLRE
[truncated: 14,997 more rows]
