# Supplementary material for: A Microarray-Based Analysis of Gametogenesis in Two Portuguese Populations of the European Clam Ruditapes decussatus
Source: PLoS One. 2014 Mar 18;9(3):e92202. doi: 10.1371/journal.pone.0092202 (PMC3958495; doi:10.1371/journal.pone.0092202)
Supplement: Table S6 — Enrichment analysis showing KEGG pathways, BP terms, CC terms and MF terms significantly represented on differentially expressed probes between sexes in Ruditapes decussatus . (XLSX) [file pone.0092202.s006.xlsx]

## Sheet: Feuil1
Category	Term	Count	PValue	Fold Enrichment
GOTERM_BP_FAT	GO:0032990~cell part morphogenesis	51	5.050647018367265E-6	1.625525418915081
GOTERM_BP_FAT	GO:0048858~cell projection morphogenesis	49	1.3228639184905956E-5	1.6077140100573033
GOTERM_BP_FAT	GO:0030030~cell projection organization	55	3.0263388426860186E-5	1.5338904075546718
GOTERM_BP_FAT	GO:0055114~oxidation reduction	199	4.131418720602151E-5	1.2298934922322022
GOTERM_BP_FAT	GO:0032989~cellular component morphogenesis	70	4.145979142516139E-5	1.4460919667182093
GOTERM_BP_FAT	GO:0042384~cilium assembly	18	6.516485878001543E-5	2.1136863032332323
GOTERM_BP_FAT	GO:0000902~cell morphogenesis	60	8.032139004004313E-5	1.47106372752496
GOTERM_BP_FAT	GO:0007017~microtubule-based process	52	1.0777514926852628E-4	1.5067258784952622
GOTERM_BP_FAT	GO:0060271~cilium morphogenesis	18	2.522641572342944E-4	2.0080019880715705
GOTERM_BP_FAT	GO:0048666~neuron development	45	0.0036763765054379427	1.3944458250497018
GOTERM_BP_FAT	GO:0006928~cell motion	60	0.003739881423347158	1.325413853512588
GOTERM_BP_FAT	GO:0030031~cell projection assembly	19	0.005393891906364476	1.6956461232604372
GOTERM_BP_FAT	GO:0031175~neuron projection development	32	0.00684411654972119	1.457053596786627
GOTERM_BP_FAT	GO:0006839~mitochondrial transport	14	0.008136724054660104	1.8373874400654895
GOTERM_BP_FAT	GO:0000096~sulfur amino acid metabolic process	9	0.00873124983523626	2.231113320079523
GOTERM_BP_FAT	GO:0006790~sulfur metabolic process	18	0.008869218101045753	1.6733349900596421
GOTERM_BP_FAT	GO:0007018~microtubule-based movement	29	0.008911271972699666	1.4705065064160492
GOTERM_BP_FAT	GO:0048667~cell morphogenesis involved in neuron differentiation	31	0.009924467071051483	1.4409273525513586
GOTERM_BP_FAT	GO:0048812~neuron projection morphogenesis	31	0.009924467071051483	1.4409273525513586
GOTERM_BP_FAT	GO:0007409~axonogenesis	31	0.009924467071051483	1.4409273525513586
GOTERM_BP_FAT	GO:0010769~regulation of cell morphogenesis involved in differentiation	10	0.014206293825209881	2.0282848364359296
GOTERM_BP_FAT	GO:0050770~regulation of axonogenesis	10	0.014206293825209881	2.0282848364359296
GOTERM_BP_FAT	GO:0010975~regulation of neuron projection development	10	0.014206293825209881	2.0282848364359296
GOTERM_BP_FAT	GO:0031344~regulation of cell projection organization	10	0.014206293825209881	2.0282848364359296
GOTERM_BP_FAT	GO:0048598~embryonic morphogenesis	72	0.01431262017691032	1.2356935311209665
GOTERM_BP_FAT	GO:0007005~mitochondrion organization	14	0.01733928691921181	1.7353103600618511
GOTERM_BP_FAT	GO:0006626~protein targeting to mitochondrion	11	0.01948551473022356	1.8878651169903657
GOTERM_BP_FAT	GO:0022604~regulation of cell morphogenesis	11	0.01948551473022356	1.8878651169903657
GOTERM_BP_FAT	GO:0070585~protein localization in mitochondrion	11	0.01948551473022356	1.8878651169903657
GOTERM_BP_FAT	GO:0055085~transmembrane transport	137	0.022110973404112378	1.1448034638610285
GOTERM_BP_FAT	GO:0000904~cell morphogenesis involved in differentiation	34	0.02277602398328749	1.3546045157625675
GOTERM_BP_FAT	GO:0006470~protein amino acid dephosphorylation	36	0.023476033195252315	1.3386679920477136
GOTERM_BP_FAT	GO:0016311~dephosphorylation	41	0.024591860535369065	1.3067949446180063
GOTERM_BP_FAT	GO:0048568~embryonic organ development	47	0.02503589599377768	1.2788088541919216
GOTERM_BP_FAT	GO:0030516~regulation of axon extension	9	0.026449979626474093	2.0080019880715705
GOTERM_BP_FAT	GO:0048638~regulation of developmental growth	9	0.026449979626474093	2.0080019880715705
GOTERM_BP_FAT	GO:0000226~microtubule cytoskeleton organization	18	0.02760504191777575	1.544616913901208
GOTERM_BP_FAT	GO:0051674~localization of cell	46	0.03235488835721127	1.26705200893405
GOTERM_BP_FAT	GO:0048870~cell motility	46	0.03235488835721127	1.26705200893405
GOTERM_BP_FAT	GO:0007369~gastrulation	40	0.03238601195743293	1.2933990261330568
GOTERM_BP_FAT	GO:0007049~cell cycle	60	0.03704898987266683	1.2169709018615578
GOTERM_BP_FAT	GO:0030182~neuron differentiation	55	0.03874036044769763	1.2271123260437375
GOTERM_BP_FAT	GO:0007411~axon guidance	17	0.041652668838724136	1.5171570576540756
GOTERM_BP_FAT	GO:0016477~cell migration	41	0.04209753002370936	1.2704950850452839
GOTERM_BP_FAT	GO:0051276~chromosome organization	56	0.0472914426795613	1.21303248470343
GOTERM_BP_FAT	GO:0001822~kidney development	20	0.04761495255243491	1.4394279484384018
GOTERM_BP_FAT	GO:0001655~urogenital system development	20	0.04761495255243491	1.4394279484384018
GOTERM_BP_FAT	GO:0048793~pronephros development	13	0.051493270857283516	1.6113596200574332
GOTERM_BP_FAT	GO:0043009~chordate embryonic development	40	0.0540691869968595	1.256965250749027
GOTERM_BP_FAT	GO:0009792~embryonic development ending in birth or egg hatching	40	0.0540691869968595	1.256965250749027
GOTERM_BP_FAT	GO:0050877~neurological system process	32	0.05529810026709267	1.298102295318995
GOTERM_BP_FAT	GO:0030903~notochord development	14	0.05553131101040951	1.561779324055666
GOTERM_BP_FAT	GO:0030001~metal ion transport	71	0.056757386317348626	1.17340033870849
GOTERM_BP_FAT	GO:0051648~vesicle localization	9	0.0590998084298866	1.8254563527923366
GOTERM_BP_FAT	GO:0051875~pigment granule localization	9	0.0590998084298866	1.8254563527923366
GOTERM_BP_FAT	GO:0050767~regulation of neurogenesis	16	0.061759636878650694	1.4874088800530152
GOTERM_BP_FAT	GO:0007219~Notch signaling pathway	16	0.061759636878650694	1.4874088800530152
GOTERM_BP_FAT	GO:0051960~regulation of nervous system development	16	0.061759636878650694	1.4874088800530152
GOTERM_BP_FAT	GO:0060284~regulation of cell development	17	0.06412887191176972	1.458804863128919
GOTERM_BP_FAT	GO:0046700~heterocycle catabolic process	10	0.06759056503301586	1.716241015445787
GOTERM_BP_FAT	GO:0016331~morphogenesis of embryonic epithelium	10	0.06759056503301586	1.716241015445787
GOTERM_BP_FAT	GO:0045859~regulation of protein kinase activity	10	0.06759056503301586	1.716241015445787
GOTERM_BP_FAT	GO:0051338~regulation of transferase activity	10	0.06759056503301586	1.716241015445787
GOTERM_BP_FAT	GO:0043549~regulation of kinase activity	10	0.06759056503301586	1.716241015445787
GOTERM_BP_FAT	GO:0006548~histidine catabolic process	6	0.06771288950022393	2.231113320079523
GOTERM_BP_FAT	GO:0000097~sulfur amino acid biosynthetic process	6	0.06771288950022393	2.231113320079523
GOTERM_BP_FAT	GO:0009077~histidine family amino acid catabolic process	6	0.06771288950022393	2.231113320079523
GOTERM_BP_FAT	GO:0009075~histidine family amino acid metabolic process	6	0.06771288950022393	2.231113320079523
GOTERM_BP_FAT	GO:0051877~pigment granule aggregation in cell center	6	0.06771288950022393	2.231113320079523
GOTERM_BP_FAT	GO:0006547~histidine metabolic process	6	0.06771288950022393	2.231113320079523
GOTERM_BP_FAT	GO:0030178~negative regulation of Wnt receptor signaling pathway	6	0.06771288950022393	2.231113320079523
GOTERM_BP_FAT	GO:0008033~tRNA processing	20	0.06904987927416867	1.3944458250497018
GOTERM_BP_FAT	GO:0006399~tRNA metabolic process	37	0.06987924136855142	1.25077564913549
GOTERM_BP_FAT	GO:0044272~sulfur compound biosynthetic process	11	0.07430819738997638	1.6361497680583168
GOTERM_BP_FAT	GO:0006979~response to oxidative stress	11	0.07430819738997638	1.6361497680583168
GOTERM_BP_FAT	GO:0006325~chromatin organization	47	0.07804851041391411	1.2053140924567536
GOTERM_BP_FAT	GO:0060538~skeletal muscle organ development	12	0.07963615362248982	1.5749035200561339
GOTERM_BP_FAT	GO:0042325~regulation of phosphorylation	12	0.07963615362248982	1.5749035200561339
GOTERM_BP_FAT	GO:0045664~regulation of neuron differentiation	12	0.07963615362248982	1.5749035200561339
GOTERM_BP_FAT	GO:0010721~negative regulation of cell development	7	0.08638760399163774	1.9522241550695825
GOTERM_BP_FAT	GO:0050768~negative regulation of neurogenesis	7	0.08638760399163774	1.9522241550695825
GOTERM_BP_FAT	GO:0018298~protein-chromophore linkage	7	0.08638760399163774	1.9522241550695825
GOTERM_BP_FAT	GO:0070121~Kupffer's vesicle development	7	0.08638760399163774	1.9522241550695825
GOTERM_BP_FAT	GO:0034470~ncRNA processing	35	0.08941789959804111	1.2395074000441795
GOTERM_BP_FAT	GO:0055002~striated muscle cell development	17	0.09350684838102571	1.4047750533834034
GOTERM_BP_FAT	GO:0007389~pattern specification process	69	0.09409191809152045	1.1488568588469186
GOTERM_BP_FAT	GO:0007517~muscle organ development	25	0.09619305327156283	1.2971589070229785
GOTERM_BP_FAT	GO:0051905~establishment of pigment granule localization	8	0.0994233245419035	1.784890656063618
GOTERM_BP_FAT	GO:0044242~cellular lipid catabolic process	8	0.0994233245419035	1.784890656063618
GOTERM_BP_FAT	GO:0032402~melanosome transport	8	0.0994233245419035	1.784890656063618
GOTERM_BP_FAT	GO:0032401~establishment of melanosome localization	8	0.0994233245419035	1.784890656063618
GOTERM_BP_FAT	GO:0032400~melanosome localization	8	0.0994233245419035	1.784890656063618
GOTERM_BP_FAT	GO:0051650~establishment of vesicle localization	8	0.0994233245419035	1.784890656063618
GOTERM_BP_FAT	GO:0051904~pigment granule transport	8	0.0994233245419035	1.784890656063618
GOTERM_BP_FAT	GO:0048469~cell maturation	8	0.0994233245419035	1.784890656063618
Category	Term	Count	PValue	Fold Enrichment
GOTERM_CC_FAT	GO:0042995~cell projection	29	8.571246029943611E-5	1.7758607922991485
GOTERM_CC_FAT	GO:0005929~cilium	15	4.216201527026741E-4	2.124143835616438
GOTERM_CC_FAT	GO:0015630~microtubule cytoskeleton	60	5.383565770417751E-4	1.401496963705691
GOTERM_CC_FAT	GO:0005874~microtubule	40	0.001256655563892738	1.4857399505951043
GOTERM_CC_FAT	GO:0044430~cytoskeletal part	78	0.002976262447548562	1.2806432400238237
GOTERM_CC_FAT	GO:0005856~cytoskeleton	112	0.005823618984820698	1.2026748036096864
GOTERM_CC_FAT	GO:0044463~cell projection part	15	0.00860883020000425	1.7887527036770008
GOTERM_CC_FAT	GO:0042175~nuclear envelope-endoplasmic reticulum network	26	0.02116719235127751	1.4368192449047779
GOTERM_CC_FAT	GO:0044432~endoplasmic reticulum part	29	0.022589289019697464	1.3980180705333722
GOTERM_CC_FAT	GO:0034703~cation channel complex	20	0.0397668282921104	1.4617764030048608
GOTERM_CC_FAT	GO:0034702~ion channel complex	22	0.0416289146458244	1.424187866927593
GOTERM_CC_FAT	GO:0005789~endoplasmic reticulum membrane	24	0.042836411384047764	1.394309799789252
GOTERM_CC_FAT	GO:0016459~myosin complex	13	0.045091210555129047	1.6363774733637748
GOTERM_CC_FAT	GO:0005783~endoplasmic reticulum	86	0.047127954923690984	1.159849967384214
GOTERM_CC_FAT	GO:0005694~chromosome	45	0.048841197697361824	1.2434012696291346
GOTERM_CC_FAT	GO:0000932~cytoplasmic mRNA processing body	6	0.06303971244001488	2.265753424657534
GOTERM_CC_FAT	GO:0008287~protein serine/threonine phosphatase complex	12	0.07087698016304068	1.599355358581789
GOTERM_CC_FAT	GO:0031226~intrinsic to plasma membrane	46	0.07337545242733748	1.2119146224912394
GOTERM_CC_FAT	GO:0005815~microtubule organizing center	21	0.08208037467481538	1.3594520547945206
GOTERM_CC_FAT	GO:0005930~axoneme	8	0.0914226313179435	1.8126027397260274
GOTERM_CC_FAT	GO:0005887~integral to plasma membrane	44	0.09261829139875055	1.2011222974088134
GOTERM_CC_FAT	GO:0031224~intrinsic to membrane	515	0.09559727432313986	1.0344530263285727
Category	Term	Count	PValue	Fold Enrichment
GOTERM_MF_FAT	GO:0043169~cation binding	727	4.602474984159682E-5	1.0966346722467362
GOTERM_MF_FAT	GO:0043167~ion binding	727	5.211885690030728E-5	1.0958952018001773
GOTERM_MF_FAT	GO:0046872~metal ion binding	718	5.618542467586643E-5	1.096375023024498
GOTERM_MF_FAT	GO:0046914~transition metal ion binding	539	4.5089432964599824E-4	1.1014054187293305
GOTERM_MF_FAT	GO:0001882~nucleoside binding	385	6.128658174278428E-4	1.1235896382785224
GOTERM_MF_FAT	GO:0030554~adenyl nucleotide binding	382	7.334988063957921E-4	1.122159193255474
GOTERM_MF_FAT	GO:0001883~purine nucleoside binding	382	7.334988063957921E-4	1.122159193255474
GOTERM_MF_FAT	GO:0048037~cofactor binding	91	0.0019042801630795093	1.2714438202247194
GOTERM_MF_FAT	GO:0032559~adenyl ribonucleotide binding	358	0.0022956729925417913	1.1130890281445829
GOTERM_MF_FAT	GO:0005524~ATP binding	356	0.002668223283721001	1.1115083798882683
GOTERM_MF_FAT	GO:0000287~magnesium ion binding	49	0.004000648574873426	1.369247191011236
GOTERM_MF_FAT	GO:0016791~phosphatase activity	65	0.005053271321731331	1.2973916532905299
GOTERM_MF_FAT	GO:0008028~monocarboxylic acid transmembrane transporter activity	11	0.007395200441101884	2.0492134831460675
GOTERM_MF_FAT	GO:0050662~coenzyme binding	67	0.008655916678129906	1.2693125119024948
GOTERM_MF_FAT	GO:0008270~zinc ion binding	426	0.008761416384516604	1.0846530674925137
GOTERM_MF_FAT	GO:0003774~motor activity	30	0.009165087335954166	1.4579384465070835
GOTERM_MF_FAT	GO:0005506~iron ion binding	93	0.009448369735470752	1.2158013010053224
GOTERM_MF_FAT	GO:0005343~organic acid:sodium symporter activity	12	0.010703082342041826	1.916147672552167
GOTERM_MF_FAT	GO:0017076~purine nucleotide binding	462	0.012389073569072553	1.0758370786516855
GOTERM_MF_FAT	GO:0004386~helicase activity	47	0.01850331379682114	1.2971452351227633
GOTERM_MF_FAT	GO:0042802~identical protein binding	15	0.019908502311710555	1.6766292134831462
GOTERM_MF_FAT	GO:0015370~solute:sodium symporter activity	21	0.02064740515621255	1.514374773468648
GOTERM_MF_FAT	GO:0004721~phosphoprotein phosphatase activity	46	0.02421073373240199	1.2854157303370788
GOTERM_MF_FAT	GO:0019205~nucleobase, nucleoside, nucleotide kinase activity	18	0.027076922176346885	1.5476577355229042
GOTERM_MF_FAT	GO:0032553~ribonucleotide binding	438	0.0288964992900682	1.0666137915840495
GOTERM_MF_FAT	GO:0032555~purine ribonucleotide binding	438	0.0288964992900682	1.0666137915840495
GOTERM_MF_FAT	GO:0046873~metal ion transmembrane transporter activity	54	0.030204200479357336	1.2445082821730569
GOTERM_MF_FAT	GO:0004198~calcium-dependent cysteine-type endopeptidase activity	10	0.033844775396851184	1.862921348314607
GOTERM_MF_FAT	GO:0022843~voltage-gated cation channel activity	24	0.035902600771888296	1.4118982850384387
GOTERM_MF_FAT	GO:0000166~nucleotide binding	546	0.045045623554717154	1.051323055482972
GOTERM_MF_FAT	GO:0016814~hydrolase activity, acting on carbon-nitrogen (but not peptide) bonds, in cyclic amidines	8	0.04782822453299232	1.9871161048689139
GOTERM_MF_FAT	GO:0022832~voltage-gated channel activity	29	0.05362398448046634	1.323054345333639
GOTERM_MF_FAT	GO:0005244~voltage-gated ion channel activity	29	0.05362398448046634	1.323054345333639
GOTERM_MF_FAT	GO:0004725~protein tyrosine phosphatase activity	30	0.05381071251070475	1.3150033046926637
GOTERM_MF_FAT	GO:0008026~ATP-dependent helicase activity	34	0.053883030498541096	1.2882574747667113
GOTERM_MF_FAT	GO:0070035~purine NTP-dependent helicase activity	34	0.053883030498541096	1.2882574747667113
GOTERM_MF_FAT	GO:0015297~antiporter activity	15	0.05800389490952999	1.5242083758937692
GOTERM_MF_FAT	GO:0005249~voltage-gated potassium channel activity	17	0.06306778507900915	1.4616767502160761
GOTERM_MF_FAT	GO:0015355~secondary active monocarboxylate transmembrane transporter activity	6	0.06715494051621615	2.235505617977528
GOTERM_MF_FAT	GO:0015298~solute:cation antiporter activity	12	0.07860478907025084	1.5780039656311962
GOTERM_MF_FAT	GO:0005261~cation channel activity	41	0.08170538320054774	1.2220764044943822
GOTERM_MF_FAT	GO:0015300~solute:solute antiporter activity	14	0.08599431253350073	1.4903370786516854
GOTERM_MF_FAT	GO:0005085~guanyl-nucleotide exchange factor activity	21	0.09482173273120909	1.3413033707865167
GOTERM_MF_FAT	GO:0005272~sodium channel activity	8	0.09847081369763057	1.7884044943820228
GOTERM_MF_FAT	GO:0004674~protein serine/threonine kinase activity	97	0.09873335065975286	1.117752808988764
Category	Term	Count	PValue	Fold Enrichment
KEGG_PATHWAY	dre04914:Progesterone-mediated oocyte maturation	38	0.0015269657357331273	1.4946854529724385
KEGG_PATHWAY	dre00270:Cysteine and methionine metabolism	20	0.004615490451252149	1.6898977830877473
KEGG_PATHWAY	dre04114:Oocyte meiosis	45	0.008463372329233804	1.3508064516129032
KEGG_PATHWAY	dre00531:Glycosaminoglycan degradation	11	0.03449848479432314	1.7924987199180746
KEGG_PATHWAY	dre04540:Gap junction	36	0.03830191171930164	1.3036354326676907
KEGG_PATHWAY	dre04514:Cell adhesion molecules (CAMs)	18	0.0528189928714671	1.4665898617511521
KEGG_PATHWAY	dre00982:Drug metabolism	11	0.06346286063173276	1.6729988052568698
KEGG_PATHWAY	dre04110:Cell cycle	49	0.07510613228454367	1.2020079392608007
KEGG_PATHWAY	dre04210:Apoptosis	29	0.09139299798114421	1.2722980424593326
