# Supplementary material for: A Microarray-Based Analysis of Gametogenesis in Two Portuguese Populations of the European Clam Ruditapes decussatus
Source: PLoS One. 2014 Mar 18;9(3):e92202. doi: 10.1371/journal.pone.0092202 (PMC3958495; doi:10.1371/journal.pone.0092202)
Supplement: Table S7 — List of significant probes identified by One-way ANOVA (p<0.01, adjusted Benjamini & Hochberg correction) in order to identify the transcripts whose expression changed over the reproductive cycle of male and female gonads. (XLSX) [file pone.0092202.s007.xlsx]

## Sheet: Feuil1
Gene ID	Crassostrea gigas prot	Crassostrea gigas GO	Crassostrea gigas swissprot	Swiss prot
gonads_contig_32050_P	CGI_10000001	NA	HYPK_HUMAN Huntingtin-interacting protein K OS=Homo sapiens GN=HYPK PE=1 SV=1	sp|Q9CR41|HYPK_MOUSE
gonads_contig_171184_P	CGI_10000017	NA	NA
gonads_contig_385144_N	CGI_10000030	NA	FCF1_PONAB rRNA-processing protein FCF1 homolog OS=Pongo abelii GN=FCF1 PE=2 SV=1	sp|Q9CTH6|FCF1_MOUSE
gonads_contig_62839_N	CGI_10000031	NA	NA
gonads_contig_346100_N	CGI_10000033	GO:0003735; structural constituent of ribosome; Molecular Function GO:0005622; intracellular; Cellular Component GO:0005840; ribosome; Cellular Component GO:0006412; translation; Biological Process	RS3_RAT 40S ribosomal protein S3 OS=Rattus norvegicus GN=Rps3 PE=2 SV=1	sp|P62909|RS3_RAT
gonads_contig_452073_N	CGI_10000045	GO:0009055; electron carrier activity; Molecular Function GO:0015035; protein disulfide oxidoreductase activity; Molecular Function GO:0045454; cell redox homeostasis; Biological Process	GRXC6_ORYSJ Glutaredoxin-C6 OS=Oryza sativa subsp. japonica GN=GRXC6 PE=1 SV=2	sp|Q54GP8|GLRX_DICDI
gonads_contig_22972_N	CGI_10000046	NA	NA
gonads_contig_490232_P	CGI_10000051	GO:0007034; vacuolar transport; Biological Process GO:0030904; retromer complex; Cellular Component	DSCR3_HUMAN Down syndrome critical region protein 3 OS=Homo sapiens GN=DSCR3 PE=1 SV=1	sp|Q5RF33|DSCR3_PONAB
gonads_contig_36150_P	CGI_10000055	GO:0000786; nucleosome; Cellular Component GO:0003677; DNA binding; Molecular Function GO:0006334; nucleosome assembly; Biological Process	H33_XENTR Histone H3.3 OS=Xenopus tropicalis GN=TGas113e22.1 PE=1 SV=3	sp|P62752|RL23A_RAT
gonads_contig_501785_P	CGI_10000055	GO:0000786; nucleosome; Cellular Component GO:0003677; DNA binding; Molecular Function GO:0006334; nucleosome assembly; Biological Process	H33_XENTR Histone H3.3 OS=Xenopus tropicalis GN=TGas113e22.1 PE=1 SV=3	sp|Q6P823|H33_XENTR
gonads_contig_446081_N	CGI_10000066	GO:0046872; metal ion binding; Molecular Function	MT_CRAVI Metallothionein OS=Crassostrea virginica PE=1 SV=3
gonads_contig_31994_S	CGI_10000068	NA	NA	sp|B0FWD3|NU5M_AEDAE
gonads_contig_97487_AS	CGI_10000068	NA	NA
gonads_contig_48726_N	CGI_10000071	GO:0006457; protein folding; Biological Process GO:0016272; prefoldin complex; Cellular Component GO:0051082; unfolded protein binding; Molecular Function	PFD6_MOUSE Prefoldin subunit 6 OS=Mus musculus GN=Pfdn6 PE=2 SV=1
gonads_contig_450593_P	CGI_10000075	GO:0005875; microtubule associated complex; Cellular Component GO:0007017; microtubule-based process; Biological Process	DYL2_RAT Dynein light chain 2, cytoplasmic OS=Rattus norvegicus GN=Dynll2 PE=1 SV=1	sp|O96860|DYL2_DROME
gonads_contig_49924_N	CGI_10000075	GO:0005875; microtubule associated complex; Cellular Component GO:0007017; microtubule-based process; Biological Process	DYL2_RAT Dynein light chain 2, cytoplasmic OS=Rattus norvegicus GN=Dynll2 PE=1 SV=1	sp|Q78P75|DYL2_RAT
gonads_contig_503347_N	CGI_10000075	GO:0005875; microtubule associated complex; Cellular Component GO:0007017; microtubule-based process; Biological Process	DYL2_RAT Dynein light chain 2, cytoplasmic OS=Rattus norvegicus GN=Dynll2 PE=1 SV=1	sp|O94111|DYL1_EMENI
gonads_contig_502446_P	CGI_10000077	GO:0003735; structural constituent of ribosome; Molecular Function GO:0005622; intracellular; Cellular Component GO:0005840; ribosome; Cellular Component GO:0006412; translation; Biological Process	RL17_PODCA 60S ribosomal protein L17 OS=Podocoryne carnea GN=RPL17 PE=2 SV=1	sp|Q4PM54|RL17_IXOSC
gonads_contig_329096_P	CGI_10000078	GO:0004332; fructose-bisphosphate aldolase activity; Molecular Function GO:0006096; glycolysis; Biological Process	ALF_SCHMA Fructose-bisphosphate aldolase OS=Schistosoma mansoni PE=2 SV=1	sp|Q9GP32|ALF_ECHMU
gonads_contig_335471_P	CGI_10000088	GO:0005102; receptor binding; Molecular Function GO:0007165; signal transduction; Biological Process	ANGP4_BOVIN Angiopoietin-4 OS=Bos taurus GN=ANGPT4 PE=2 SV=1	sp|Q15485|FCN2_HUMAN
gonads_contig_52825_N	CGI_10000097	0	0
gonads_contig_71718_P	CGI_10000102	NA	TBCE_XENLA Tubulin-specific chaperone E OS=Xenopus laevis GN=tbce PE=2 SV=1	sp|Q5PQJ7|TBCEL_RAT
gonads_contig_20924_P	CGI_10000113	NA	B9D1_HUMAN B9 domain-containing protein 1 OS=Homo sapiens GN=B9D1 PE=1 SV=1	sp|Q9UPM9|B9D1_HUMAN
gonads_contig_420128_P	CGI_10000116	0	0
gonads_contig_17568_P	CGI_10000124	GO:0005515; protein binding; Molecular Function	GSTM3_MACFU Glutathione S-transferase Mu 3 OS=Macaca fuscata fuscata GN=GSTM3 PE=2 SV=3
gonads_contig_99377_P	CGI_10000124	GO:0005515; protein binding; Molecular Function	GSTM3_MACFU Glutathione S-transferase Mu 3 OS=Macaca fuscata fuscata GN=GSTM3 PE=2 SV=3	sp|P46409|GSTMU_RABIT
gonads_contig_205221_N	CGI_10000135	GO:0003824; catalytic activity; Molecular Function GO:0008152; metabolic process; Biological Process	ACSL5_HUMAN Long-chain-fatty-acid--CoA ligase 5 OS=Homo sapiens GN=ACSL5 PE=1 SV=1
gonads_contig_390204_P	CGI_10000147	GO:0003735; structural constituent of ribosome; Molecular Function GO:0005622; intracellular; Cellular Component GO:0005840; ribosome; Cellular Component GO:0006412; translation; Biological Process	RL21_HUMAN 60S ribosomal protein L21 OS=Homo sapiens GN=RPL21 PE=1 SV=2	sp|O42706|RL21B_SCHPO
gonads_contig_10063_P	CGI_10000149	NA	NA
gonads_contig_431456_N	CGI_10000163	NA	MITD1_HUMAN MIT domain-containing protein 1 OS=Homo sapiens GN=MITD1 PE=1 SV=1	sp|Q8WV92|MITD1_HUMAN
gonads_contig_119984_N	CGI_10000186	NA	NA
gonads_contig_498729_P	CGI_10000195	GO:0016787; hydrolase activity; Molecular Function	PAPL_DANRE Iron/zinc purple acid phosphatase-like protein OS=Danio rerio GN=papl PE=2 SV=1	sp|Q6ZNF0|PAPL_HUMAN
gonads_contig_308774_P	CGI_10000199	NA	RMD5A_XENLA Protein RMD5 homolog A OS=Xenopus laevis GN=rmnd5a PE=2 SV=1	sp|Q6GLP4|RMD5A_XENLA
gonads_contig_52133_P	CGI_10000217	0	0
gonads_contig_150588_N	CGI_10000275	GO:0005515; protein binding; Molecular Function	TIE1_BOVIN Tyrosine-protein kinase receptor Tie-1 OS=Bos taurus GN=TIE1 PE=2 SV=1	sp|P15215|LAMC1_DROME
gonads_contig_352274_N	CGI_10000275	GO:0005515; protein binding; Molecular Function	TIE1_BOVIN Tyrosine-protein kinase receptor Tie-1 OS=Bos taurus GN=TIE1 PE=2 SV=1
gonads_contig_6498_N	CGI_10000276	NA	NA
gonads_contig_68071_P	CGI_10000281	GO:0020037; heme binding; Molecular Function	CY24A_BISBI Cytochrome b-245 light chain OS=Bison bison GN=CYBA PE=2 SV=3	sp|Q62737|CY24A_RAT
gonads_contig_441767_N	CGI_10000286	GO:0005509; calcium ion binding; Molecular Function GO:0005515; protein binding; Molecular Function	FBP1_STRPU Fibropellin-1 OS=Strongylocentrotus purpuratus GN=EGF1 PE=1 SV=2	sp|P49013|FBP3_STRPU
gonads_contig_150869_P	CGI_10000294	NA	NA
gonads_contig_340977_P	CGI_10000334	NA	NA
gonads_contig_74126_P	CGI_10000334	NA	NA
gonads_contig_10346_N	CGI_10000338	GO:0005515; protein binding; Molecular Function GO:0005622; intracellular; Cellular Component GO:0008270; zinc ion binding; Molecular Function	PIAP_PIG Putative inhibitor of apoptosis OS=Sus scrofa GN=PIAP PE=2 SV=1	sp|Q8JHV9|BIR7A_XENLA
gonads_contig_396374_N	CGI_10000343	GO:0008270; zinc ion binding; Molecular Function	NA
gonads_contig_262864_P	CGI_10000347	0	0
gonads_contig_183406_P	CGI_10000367	NA	NA
gonads_contig_128616_P	CGI_10000380	NA	LSMD1_DANRE LSM domain-containing protein 1 OS=Danio rerio GN=lsmd1 PE=3 SV=1	sp|Q6NU60|LMD1B_XENLA
gonads_contig_461458_N	CGI_10000381	GO:0015031; protein transport; Biological Process	CHM4B_XENLA Charged multivesicular body protein 4b OS=Xenopus laevis GN=chmp4b PE=2 SV=1	sp|Q6IQ73|CHM4C_DANRE
gonads_contig_500948_P	CGI_10000384	GO:0003735; structural constituent of ribosome; Molecular Function GO:0005622; intracellular; Cellular Component GO:0005840; ribosome; Cellular Component GO:0006412; translation; Biological Process	RS14_AEDAE 40S ribosomal protein S14 OS=Aedes aegypti GN=RpS14 PE=2 SV=1	sp|Q1HR24|RS14_AEDAE
gonads_contig_114330_P	CGI_10000401	NA	NLGNX_HUMAN Neuroligin-4, X-linked OS=Homo sapiens GN=NLGN4X PE=1 SV=1	sp|Q8NFZ3|NLGNY_HUMAN
gonads_contig_153411_N	CGI_10000401	NA	NLGNX_HUMAN Neuroligin-4, X-linked OS=Homo sapiens GN=NLGN4X PE=1 SV=1	sp|Q64285|CEL_MOUSE
gonads_contig_68209_AS	CGI_10000402	GO:0000786; nucleosome; Cellular Component GO:0003677; DNA binding; Molecular Function GO:0005634; nucleus; Cellular Component GO:0006334; nucleosome assembly; Biological Process	H1D_STRPU Histone H1-delta OS=Strongylocentrotus purpuratus PE=3 SV=1	sp|P15870|H1D_STRPU
gonads_contig_167231_N	CGI_10000404	NA	NA
gonads_contig_405992_P	CGI_10000440	NA	NA
gonads_contig_38426_P	CGI_10000441	GO:0005622; intracellular; Cellular Component GO:0008270; zinc ion binding; Molecular Function	KLF5_HUMAN Krueppel-like factor 5 OS=Homo sapiens GN=KLF5 PE=1 SV=2	sp|Q13887|KLF5_HUMAN
gonads_contig_465102_P	CGI_10000455	GO:0008237; metallopeptidase activity; Molecular Function GO:0008270; zinc ion binding; Molecular Function	AMPE_BOVIN Glutamyl aminopeptidase OS=Bos taurus GN=ENPEP PE=2 SV=1	sp|P16406|AMPE_MOUSE
gonads_contig_61299_P	CGI_10000472	NA	ECTD_STRCO Ectoine hydroxylase OS=Streptomyces coelicolor GN=ectD PE=3 SV=2
gonads_contig_116461_N	CGI_10000487	GO:0003723; RNA binding; Molecular Function GO:0003743; translation initiation factor activity; Molecular Function GO:0005737; cytoplasm; Cellular Component GO:0006413; translational initiation; Biological Process	IF4E_XENLA Eukaryotic translation initiation factor 4E OS=Xenopus laevis GN=eif4e PE=1 SV=1	sp|O77210|IF4E_APLCA
gonads_contig_850_P	CGI_10000493	GO:0016020; membrane; Cellular Component	NID1_HUMAN Nidogen-1 OS=Homo sapiens GN=NID1 PE=1 SV=3	sp|P10493|NID1_MOUSE
gonads_contig_67046_N	CGI_10000494	NA	DHPR_BOVIN Dihydropteridine reductase OS=Bos taurus GN=QDPR PE=2 SV=1	sp|P11348|DHPR_RAT
gonads_contig_137508_P	CGI_10000500	0	0
gonads_contig_189683_P	CGI_10000503	GO:0005488; binding; Molecular Function GO:0005529; sugar binding; Molecular Function	HMCN1_HUMAN Hemicentin-1 OS=Homo sapiens GN=HMCN1 PE=1 SV=2	sp|Q8K1S2|UNC5D_MOUSE
gonads_contig_252833_P	CGI_10000503	GO:0005488; binding; Molecular Function GO:0005529; sugar binding; Molecular Function	HMCN1_HUMAN Hemicentin-1 OS=Homo sapiens GN=HMCN1 PE=1 SV=2	sp|Q8K1S2|UNC5D_MOUSE
gonads_contig_206740_N	CGI_10000521	0	0
gonads_contig_22383_P	CGI_10000536	NA	LHPL3_DANRE Lipoma HMGIC fusion partner-like 3 protein OS=Danio rerio GN=lhfpl3 PE=2 SV=1	sp|Q6DHB5|LHPL3_DANRE
gonads_contig_369654_N	CGI_10000541	GO:0009168; purine ribonucleoside monophosphate biosynthetic process; Biological Process GO:0019239; deaminase activity; Molecular Function	AMPD2_RAT AMP deaminase 2 OS=Rattus norvegicus GN=Ampd2 PE=2 SV=2	sp|Q02356|AMPD2_RAT
gonads_contig_179173_N	CGI_10000577	GO:0005622; intracellular; Cellular Component GO:0008270; zinc ion binding; Molecular Function	PRDM9_HUMAN Histone-lysine N-methyltransferase PRDM9 OS=Homo sapiens GN=PRDM9 PE=2 SV=2
gonads_contig_459206_N	CGI_10000581	GO:0006810; transport; Biological Process GO:0016021; integral to membrane; Cellular Component	TMED9_HUMAN Transmembrane emp24 domain-containing protein 9 OS=Homo sapiens GN=TMED9 PE=1 SV=2	sp|B4PVC6|TMEDE_DROYA
gonads_contig_368873_P	CGI_10000590	GO:0003924; GTPase activity; Molecular Function GO:0005525; GTP binding; Molecular Function	RRF2M_BOVIN Ribosome-releasing factor 2, mitochondrial OS=Bos taurus GN=GFM2 PE=2 SV=1	sp|Q8R2Q4|RRF2M_MOUSE
gonads_contig_462454_P	CGI_10000590	GO:0003924; GTPase activity; Molecular Function GO:0005525; GTP binding; Molecular Function	RRF2M_BOVIN Ribosome-releasing factor 2, mitochondrial OS=Bos taurus GN=GFM2 PE=2 SV=1	sp|Q5R600|RRF2M_PONAB
gonads_contig_127163_N	CGI_10000595	GO:0003735; structural constituent of ribosome; Molecular Function GO:0005840; ribosome; Cellular Component GO:0006412; translation; Biological Process	RL12_HUMAN 60S ribosomal protein L12 OS=Homo sapiens GN=RPL12 PE=1 SV=1	sp|P23358|RL12_RAT
gonads_contig_29180_P	CGI_10000595	GO:0003735; structural constituent of ribosome; Molecular Function GO:0005840; ribosome; Cellular Component GO:0006412; translation; Biological Process	RL12_HUMAN 60S ribosomal protein L12 OS=Homo sapiens GN=RPL12 PE=1 SV=1	sp|P30050|RL12_HUMAN
gonads_contig_420147_N	CGI_10000611	GO:0005856; cytoskeleton; Cellular Component GO:0030833; regulation of actin filament polymerization; Biological Process	ARPC5_MOUSE Actin-related protein 2/3 complex subunit 5 OS=Mus musculus GN=Arpc5 PE=2 SV=3	sp|Q4KLF8|ARPC5_RAT
gonads_contig_62526_P	CGI_10000633	GO:0005515; protein binding; Molecular Function	SUMO3_XENTR Small ubiquitin-related modifier 3 OS=Xenopus tropicalis GN=sumo3 PE=3 SV=1	sp|Q6DK72|SUMO3_XENTR
gonads_contig_18914_P	CGI_10000639	GO:0005634; nucleus; Cellular Component GO:0005643; nuclear pore; Cellular Component GO:0005737; cytoplasm; Cellular Component GO:0006606; protein import into nucleus; Biological Process GO:0006886; intracellular protein transport; Biological Process GO:0008565; protein transporter activity; Molecular Function	SPN1_HUMAN Snurportin-1 OS=Homo sapiens GN=SNUPN PE=1 SV=1	sp|Q68FP5|SPN1_RAT
gonads_contig_277074_P	CGI_10000683	GO:0016491; oxidoreductase activity; Molecular Function	PDPR_HUMAN Pyruvate dehydrogenase phosphatase regulatory subunit, mitochondrial OS=Homo sapiens GN=PDPR PE=1 SV=2	sp|Q8NCN5|PDPR_HUMAN
gonads_contig_443159_N	CGI_10000709	GO:0005525; GTP binding; Molecular Function	GIMA4_HUMAN GTPase IMAP family member 4 OS=Homo sapiens GN=GIMAP4 PE=1 SV=1	sp|O81025|P2A03_ARATH
gonads_contig_158817_N	CGI_10000720	NA	SBNO1_CHICK Protein strawberry notch homolog 1 OS=Gallus gallus GN=SBNO1 PE=2 SV=1	sp|Q7TNB8|SBNO2_MOUSE
gonads_contig_3238_N	CGI_10000725	NA	NA	sp|Q8TGM7|ART2_YEAST
gonads_contig_411263_AS	CGI_10000725	NA	NA	sp|Q6CQE5|TAR1_KLULA
gonads_contig_98547_AS	CGI_10000725	NA	NA	sp|Q8TGM6|TAR1_YEAST
gonads_contig_393969_AS	CGI_10000727	NA	NA
gonads_contig_149512_N	CGI_10000734	NA	NA
gonads_contig_131957_N	CGI_10000746	0	0
gonads_contig_412297_N	CGI_10000748	GO:0004143; diacylglycerol kinase activity; Molecular Function GO:0007205; activation of protein kinase C activity by G-protein coupled receptor protein signaling pathway; Biological Process	CERK1_HUMAN Ceramide kinase OS=Homo sapiens GN=CERK PE=1 SV=1	sp|Q8TCT0|CERK1_HUMAN
gonads_contig_383019_P	CGI_10000751	NA	MON2_HUMAN Protein MON2 homolog OS=Homo sapiens GN=MON2 PE=1 SV=2	sp|Q7Z3U7|MON2_HUMAN
gonads_contig_90709_P	CGI_10000776	GO:0005956; protein kinase CK2 complex; Cellular Component GO:0019887; protein kinase regulator activity; Molecular Function	CSK2B_DANRE Casein kinase II subunit beta OS=Danio rerio GN=csnk2b PE=2 SV=1
gonads_contig_499345_P	CGI_10000783	NA	NA
gonads_contig_503280_N	CGI_10000790	GO:0004672; protein kinase activity; Molecular Function GO:0005524; ATP binding; Molecular Function GO:0006468; protein phosphorylation; Biological Process	MET_RHIFE Hepatocyte growth factor receptor OS=Rhinolophus ferrumequinum GN=MET PE=3 SV=1	sp|P18460|FGFR3_CHICK
gonads_contig_384534_P	CGI_10000793	NA	NA	sp|Q6NRG6|SAS6_XENLA
gonads_contig_243860_N	CGI_10000817	NA	TRIM3_MOUSE Tripartite motif-containing protein 3 OS=Mus musculus GN=Trim3 PE=1 SV=1
gonads_contig_26223_P	CGI_10000823	GO:0005515; protein binding; Molecular Function	CAPR2_DANRE Caprin-2 OS=Danio rerio GN=caprin2 PE=2 SV=1	sp|Q9D8U4|C1QT2_MOUSE
gonads_contig_33306_P	CGI_10000823	GO:0005515; protein binding; Molecular Function	CAPR2_DANRE Caprin-2 OS=Danio rerio GN=caprin2 PE=2 SV=1	sp|Q86Z23|C1QL4_HUMAN
gonads_contig_438843_P	CGI_10000823	GO:0005515; protein binding; Molecular Function	CAPR2_DANRE Caprin-2 OS=Danio rerio GN=caprin2 PE=2 SV=1	sp|Q9BXJ4|C1QT3_HUMAN
gonads_contig_447328_P	CGI_10000838	GO:0005515; protein binding; Molecular Function	NA	sp|Q967D7|TUTL_DROME
gonads_contig_16712_P	CGI_10000850	GO:0005622; intracellular; Cellular Component GO:0008270; zinc ion binding; Molecular Function	NA	sp|Q54PM6|Y8605_DICDI
gonads_contig_185055_N	CGI_10000851	GO:0003677; DNA binding; Molecular Function GO:0003899; DNA-directed RNA polymerase activity; Molecular Function GO:0006350; transcription; Biological Process	RPC3_BOVIN DNA-directed RNA polymerase III subunit RPC3 OS=Bos taurus GN=POLR3C PE=2 SV=1	sp|Q2TBL4|RPC3_BOVIN
gonads_contig_79869_P	CGI_10000851	GO:0003677; DNA binding; Molecular Function GO:0003899; DNA-directed RNA polymerase activity; Molecular Function GO:0006350; transcription; Biological Process	RPC3_BOVIN DNA-directed RNA polymerase III subunit RPC3 OS=Bos taurus GN=POLR3C PE=2 SV=1	sp|Q5XIL3|RPC3_RAT
gonads_contig_403060_P	CGI_10000879	NA	MGLL_RAT Monoglyceride lipase OS=Rattus norvegicus GN=Mgll PE=1 SV=1	sp|Q8R431|MGLL_RAT
gonads_contig_479001_P	CGI_10000879	NA	MGLL_RAT Monoglyceride lipase OS=Rattus norvegicus GN=Mgll PE=1 SV=1	sp|O35678|MGLL_MOUSE
gonads_contig_381268_N	CGI_10000880	0	0
gonads_contig_20337_N	CGI_10000886	GO:0000166; nucleotide binding; Molecular Function GO:0005524; ATP binding; Molecular Function GO:0006810; transport; Biological Process GO:0016021; integral to membrane; Cellular Component GO:0016887; ATPase activity; Molecular Function GO:0017111; nucleoside-triphosphatase activity; Molecular Function GO:0042626; ATPase activity, coupled to transmembrane movement of substances; Molecular Functi…	MDR1_HUMAN Multidrug resistance protein 1 OS=Homo sapiens GN=ABCB1 PE=1 SV=3	sp|P43245|MDR1_RAT
gonads_contig_177471_P	CGI_10000897	GO:0003824; catalytic activity; Molecular Function GO:0005975; carbohydrate metabolic process; Biological Process	ATHL1_MOUSE Acid trehalase-like protein 1 OS=Mus musculus GN=Athl1 PE=2 SV=1	sp|A0JMP0|ATHL1_DANRE
gonads_contig_183697_P	CGI_10000897	GO:0003824; catalytic activity; Molecular Function GO:0005975; carbohydrate metabolic process; Biological Process	ATHL1_MOUSE Acid trehalase-like protein 1 OS=Mus musculus GN=Athl1 PE=2 SV=1	sp|A0JMP0|ATHL1_DANRE
gonads_contig_439955_N	CGI_10000897	GO:0003824; catalytic activity; Molecular Function GO:0005975; carbohydrate metabolic process; Biological Process	ATHL1_MOUSE Acid trehalase-like protein 1 OS=Mus musculus GN=Athl1 PE=2 SV=1	sp|A0JMP0|ATHL1_DANRE
gonads_contig_113328_N	CGI_10000902	NA	C1D_HUMAN Nuclear nucleic acid-binding protein C1D OS=Homo sapiens GN=C1D PE=1 SV=1	sp|Q5ZHS3|C1D_CHICK
gonads_contig_356356_N	CGI_10000921	GO:0005515; protein binding; Molecular Function	GPRS_DROME Serine-enriched protein OS=Drosophila melanogaster GN=gprs PE=4 SV=3	sp|O61366|GPRS_DROME
gonads_contig_445423_N	CGI_10000921	GO:0005515; protein binding; Molecular Function	GPRS_DROME Serine-enriched protein OS=Drosophila melanogaster GN=gprs PE=4 SV=3	sp|O61366|GPRS_DROME
gonads_contig_386223_P	CGI_10000935	GO:0003676; nucleic acid binding; Molecular Function GO:0004386; helicase activity; Molecular Function GO:0005524; ATP binding; Molecular Function GO:0008026; ATP-dependent helicase activity; Molecular Function	DHX15_MOUSE Putative pre-mRNA-splicing factor ATP-dependent RNA helicase DHX15 OS=Mus musculus GN=Dhx15 PE=2 SV=2	sp|Q5RAZ4|DHX15_PONAB
gonads_contig_462180_N	CGI_10000941	NA	DEN1B_MOUSE DENN domain-containing protein 1B OS=Mus musculus GN=Dennd1b PE=2 SV=2	sp|Q6P3S1|DEN1B_HUMAN
gonads_contig_76052_P	CGI_10000955	NA	BOLA3_MOUSE BolA-like protein 3 OS=Mus musculus GN=Bola3 PE=2 SV=1	sp|Q8CEI1|BOLA3_MOUSE
gonads_contig_23678_P	CGI_10000979	GO:0005515; protein binding; Molecular Function	SETD8_DROME Histone-lysine N-methyltransferase pr-set7 OS=Drosophila melanogaster GN=pr-set7 PE=1 SV=2	sp|Q071E0|SET8A_DANRE
gonads_contig_162536_N	CGI_10000983	GO:0005515; protein binding; Molecular Function	C1QT3_HUMAN Complement C1q tumor necrosis factor-related protein 3 OS=Homo sapiens GN=C1QTNF3 PE=1 SV=1	sp|Q02105|C1QC_MOUSE
gonads_contig_55274_P	CGI_10000993	GO:0003824; catalytic activity; Molecular Function GO:0008152; metabolic process; Biological Process	PGP_BOVIN Phosphoglycolate phosphatase OS=Bos taurus GN=PGP PE=2 SV=1	sp|Q5F4B1|PGP_CHICK
gonads_contig_64735_N	CGI_10000993	GO:0003824; catalytic activity; Molecular Function GO:0008152; metabolic process; Biological Process	PGP_BOVIN Phosphoglycolate phosphatase OS=Bos taurus GN=PGP PE=2 SV=1	sp|Q8CHP8|PGP_MOUSE
gonads_contig_399810_N	CGI_10000995	NA	NDE1_MOUSE Nuclear distribution protein nudE homolog 1 OS=Mus musculus GN=Nde1 PE=1 SV=1	sp|Q5ZKH4|NDEL1_CHICK
gonads_contig_46621_N	CGI_10000998	GO:0005515; protein binding; Molecular Function	TENX_HUMAN Tenascin-X OS=Homo sapiens GN=TNXB PE=1 SV=2	sp|P59222|SREC2_MOUSE
gonads_contig_14743_N	CGI_10001001	GO:0005525; GTP binding; Molecular Function GO:0005622; intracellular; Cellular Component GO:0006886; intracellular protein transport; Biological Process GO:0007264; small GTPase mediated signal transduction; Biological Process	SAR1_CAEEL GTP-binding protein SAR1 OS=Caenorhabditis elegans GN=ZK180.4 PE=2 SV=1	sp|Q5PYH3|SAR1B_PIG
gonads_contig_154115_N	CGI_10001010	GO:0016020; membrane; Cellular Component	CC50A_CHICK Cell cycle control protein 50A OS=Gallus gallus GN=TMEM30A PE=2 SV=1	sp|Q6AY41|CC50A_RAT
gonads_contig_100606_P	CGI_10001013	NA	MOB2_MOUSE Mps one binder kinase activator-like 2 OS=Mus musculus GN=Mob2 PE=2 SV=1	sp|Q8VI63|MOB2_MOUSE
gonads_contig_382020_P	CGI_10001013	NA	MOB2_MOUSE Mps one binder kinase activator-like 2 OS=Mus musculus GN=Mob2 PE=2 SV=1	sp|Q8VI63|MOB2_MOUSE
gonads_contig_144511_N	CGI_10001021	GO:0003810; protein-glutamine gamma-glutamyltransferase activity; Molecular Function GO:0018149; peptide cross-linking; Biological Process	TGM1_MOUSE Protein-glutamine gamma-glutamyltransferase K OS=Mus musculus GN=Tgm1 PE=1 SV=2	sp|Q05187|TGMH_TACTR
gonads_contig_81130_P	CGI_10001023	GO:0008146; sulfotransferase activity; Molecular Function	CHSTF_HUMAN Carbohydrate sulfotransferase 15 OS=Homo sapiens GN=CHST15 PE=1 SV=1
gonads_contig_393241_N	CGI_10001026	GO:0003824; catalytic activity; Molecular Function GO:0008152; metabolic process; Biological Process GO:0008484; sulfuric ester hydrolase activity; Molecular Function	ARSB_RAT Arylsulfatase B OS=Rattus norvegicus GN=Arsb PE=2 SV=2	sp|P50430|ARSB_RAT
gonads_contig_55222_P	CGI_10001026	GO:0003824; catalytic activity; Molecular Function GO:0008152; metabolic process; Biological Process GO:0008484; sulfuric ester hydrolase activity; Molecular Function	ARSB_RAT Arylsulfatase B OS=Rattus norvegicus GN=Arsb PE=2 SV=2	sp|Q5FYB0|ARSJ_HUMAN
gonads_contig_164628_P	CGI_10001049	GO:0016020; membrane; Cellular Component GO:0030001; metal ion transport; Biological Process GO:0046873; metal ion transmembrane transporter activity; Molecular Function GO:0055085; transmembrane transport; Biological Process	CSUP_DROME Protein catecholamines up OS=Drosophila melanogaster GN=Catsup PE=1 SV=1
gonads_contig_49701_P	CGI_10001050	GO:0004672; protein kinase activity; Molecular Function GO:0004674; protein serine/threonine kinase activity; Molecular Function GO:0005515; protein binding; Molecular Function GO:0005524; ATP binding; Molecular Function GO:0006468; protein phosphorylation; Biological Process	ROR1_HUMAN Tyrosine-protein kinase transmembrane receptor ROR1 OS=Homo sapiens GN=ROR1 PE=2 SV=2	sp|Q01973|ROR1_HUMAN
gonads_contig_175486_N	CGI_10001052	GO:0008237; metallopeptidase activity; Molecular Function GO:0008270; zinc ion binding; Molecular Function	AMPO_HUMAN Aminopeptidase O OS=Homo sapiens GN=AOPEP PE=1 SV=2	sp|P69527|AMPO_RAT
gonads_contig_480260_P	CGI_10001069	NA	NA	sp|P14543|NID1_HUMAN
gonads_contig_442768_P	CGI_10001074	GO:0055085; transmembrane transport; Biological Process	MT12B_DANRE Monocarboxylate transporter 12-B OS=Danio rerio GN=slc16a12b PE=2 SV=1	sp|Q5ZJU0|MOT9_CHICK
gonads_contig_76522_P	CGI_10001078	GO:0003824; catalytic activity; Molecular Function GO:0009987; cellular process; Biological Process	MOXD2_HUMAN Putative DBH-like monooxygenase protein 2 OS=Homo sapiens GN=MOXD2 PE=5 SV=1	sp|Q9VUY0|MOX11_DROME
gonads_contig_205247_P	CGI_10001094	GO:0005622; intracellular; Cellular Component GO:0008270; zinc ion binding; Molecular Function	GFI1_RAT Zinc finger protein Gfi-1 OS=Rattus norvegicus GN=Gfi1 PE=2 SV=1	sp|A2A935|PRD16_MOUSE
gonads_contig_396632_N	CGI_10001109	NA	HEBP2_HUMAN Heme-binding protein 2 OS=Homo sapiens GN=HEBP2 PE=1 SV=1
gonads_contig_174004_P	CGI_10001119	GO:0003677; DNA binding; Molecular Function	XERD_SELRU Integrase/recombinase xerD homolog OS=Selenomonas ruminantium GN=xerD PE=3 SV=1	sp|O50655|XERD_SELRU
gonads_contig_34040_N	CGI_10001119	GO:0003677; DNA binding; Molecular Function	XERD_SELRU Integrase/recombinase xerD homolog OS=Selenomonas ruminantium GN=xerD PE=3 SV=1	sp|O50655|XERD_SELRU
gonads_contig_189625_P	CGI_10001122	GO:0004888; transmembrane receptor activity; Molecular Function GO:0007165; signal transduction; Biological Process GO:0031224; intrinsic to membrane; Cellular Component GO:0045087; innate immune response; Biological Process	TLR22_CHICK Toll-like receptor 2 type-2 OS=Gallus gallus GN=TLR2-2 PE=2 SV=1	sp|Q9DGB6|TLR22_CHICK
gonads_contig_75375_P	CGI_10001125	GO:0006629; lipid metabolic process; Biological Process GO:0016788; hydrolase activity, acting on ester bonds; Molecular Function	NA
gonads_contig_443322_N	CGI_10001132	GO:0005515; protein binding; Molecular Function GO:0005622; intracellular; Cellular Component GO:0008270; zinc ion binding; Molecular Function	TRI56_MOUSE Tripartite motif-containing protein 56 OS=Mus musculus GN=Trim56 PE=1 SV=1
gonads_contig_431631_P	CGI_10001150	NA	PGAP2_BOVIN Post-GPI attachment to proteins factor 2 OS=Bos taurus GN=PGAP2 PE=2 SV=1	sp|Q9UHJ9|PGAP2_HUMAN
gonads_contig_135989_N	CGI_10001170	GO:0003824; catalytic activity; Molecular Function GO:0008152; metabolic process; Biological Process	ODPB_HUMAN Pyruvate dehydrogenase E1 component subunit beta, mitochondrial OS=Homo sapiens GN=PDHB PE=1 SV=3	sp|Q38799|ODPB_ARATH
gonads_contig_243106_N	CGI_10001177	NA	CA066_MOUSE UPF0431 protein C1orf66 homolog OS=Mus musculus PE=2 SV=1	sp|Q6NXH8|CL026_MOUSE
gonads_contig_24949_P	CGI_10001177	NA	CA066_MOUSE UPF0431 protein C1orf66 homolog OS=Mus musculus PE=2 SV=1	sp|Q6NXH8|CL026_MOUSE
gonads_contig_34964_S	CGI_10001177	NA	CA066_MOUSE UPF0431 protein C1orf66 homolog OS=Mus musculus PE=2 SV=1	sp|Q96FB5|RRNAD_HUMAN
gonads_contig_445495_P	CGI_10001190	NA	D2_DICDI cAMP-regulated D2 protein OS=Dictyostelium discoideum GN=D2 PE=2 SV=3	sp|P18142|D2_DICDI
gonads_contig_10418_P	CGI_10001199	GO:0003677; DNA binding; Molecular Function GO:0003899; DNA-directed RNA polymerase activity; Molecular Function GO:0006351; transcription, DNA-dependent; Biological Process	RPAB2_PONAB DNA-directed RNA polymerases I, II, and III subunit RPABC2 OS=Pongo abelii GN=POLR2F PE=2 SV=1	sp|Q32PE0|RPAB2_BOVIN
gonads_contig_21310_P	CGI_10001203	GO:0003824; catalytic activity; Molecular Function GO:0004008; copper-exporting ATPase activity; Molecular Function GO:0005524; ATP binding; Molecular Function GO:0006754; ATP biosynthetic process; Biological Process GO:0008152; metabolic process; Biological Process GO:0015662; ATPase activity, coupled to transmembrane movement of ions, phosphorylative mechanism; Molecular Function GO:0016020; me…	ATP7A_RAT Copper-transporting ATPase 1 OS=Rattus norvegicus GN=Atp7a PE=1 SV=1	sp|P70705|ATP7A_RAT
gonads_contig_403186_N	CGI_10001217	GO:0005622; intracellular; Cellular Component GO:0008270; zinc ion binding; Molecular Function	POGZ_MOUSE Pogo transposable element with ZNF domain OS=Mus musculus GN=Pogz PE=1 SV=2	sp|P35663|CYLC1_HUMAN
gonads_contig_168052_P	CGI_10001226	GO:0005515; protein binding; Molecular Function	TENX_HUMAN Tenascin-X OS=Homo sapiens GN=TNXB PE=1 SV=2	sp|A8XMW6|CED1_CAEBR
gonads_contig_349186_N	CGI_10001227	GO:0005515; protein binding; Molecular Function	CK065_MOUSE Uncharacterized protein C11orf65 homolog OS=Mus musculus PE=2 SV=1	sp|Q9D4W2|CK065_MOUSE
gonads_contig_67873_N	CGI_10001227	GO:0005515; protein binding; Molecular Function	CK065_MOUSE Uncharacterized protein C11orf65 homolog OS=Mus musculus PE=2 SV=1	sp|Q58EL2|TMM35_DANRE
gonads_contig_202914_N	CGI_10001228	GO:0003824; catalytic activity; Molecular Function	LANC3_MOUSE LanC-like protein 3 OS=Mus musculus GN=Lancl3 PE=2 SV=2	sp|Q9QX69|LANC1_RAT
gonads_contig_29592_N	CGI_10001245	GO:0005509; calcium ion binding; Molecular Function GO:0005576; extracellular region; Cellular Component GO:0007160; cell-matrix adhesion; Biological Process	EPDR1_BOVIN Mammalian ependymin-related protein 1 OS=Bos taurus GN=EPDR1 PE=2 SV=1	sp|Q9UM22|EPDR1_HUMAN
gonads_contig_483299_P	CGI_10001262	GO:0005622; intracellular; Cellular Component	RFC1_HUMAN Replication factor C subunit 1 OS=Homo sapiens GN=RFC1 PE=1 SV=4	sp|A0KHL9|DNLJ_AERHH
gonads_contig_313669_P	CGI_10001263	GO:0005216; ion channel activity; Molecular Function GO:0006811; ion transport; Biological Process GO:0016020; membrane; Cellular Component GO:0055085; transmembrane transport; Biological Process	ITPR1_RAT Inositol 1,4,5-trisphosphate receptor type 1 OS=Rattus norvegicus GN=Itpr1 PE=1 SV=2	sp|Q9TU34|ITPR1_BOVIN
gonads_contig_270651_N	CGI_10001274	0	0
gonads_contig_122541_P	CGI_10001281	GO:0003824; catalytic activity; Molecular Function GO:0004553; hydrolase activity, hydrolyzing O-glycosyl compounds; Molecular Function GO:0005975; carbohydrate metabolic process; Biological Process GO:0030246; carbohydrate binding; Molecular Function	GUN4_THEFU Endoglucanase E-4 OS=Thermomonospora fusca GN=celD PE=1 SV=2
gonads_contig_46286_P	CGI_10001310	GO:0005515; protein binding; Molecular Function GO:0008152; metabolic process; Biological Process GO:0016491; oxidoreductase activity; Molecular Function GO:0055114; oxidation-reduction process; Biological Process	HSDL1_HUMAN Inactive hydroxysteroid dehydrogenase-like protein 1 OS=Homo sapiens GN=HSDL1 PE=1 SV=2	sp|Q5R7K0|HSDL1_PONAB
gonads_contig_395486_P	CGI_10001311	GO:0005515; protein binding; Molecular Function	ANK3_HUMAN Ankyrin-3 OS=Homo sapiens GN=ANK3 PE=1 SV=3	sp|Q502K3|ANR52_DANRE
gonads_contig_96690_P	CGI_10001316	GO:0003676; nucleic acid binding; Molecular Function GO:0008270; zinc ion binding; Molecular Function	S12IP_DANRE Protein SFRS12IP1 OS=Danio rerio GN=sfrs12ip1 PE=2 SV=1	sp|Q3B7G7|SR1IP_DANRE
gonads_contig_28102_P	CGI_10001321	GO:0004672; protein kinase activity; Molecular Function GO:0005524; ATP binding; Molecular Function GO:0006468; protein phosphorylation; Biological Process	FPS_DROME Tyrosine-protein kinase Fps85D OS=Drosophila melanogaster GN=Fps85D PE=1 SV=3	sp|P97504|BMX_MOUSE
gonads_contig_451180_P	CGI_10001331	GO:0004252; serine-type endopeptidase activity; Molecular Function GO:0016021; integral to membrane; Cellular Component	RHBL2_HUMAN Rhomboid-related protein 2 OS=Homo sapiens GN=RHBDL2 PE=1 SV=2	sp|P58872|RHBL3_HUMAN
gonads_contig_73635_P	CGI_10001331	GO:0004252; serine-type endopeptidase activity; Molecular Function GO:0016021; integral to membrane; Cellular Component	RHBL2_HUMAN Rhomboid-related protein 2 OS=Homo sapiens GN=RHBDL2 PE=1 SV=2	sp|Q9NX52|RHBL2_HUMAN
gonads_contig_356279_P	CGI_10001334	NA	RPP40_MOUSE Ribonuclease P protein subunit p40 OS=Mus musculus GN=Rpp40 PE=2 SV=2	sp|O75818|RPP40_HUMAN
gonads_contig_22517_P	CGI_10001338	NA	NA
gonads_contig_87475_N	CGI_10001341	GO:0016021; integral to membrane; Cellular Component	TSN6_BOVIN Tetraspanin-6 OS=Bos taurus GN=TSPAN6 PE=2 SV=1
gonads_contig_42766_P	CGI_10001342	GO:0004888; transmembrane receptor activity; Molecular Function GO:0004930; G-protein coupled receptor activity; Molecular Function GO:0007166; cell surface receptor linked signaling pathway; Biological Process GO:0007186; G-protein coupled receptor protein signaling pathway; Biological Process GO:0016020; membrane; Cellular Component	GP112_HUMAN Probable G-protein coupled receptor 112 OS=Homo sapiens GN=GPR112 PE=2 SV=2	sp|Q8IZF6|GP112_HUMAN
gonads_contig_479989_P	CGI_10001344	NA	MGST3_MOUSE Microsomal glutathione S-transferase 3 OS=Mus musculus GN=Mgst3 PE=1 SV=1	sp|Q9CPU4|MGST3_MOUSE
gonads_contig_44761_AS	CGI_10001345	NA	DONS_MOUSE Protein downstream neighbor of Son OS=Mus musculus GN=Donson PE=2 SV=2	sp|Q9NYP3|DONS_HUMAN
gonads_contig_135595_N	CGI_10001346	GO:0004888; transmembrane receptor activity; Molecular Function GO:0007165; signal transduction; Biological Process GO:0031224; intrinsic to membrane; Cellular Component GO:0045087; innate immune response; Biological Process	TLR13_MOUSE Toll-like receptor 13 OS=Mus musculus GN=Tlr13 PE=2 SV=1
gonads_contig_469296_P	CGI_10001347	GO:0004672; protein kinase activity; Molecular Function GO:0005524; ATP binding; Molecular Function GO:0006468; protein phosphorylation; Biological Process	TTBK1_HUMAN Tau-tubulin kinase 1 OS=Homo sapiens GN=TTBK1 PE=1 SV=2	sp|Q6PCN3|TTBK1_MOUSE
gonads_contig_106033_P	CGI_10001352	GO:0005102; receptor binding; Molecular Function GO:0007165; signal transduction; Biological Process	FCN2_RAT Ficolin-2 OS=Rattus norvegicus GN=Fcn2 PE=2 SV=1
gonads_contig_186740_P	CGI_10001355	GO:0003676; nucleic acid binding; Molecular Function	NA
gonads_contig_422871_N	CGI_10001357	NA	KY_MOUSE Kyphoscoliosis peptidase OS=Mus musculus GN=Ky PE=1 SV=1	sp|Q8C8H8|KY_MOUSE
gonads_contig_81580_P	CGI_10001373	NA	IKKA_XENTR Inhibitor of nuclear factor kappa-B kinase subunit alpha OS=Xenopus tropicalis GN=chuk PE=2 SV=1	sp|Q28DZ1|IKKA_XENTR
gonads_contig_410447_N	CGI_10001375	GO:0016491; oxidoreductase activity; Molecular Function	OXDD_BOVIN D-aspartate oxidase OS=Bos taurus GN=DDO PE=1 SV=2	sp|A3KCL7|OXDD_PIG
gonads_contig_396326_P	CGI_10001377	NA	NA
gonads_contig_457708_P	CGI_10001381	GO:0005515; protein binding; Molecular Function GO:0005622; intracellular; Cellular Component GO:0007165; signal transduction; Biological Process GO:0042981; regulation of apoptosis; Biological Process	CRADD_MOUSE Death domain-containing protein CRADD OS=Mus musculus GN=Cradd PE=2 SV=2	sp|O88843|CRADD_MOUSE
gonads_contig_26643_N	CGI_10001391	GO:0055085; transmembrane transport; Biological Process	MOT10_DANRE Monocarboxylate transporter 10 OS=Danio rerio GN=slc16a10 PE=2 SV=1	sp|Q8K1P8|MOT8_RAT
gonads_contig_13838_P	CGI_10001398	GO:0004888; transmembrane receptor activity; Molecular Function GO:0004930; G-protein coupled receptor activity; Molecular Function GO:0007166; cell surface receptor linked signaling pathway; Biological Process GO:0007186; G-protein coupled receptor protein signaling pathway; Biological Process GO:0016020; membrane; Cellular Component	GP157_HUMAN Probable G-protein coupled receptor 157 OS=Homo sapiens GN=GPR157 PE=1 SV=2
gonads_contig_32286_P	CGI_10001414	0	0	sp|O60290|ZN862_HUMAN
gonads_contig_418971_P	CGI_10001432	GO:0005515; protein binding; Molecular Function	KLH24_HUMAN Kelch-like protein 24 OS=Homo sapiens GN=KLHL24 PE=2 SV=1	sp|Q8WZ60|KLHL6_HUMAN
gonads_contig_237133_N	CGI_10001445	0	0
gonads_contig_13865_P	CGI_10001449	NA	NOX3_HUMAN NADPH oxidase 3 OS=Homo sapiens GN=NOX3 PE=1 SV=1	sp|Q9HBY0|NOX3_HUMAN
gonads_contig_413559_P	CGI_10001450	NA	LSM10_MOUSE U7 snRNA-associated Sm-like protein LSm10 OS=Mus musculus GN=Lsm10 PE=2 SV=1	sp|Q969L4|LSM10_HUMAN
gonads_contig_228188_N	CGI_10001456	NA	PNMA5_MOUSE Paraneoplastic antigen-like protein 5 OS=Mus musculus GN=Pnma5 PE=2 SV=2	sp|A5DXA0|NST1_LODEL
gonads_contig_24542_P	CGI_10001456	NA	PNMA5_MOUSE Paraneoplastic antigen-like protein 5 OS=Mus musculus GN=Pnma5 PE=2 SV=2	sp|P04323|POL3_DROME
gonads_contig_42187_N	CGI_10001456	NA	PNMA5_MOUSE Paraneoplastic antigen-like protein 5 OS=Mus musculus GN=Pnma5 PE=2 SV=2	sp|P04323|POL3_DROME
gonads_contig_178186_P	CGI_10001460	GO:0005622; intracellular; Cellular Component GO:0008270; zinc ion binding; Molecular Function	TRIM2_HUMAN Tripartite motif-containing protein 2 OS=Homo sapiens GN=TRIM2 PE=1 SV=1
gonads_contig_287051_N	CGI_10001461	GO:0005622; intracellular; Cellular Component GO:0008270; zinc ion binding; Molecular Function	TRIM2_HUMAN Tripartite motif-containing protein 2 OS=Homo sapiens GN=TRIM2 PE=1 SV=1
gonads_contig_349926_P	CGI_10001466	GO:0005524; ATP binding; Molecular Function GO:0006464; protein modification process; Biological Process GO:0008641; small protein activating enzyme activity; Molecular Function	UBA1_BOVIN Ubiquitin-like modifier-activating enzyme 1 OS=Bos taurus GN=UBA1 PE=2 SV=1	sp|P22314|UBA1_HUMAN
gonads_contig_9727_P	CGI_10001469	0	0	sp|P21329|RTJK_DROFU
gonads_contig_83375_P	CGI_10001486	NA	MEG11_HUMAN Multiple epidermal growth factor-like domains 11 OS=Homo sapiens GN=MEGF11 PE=2 SV=3	sp|Q80V70|MEGF6_MOUSE
gonads_contig_20865_P	CGI_10001530	GO:0003810; protein-glutamine gamma-glutamyltransferase activity; Molecular Function GO:0018149; peptide cross-linking; Biological Process	TGM1_RAT Protein-glutamine gamma-glutamyltransferase K OS=Rattus norvegicus GN=Tgm1 PE=2 SV=1	sp|Q9GLK0|TGM1_CANFA
gonads_contig_23365_P	CGI_10001543	GO:0005634; nucleus; Cellular Component GO:0030528; transcription regulator activity; Molecular Function GO:0045449; regulation of transcription; Biological Process	OLIG3_HUMAN Oligodendrocyte transcription factor 3 OS=Homo sapiens GN=OLIG3 PE=2 SV=2	sp|Q90XB3|OLIG2_CHICK
gonads_contig_466134_N	CGI_10001544	GO:0003676; nucleic acid binding; Molecular Function	BOULE_DROME Protein boule OS=Drosophila melanogaster GN=bol PE=1 SV=1	sp|Q24207|BOULE_DROME
gonads_contig_125598_P	CGI_10001554	GO:0003676; nucleic acid binding; Molecular Function GO:0004386; helicase activity; Molecular Function GO:0005524; ATP binding; Molecular Function GO:0008026; ATP-dependent helicase activity; Molecular Function	IF4A2_RAT Eukaryotic initiation factor 4A-II OS=Rattus norvegicus GN=Eif4a2 PE=1 SV=1	sp|Q5R5F5|IF4A1_PONAB
gonads_contig_3110_N	CGI_10001554	GO:0003676; nucleic acid binding; Molecular Function GO:0004386; helicase activity; Molecular Function GO:0005524; ATP binding; Molecular Function GO:0008026; ATP-dependent helicase activity; Molecular Function	IF4A2_RAT Eukaryotic initiation factor 4A-II OS=Rattus norvegicus GN=Eif4a2 PE=1 SV=1	sp|Q5RKI1|IF4A2_RAT
gonads_contig_52770_P	CGI_10001557	GO:0005515; protein binding; Molecular Function	C1QB_HUMAN Complement C1q subcomponent subunit B OS=Homo sapiens GN=C1QB PE=1 SV=2	sp|Q9BXJ4|C1QT3_HUMAN
gonads_contig_35650_P	CGI_10001567	NA	CO038_BOVIN UPF0552 protein C15orf38 homolog OS=Bos taurus PE=2 SV=1	sp|Q6DJ71|CO038_XENTR
gonads_contig_28875_P	CGI_10001573	GO:0003700; sequence-specific DNA binding transcription factor activity; Molecular Function GO:0005634; nucleus; Cellular Component GO:0006355; regulation of transcription, DNA-dependent; Biological Process GO:0043565; sequence-specific DNA binding; Molecular Function GO:0046983; protein dimerization activity; Molecular Function	NA
gonads_contig_40530_P	CGI_10001588	GO:0003824; catalytic activity; Molecular Function GO:0004553; hydrolase activity, hydrolyzing O-glycosyl compounds; Molecular Function GO:0004559; alpha-mannosidase activity; Molecular Function GO:0005975; carbohydrate metabolic process; Biological Process GO:0006013; mannose metabolic process; Biological Process GO:0008270; zinc ion binding; Molecular Function GO:0015923; mannosidase activity; …	MA2A1_MOUSE Alpha-mannosidase 2 OS=Mus musculus GN=Man2a1 PE=1 SV=1	sp|Q16706|MA2A1_HUMAN
gonads_contig_238483_P	CGI_10001597	GO:0004725; protein tyrosine phosphatase activity; Molecular Function GO:0006470; protein dephosphorylation; Biological Process GO:0016311; dephosphorylation; Biological Process GO:0016791; phosphatase activity; Molecular Function	PTPRZ_HUMAN Receptor-type tyrosine-protein phosphatase zeta OS=Homo sapiens GN=PTPRZ1 PE=1 SV=4	sp|Q80V70|MEGF6_MOUSE
gonads_contig_53399_P	CGI_10001604	GO:0004672; protein kinase activity; Molecular Function GO:0004674; protein serine/threonine kinase activity; Molecular Function GO:0004703; G-protein coupled receptor kinase activity; Molecular Function GO:0004871; signal transducer activity; Molecular Function GO:0005524; ATP binding; Molecular Function GO:0006468; protein phosphorylation; Biological Process GO:0007165; signal transduction; Bio…	GRK5_BOVIN G protein-coupled receptor kinase 5 OS=Bos taurus GN=GRK5 PE=2 SV=1	sp|P34947|GRK5_HUMAN
gonads_contig_8045_N	CGI_10001604	GO:0004672; protein kinase activity; Molecular Function GO:0004674; protein serine/threonine kinase activity; Molecular Function GO:0004703; G-protein coupled receptor kinase activity; Molecular Function GO:0004871; signal transducer activity; Molecular Function GO:0005524; ATP binding; Molecular Function GO:0006468; protein phosphorylation; Biological Process GO:0007165; signal transduction; Bio…	GRK5_BOVIN G protein-coupled receptor kinase 5 OS=Bos taurus GN=GRK5 PE=2 SV=1	sp|P34947|GRK5_HUMAN
gonads_contig_18796_P	CGI_10001612	NA	K0556_HUMAN Uncharacterized protein KIAA0556 OS=Homo sapiens GN=KIAA0556 PE=1 SV=3	sp|A1A5I1|F133_DANRE
gonads_contig_305585_P	CGI_10001616	GO:0005515; protein binding; Molecular Function GO:0005622; intracellular; Cellular Component GO:0008270; zinc ion binding; Molecular Function	PRD14_HUMAN PR domain zinc finger protein 14 OS=Homo sapiens GN=PRDM14 PE=2 SV=1	sp|P18714|ZG20_XENLA
gonads_contig_380336_N	CGI_10001616	GO:0005515; protein binding; Molecular Function GO:0005622; intracellular; Cellular Component GO:0008270; zinc ion binding; Molecular Function	PRD14_HUMAN PR domain zinc finger protein 14 OS=Homo sapiens GN=PRDM14 PE=2 SV=1	sp|Q9Y2H8|ZN510_HUMAN
gonads_contig_25298_P	CGI_10001633	GO:0005515; protein binding; Molecular Function	KLHL2_HUMAN Kelch-like protein 2 OS=Homo sapiens GN=KLHL2 PE=2 SV=2	sp|O95198|KLHL2_HUMAN
gonads_contig_27714_P	CGI_10001633	GO:0005515; protein binding; Molecular Function	KLHL2_HUMAN Kelch-like protein 2 OS=Homo sapiens GN=KLHL2 PE=2 SV=2	sp|Q2WGJ6|KLH38_HUMAN
gonads_contig_46930_N	CGI_10001633	GO:0005515; protein binding; Molecular Function	KLHL2_HUMAN Kelch-like protein 2 OS=Homo sapiens GN=KLHL2 PE=2 SV=2	sp|Q8BUL5|KLHL7_MOUSE
gonads_contig_20593_N	CGI_10001640	GO:0006950; response to stress; Biological Process	Y1101_SYNY3 Uncharacterized protein slr1101 OS=Synechocystis sp. (strain PCC 6803) GN=slr1101 PE=3 SV=1	sp|Q8LGG8|USPAL_ARATH
gonads_contig_81565_P	CGI_10001640	GO:0006950; response to stress; Biological Process	Y1101_SYNY3 Uncharacterized protein slr1101 OS=Synechocystis sp. (strain PCC 6803) GN=slr1101 PE=3 SV=1
gonads_contig_35636_N	CGI_10001642	GO:0005488; binding; Molecular Function	NA
gonads_contig_29200_P	CGI_10001654	NA	TM144_BOVIN Transmembrane protein 144 OS=Bos taurus GN=TMEM144 PE=2 SV=1	sp|A6QQU6|TM144_BOVIN
gonads_contig_101754_P	CGI_10001659	GO:0003746; translation elongation factor activity; Molecular Function GO:0005853; eukaryotic translation elongation factor 1 complex; Cellular Component GO:0006414; translational elongation; Biological Process	EF1B_XENLA Elongation factor 1-beta OS=Xenopus laevis GN=eef1b PE=1 SV=3	sp|P57776|EF1D_MOUSE
gonads_contig_105723_P	CGI_10001659	GO:0003746; translation elongation factor activity; Molecular Function GO:0005853; eukaryotic translation elongation factor 1 complex; Cellular Component GO:0006414; translational elongation; Biological Process	EF1B_XENLA Elongation factor 1-beta OS=Xenopus laevis GN=eef1b PE=1 SV=3	sp|P57776|EF1D_MOUSE
gonads_contig_211951_N	CGI_10001673	GO:0005622; intracellular; Cellular Component GO:0008270; zinc ion binding; Molecular Function	RN207_HUMAN RING finger protein 207 OS=Homo sapiens GN=RNF207 PE=2 SV=2
gonads_contig_64428_P	CGI_10001716	GO:0005515; protein binding; Molecular Function	WDR41_MOUSE WD repeat-containing protein 41 OS=Mus musculus GN=Wdr41 PE=2 SV=1	sp|Q9HAD4|WDR41_HUMAN
gonads_contig_37648_P	CGI_10001735	GO:0004983; neuropeptide Y receptor activity; Molecular Function GO:0007186; G-protein coupled receptor protein signaling pathway; Biological Process GO:0016021; integral to membrane; Cellular Component	NPFF2_HUMAN Neuropeptide FF receptor 2 OS=Homo sapiens GN=NPFFR2 PE=1 SV=2	sp|Q9Y5X5|NPFF2_HUMAN
gonads_contig_31736_P	CGI_10001741	NA	YKL6_CAEEL Uncharacterized protein C03C10.6 OS=Caenorhabditis elegans GN=C03C10.6 PE=2 SV=3	sp|Q0KK59|UNC79_MOUSE
gonads_contig_28729_P	CGI_10001766	GO:0009055; electron carrier activity; Molecular Function GO:0016020; membrane; Cellular Component GO:0016491; oxidoreductase activity; Molecular Function GO:0022904; respiratory electron transport chain; Biological Process	CYB_VIROL Cytochrome b OS=Vireo olivaceus GN=MT-CYB PE=3 SV=1	sp|Q9MFN9|CYB_COLHO
gonads_contig_53273_P	CGI_10001766	GO:0009055; electron carrier activity; Molecular Function GO:0016020; membrane; Cellular Component GO:0016491; oxidoreductase activity; Molecular Function GO:0022904; respiratory electron transport chain; Biological Process	CYB_VIROL Cytochrome b OS=Vireo olivaceus GN=MT-CYB PE=3 SV=1	sp|O79785|CYB_VIRFL
gonads_contig_78917_P	CGI_10001784	NA	CO044_RAT UPF0464 protein C15orf44 homolog OS=Rattus norvegicus PE=2 SV=1	sp|Q5ZK21|CO044_CHICK
gonads_contig_14998_P	CGI_10001786	NA	SCAPE_HUMAN S phase cyclin A-associated protein in the endoplasmic reticulum OS=Homo sapiens GN=SCAPER PE=1 SV=1	sp|Q9BY12|SCAPE_HUMAN
gonads_contig_381136_N	CGI_10001797	GO:0005515; protein binding; Molecular Function	DAB_DROME Protein disabled OS=Drosophila melanogaster GN=Dab PE=1 SV=2	sp|P98081|DAB_DROME
gonads_contig_363627_P	CGI_10001800	GO:0004867; serine-type endopeptidase inhibitor activity; Molecular Function	ILEU_XENLA Leukocyte elastase inhibitor OS=Xenopus laevis GN=serpinb1 PE=2 SV=1	sp|P30740|ILEU_HUMAN
gonads_contig_351886_N	CGI_10001803	GO:0005576; extracellular region; Cellular Component	MR30_CONMR Cysteine-rich secretory protein Mr30 OS=Conus marmoreus PE=1 SV=1
gonads_contig_442974_N	CGI_10001807	GO:0005515; protein binding; Molecular Function	MEG11_HUMAN Multiple epidermal growth factor-like domains 11 OS=Homo sapiens GN=MEGF11 PE=2 SV=3
gonads_contig_498034_P	CGI_10001819	NA	CCNT2_HUMAN Cyclin-T2 OS=Homo sapiens GN=CCNT2 PE=1 SV=2	sp|O96433|CCNT_DROME
gonads_contig_440509_P	CGI_10001824	GO:0005249; voltage-gated potassium channel activity; Molecular Function GO:0005516; calmodulin binding; Molecular Function GO:0006813; potassium ion transport; Biological Process GO:0008076; voltage-gated potassium channel complex; Cellular Component GO:0015269; calcium-activated potassium channel activity; Molecular Function GO:0016020; membrane; Cellular Component GO:0016021; integral to membr…	KCNN3_DROME Small conductance calcium-activated potassium channel protein OS=Drosophila melanogaster GN=SK PE=2 SV=1	sp|Q7KVW5|KCNN_DROME
gonads_contig_21186_N	CGI_10001825	GO:0004553; hydrolase activity, hydrolyzing O-glycosyl compounds; Molecular Function GO:0005975; carbohydrate metabolic process; Biological Process	BXL2_ARATH Probable beta-D-xylosidase 2 OS=Arabidopsis thaliana GN=BXL2 PE=2 SV=1	sp|Q9LXA8|BXL6_ARATH
gonads_contig_459481_P	CGI_10001827	GO:0005515; protein binding; Molecular Function	DPGN_DIPMA Serine protease inhibitor dipetalogastin (Fragment) OS=Dipetalogaster maximus PE=1 SV=2
gonads_contig_39444_P	CGI_10001836	GO:0005681; spliceosomal complex; Cellular Component GO:0007067; mitosis; Biological Process	TXN4B_HUMAN Thioredoxin-like protein 4B OS=Homo sapiens GN=TXNL4B PE=1 SV=1	sp|Q9NX01|TXN4B_HUMAN
gonads_contig_458625_P	CGI_10001839	NA	COBL_MOUSE Protein cordon-bleu OS=Mus musculus GN=Cobl PE=1 SV=1
gonads_contig_37549_P	CGI_10001848	NA	NA
gonads_contig_178004_P	CGI_10001851	GO:0008152; metabolic process; Biological Process	ACOC_HUMAN Cytoplasmic aconitate hydratase OS=Homo sapiens GN=ACO1 PE=1 SV=3	sp|B3VKQ2|IREB2_PIG
gonads_contig_229091_N	CGI_10001851	GO:0008152; metabolic process; Biological Process	ACOC_HUMAN Cytoplasmic aconitate hydratase OS=Homo sapiens GN=ACO1 PE=1 SV=3	sp|Q811J3|IREB2_MOUSE
gonads_contig_483365_P	CGI_10001851	GO:0008152; metabolic process; Biological Process	ACOC_HUMAN Cytoplasmic aconitate hydratase OS=Homo sapiens GN=ACO1 PE=1 SV=3	sp|Q23500|ACOC_CAEEL
gonads_contig_8712_P	CGI_10001851	GO:0008152; metabolic process; Biological Process	ACOC_HUMAN Cytoplasmic aconitate hydratase OS=Homo sapiens GN=ACO1 PE=1 SV=3	sp|Q54X73|ACOC_DICDI
gonads_contig_223947_N	CGI_10001868	NA	M89BB_HUMAN Cell cycle regulator Mat89Bb homolog OS=Homo sapiens GN=C12orf11 PE=1 SV=2	sp|Q9NVM9|M89BB_HUMAN
gonads_contig_388953_N	CGI_10001869	NA	IF44L_HUMAN Interferon-induced protein 44-like OS=Homo sapiens GN=IFI44L PE=2 SV=3	sp|P27473|IFI44_PANTR
gonads_contig_143113_N	CGI_10001876	GO:0006629; lipid metabolic process; Biological Process GO:0016290; palmitoyl-CoA hydrolase activity; Molecular Function	ACOT4_MOUSE Acyl-coenzyme A thioesterase 4 OS=Mus musculus GN=Acot4 PE=2 SV=1	sp|Q63276|BAAT_RAT
gonads_contig_329483_P	CGI_10001876	GO:0006629; lipid metabolic process; Biological Process GO:0016290; palmitoyl-CoA hydrolase activity; Molecular Function	ACOT4_MOUSE Acyl-coenzyme A thioesterase 4 OS=Mus musculus GN=Acot4 PE=2 SV=1	sp|Q14032|BAAT_HUMAN
gonads_contig_299835_P	CGI_10001879	0	0
gonads_contig_17982_N	CGI_10001888	NA	NA
gonads_contig_60510_P	CGI_10001888	NA	NA
gonads_contig_426604_N	CGI_10001891	GO:0005515; protein binding; Molecular Function	SETD8_DROME Histone-lysine N-methyltransferase pr-set7 OS=Drosophila melanogaster GN=pr-set7 PE=1 SV=2
gonads_contig_259230_N	CGI_10001909	#N/A	#N/A	sp|Q8RIH1|RL6_FUSNN
gonads_contig_486577_P	CGI_10001915	#N/A	#N/A	sp|B3QZS3|FTSH2_PHYMT
gonads_contig_132126_P	CGI_10001919	#N/A	#N/A	sp|B0SN74|MDH_LEPBP
gonads_contig_414418_N	CGI_10001928	NA	NA	sp|O04714|GCR1_ARATH
gonads_contig_37933_N	CGI_10001929	GO:0008146; sulfotransferase activity; Molecular Function GO:0016021; integral to membrane; Cellular Component GO:0016051; carbohydrate biosynthetic process; Biological Process	CHSTB_DANRE Carbohydrate sulfotransferase 11 OS=Danio rerio GN=chst11 PE=2 SV=1	sp|Q7L1S5|CHST9_HUMAN
gonads_contig_50650_P	CGI_10001929	GO:0008146; sulfotransferase activity; Molecular Function GO:0016021; integral to membrane; Cellular Component GO:0016051; carbohydrate biosynthetic process; Biological Process	CHSTB_DANRE Carbohydrate sulfotransferase 11 OS=Danio rerio GN=chst11 PE=2 SV=1	sp|Q6GNS1|CHSTA_XENLA
gonads_contig_33035_N	CGI_10001930	NA	REN3A_HUMAN Regulator of nonsense transcripts 3A OS=Homo sapiens GN=UPF3A PE=1 SV=1	sp|B0S733|REN3A_DANRE
gonads_contig_351134_N	CGI_10001931	GO:0004672; protein kinase activity; Molecular Function GO:0004674; protein serine/threonine kinase activity; Molecular Function GO:0005515; protein binding; Molecular Function GO:0005524; ATP binding; Molecular Function GO:0006468; protein phosphorylation; Biological Process	MATK_HUMAN Megakaryocyte-associated tyrosine-protein kinase OS=Homo sapiens GN=MATK PE=1 SV=1
gonads_contig_66041_P	CGI_10001934	NA	EBP2_HUMAN Probable rRNA-processing protein EBP2 OS=Homo sapiens GN=EBNA1BP2 PE=1 SV=2	sp|Q9D903|EBP2_MOUSE
gonads_contig_65502_P	CGI_10001943	GO:0003677; DNA binding; Molecular Function GO:0003824; catalytic activity; Molecular Function GO:0003887; DNA-directed DNA polymerase activity; Molecular Function GO:0006281; DNA repair; Biological Process GO:0016779; nucleotidyltransferase activity; Molecular Function	DPOLL_RAT DNA polymerase lambda OS=Rattus norvegicus GN=Poll PE=2 SV=1	sp|Q9UGP5|DPOLL_HUMAN
gonads_contig_29810_N	CGI_10002017	GO:0005215; transporter activity; Molecular Function GO:0005622; intracellular; Cellular Component GO:0006810; transport; Biological Process	TTPAL_PONAB Alpha-tocopherol transfer protein-like OS=Pongo abelii GN=TTPAL PE=2 SV=1	sp|Q5RFR0|TTPAL_PONAB
gonads_contig_72527_P	CGI_10002017	GO:0005215; transporter activity; Molecular Function GO:0005622; intracellular; Cellular Component GO:0006810; transport; Biological Process	TTPAL_PONAB Alpha-tocopherol transfer protein-like OS=Pongo abelii GN=TTPAL PE=2 SV=1	sp|Q9D3D0|TTPAL_MOUSE
gonads_contig_190762_P	CGI_10002018	GO:0005215; transporter activity; Molecular Function GO:0005622; intracellular; Cellular Component GO:0006810; transport; Biological Process	RLBL2_MACFA Retinaldehyde-binding protein 1-like protein 2 OS=Macaca fascicularis GN=RLBP1L2 PE=2 SV=2	sp|Q5SPP0|CLVS2_DANRE
gonads_contig_133104_N	CGI_10002019	GO:0005509; calcium ion binding; Molecular Function GO:0005515; protein binding; Molecular Function	FBP1_STRPU Fibropellin-1 OS=Strongylocentrotus purpuratus GN=EGF1 PE=1 SV=2
gonads_contig_433186_N	CGI_10002025	GO:0005509; calcium ion binding; Molecular Function GO:0007156; homophilic cell adhesion; Biological Process GO:0016020; membrane; Cellular Component	CELR1_MOUSE Cadherin EGF LAG seven-pass G-type receptor 1 OS=Mus musculus GN=Celsr1 PE=2 SV=2	sp|Q90763|CADH7_CHICK
gonads_contig_44012_P	CGI_10002025	GO:0005509; calcium ion binding; Molecular Function GO:0007156; homophilic cell adhesion; Biological Process GO:0016020; membrane; Cellular Component	CELR1_MOUSE Cadherin EGF LAG seven-pass G-type receptor 1 OS=Mus musculus GN=Celsr1 PE=2 SV=2	sp|Q6V0I7|FAT4_HUMAN
gonads_contig_256074_AS	CGI_10002029	GO:0016787; hydrolase activity; Molecular Function	RBBP9_HUMAN Putative hydrolase RBBP9 OS=Homo sapiens GN=RBBP9 PE=1 SV=2	sp|O88851|RBBP9_MOUSE
gonads_contig_203634_N	CGI_10002030	NA	EPC2_MOUSE Enhancer of polycomb homolog 2 OS=Mus musculus GN=Epc2 PE=2 SV=2	sp|Q8C9X6|EPC1_MOUSE
gonads_contig_32227_P	CGI_10002038	GO:0004197; cysteine-type endopeptidase activity; Molecular Function GO:0005515; protein binding; Molecular Function GO:0006508; proteolysis; Biological Process	MALT1_HUMAN Mucosa-associated lymphoid tissue lymphoma translocation protein 1 OS=Homo sapiens GN=MALT1 PE=1 SV=1	sp|Q9UDY8|MALT1_HUMAN
gonads_contig_346014_P	CGI_10002040	GO:0003824; catalytic activity; Molecular Function	SPEE_MOUSE Spermidine synthase OS=Mus musculus GN=Srm PE=2 SV=1	sp|Q64674|SPEE_MOUSE
gonads_contig_480112_P	CGI_10002040	GO:0003824; catalytic activity; Molecular Function	SPEE_MOUSE Spermidine synthase OS=Mus musculus GN=Srm PE=2 SV=1	sp|Q64674|SPEE_MOUSE
gonads_contig_54250_P	CGI_10002104	GO:0005515; protein binding; Molecular Function	NUP37_MOUSE Nucleoporin Nup37 OS=Mus musculus GN=Nup37 PE=2 SV=1	sp|Q8NFH4|NUP37_HUMAN
gonads_contig_464760_P	CGI_10002108	GO:0003993; acid phosphatase activity; Molecular Function GO:0016787; hydrolase activity; Molecular Function GO:0046872; metal ion binding; Molecular Function	PAPL_DANRE Iron/zinc purple acid phosphatase-like protein OS=Danio rerio GN=papl PE=2 SV=1	sp|Q6ZNF0|PAPL_HUMAN
gonads_contig_39174_N	CGI_10002110	NA	PRRCA_XENLA Protein PRRC1-A OS=Xenopus laevis GN=prrc1-A PE=2 SV=1	sp|A6H8J1|PRRCA_XENLA
gonads_contig_473822_N	CGI_10002111	NA	PRCC_HUMAN Proline-rich protein PRCC OS=Homo sapiens GN=PRCC PE=1 SV=1	sp|Q92733|PRCC_HUMAN
gonads_contig_454186_P	CGI_10002113	NA	KY_MOUSE Kyphoscoliosis peptidase OS=Mus musculus GN=Ky PE=1 SV=1
gonads_contig_479080_N	CGI_10002146	GO:0004222; metalloendopeptidase activity; Molecular Function GO:0006508; proteolysis; Biological Process	MIG17_CAEEL ADAM family mig-17 OS=Caenorhabditis elegans GN=mig-17 PE=1 SV=3	sp|Q20930|MIG17_CAEEL
gonads_contig_102788_P	CGI_10002160	GO:0003824; catalytic activity; Molecular Function GO:0008152; metabolic process; Biological Process GO:0016747; transferase activity, transferring acyl groups other than amino-acyl groups; Molecular Function	THIM_BOVIN 3-ketoacyl-CoA thiolase, mitochondrial OS=Bos taurus GN=ACAA2 PE=2 SV=1	sp|Q3T0R7|THIM_BOVIN
gonads_contig_461926_N	CGI_10002160	GO:0003824; catalytic activity; Molecular Function GO:0008152; metabolic process; Biological Process GO:0016747; transferase activity, transferring acyl groups other than amino-acyl groups; Molecular Function	THIM_BOVIN 3-ketoacyl-CoA thiolase, mitochondrial OS=Bos taurus GN=ACAA2 PE=2 SV=1	sp|Q3T0R7|THIM_BOVIN
gonads_contig_96058_P	CGI_10002166	NA	BGH3_MOUSE Transforming growth factor-beta-induced protein ig-h3 OS=Mus musculus GN=Tgfbi PE=2 SV=1	sp|P73392|Y1735_SYNY3
gonads_contig_34907_P	CGI_10002168	GO:0003676; nucleic acid binding; Molecular Function GO:0005515; protein binding; Molecular Function	JMJD8_RAT JmjC domain-containing protein 8 OS=Rattus norvegicus GN=Jmjd8 PE=2 SV=2	sp|Q6AY40|JMJD8_RAT
gonads_contig_131999_P	CGI_10002175	0	0
gonads_contig_41816_N	CGI_10002178	GO:0005272; sodium channel activity; Molecular Function GO:0006814; sodium ion transport; Biological Process GO:0016020; membrane; Cellular Component	FANA_HELAS FMRFamide-activated amiloride-sensitive sodium channel OS=Helix aspersa PE=2 SV=1	sp|Q25011|FANA_HELAS
gonads_contig_219284_N	CGI_10002179	NA	M89BB_HUMAN Cell cycle regulator Mat89Bb homolog OS=Homo sapiens GN=C12orf11 PE=1 SV=2	sp|Q6DIK0|M89BB_XENTR
gonads_contig_39335_P	CGI_10002181	NA	MPEG1_BOVIN Macrophage-expressed gene 1 protein OS=Bos taurus GN=MPEG1 PE=2 SV=2	sp|Q2KJC3|MPEG1_BOVIN
gonads_contig_66416_P	CGI_10002191	GO:0005524; ATP binding; Molecular Function	SACS_MOUSE Sacsin OS=Mus musculus GN=Sacs PE=1 SV=2	sp|Q9NZJ4|SACS_HUMAN
gonads_contig_10291_N	CGI_10002215	NA	NA
gonads_contig_22190_P	CGI_10002218	NA	NSE2_BOVIN E3 SUMO-protein ligase NSE2 OS=Bos taurus GN=NSMCE2 PE=2 SV=1
gonads_contig_442507_P	CGI_10002220	NA	CH034_HUMAN Uncharacterized protein C8orf34 OS=Homo sapiens GN=C8orf34 PE=2 SV=2	sp|A3KP40|CH034_DANRE
gonads_contig_24468_P	CGI_10002225	GO:0003777; microtubule motor activity; Molecular Function GO:0005524; ATP binding; Molecular Function GO:0007018; microtubule-based movement; Biological Process	KIF17_MOUSE Kinesin-like protein KIF17 OS=Mus musculus GN=Kif17 PE=1 SV=1	sp|Q9P2E2|KIF17_HUMAN
gonads_contig_63334_P	CGI_10002225	GO:0003777; microtubule motor activity; Molecular Function GO:0005524; ATP binding; Molecular Function GO:0007018; microtubule-based movement; Biological Process	KIF17_MOUSE Kinesin-like protein KIF17 OS=Mus musculus GN=Kif17 PE=1 SV=1	sp|Q99PW8|KIF17_MOUSE
gonads_contig_394390_N	CGI_10002226	GO:0005488; binding; Molecular Function	PSMD2_BOVIN 26S proteasome non-ATPase regulatory subunit 2 OS=Bos taurus GN=PSMD2 PE=1 SV=2	sp|Q9SIV2|RPN1A_ARATH
gonads_contig_73286_N	CGI_10002230	GO:0005634; nucleus; Cellular Component	MEN1_MOUSE Menin OS=Mus musculus GN=Men1 PE=2 SV=1	sp|Q9WVR8|MEN1_RAT
gonads_contig_42589_P	CGI_10002232	GO:0005515; protein binding; Molecular Function GO:0008270; zinc ion binding; Molecular Function	RN126_XENTR RING finger protein 126 OS=Xenopus tropicalis GN=rnf126 PE=2 SV=1
gonads_contig_112513_P	CGI_10002241	GO:0005509; calcium ion binding; Molecular Function	CN143_MOUSE EF-hand domain-containing protein C14orf143 homolog OS=Mus musculus PE=2 SV=1	sp|Q6AXQ2|EFC11_RAT
gonads_contig_27182_P	CGI_10002242	GO:0004842; ubiquitin-protein ligase activity; Molecular Function GO:0005515; protein binding; Molecular Function GO:0008270; zinc ion binding; Molecular Function	FBX11_HUMAN F-box only protein 11 OS=Homo sapiens GN=FBXO11 PE=1 SV=3	sp|Q7TSL3|FBX11_RAT
gonads_contig_255481_P	CGI_10002246	GO:0004553; hydrolase activity, hydrolyzing O-glycosyl compounds; Molecular Function GO:0004563; beta-N-acetylhexosaminidase activity; Molecular Function GO:0005488; binding; Molecular Function GO:0005975; carbohydrate metabolic process; Biological Process	HEX_VIBVU Beta-hexosaminidase OS=Vibrio vulnificus GN=hex PE=3 SV=1	sp|P86854|PLCL_MYTGA
gonads_contig_7851_P	CGI_10002246	GO:0004553; hydrolase activity, hydrolyzing O-glycosyl compounds; Molecular Function GO:0004563; beta-N-acetylhexosaminidase activity; Molecular Function GO:0005488; binding; Molecular Function GO:0005975; carbohydrate metabolic process; Biological Process	HEX_VIBVU Beta-hexosaminidase OS=Vibrio vulnificus GN=hex PE=3 SV=1	sp|P86854|PLCL_MYTGA
gonads_contig_116724_P	CGI_10002248	NA	KY_MOUSE Kyphoscoliosis peptidase OS=Mus musculus GN=Ky PE=1 SV=1
gonads_contig_304868_P	CGI_10002261	GO:0003676; nucleic acid binding; Molecular Function	TADBP_PONAB TAR DNA-binding protein 43 OS=Pongo abelii GN=TARDBP PE=2 SV=1	sp|Q921F2|TADBP_MOUSE
gonads_contig_397495_N	CGI_10002289	GO:0003779; actin binding; Molecular Function	TLN1_HUMAN Talin-1 OS=Homo sapiens GN=TLN1 PE=1 SV=3	sp|P54939|TLN1_CHICK
gonads_contig_48578_P	CGI_10002296	GO:0005515; protein binding; Molecular Function	FBX36_MOUSE F-box only protein 36 OS=Mus musculus GN=Fbxo36 PE=2 SV=1	sp|Q5R796|FBX36_PONAB
gonads_contig_309207_P	CGI_10002315	GO:0005249; voltage-gated potassium channel activity; Molecular Function GO:0005515; protein binding; Molecular Function GO:0006813; potassium ion transport; Biological Process GO:0008076; voltage-gated potassium channel complex; Cellular Component GO:0016020; membrane; Cellular Component	KCTD4_BOVIN BTB/POZ domain-containing protein KCTD4 OS=Bos taurus GN=KCTD4 PE=2 SV=1	sp|Q6DK85|KCNRG_XENTR
gonads_contig_424844_P	CGI_10002319	0	0
gonads_contig_45819_P	CGI_10002330	0	0	sp|C5DJH6|SP110_LACTC
gonads_contig_56049_P	CGI_10002330	0	0
gonads_contig_45580_S	CGI_10002332	0	0
gonads_contig_230566_P	CGI_10002339	GO:0003677; DNA binding; Molecular Function GO:0003899; DNA-directed RNA polymerase activity; Molecular Function GO:0005634; nucleus; Cellular Component GO:0006350; transcription; Biological Process	RPA2_HUMAN DNA-directed RNA polymerase I subunit RPA2 OS=Homo sapiens GN=POLR1B PE=1 SV=2	sp|P70700|RPA2_MOUSE
gonads_contig_109176_P	CGI_10002341	GO:0000166; nucleotide binding; Molecular Function GO:0005524; ATP binding; Molecular Function GO:0016887; ATPase activity; Molecular Function GO:0017111; nucleoside-triphosphatase activity; Molecular Function	ABCF2_MOUSE ATP-binding cassette sub-family F member 2 OS=Mus musculus GN=Abcf2 PE=2 SV=1	sp|Q9FJH6|AB1F_ARATH
gonads_contig_39180_P	CGI_10002341	GO:0000166; nucleotide binding; Molecular Function GO:0005524; ATP binding; Molecular Function GO:0016887; ATPase activity; Molecular Function GO:0017111; nucleoside-triphosphatase activity; Molecular Function	ABCF2_MOUSE ATP-binding cassette sub-family F member 2 OS=Mus musculus GN=Abcf2 PE=2 SV=1	sp|Q99LE6|ABCF2_MOUSE
gonads_contig_437563_N	CGI_10002361	NA	MGST1_RAT Microsomal glutathione S-transferase 1 OS=Rattus norvegicus GN=Mgst1 PE=1 SV=3	sp|P10620|MGST1_HUMAN
gonads_contig_479525_P	CGI_10002363	NA	F125B_HUMAN Multivesicular body subunit 12B OS=Homo sapiens GN=FAM125B PE=1 SV=2	sp|Q9H7P6|F125B_HUMAN
gonads_contig_151871_AS	CGI_10002367	GO:0003924; GTPase activity; Molecular Function GO:0005525; GTP binding; Molecular Function GO:0005622; intracellular; Cellular Component GO:0006886; intracellular protein transport; Biological Process GO:0006913; nucleocytoplasmic transport; Biological Process GO:0007165; signal transduction; Biological Process GO:0007264; small GTPase mediated signal transduction; Biological Process GO:0015031;…	RBL2A_PONAB Rab-like protein 2A OS=Pongo abelii GN=RABL2A PE=2 SV=1	sp|Q5R573|RBL2A_PONAB
gonads_contig_18341_N	CGI_10002374	GO:0005515; protein binding; Molecular Function GO:0016787; hydrolase activity; Molecular Function GO:0046872; metal ion binding; Molecular Function	NUD12_MOUSE Peroxisomal NADH pyrophosphatase NUDT12 OS=Mus musculus GN=Nudt12 PE=2 SV=1	sp|Q9DCN1|NUD12_MOUSE
gonads_contig_486403_P	CGI_10002375	GO:0005524; ATP binding; Molecular Function GO:0044267; cellular protein metabolic process; Biological Process	TCPQ_CHICK T-complex protein 1 subunit theta OS=Gallus gallus GN=CCT8 PE=1 SV=3	sp|P42932|TCPQ_MOUSE
gonads_contig_267088_P	CGI_10002377	NA	XPO4_DANRE Exportin-4 OS=Danio rerio GN=xpo4 PE=2 SV=1	sp|Q5ZMR9|XPO4_CHICK
gonads_contig_354693_P	CGI_10002377	NA	XPO4_DANRE Exportin-4 OS=Danio rerio GN=xpo4 PE=2 SV=1	sp|Q5ZMR9|XPO4_CHICK
gonads_contig_389581_P	CGI_10002377	NA	XPO4_DANRE Exportin-4 OS=Danio rerio GN=xpo4 PE=2 SV=1	sp|Q9ESJ0|XPO4_MOUSE
gonads_contig_357220_N	CGI_10002383	GO:0007186; G-protein coupled receptor protein signaling pathway; Biological Process GO:0016021; integral to membrane; Cellular Component	GP161_MOUSE G-protein coupled receptor 161 OS=Mus musculus GN=Gpr161 PE=2 SV=1	sp|Q90X46|GP161_DANRE
gonads_contig_34778_P	CGI_10002386	NA	PFM_CHAGB Putative fungistatic metabolite OS=Chaetomium globosum GN=CHGG_05463 PE=1 SV=2	sp|Q7KVA1|XYLT_DROME
gonads_contig_371138_P	CGI_10002386	NA	PFM_CHAGB Putative fungistatic metabolite OS=Chaetomium globosum GN=CHGG_05463 PE=1 SV=2	sp|P84675|PFM_CHAGB
gonads_contig_54141_N	CGI_10002386	NA	PFM_CHAGB Putative fungistatic metabolite OS=Chaetomium globosum GN=CHGG_05463 PE=1 SV=2	sp|P84675|PFM_CHAGB
gonads_contig_20071_N	CGI_10002395	GO:0004198; calcium-dependent cysteine-type endopeptidase activity; Molecular Function GO:0005622; intracellular; Cellular Component GO:0006508; proteolysis; Biological Process	CAN9_HUMAN Calpain-9 OS=Homo sapiens GN=CAPN9 PE=1 SV=1	sp|Q9VT65|CANB_DROME
gonads_contig_457252_P	CGI_10002395	GO:0004198; calcium-dependent cysteine-type endopeptidase activity; Molecular Function GO:0005622; intracellular; Cellular Component GO:0006508; proteolysis; Biological Process	CAN9_HUMAN Calpain-9 OS=Homo sapiens GN=CAPN9 PE=1 SV=1	sp|Q11002|CANA_DROME
gonads_contig_57232_P	CGI_10002395	GO:0004198; calcium-dependent cysteine-type endopeptidase activity; Molecular Function GO:0005622; intracellular; Cellular Component GO:0006508; proteolysis; Biological Process	CAN9_HUMAN Calpain-9 OS=Homo sapiens GN=CAPN9 PE=1 SV=1	sp|P35750|CAN1_PIG
gonads_contig_46891_N	CGI_10002396	GO:0003677; DNA binding; Molecular Function GO:0003700; sequence-specific DNA binding transcription factor activity; Molecular Function GO:0005634; nucleus; Cellular Component GO:0006355; regulation of transcription, DNA-dependent; Biological Process GO:0043565; sequence-specific DNA binding; Molecular Function GO:0046983; protein dimerization activity; Molecular Function	BATF3_HUMAN Basic leucine zipper transcriptional factor ATF-like 3 OS=Homo sapiens GN=BATF3 PE=1 SV=1
gonads_contig_62962_P	CGI_10002412	GO:0004672; protein kinase activity; Molecular Function GO:0004674; protein serine/threonine kinase activity; Molecular Function GO:0005524; ATP binding; Molecular Function GO:0006468; protein phosphorylation; Biological Process	CDC2_CARAU Cell division control protein 2 homolog OS=Carassius auratus GN=cdc2 PE=2 SV=1	sp|P51958|CDK1_CARAU
gonads_contig_478740_N	CGI_10002414	NA	EVG1_HUMAN UPF0193 protein EVG1 OS=Homo sapiens GN=C22orf23 PE=2 SV=1	sp|Q9D9S1|EVG1_MOUSE
gonads_contig_63948_P	CGI_10002419	NA	CF134_HUMAN UPF0635 protein C6orf134 OS=Homo sapiens GN=C6orf134 PE=1 SV=1
gonads_contig_374358_P	CGI_10002421	GO:0004553; hydrolase activity, hydrolyzing O-glycosyl compounds; Molecular Function GO:0004568; chitinase activity; Molecular Function GO:0005975; carbohydrate metabolic process; Biological Process GO:0006032; chitin catabolic process; Biological Process	CHIA_MOUSE Acidic mammalian chitinase OS=Mus musculus GN=Chia PE=1 SV=2	sp|Q95M17|CHIA_BOVIN
gonads_contig_13219_P	CGI_10002429	NA	NA	sp|O75445|USH2A_HUMAN
gonads_contig_382901_N	CGI_10002432	0	0
gonads_contig_5562_P	CGI_10002434	GO:0005975; carbohydrate metabolic process; Biological Process GO:0016757; transferase activity, transferring glycosyl groups; Molecular Function	BRE4_CAEBR Beta-1,4-N-acetylgalactosaminyltransferase bre-4 OS=Caenorhabditis briggsae GN=bre-4 PE=3 SV=1	sp|Q9GUM2|BRE4_CAEEL
gonads_contig_58219_N	CGI_10002434	GO:0005975; carbohydrate metabolic process; Biological Process GO:0016757; transferase activity, transferring glycosyl groups; Molecular Function	BRE4_CAEBR Beta-1,4-N-acetylgalactosaminyltransferase bre-4 OS=Caenorhabditis briggsae GN=bre-4 PE=3 SV=1	sp|A8Y1P7|BRE4_CAEBR
gonads_contig_419437_P	CGI_10002435	GO:0004602; glutathione peroxidase activity; Molecular Function GO:0006979; response to oxidative stress; Biological Process GO:0055114; oxidation-reduction process; Biological Process	GPX7_BOVIN Glutathione peroxidase 7 OS=Bos taurus GN=GPX7 PE=2 SV=1	sp|Q99LJ6|GPX7_MOUSE
gonads_contig_17376_N	CGI_10002437	GO:0000166; nucleotide binding; Molecular Function GO:0005524; ATP binding; Molecular Function GO:0017111; nucleoside-triphosphatase activity; Molecular Function	VPS4_YEAST Vacuolar protein sorting-associated protein 4 OS=Saccharomyces cerevisiae GN=VPS4 PE=1 SV=1	sp|Q0VD48|VPS4B_BOVIN
gonads_contig_464650_P	CGI_10002438	NA	PDC10_XENLA Programmed cell death protein 10 OS=Xenopus laevis GN=pdcd10 PE=2 SV=1	sp|Q8AVR4|PDC10_XENLA
gonads_contig_29585_P	CGI_10002439	GO:0005515; protein binding; Molecular Function GO:0005524; ATP binding; Molecular Function GO:0016887; ATPase activity; Molecular Function	K0564_DANRE Uncharacterized protein KIAA0564 homolog OS=Danio rerio GN=si:dkey-18l1.1 PE=4 SV=1	sp|A3KMH1|K0564_HUMAN
gonads_contig_331935_P	CGI_10002440	GO:0055085; transmembrane transport; Biological Process	MT12B_DANRE Monocarboxylate transporter 12-B OS=Danio rerio GN=slc16a12b PE=2 SV=1
gonads_contig_165810_P	CGI_10002446	GO:0016021; integral to membrane; Cellular Component	NA
gonads_contig_21707_N	CGI_10002452	NA	TM2D2_DROME TM2 domain-containing protein CG11103 OS=Drosophila melanogaster GN=CG11103 PE=2 SV=3	sp|Q8R0I4|TM2D2_MOUSE
gonads_contig_103704_P	CGI_10002455	GO:0003924; GTPase activity; Molecular Function GO:0005198; structural molecule activity; Molecular Function GO:0005525; GTP binding; Molecular Function GO:0005874; microtubule; Cellular Component GO:0007017; microtubule-based process; Biological Process GO:0007018; microtubule-based movement; Biological Process GO:0043234; protein complex; Cellular Component GO:0051258; protein polymerization; B…	TBA1C_MOUSE Tubulin alpha-1C chain OS=Mus musculus GN=Tuba1c PE=1 SV=1	sp|P68373|TBA1C_MOUSE
gonads_contig_109307_P	CGI_10002456	GO:0003924; GTPase activity; Molecular Function GO:0005198; structural molecule activity; Molecular Function GO:0005525; GTP binding; Molecular Function GO:0005874; microtubule; Cellular Component GO:0007017; microtubule-based process; Biological Process GO:0007018; microtubule-based movement; Biological Process GO:0043234; protein complex; Cellular Component GO:0051258; protein polymerization; B…	TBA_LYTPI Tubulin alpha chain (Fragment) OS=Lytechinus pictus PE=3 SV=1	sp|P09642|TBA3_CHICK
gonads_contig_30500_N	CGI_10002457	GO:0000166; nucleotide binding; Molecular Function GO:0005524; ATP binding; Molecular Function GO:0006810; transport; Biological Process GO:0016021; integral to membrane; Cellular Component GO:0016887; ATPase activity; Molecular Function GO:0017111; nucleoside-triphosphatase activity; Molecular Function GO:0042626; ATPase activity, coupled to transmembrane movement of substances; Molecular Functi…	MDR3_HUMAN Multidrug resistance protein 3 OS=Homo sapiens GN=ABCB4 PE=1 SV=2	sp|P21447|MDR3_MOUSE
gonads_contig_69952_P	CGI_10002464	GO:0004672; protein kinase activity; Molecular Function GO:0004674; protein serine/threonine kinase activity; Molecular Function GO:0005524; ATP binding; Molecular Function GO:0006468; protein phosphorylation; Biological Process	ST32B_MOUSE Serine/threonine-protein kinase 32B OS=Mus musculus GN=Stk32b PE=2 SV=2	sp|Q9JJX8|ST32B_MOUSE
gonads_contig_162406_N	CGI_10002468	NA	NA
gonads_contig_173174_N	CGI_10002468	NA	NA
gonads_contig_41756_N	CGI_10002468	NA	NA	sp|Q6BER5|NU301_CAEEL
gonads_contig_347663_N	CGI_10002472	GO:0005515; protein binding; Molecular Function GO:0005622; intracellular; Cellular Component GO:0008270; zinc ion binding; Molecular Function	TRI45_MOUSE Tripartite motif-containing protein 45 OS=Mus musculus GN=Trim45 PE=2 SV=1
gonads_contig_391262_P	CGI_10002472	GO:0005515; protein binding; Molecular Function GO:0005622; intracellular; Cellular Component GO:0008270; zinc ion binding; Molecular Function	TRI45_MOUSE Tripartite motif-containing protein 45 OS=Mus musculus GN=Trim45 PE=2 SV=1	sp|Q6E2N3|TRI33_DANRE
gonads_contig_76820_P	CGI_10002472	GO:0005515; protein binding; Molecular Function GO:0005622; intracellular; Cellular Component GO:0008270; zinc ion binding; Molecular Function	TRI45_MOUSE Tripartite motif-containing protein 45 OS=Mus musculus GN=Trim45 PE=2 SV=1	sp|Q99PP7|TRI33_MOUSE
gonads_contig_47838_P	CGI_10002473	GO:0005622; intracellular; Cellular Component GO:0008270; zinc ion binding; Molecular Function	NA	sp|Q6E2N3|TRI33_DANRE
gonads_contig_439680_N	CGI_10002475	GO:0006614; SRP-dependent cotranslational protein targeting to membrane; Biological Process GO:0008312; 7S RNA binding; Molecular Function GO:0048500; signal recognition particle; Cellular Component	SRP19_DROME Signal recognition particle 19 kDa protein OS=Drosophila melanogaster GN=Srp19 PE=2 SV=2	sp|P49963|SRP19_DROME
gonads_contig_31462_P	CGI_10002498	GO:0005515; protein binding; Molecular Function	C1QL4_MOUSE Complement C1q-like protein 4 OS=Mus musculus GN=C1ql4 PE=2 SV=1
gonads_contig_128137_P	CGI_10002509	GO:0004497; monooxygenase activity; Molecular Function GO:0005506; iron ion binding; Molecular Function GO:0009055; electron carrier activity; Molecular Function GO:0020037; heme binding; Molecular Function GO:0055114; oxidation-reduction process; Biological Process	CP17A_SQUAC Steroid 17-alpha-hydroxylase/17,20 lyase OS=Squalus acanthias GN=CYP17A1 PE=2 SV=1	sp|Q4V8D1|CP2U1_RAT
gonads_contig_88897_P	CGI_10002509	GO:0004497; monooxygenase activity; Molecular Function GO:0005506; iron ion binding; Molecular Function GO:0009055; electron carrier activity; Molecular Function GO:0020037; heme binding; Molecular Function GO:0055114; oxidation-reduction process; Biological Process	CP17A_SQUAC Steroid 17-alpha-hydroxylase/17,20 lyase OS=Squalus acanthias GN=CYP17A1 PE=2 SV=1	sp|Q9CX98|CP2U1_MOUSE
gonads_contig_365883_P	CGI_10002510	GO:0004497; monooxygenase activity; Molecular Function GO:0005506; iron ion binding; Molecular Function GO:0009055; electron carrier activity; Molecular Function GO:0020037; heme binding; Molecular Function GO:0055114; oxidation-reduction process; Biological Process	CP1A1_MESAU Cytochrome P450 1A1 OS=Mesocricetus auratus GN=CYP1A1 PE=2 SV=2	sp|O57525|CP17A_RANDY
gonads_contig_342858_N	CGI_10002515	GO:0005515; protein binding; Molecular Function GO:0016020; membrane; Cellular Component	FAN_HUMAN Protein FAN OS=Homo sapiens GN=NSMAF PE=2 SV=2
gonads_contig_460404_N	CGI_10002516	NA	DPM1_PIG Dolichol-phosphate mannosyltransferase OS=Sus scrofa GN=DPM1 PE=3 SV=1	sp|A5GFZ5|DPM1_PIG
gonads_contig_150156_N	CGI_10002519	NA	CQ061_BUFBG UPF0451 protein C17orf61 homolog OS=Bufo bufo gargarizans PE=3 SV=1
gonads_contig_383350_N	CGI_10002519	NA	CQ061_BUFBG UPF0451 protein C17orf61 homolog OS=Bufo bufo gargarizans PE=3 SV=1	sp|A4K526|CQ061_BUFBG
gonads_contig_2808_P	CGI_10002521	GO:0005515; protein binding; Molecular Function GO:0016020; membrane; Cellular Component	LRP1_MOUSE Prolow-density lipoprotein receptor-related protein 1 OS=Mus musculus GN=Lrp1 PE=1 SV=1	sp|Q64298|MCSP_RAT
gonads_contig_29381_N	CGI_10002521	GO:0005515; protein binding; Molecular Function GO:0016020; membrane; Cellular Component	LRP1_MOUSE Prolow-density lipoprotein receptor-related protein 1 OS=Mus musculus GN=Lrp1 PE=1 SV=1	sp|P98157|LRP1_CHICK
gonads_contig_380589_N	CGI_10002523	NA	ALP11_SCHPO Cell polarity protein alp11 OS=Schizosaccharomyces pombe GN=alp11 PE=1 SV=1
gonads_contig_182938_P	CGI_10002526	NA	SLAP1_CLOTH Cell surface glycoprotein 1 OS=Clostridium thermocellum (strain ATCC 27405 / DSM 1237) GN=olpB PE=4 SV=2	sp|Q54VC4|ASCC2_DICDI
gonads_contig_244568_S	CGI_10002526	NA	SLAP1_CLOTH Cell surface glycoprotein 1 OS=Clostridium thermocellum (strain ATCC 27405 / DSM 1237) GN=olpB PE=4 SV=2	sp|P44836|HGP3_HAEIN
gonads_contig_28945_N	CGI_10002526	NA	SLAP1_CLOTH Cell surface glycoprotein 1 OS=Clostridium thermocellum (strain ATCC 27405 / DSM 1237) GN=olpB PE=4 SV=2	sp|P98088|MUC5A_HUMAN
gonads_contig_335894_AS	CGI_10002526	NA	SLAP1_CLOTH Cell surface glycoprotein 1 OS=Clostridium thermocellum (strain ATCC 27405 / DSM 1237) GN=olpB PE=4 SV=2	sp|P44836|HGP3_HAEIN
gonads_contig_351069_N	CGI_10002526	NA	SLAP1_CLOTH Cell surface glycoprotein 1 OS=Clostridium thermocellum (strain ATCC 27405 / DSM 1237) GN=olpB PE=4 SV=2	sp|Q8WML4|MUC1_BOVIN
gonads_contig_443153_N	CGI_10002526	NA	SLAP1_CLOTH Cell surface glycoprotein 1 OS=Clostridium thermocellum (strain ATCC 27405 / DSM 1237) GN=olpB PE=4 SV=2
gonads_contig_461031_P	CGI_10002526	NA	SLAP1_CLOTH Cell surface glycoprotein 1 OS=Clostridium thermocellum (strain ATCC 27405 / DSM 1237) GN=olpB PE=4 SV=2	sp|Q6PE13|PRRT3_MOUSE
gonads_contig_62725_P	CGI_10002526	NA	SLAP1_CLOTH Cell surface glycoprotein 1 OS=Clostridium thermocellum (strain ATCC 27405 / DSM 1237) GN=olpB PE=4 SV=2	sp|P98088|MUC5A_HUMAN
gonads_contig_462337_P	CGI_10002527	NA	YF005_HUMAN Transmembrane protein FLJ37396 OS=Homo sapiens PE=2 SV=1	sp|Q8N1W0|YF005_HUMAN
gonads_contig_349498_N	CGI_10002533	NA	NA
gonads_contig_25251_P	CGI_10002545	GO:0004672; protein kinase activity; Molecular Function GO:0004674; protein serine/threonine kinase activity; Molecular Function GO:0005524; ATP binding; Molecular Function GO:0006468; protein phosphorylation; Biological Process	KC1A_XENLA Casein kinase I isoform alpha OS=Xenopus laevis GN=csnk1a1 PE=2 SV=1	sp|P67963|KC1A_XENLA
gonads_contig_14388_N	CGI_10002547	GO:0005488; binding; Molecular Function GO:0006886; intracellular protein transport; Biological Process GO:0008565; protein transporter activity; Molecular Function	XPO7_CHICK Exportin-7 OS=Gallus gallus GN=XPO7 PE=2 SV=1	sp|Q5ZLT0|XPO7_CHICK
gonads_contig_30729_P	CGI_10002553	GO:0003824; catalytic activity; Molecular Function	ATG7_MOUSE Autophagy-related protein 7 OS=Mus musculus GN=Atg7 PE=1 SV=1	sp|O95352|ATG7_HUMAN
gonads_contig_20921_N	CGI_10002561	GO:0003700; sequence-specific DNA binding transcription factor activity; Molecular Function GO:0005634; nucleus; Cellular Component GO:0006355; regulation of transcription, DNA-dependent; Biological Process GO:0043565; sequence-specific DNA binding; Molecular Function	FOXI1_XENTR Forkhead box protein I1 OS=Xenopus tropicalis GN=foxi1 PE=2 SV=1	sp|P32031|SLP2_DROME
gonads_contig_15824_N	CGI_10002563	NA	ARP8_MOUSE Actin-related protein 8 OS=Mus musculus GN=Actr8 PE=2 SV=1	sp|Q1LZF2|ARP8_BOVIN
gonads_contig_76857_AS	CGI_10002563	NA	ARP8_MOUSE Actin-related protein 8 OS=Mus musculus GN=Actr8 PE=2 SV=1	sp|Q5RDA1|ARP8_PONAB
gonads_contig_322532_P	CGI_10002565	NA	LPS18_LIMMA 18 kDa learning-associated protein of slug OS=Limax marginatus GN=LAPS18 PE=1 SV=1	sp|Q5ZHK9|LLPH_CHICK
gonads_contig_38828_P	CGI_10002565	NA	LPS18_LIMMA 18 kDa learning-associated protein of slug OS=Limax marginatus GN=LAPS18 PE=1 SV=1
gonads_contig_39944_N	CGI_10002567	NA	FEZ2_HUMAN Fasciculation and elongation protein zeta-2 OS=Homo sapiens GN=FEZ2 PE=1 SV=2	sp|Q6TYB5|FEZ2_MOUSE
gonads_contig_469459_P	CGI_10002567	NA	FEZ2_HUMAN Fasciculation and elongation protein zeta-2 OS=Homo sapiens GN=FEZ2 PE=1 SV=2	sp|Q6TYB5|FEZ2_MOUSE
gonads_contig_1418_P	CGI_10002568	GO:0003676; nucleic acid binding; Molecular Function	SFRS4_MOUSE Splicing factor, arginine/serine-rich 4 OS=Mus musculus GN=Sfrs4 PE=2 SV=1	sp|P26686|SRR55_DROME
gonads_contig_38073_N	CGI_10002568	GO:0003676; nucleic acid binding; Molecular Function	SFRS4_MOUSE Splicing factor, arginine/serine-rich 4 OS=Mus musculus GN=Sfrs4 PE=2 SV=1	sp|Q8VE97|SRSF4_MOUSE
gonads_contig_41896_N	CGI_10002573	GO:0005515; protein binding; Molecular Function GO:0007155; cell adhesion; Biological Process	VWDE_MOUSE von Willebrand factor D and EGF domain-containing protein OS=Mus musculus GN=Vwde PE=2 SV=2
gonads_contig_306655_N	CGI_10002584	GO:0003774; motor activity; Molecular Function GO:0005524; ATP binding; Molecular Function GO:0005856; cytoskeleton; Cellular Component GO:0016459; myosin complex; Cellular Component	MYOI_DICDI Myosin-I heavy chain OS=Dictyostelium discoideum GN=myoI PE=1 SV=1
gonads_contig_347034_P	CGI_10002584	GO:0003774; motor activity; Molecular Function GO:0005524; ATP binding; Molecular Function GO:0005856; cytoskeleton; Cellular Component GO:0016459; myosin complex; Cellular Component	MYOI_DICDI Myosin-I heavy chain OS=Dictyostelium discoideum GN=myoI PE=1 SV=1	sp|Q00IB7|PKHH1_DANRE
gonads_contig_412316_P	CGI_10002584	GO:0003774; motor activity; Molecular Function GO:0005524; ATP binding; Molecular Function GO:0005856; cytoskeleton; Cellular Component GO:0016459; myosin complex; Cellular Component	MYOI_DICDI Myosin-I heavy chain OS=Dictyostelium discoideum GN=myoI PE=1 SV=1	sp|Q9U1M8|MYOI_DICDI
gonads_contig_446673_P	CGI_10002585	GO:0005509; calcium ion binding; Molecular Function GO:0007156; homophilic cell adhesion; Biological Process GO:0016020; membrane; Cellular Component	PCDB4_HUMAN Protocadherin beta-4 OS=Homo sapiens GN=PCDHB4 PE=2 SV=1
gonads_contig_50350_P	CGI_10002603	GO:0005488; binding; Molecular Function	SIL1_HUMAN Nucleotide exchange factor SIL1 OS=Homo sapiens GN=SIL1 PE=1 SV=1	sp|Q9H173|SIL1_HUMAN
gonads_contig_51602_N	CGI_10002606	NA	CAS4_EPHMU Short-chain collagen C4 (Fragment) OS=Ephydatia muelleri PE=2 SV=1
gonads_contig_243073_P	CGI_10002608	GO:0004872; receptor activity; Molecular Function GO:0005515; protein binding; Molecular Function GO:0007275; multicellular organismal development; Biological Process GO:0016020; membrane; Cellular Component	PLXA2_HUMAN Plexin-A2 OS=Homo sapiens GN=PLXNA2 PE=1 SV=4	sp|Q6BEA0|PLXA4_DANRE
gonads_contig_359895_P	CGI_10002608	GO:0004872; receptor activity; Molecular Function GO:0005515; protein binding; Molecular Function GO:0007275; multicellular organismal development; Biological Process GO:0016020; membrane; Cellular Component	PLXA2_HUMAN Plexin-A2 OS=Homo sapiens GN=PLXNA2 PE=1 SV=4	sp|Q9V4A7|PLXB_DROME
gonads_contig_362627_P	CGI_10002608	GO:0004872; receptor activity; Molecular Function GO:0005515; protein binding; Molecular Function GO:0007275; multicellular organismal development; Biological Process GO:0016020; membrane; Cellular Component	PLXA2_HUMAN Plexin-A2 OS=Homo sapiens GN=PLXNA2 PE=1 SV=4	sp|O15031|PLXB2_HUMAN
gonads_contig_37910_P	CGI_10002608	GO:0004872; receptor activity; Molecular Function GO:0005515; protein binding; Molecular Function GO:0007275; multicellular organismal development; Biological Process GO:0016020; membrane; Cellular Component	PLXA2_HUMAN Plexin-A2 OS=Homo sapiens GN=PLXNA2 PE=1 SV=4	sp|P70207|PLXA2_MOUSE
gonads_contig_461810_P	CGI_10002608	GO:0004872; receptor activity; Molecular Function GO:0005515; protein binding; Molecular Function GO:0007275; multicellular organismal development; Biological Process GO:0016020; membrane; Cellular Component	PLXA2_HUMAN Plexin-A2 OS=Homo sapiens GN=PLXNA2 PE=1 SV=4	sp|Q80UG2|PLXA4_MOUSE
gonads_contig_229521_N	CGI_10002617	NA	SQRD_HUMAN Sulfide:quinone oxidoreductase, mitochondrial OS=Homo sapiens GN=SQRDL PE=1 SV=1	sp|Q9Y6N5|SQRD_HUMAN
gonads_contig_43466_N	CGI_10002617	NA	SQRD_HUMAN Sulfide:quinone oxidoreductase, mitochondrial OS=Homo sapiens GN=SQRDL PE=1 SV=1	sp|Q9Y6N5|SQRD_HUMAN
gonads_contig_79709_P	CGI_10002617	NA	SQRD_HUMAN Sulfide:quinone oxidoreductase, mitochondrial OS=Homo sapiens GN=SQRDL PE=1 SV=1	sp|Q9Y6N5|SQRD_HUMAN
gonads_contig_27288_P	CGI_10002625	GO:0003840; gamma-glutamyltransferase activity; Molecular Function	GGT1_RAT Gamma-glutamyltranspeptidase 1 OS=Rattus norvegicus GN=Ggt1 PE=1 SV=4	sp|P07314|GGT1_RAT
gonads_contig_276417_N	CGI_10002625	GO:0003840; gamma-glutamyltransferase activity; Molecular Function	GGT1_RAT Gamma-glutamyltranspeptidase 1 OS=Rattus norvegicus GN=Ggt1 PE=1 SV=4
gonads_contig_357859_N	CGI_10002625	GO:0003840; gamma-glutamyltransferase activity; Molecular Function	GGT1_RAT Gamma-glutamyltranspeptidase 1 OS=Rattus norvegicus GN=Ggt1 PE=1 SV=4	sp|P07314|GGT1_RAT
gonads_contig_16337_P	CGI_10002629	GO:0005515; protein binding; Molecular Function	ANK1_HUMAN Ankyrin-1 OS=Homo sapiens GN=ANK1 PE=1 SV=3	sp|P14360|V240_FOWPN
gonads_contig_23077_P	CGI_10002629	GO:0005515; protein binding; Molecular Function	ANK1_HUMAN Ankyrin-1 OS=Homo sapiens GN=ANK1 PE=1 SV=3	sp|Q08DV6|ASB3_BOVIN
gonads_contig_246016_N	CGI_10002629	GO:0005515; protein binding; Molecular Function	ANK1_HUMAN Ankyrin-1 OS=Homo sapiens GN=ANK1 PE=1 SV=3	sp|Q8IWZ3|ANKH1_HUMAN
gonads_contig_418126_P	CGI_10002629	GO:0005515; protein binding; Molecular Function	ANK1_HUMAN Ankyrin-1 OS=Homo sapiens GN=ANK1 PE=1 SV=3	sp|P16157|ANK1_HUMAN
gonads_contig_448501_N	CGI_10002629	GO:0005515; protein binding; Molecular Function	ANK1_HUMAN Ankyrin-1 OS=Homo sapiens GN=ANK1 PE=1 SV=3	sp|E5RJM6|ANR65_HUMAN
gonads_contig_53832_N	CGI_10002630	GO:0006508; proteolysis; Biological Process GO:0008235; metalloexopeptidase activity; Molecular Function GO:0008239; dipeptidyl-peptidase activity; Molecular Function GO:0016805; dipeptidase activity; Molecular Function	DPEP1_HUMAN Dipeptidase 1 OS=Homo sapiens GN=DPEP1 PE=1 SV=3	sp|P16444|DPEP1_HUMAN
gonads_contig_11670_P	CGI_10002647	GO:0004181; metallocarboxypeptidase activity; Molecular Function GO:0006508; proteolysis; Biological Process GO:0008270; zinc ion binding; Molecular Function	CBPC2_MOUSE Cytosolic carboxypeptidase 2 OS=Mus musculus GN=Agbl2 PE=2 SV=1	sp|Q8CDK2|CBPC2_MOUSE
gonads_contig_178262_P	CGI_10002647	GO:0004181; metallocarboxypeptidase activity; Molecular Function GO:0006508; proteolysis; Biological Process GO:0008270; zinc ion binding; Molecular Function	CBPC2_MOUSE Cytosolic carboxypeptidase 2 OS=Mus musculus GN=Agbl2 PE=2 SV=1
gonads_contig_20964_P	CGI_10002649	NA	CJ093_HUMAN TPR repeat-containing protein C10orf93 OS=Homo sapiens GN=C10orf93 PE=2 SV=2	sp|Q5SR76|CJ093_HUMAN
gonads_contig_354249_P	CGI_10002649	NA	CJ093_HUMAN TPR repeat-containing protein C10orf93 OS=Homo sapiens GN=C10orf93 PE=2 SV=2	sp|Q5SR76|CJ093_HUMAN
gonads_contig_44091_P	CGI_10002653	GO:0005515; protein binding; Molecular Function	GDAP1_HUMAN Ganglioside-induced differentiation-associated protein 1 OS=Homo sapiens GN=GDAP1 PE=1 SV=2	sp|Q8TB36|GDAP1_HUMAN
gonads_contig_62885_P	CGI_10002659	GO:0003824; catalytic activity; Molecular Function GO:0004421; hydroxymethylglutaryl-CoA synthase activity; Molecular Function GO:0008152; metabolic process; Biological Process GO:0008299; isoprenoid biosynthetic process; Biological Process	HMCS1_CHICK Hydroxymethylglutaryl-CoA synthase, cytoplasmic OS=Gallus gallus GN=HMGCS1 PE=1 SV=1	sp|P23228|HMCS1_CHICK
gonads_contig_442848_P	CGI_10002661	NA	TRMT5_HUMAN tRNA (guanine-N(1)-)-methyltransferase OS=Homo sapiens GN=TRMT5 PE=1 SV=2	sp|F6VSS6|TRM5_XENTR
gonads_contig_173646_N	CGI_10002663	GO:0005267; potassium channel activity; Molecular Function GO:0006813; potassium ion transport; Biological Process GO:0016020; membrane; Cellular Component GO:0016021; integral to membrane; Cellular Component	KCNK1_BOVIN Potassium channel subfamily K member 1 OS=Bos taurus GN=KCNK1 PE=2 SV=1	sp|Q9Z2T2|KCNK1_RAT
gonads_contig_23101_N	CGI_10002666	GO:0005515; protein binding; Molecular Function GO:0007165; signal transduction; Biological Process	NA
gonads_contig_415850_N	CGI_10002679	NA	NA	sp|Q8UUZ1|MB212_DANRE
gonads_contig_28996_P	CGI_10002687	NA	ILFT1_HUMAN Intermediate filament tail domain-containing protein 1 OS=Homo sapiens GN=IFLTD1 PE=2 SV=1	sp|P21619|LMNB2_MOUSE
gonads_contig_63968_N	CGI_10002687	NA	ILFT1_HUMAN Intermediate filament tail domain-containing protein 1 OS=Homo sapiens GN=IFLTD1 PE=2 SV=1	sp|Q9D4C1|ILFT1_MOUSE
gonads_contig_447090_N	CGI_10002696	GO:0005515; protein binding; Molecular Function	BTBD6_MOUSE BTB/POZ domain-containing protein 6 OS=Mus musculus GN=Btbd6 PE=2 SV=2	sp|P58545|BTBD3_MOUSE
gonads_contig_346612_N	CGI_10002697	GO:0005515; protein binding; Molecular Function	WDR25_HUMAN WD repeat-containing protein 25 OS=Homo sapiens GN=WDR25 PE=1 SV=3	sp|Q64LD2|WDR25_HUMAN
gonads_contig_418929_N	CGI_10002697	GO:0005515; protein binding; Molecular Function	WDR25_HUMAN WD repeat-containing protein 25 OS=Homo sapiens GN=WDR25 PE=1 SV=3	sp|Q64LD2|WDR25_HUMAN
gonads_contig_63133_P	CGI_10002697	GO:0005515; protein binding; Molecular Function	WDR25_HUMAN WD repeat-containing protein 25 OS=Homo sapiens GN=WDR25 PE=1 SV=3	sp|Q64LD2|WDR25_HUMAN
gonads_contig_140128_P	CGI_10002698	GO:0000166; nucleotide binding; Molecular Function GO:0004812; aminoacyl-tRNA ligase activity; Molecular Function GO:0004830; tryptophan-tRNA ligase activity; Molecular Function GO:0005524; ATP binding; Molecular Function GO:0005737; cytoplasm; Cellular Component GO:0006412; translation; Biological Process GO:0006418; tRNA aminoacylation for protein translation; Biological Process GO:0006436; try…	SYWC_HUMAN Tryptophanyl-tRNA synthetase, cytoplasmic OS=Homo sapiens GN=WARS PE=1 SV=2	sp|P23381|SYWC_HUMAN
gonads_contig_17846_S	CGI_10002698	GO:0000166; nucleotide binding; Molecular Function GO:0004812; aminoacyl-tRNA ligase activity; Molecular Function GO:0004830; tryptophan-tRNA ligase activity; Molecular Function GO:0005524; ATP binding; Molecular Function GO:0005737; cytoplasm; Cellular Component GO:0006412; translation; Biological Process GO:0006418; tRNA aminoacylation for protein translation; Biological Process GO:0006436; try…	SYWC_HUMAN Tryptophanyl-tRNA synthetase, cytoplasmic OS=Homo sapiens GN=WARS PE=1 SV=2	sp|P17248|SYWC_BOVIN
gonads_contig_362318_P	CGI_10002700	NA	CN166_PONAB UPF0568 protein C14orf166 homolog OS=Pongo abelii PE=2 SV=1	sp|Q9CQE8|CN166_MOUSE
gonads_contig_67453_P	CGI_10002700	NA	CN166_PONAB UPF0568 protein C14orf166 homolog OS=Pongo abelii PE=2 SV=1	sp|Q5R8I2|CN166_PONAB
gonads_contig_27040_N	CGI_10002701	GO:0004435; phosphoinositide phospholipase C activity; Molecular Function GO:0005509; calcium ion binding; Molecular Function GO:0005515; protein binding; Molecular Function GO:0006629; lipid metabolic process; Biological Process GO:0007165; signal transduction; Biological Process GO:0008081; phosphoric diester hydrolase activity; Molecular Function GO:0023034; intracellular signaling pathway; Bi…	PLCB4_RAT 1-phosphatidylinositol-4,5-bisphosphate phosphodiesterase beta-4 OS=Rattus norvegicus GN=Plcb4 PE=2 SV=2	sp|P10894|PLCB1_BOVIN
gonads_contig_44285_N	CGI_10002717	NA	CL056_MACFA Uncharacterized protein C12orf56 homolog OS=Macaca fascicularis GN=QtsA-10134 PE=2 SV=1	sp|Q8CCC3|CL056_MOUSE
gonads_contig_315791_P	CGI_10002718	NA	NA
gonads_contig_56988_P	CGI_10002723	NA	WDR73_DANRE WD repeat-containing protein 73 OS=Danio rerio GN=wdr73 PE=2 SV=1	sp|Q567G2|WDR73_DANRE
gonads_contig_29814_N	CGI_10002725	NA	TM127_DANRE Transmembrane protein 127 OS=Danio rerio GN=tmem127 PE=2 SV=1	sp|Q504G0|TM127_DANRE
gonads_contig_32175_P	CGI_10002737	GO:0005515; protein binding; Molecular Function GO:0007154; cell communication; Biological Process GO:0035091; phosphoinositide binding; Molecular Function	H1BP3_MOUSE HCLS1-binding protein 3 OS=Mus musculus GN=Hs1bp3 PE=1 SV=1	sp|Q53T59|H1BP3_HUMAN
gonads_contig_345091_P	CGI_10002770	0	0	sp|Q53H47|SETMR_HUMAN
gonads_contig_355863_N	CGI_10002775	GO:0004222; metalloendopeptidase activity; Molecular Function GO:0006508; proteolysis; Biological Process	ATS16_HUMAN A disintegrin and metalloproteinase with thrombospondin motifs 16 OS=Homo sapiens GN=ADAMTS16 PE=1 SV=2	sp|E2RYF6|MUC22_HUMAN
gonads_contig_363625_N	CGI_10002775	GO:0004222; metalloendopeptidase activity; Molecular Function GO:0006508; proteolysis; Biological Process	ATS16_HUMAN A disintegrin and metalloproteinase with thrombospondin motifs 16 OS=Homo sapiens GN=ADAMTS16 PE=1 SV=2	sp|P02840|SGS3_DROME
gonads_contig_34551_N	CGI_10002782	NA	MFSD6_MOUSE Major facilitator superfamily domain-containing protein 6 OS=Mus musculus GN=Mfsd6 PE=1 SV=1	sp|B0UYT5|MFD6B_DANRE
gonads_contig_274962_N	CGI_10002790	GO:0005515; protein binding; Molecular Function GO:0008270; zinc ion binding; Molecular Function	PHF14_HUMAN PHD finger protein 14 OS=Homo sapiens GN=PHF14 PE=1 SV=1	sp|O94880|PHF14_HUMAN
gonads_contig_437557_N	CGI_10002790	GO:0005515; protein binding; Molecular Function GO:0008270; zinc ion binding; Molecular Function	PHF14_HUMAN PHD finger protein 14 OS=Homo sapiens GN=PHF14 PE=1 SV=1	sp|O94880|PHF14_HUMAN
gonads_contig_101639_P	CGI_10002798	GO:0005515; protein binding; Molecular Function	PSD13_CHICK 26S proteasome non-ATPase regulatory subunit 13 OS=Gallus gallus GN=PSMD13 PE=1 SV=1	sp|P84169|PSD13_CHICK
gonads_contig_404241_P	CGI_10002799	NA	MYCBP_HUMAN C-Myc-binding protein OS=Homo sapiens GN=MYCBP PE=1 SV=3	sp|Q5R7A8|MYCBP_PONAB
gonads_contig_331452_P	CGI_10002800	GO:0003676; nucleic acid binding; Molecular Function	POGK_HUMAN Pogo transposable element with KRAB domain OS=Homo sapiens GN=POGK PE=1 SV=2
gonads_contig_63625_N	CGI_10002805	NA	CCD34_MOUSE Coiled-coil domain-containing protein 34 OS=Mus musculus GN=Ccdc34 PE=2 SV=1	sp|Q3UI66|CCD34_MOUSE
gonads_contig_329087_P	CGI_10002806	GO:0005524; ATP binding; Molecular Function GO:0016887; ATPase activity; Molecular Function	DYH2_MOUSE Dynein heavy chain 2, axonemal OS=Mus musculus GN=Dnah2 PE=2 SV=1
gonads_contig_293384_N	CGI_10002817	GO:0005515; protein binding; Molecular Function GO:0023034; intracellular signaling pathway; Biological Process	ANK1_HUMAN Ankyrin-1 OS=Homo sapiens GN=ANK1 PE=1 SV=3	sp|O15084|ANR28_HUMAN
gonads_contig_447086_N	CGI_10002860	GO:0005509; calcium ion binding; Molecular Function GO:0007156; homophilic cell adhesion; Biological Process GO:0016020; membrane; Cellular Component	FAT3_RAT Protocadherin Fat 3 OS=Rattus norvegicus GN=Fat3 PE=1 SV=1	sp|Q9NYQ8|FAT2_HUMAN
gonads_contig_441539_N	CGI_10002866	NA	NELFA_DROME Negative elongation factor A OS=Drosophila melanogaster GN=NELF-A PE=1 SV=2	sp|Q9H3P2|NELFA_HUMAN
gonads_contig_56395_P	CGI_10002869	GO:0007186; G-protein coupled receptor protein signaling pathway; Biological Process GO:0016021; integral to membrane; Cellular Component	OAR_HELVI Octopamine receptor OS=Heliothis virescens PE=2 SV=1	sp|Q64264|5HT1A_MOUSE
gonads_contig_376347_P	CGI_10002875	NA	NA
gonads_contig_31292_P	CGI_10002881	GO:0005515; protein binding; Molecular Function	NRG_DROME Neuroglian OS=Drosophila melanogaster GN=Nrg PE=1 SV=2	sp|P20241|NRG_DROME
gonads_contig_146816_N	CGI_10002900	NA	CCD65_BOVIN Coiled-coil domain-containing protein 65 OS=Bos taurus GN=CCDC65 PE=2 SV=1	sp|Q8IXS2|CCD65_HUMAN
gonads_contig_176844_P	CGI_10002905	GO:0005515; protein binding; Molecular Function	ARHA_XENLA Low density lipoprotein receptor adapter protein 1-A OS=Xenopus laevis GN=ldlrap1-A PE=1 SV=1	sp|Q67FQ3|ARHB_XENLA
gonads_contig_73223_N	CGI_10002905	GO:0005515; protein binding; Molecular Function	ARHA_XENLA Low density lipoprotein receptor adapter protein 1-A OS=Xenopus laevis GN=ldlrap1-A PE=1 SV=1
gonads_contig_68430_P	CGI_10002909	GO:0007030; Golgi organization; Biological Process GO:0015031; protein transport; Biological Process GO:0016020; membrane; Cellular Component	COG2_HUMAN Conserved oligomeric Golgi complex subunit 2 OS=Homo sapiens GN=COG2 PE=1 SV=1	sp|Q921L5|COG2_MOUSE
gonads_contig_25697_P	CGI_10002913	NA	NA	sp|P11369|POL2_MOUSE
gonads_contig_369761_P	CGI_10002920	NA	UVRAG_HUMAN UV radiation resistance-associated gene protein OS=Homo sapiens GN=UVRAG PE=1 SV=1	sp|Q9P2Y5|UVRAG_HUMAN
gonads_contig_357975_P	CGI_10002924	GO:0005509; calcium ion binding; Molecular Function	CALM_OREMO Calmodulin OS=Oreochromis mossambicus GN=calm PE=2 SV=3	sp|P23286|CALM_CANAX
gonads_contig_466798_N	CGI_10002925	GO:0006508; proteolysis; Biological Process GO:0008236; serine-type peptidase activity; Molecular Function	YM9I_CAEEL Putative serine protease F56F10.1 OS=Caenorhabditis elegans GN=F56F10.1 PE=1 SV=2	sp|P90893|YM9I_CAEEL
gonads_contig_251223_P	CGI_10002926	NA	NA
gonads_contig_54929_N	CGI_10002928	GO:0004518; nuclease activity; Molecular Function GO:0006281; DNA repair; Biological Process	ASTE1_PONAB Protein asteroid homolog 1 OS=Pongo abelii GN=ASTE1 PE=2 SV=1	sp|Q5RCY5|ASTE1_PONAB
gonads_contig_8864_P	CGI_10002928	GO:0004518; nuclease activity; Molecular Function GO:0006281; DNA repair; Biological Process	ASTE1_PONAB Protein asteroid homolog 1 OS=Pongo abelii GN=ASTE1 PE=2 SV=1	sp|Q5RCY5|ASTE1_PONAB
gonads_contig_43196_P	CGI_10002937	GO:0016787; hydrolase activity; Molecular Function	NUDT5_PONAB ADP-sugar pyrophosphatase OS=Pongo abelii GN=NUDT5 PE=2 SV=1	sp|Q9UKK9|NUDT5_HUMAN
gonads_contig_440810_P	CGI_10002947	0	0
gonads_contig_347975_P	CGI_10002950	NA	NA	sp|Q54G05|LRRX1_DICDI
gonads_contig_54338_P	CGI_10002955	0	0
gonads_contig_473446_N	CGI_10002982	GO:0005506; iron ion binding; Molecular Function GO:0005783; endoplasmic reticulum; Cellular Component GO:0006633; fatty acid biosynthetic process; Biological Process GO:0016491; oxidoreductase activity; Molecular Function GO:0055114; oxidation-reduction process; Biological Process	CE004_MACFA Uncharacterized protein C5orf4 homolog OS=Macaca fascicularis GN=QccE-20373 PE=2 SV=1	sp|Q9GKT2|CE004_MACFA
gonads_contig_440546_N	CGI_10002984	GO:0004872; receptor activity; Molecular Function	TNR5_MOUSE Tumor necrosis factor receptor superfamily member 5 OS=Mus musculus GN=Cd40 PE=1 SV=3	sp|P25942|TNR5_HUMAN
gonads_contig_459530_N	CGI_10002987	NA	K0090_CHICK Uncharacterized protein KIAA0090 homolog OS=Gallus gallus GN=RCJMB04_8i12 PE=2 SV=1	sp|Q5ZL00|K0090_CHICK
gonads_contig_20544_P	CGI_10002990	GO:0005515; protein binding; Molecular Function	IF122_HUMAN Intraflagellar transport protein 122 homolog OS=Homo sapiens GN=IFT122 PE=1 SV=2	sp|A8WGF4|IF122_XENTR
gonads_contig_75450_N	CGI_10002990	GO:0005515; protein binding; Molecular Function	IF122_HUMAN Intraflagellar transport protein 122 homolog OS=Homo sapiens GN=IFT122 PE=1 SV=2	sp|A8WGF4|IF122_XENTR
gonads_contig_3007_P	CGI_10003005	NA	GPTC8_MOUSE G patch domain-containing protein 8 OS=Mus musculus GN=Gpatch8 PE=2 SV=1	sp|A2A6A1|GPTC8_MOUSE
gonads_contig_407842_P	CGI_10003022	GO:0005515; protein binding; Molecular Function	CONT_DROME Contactin OS=Drosophila melanogaster GN=Cont PE=1 SV=2
gonads_contig_11586_P	CGI_10003025	GO:0005515; protein binding; Molecular Function	TITIN_MOUSE Titin OS=Mus musculus GN=Ttn PE=1 SV=1	sp|Q23551|UNC22_CAEEL
gonads_contig_14302_P	CGI_10003025	GO:0005515; protein binding; Molecular Function	TITIN_MOUSE Titin OS=Mus musculus GN=Ttn PE=1 SV=1	sp|P16419|MYPC2_CHICK
gonads_contig_419731_N	CGI_10003025	GO:0005515; protein binding; Molecular Function	TITIN_MOUSE Titin OS=Mus musculus GN=Ttn PE=1 SV=1	sp|Q8WZ42|TITIN_HUMAN
gonads_contig_433176_P	CGI_10003025	GO:0005515; protein binding; Molecular Function	TITIN_MOUSE Titin OS=Mus musculus GN=Ttn PE=1 SV=1	sp|A2ASS6|TITIN_MOUSE
gonads_contig_55010_P	CGI_10003025	GO:0005515; protein binding; Molecular Function	TITIN_MOUSE Titin OS=Mus musculus GN=Ttn PE=1 SV=1	sp|O15394|NCAM2_HUMAN
gonads_contig_31309_P	CGI_10003032	GO:0004672; protein kinase activity; Molecular Function GO:0004674; protein serine/threonine kinase activity; Molecular Function GO:0005524; ATP binding; Molecular Function GO:0006468; protein phosphorylation; Biological Process GO:0008528; peptide receptor activity, G-protein coupled; Molecular Function GO:0009190; cyclic nucleotide biosynthetic process; Biological Process GO:0016020; membrane; …	ANPRB_HUMAN Atrial natriuretic peptide receptor B OS=Homo sapiens GN=NPR2 PE=1 SV=1	sp|P55203|GUC2D_BOVIN
gonads_contig_22626_P	CGI_10003042	GO:0005622; intracellular; Cellular Component GO:0008270; zinc ion binding; Molecular Function	OVO_DROME Protein ovo OS=Drosophila melanogaster GN=ovo PE=1 SV=2	sp|P51521|OVO_DROME
gonads_contig_49181_P	CGI_10003043	GO:0005179; hormone activity; Molecular Function GO:0005576; extracellular region; Cellular Component	NA
gonads_contig_60309_P	CGI_10003050	GO:0005525; GTP binding; Molecular Function GO:0005622; intracellular; Cellular Component GO:0007264; small GTPase mediated signal transduction; Biological Process	ARL1_RAT ADP-ribosylation factor-like protein 1 OS=Rattus norvegicus GN=Arl1 PE=1 SV=1	sp|P38116|ARL1_YEAST
gonads_contig_427732_P	CGI_10003051	GO:0003676; nucleic acid binding; Molecular Function GO:0008270; zinc ion binding; Molecular Function	SFRS6_HUMAN Splicing factor, arginine/serine-rich 6 OS=Homo sapiens GN=SFRS6 PE=1 SV=2	sp|Q9NEW6|RSP3_CAEEL
gonads_contig_30454_N	CGI_10003058	GO:0005086; ARF guanyl-nucleotide exchange factor activity; Molecular Function GO:0005488; binding; Molecular Function GO:0005622; intracellular; Cellular Component GO:0032012; regulation of ARF protein signal transduction; Biological Process	BIG1_HUMAN Brefeldin A-inhibited guanine nucleotide-exchange protein 1 OS=Homo sapiens GN=ARFGEF1 PE=1 SV=2	sp|Q9Y6D6|BIG1_HUMAN
gonads_contig_389576_N	CGI_10003058	GO:0005086; ARF guanyl-nucleotide exchange factor activity; Molecular Function GO:0005488; binding; Molecular Function GO:0005622; intracellular; Cellular Component GO:0032012; regulation of ARF protein signal transduction; Biological Process	BIG1_HUMAN Brefeldin A-inhibited guanine nucleotide-exchange protein 1 OS=Homo sapiens GN=ARFGEF1 PE=1 SV=2	sp|O46382|BIG1_BOVIN
gonads_contig_55259_N	CGI_10003058	GO:0005086; ARF guanyl-nucleotide exchange factor activity; Molecular Function GO:0005488; binding; Molecular Function GO:0005622; intracellular; Cellular Component GO:0032012; regulation of ARF protein signal transduction; Biological Process	BIG1_HUMAN Brefeldin A-inhibited guanine nucleotide-exchange protein 1 OS=Homo sapiens GN=ARFGEF1 PE=1 SV=2	sp|Q9Y6D6|BIG1_HUMAN
gonads_contig_10633_P	CGI_10003059	GO:0005515; protein binding; Molecular Function	CSN5_DANRE COP9 signalosome complex subunit 5 OS=Danio rerio GN=cops5 PE=2 SV=1	sp|Q6PC30|CSN5_DANRE
gonads_contig_430759_N	CGI_10003060	0	0
gonads_contig_16554_P	CGI_10003063	GO:0005102; receptor binding; Molecular Function GO:0007165; signal transduction; Biological Process	TENA_PIG Tenascin OS=Sus scrofa GN=TNC PE=1 SV=1	sp|Q80YX1|TENA_MOUSE
gonads_contig_77086_N	CGI_10003063	GO:0005102; receptor binding; Molecular Function GO:0007165; signal transduction; Biological Process	TENA_PIG Tenascin OS=Sus scrofa GN=TNC PE=1 SV=1	sp|Q05546|TENR_RAT
gonads_contig_431486_N	CGI_10003075	0	0
gonads_contig_56181_N	CGI_10003085	GO:0005515; protein binding; Molecular Function	SFRP4_HUMAN Secreted frizzled-related protein 4 OS=Homo sapiens GN=SFRP4 PE=1 SV=2	sp|Q95117|SFRP3_BOVIN
gonads_contig_116958_P	CGI_10003086	GO:0005634; nucleus; Cellular Component GO:0006334; nucleosome assembly; Biological Process	NP1L4_RAT Nucleosome assembly protein 1-like 4 OS=Rattus norvegicus GN=Nap1l4 PE=2 SV=1	sp|Q28EB4|NP1L1_XENTR
gonads_contig_347544_P	CGI_10003086	GO:0005634; nucleus; Cellular Component GO:0006334; nucleosome assembly; Biological Process	NP1L4_RAT Nucleosome assembly protein 1-like 4 OS=Rattus norvegicus GN=Nap1l4 PE=2 SV=1	sp|P28656|NP1L1_MOUSE
gonads_contig_47155_P	CGI_10003093	0	0
gonads_contig_32678_P	CGI_10003097	GO:0005509; calcium ion binding; Molecular Function GO:0005515; protein binding; Molecular Function GO:0016020; membrane; Cellular Component	PK1L2_MOUSE Polycystic kidney disease protein 1-like 2 OS=Mus musculus GN=Pkd1l2 PE=2 SV=1	sp|Q7Z442|PK1L2_HUMAN
gonads_contig_126247_P	CGI_10003110	GO:0005509; calcium ion binding; Molecular Function GO:0005515; protein binding; Molecular Function	ACTN_DROME Alpha-actinin, sarcomeric OS=Drosophila melanogaster GN=Actn PE=2 SV=2	sp|P20111|ACTN2_CHICK
gonads_contig_77801_P	CGI_10003110	GO:0005509; calcium ion binding; Molecular Function GO:0005515; protein binding; Molecular Function	ACTN_DROME Alpha-actinin, sarcomeric OS=Drosophila melanogaster GN=Actn PE=2 SV=2	sp|P05094|ACTN1_CHICK
gonads_contig_254399_N	CGI_10003119	GO:0005488; binding; Molecular Function	NCAN_PANTR Neurocan core protein OS=Pan troglodytes GN=NCAN PE=2 SV=1
gonads_contig_48662_P	CGI_10003121	GO:0003700; sequence-specific DNA binding transcription factor activity; Molecular Function GO:0005515; protein binding; Molecular Function GO:0005634; nucleus; Cellular Component GO:0006355; regulation of transcription, DNA-dependent; Biological Process GO:0043565; sequence-specific DNA binding; Molecular Function	ERG_CHICK Transcriptional regulator Erg OS=Gallus gallus GN=ERG PE=2 SV=1	sp|P26323|FLI1_MOUSE
gonads_contig_98509_P	CGI_10003121	GO:0003700; sequence-specific DNA binding transcription factor activity; Molecular Function GO:0005515; protein binding; Molecular Function GO:0005634; nucleus; Cellular Component GO:0006355; regulation of transcription, DNA-dependent; Biological Process GO:0043565; sequence-specific DNA binding; Molecular Function	ERG_CHICK Transcriptional regulator Erg OS=Gallus gallus GN=ERG PE=2 SV=1	sp|Q90837|ERG_CHICK
gonads_contig_53207_P	CGI_10003130	GO:0016020; membrane; Cellular Component	YIPF1_PONAB Protein YIPF1 OS=Pongo abelii GN=YIPF1 PE=2 SV=1	sp|Q91VU1|YIPF1_MOUSE
gonads_contig_41410_N	CGI_10003134	GO:0004888; transmembrane receptor activity; Molecular Function GO:0005515; protein binding; Molecular Function GO:0007165; signal transduction; Biological Process GO:0031224; intrinsic to membrane; Cellular Component GO:0045087; innate immune response; Biological Process	TOLL_DROME Protein toll OS=Drosophila melanogaster GN=Tl PE=1 SV=1	sp|P08953|TOLL_DROME
gonads_contig_49150_P	CGI_10003140	GO:0005634; nucleus; Cellular Component	CENPK_CHICK Centromere protein K OS=Gallus gallus GN=CENPK PE=1 SV=1	sp|Q9BS16|CENPK_HUMAN
gonads_contig_365471_P	CGI_10003141	GO:0005488; binding; Molecular Function GO:0006886; intracellular protein transport; Biological Process GO:0008565; protein transporter activity; Molecular Function	IPO13_BOVIN Importin-13 OS=Bos taurus GN=IPO13 PE=2 SV=1	sp|Q5ZIC8|IPO13_CHICK
gonads_contig_429759_N	CGI_10003141	GO:0005488; binding; Molecular Function GO:0006886; intracellular protein transport; Biological Process GO:0008565; protein transporter activity; Molecular Function	IPO13_BOVIN Importin-13 OS=Bos taurus GN=IPO13 PE=2 SV=1	sp|Q8K0C1|IPO13_MOUSE
gonads_contig_106775_P	CGI_10003157	GO:0003824; catalytic activity; Molecular Function GO:0008152; metabolic process; Biological Process	ISOC2_XENTR Isochorismatase domain-containing protein 2, mitochondrial OS=Xenopus tropicalis GN=isoc2 PE=2 SV=1	sp|Q5PQ71|ISOC2_XENLA
gonads_contig_187644_N	CGI_10003158	GO:0004345; glucose-6-phosphate dehydrogenase activity; Molecular Function GO:0005102; receptor binding; Molecular Function GO:0006006; glucose metabolic process; Biological Process GO:0007165; signal transduction; Biological Process GO:0050661; NADP or NADPH binding; Molecular Function GO:0055114; oxidation-reduction process; Biological Process	G6PE_HUMAN GDH/6PGL endoplasmic bifunctional protein OS=Homo sapiens GN=H6PD PE=1 SV=2
gonads_contig_471906_N	CGI_10003158	GO:0004345; glucose-6-phosphate dehydrogenase activity; Molecular Function GO:0005102; receptor binding; Molecular Function GO:0006006; glucose metabolic process; Biological Process GO:0007165; signal transduction; Biological Process GO:0050661; NADP or NADPH binding; Molecular Function GO:0055114; oxidation-reduction process; Biological Process	G6PE_HUMAN GDH/6PGL endoplasmic bifunctional protein OS=Homo sapiens GN=H6PD PE=1 SV=2	sp|O95479|G6PE_HUMAN
gonads_contig_99144_P	CGI_10003170	GO:0004298; threonine-type endopeptidase activity; Molecular Function GO:0005839; proteasome core complex; Cellular Component GO:0051603; proteolysis involved in cellular protein catabolic process; Biological Process	PSB2_RAT Proteasome subunit beta type-2 OS=Rattus norvegicus GN=Psmb2 PE=1 SV=1	sp|Q5E9K0|PSB2_BOVIN
gonads_contig_345916_P	CGI_10003174	GO:0004152; dihydroorotate dehydrogenase activity; Molecular Function GO:0006222; UMP biosynthetic process; Biological Process GO:0016491; oxidoreductase activity; Molecular Function GO:0051536; iron-sulfur cluster binding; Molecular Function GO:0055114; oxidation-reduction process; Biological Process	DPYD_MOUSE Dihydropyrimidine dehydrogenase [NADP+] OS=Mus musculus GN=Dpyd PE=2 SV=1	sp|Q6NYG8|DPYD_DANRE
gonads_contig_412764_N	CGI_10003180	0	0
gonads_contig_355873_P	CGI_10003184	NA	NA
gonads_contig_443555_P	CGI_10003186	GO:0000166; nucleotide binding; Molecular Function GO:0005524; ATP binding; Molecular Function GO:0017111; nucleoside-triphosphatase activity; Molecular Function GO:0018149; peptide cross-linking; Biological Process	VPS4B_BOVIN Vacuolar protein sorting-associated protein 4B OS=Bos taurus GN=VPS4B PE=2 SV=1	sp|Q05187|TGMH_TACTR
gonads_contig_226623_N	CGI_10003187	GO:0005102; receptor binding; Molecular Function GO:0007165; signal transduction; Biological Process	TENR_HUMAN Tenascin-R OS=Homo sapiens GN=TNR PE=1 SV=2	sp|Q5XK91|FBCDB_XENLA
gonads_contig_81652_P	CGI_10003190	NA	YL8A_SCHPO Uncharacterized methyltransferase-like C25B8.10 OS=Schizosaccharomyces pombe GN=SPAC25B8.10 PE=2 SV=1	sp|Q9UTA8|YL8A_SCHPO
gonads_contig_398287_N	CGI_10003191	GO:0004252; serine-type endopeptidase activity; Molecular Function GO:0006508; proteolysis; Biological Process	NECA_HYDAT PC3-like endoprotease variant A OS=Hydra attenuata PE=2 SV=1	sp|P29145|NECB_HYDVU
gonads_contig_131573_P	CGI_10003195	GO:0005509; calcium ion binding; Molecular Function GO:0005515; protein binding; Molecular Function	CO6A3_CHICK Collagen alpha-3(VI) chain OS=Gallus gallus GN=COL6A3 PE=2 SV=2	sp|P13944|COCA1_CHICK
gonads_contig_203235_N	CGI_10003195	GO:0005509; calcium ion binding; Molecular Function GO:0005515; protein binding; Molecular Function	CO6A3_CHICK Collagen alpha-3(VI) chain OS=Gallus gallus GN=COL6A3 PE=2 SV=2	sp|Q5RFR6|K319L_PONAB
gonads_contig_27385_P	CGI_10003223	NA	CN16B_RAT Uncharacterized protein C14orf166B homolog OS=Rattus norvegicus PE=2 SV=1	sp|A0JPI9|CN16B_RAT
gonads_contig_165914_P	CGI_10003225	GO:0016758; transferase activity, transferring hexosyl groups; Molecular Function	CHS3_YEAST Chitin synthase 3 OS=Saccharomyces cerevisiae GN=CHS3 PE=1 SV=3
gonads_contig_308217_N	CGI_10003232	NA	NA
gonads_contig_387379_N	CGI_10003242	GO:0005215; transporter activity; Molecular Function GO:0006810; transport; Biological Process GO:0016021; integral to membrane; Cellular Component GO:0055085; transmembrane transport; Biological Process	ORCT_DROME Organic cation transporter protein OS=Drosophila melanogaster GN=Orct PE=1 SV=1	sp|Q95R48|OCTL_DROME
gonads_contig_449839_N	CGI_10003242	GO:0005215; transporter activity; Molecular Function GO:0006810; transport; Biological Process GO:0016021; integral to membrane; Cellular Component GO:0055085; transmembrane transport; Biological Process	ORCT_DROME Organic cation transporter protein OS=Drosophila melanogaster GN=Orct PE=1 SV=1	sp|Q9VCA2|ORCT_DROME
gonads_contig_56322_P	CGI_10003242	GO:0005215; transporter activity; Molecular Function GO:0006810; transport; Biological Process GO:0016021; integral to membrane; Cellular Component GO:0055085; transmembrane transport; Biological Process	ORCT_DROME Organic cation transporter protein OS=Drosophila melanogaster GN=Orct PE=1 SV=1	sp|Q9VCA2|ORCT_DROME
gonads_contig_58650_P	CGI_10003256	GO:0005488; binding; Molecular Function	NA
gonads_contig_381441_P	CGI_10003271	NA	YSNK_CAEEL UPF0392 protein F13G3.3 OS=Caenorhabditis elegans GN=F13G3.3 PE=2 SV=2
gonads_contig_45748_P	CGI_10003271	NA	YSNK_CAEEL UPF0392 protein F13G3.3 OS=Caenorhabditis elegans GN=F13G3.3 PE=2 SV=2	sp|Q20593|YE25_CAEEL
gonads_contig_52912_AS	CGI_10003271	NA	YSNK_CAEEL UPF0392 protein F13G3.3 OS=Caenorhabditis elegans GN=F13G3.3 PE=2 SV=2
gonads_contig_50681_P	CGI_10003274	0	0
gonads_contig_36608_N	CGI_10003276	NA	NA
gonads_contig_72021_P	CGI_10003276	NA	NA
gonads_contig_51197_N	CGI_10003279	GO:0008270; zinc ion binding; Molecular Function	ZDHC4_DICDI Putative ZDHHC-type palmitoyltransferase 4 OS=Dictyostelium discoideum GN=DDB_G0274251 PE=3 SV=1	sp|Q555N7|ZDHC4_DICDI
gonads_contig_31580_P	CGI_10003283	GO:0005515; protein binding; Molecular Function	MEG11_HUMAN Multiple epidermal growth factor-like domains 11 OS=Homo sapiens GN=MEGF11 PE=2 SV=3	sp|O75095|MEGF6_HUMAN
gonads_contig_231019_N	CGI_10003284	GO:0005515; protein binding; Molecular Function	MEGF6_RAT Multiple epidermal growth factor-like domains 6 OS=Rattus norvegicus GN=Megf6 PE=1 SV=1
gonads_contig_31041_N	CGI_10003285	GO:0008152; metabolic process; Biological Process GO:0016491; oxidoreductase activity; Molecular Function GO:0055114; oxidation-reduction process; Biological Process	AL4A1_DANRE Delta-1-pyrroline-5-carboxylate dehydrogenase, mitochondrial OS=Danio rerio GN=aldh4a1 PE=2 SV=1	sp|Q7SY23|AL4A1_DANRE
gonads_contig_14621_P	CGI_10003289	GO:0005515; protein binding; Molecular Function	CO6A6_HUMAN Collagen alpha-6(VI) chain OS=Homo sapiens GN=COL6A6 PE=1 SV=2	sp|Q8R2Z5|VWA1_MOUSE
gonads_contig_126616_N	CGI_10003300	NA	ZNFX1_MOUSE NFX1-type zinc finger-containing protein 1 OS=Mus musculus GN=Znfx1 PE=2 SV=2	sp|Q8R151|ZNFX1_MOUSE
gonads_contig_14098_P	CGI_10003301	NA	ZNFX1_HUMAN NFX1-type zinc finger-containing protein 1 OS=Homo sapiens GN=ZNFX1 PE=1 SV=2	sp|Q9P2E3|ZNFX1_HUMAN
gonads_contig_27176_P	CGI_10003307	GO:0004889; nicotinic acetylcholine-activated cation-selective channel activity; Molecular Function GO:0005216; ion channel activity; Molecular Function GO:0005230; extracellular ligand-gated ion channel activity; Molecular Function GO:0006810; transport; Biological Process GO:0006811; ion transport; Biological Process GO:0016020; membrane; Cellular Component GO:0016021; integral to membrane; Cel…	ACHA6_MOUSE Neuronal acetylcholine receptor subunit alpha-6 OS=Mus musculus GN=Chrna6 PE=2 SV=1	sp|Q9I8C7|ACH10_CHICK
gonads_contig_257548_AS	CGI_10003312	NA	NA
gonads_contig_356882_N	CGI_10003316	GO:0003824; catalytic activity; Molecular Function GO:0005524; ATP binding; Molecular Function GO:0006754; ATP biosynthetic process; Biological Process GO:0008152; metabolic process; Biological Process GO:0015662; ATPase activity, coupled to transmembrane movement of ions, phosphorylative mechanism; Molecular Function GO:0016020; membrane; Cellular Component GO:0016820; hydrolase activity, acting…	AT11B_HUMAN Probable phospholipid-transporting ATPase IF OS=Homo sapiens GN=ATP11B PE=2 SV=2	sp|Q9Y2G3|AT11B_HUMAN
gonads_contig_204535_P	CGI_10003321	NA	PSGP_ONCMY Polysialoglycoprotein OS=Oncorhynchus mykiss PE=1 SV=2	sp|Q96WV6|YHU2_SCHPO
gonads_contig_415019_AS	CGI_10003321	NA	PSGP_ONCMY Polysialoglycoprotein OS=Oncorhynchus mykiss PE=1 SV=2	sp|Q96WV6|YHU2_SCHPO
gonads_contig_458045_S	CGI_10003321	NA	PSGP_ONCMY Polysialoglycoprotein OS=Oncorhynchus mykiss PE=1 SV=2	sp|Q96WV6|YHU2_SCHPO
gonads_contig_74329_P	CGI_10003321	NA	PSGP_ONCMY Polysialoglycoprotein OS=Oncorhynchus mykiss PE=1 SV=2	sp|O94317|YH5D_SCHPO
gonads_contig_167512_N	CGI_10003327	GO:0005097; Rab GTPase activator activity; Molecular Function GO:0005622; intracellular; Cellular Component GO:0032313; regulation of Rab GTPase activity; Biological Process	TBC19_HUMAN TBC1 domain family member 19 OS=Homo sapiens GN=TBC1D19 PE=1 SV=1	sp|Q8N5T2|TBC19_HUMAN
gonads_contig_27593_P	CGI_10003328	GO:0007186; G-protein coupled receptor protein signaling pathway; Biological Process GO:0015054; gastrin receptor activity; Molecular Function GO:0016021; integral to membrane; Cellular Component	CCKAR_CAVPO Cholecystokinin receptor type A OS=Cavia porcellus GN=CCKAR PE=2 SV=1	sp|P70031|CCKAR_XENLA
gonads_contig_100545_P	CGI_10003329	GO:0003924; GTPase activity; Molecular Function GO:0005525; GTP binding; Molecular Function GO:0005622; intracellular; Cellular Component GO:0006886; intracellular protein transport; Biological Process GO:0006913; nucleocytoplasmic transport; Biological Process GO:0007165; signal transduction; Biological Process GO:0007264; small GTPase mediated signal transduction; Biological Process GO:0015031;…	RAB7A_BOVIN Ras-related protein Rab-7a OS=Bos taurus GN=RAB7A PE=2 SV=1	sp|P09527|RAB7A_RAT
gonads_contig_393449_P	CGI_10003338	NA	LYAM2_BOVIN E-selectin OS=Bos taurus GN=SELE PE=2 SV=1
gonads_contig_120652_P	CGI_10003345	GO:0003824; catalytic activity; Molecular Function GO:0004806; triglyceride lipase activity; Molecular Function GO:0006629; lipid metabolic process; Biological Process	LIPP_MYOCO Pancreatic triacylglycerol lipase (Fragment) OS=Myocastor coypus GN=PNLIP PE=2 SV=1	sp|Q64425|LIPP_MYOCO
gonads_contig_45032_N	CGI_10003345	GO:0003824; catalytic activity; Molecular Function GO:0004806; triglyceride lipase activity; Molecular Function GO:0006629; lipid metabolic process; Biological Process	LIPP_MYOCO Pancreatic triacylglycerol lipase (Fragment) OS=Myocastor coypus GN=PNLIP PE=2 SV=1	sp|P81139|LIPR2_CAVPO
gonads_contig_380922_N	CGI_10003348	GO:0003777; microtubule motor activity; Molecular Function GO:0007018; microtubule-based movement; Biological Process GO:0030286; dynein complex; Cellular Component	DYH1B_CHLRE Dynein-1-beta heavy chain, flagellar inner arm I1 complex OS=Chlamydomonas reinhardtii GN=DHC10 PE=1 SV=1	sp|Q9MBF8|DYH1B_CHLRE
gonads_contig_332435_P	CGI_10003351	GO:0004197; cysteine-type endopeptidase activity; Molecular Function GO:0006508; proteolysis; Biological Process GO:0006915; apoptosis; Biological Process GO:0008234; cysteine-type peptidase activity; Molecular Function	CASPA_HUMAN Caspase-10 OS=Homo sapiens GN=CASP10 PE=1 SV=3
gonads_contig_52040_N	CGI_10003352	GO:0004197; cysteine-type endopeptidase activity; Molecular Function GO:0006508; proteolysis; Biological Process GO:0006915; apoptosis; Biological Process GO:0008234; cysteine-type peptidase activity; Molecular Function	CASPA_HUMAN Caspase-10 OS=Homo sapiens GN=CASP10 PE=1 SV=3	sp|P55211|CASP9_HUMAN
gonads_contig_462983_P	CGI_10003360	NA	NA	sp|Q19417|YSNK_CAEEL
gonads_contig_137343_N	CGI_10003367	GO:0004252; serine-type endopeptidase activity; Molecular Function GO:0005515; protein binding; Molecular Function GO:0006508; proteolysis; Biological Process	NEC1_RAT Neuroendocrine convertase 1 OS=Rattus norvegicus GN=Pcsk1 PE=2 SV=1	sp|Q63415|PCSK6_RAT
gonads_contig_346119_N	CGI_10003369	GO:0006810; transport; Biological Process GO:0008519; ammonium transmembrane transporter activity; Molecular Function GO:0016020; membrane; Cellular Component GO:0055085; transmembrane transport; Biological Process	RHBGA_XENLA Ammonium transporter Rh type B-A OS=Xenopus laevis GN=rhbg-A PE=2 SV=1	sp|Q7T070|RHBG_DANRE
gonads_contig_39059_P	CGI_10003369	GO:0006810; transport; Biological Process GO:0008519; ammonium transmembrane transporter activity; Molecular Function GO:0016020; membrane; Cellular Component GO:0055085; transmembrane transport; Biological Process	RHBGA_XENLA Ammonium transporter Rh type B-A OS=Xenopus laevis GN=rhbg-A PE=2 SV=1	sp|Q6DCG4|RHBGB_XENLA
gonads_contig_458367_N	CGI_10003369	GO:0006810; transport; Biological Process GO:0008519; ammonium transmembrane transporter activity; Molecular Function GO:0016020; membrane; Cellular Component GO:0055085; transmembrane transport; Biological Process	RHBGA_XENLA Ammonium transporter Rh type B-A OS=Xenopus laevis GN=rhbg-A PE=2 SV=1	sp|Q7TNN9|RHCG_RAT
gonads_contig_37689_P	CGI_10003372	NA	ADFP_PIG Adipophilin OS=Sus scrofa GN=ADFP PE=2 SV=1	sp|Q99541|PLIN2_HUMAN
gonads_contig_65090_P	CGI_10003372	NA	ADFP_PIG Adipophilin OS=Sus scrofa GN=ADFP PE=2 SV=1	sp|Q99541|PLIN2_HUMAN
gonads_contig_126123_P	CGI_10003373	GO:0004672; protein kinase activity; Molecular Function GO:0004674; protein serine/threonine kinase activity; Molecular Function GO:0004714; transmembrane receptor protein tyrosine kinase activity; Molecular Function GO:0005515; protein binding; Molecular Function GO:0005524; ATP binding; Molecular Function GO:0006468; protein phosphorylation; Biological Process GO:0007169; transmembrane receptor…	MIPR_LYMST Putative molluscan insulin-related peptide(s) receptor OS=Lymnaea stagnalis PE=2 SV=1	sp|P08069|IGF1R_HUMAN
gonads_contig_367506_P	CGI_10003373	GO:0004672; protein kinase activity; Molecular Function GO:0004674; protein serine/threonine kinase activity; Molecular Function GO:0004714; transmembrane receptor protein tyrosine kinase activity; Molecular Function GO:0005515; protein binding; Molecular Function GO:0005524; ATP binding; Molecular Function GO:0006468; protein phosphorylation; Biological Process GO:0007169; transmembrane receptor…	MIPR_LYMST Putative molluscan insulin-related peptide(s) receptor OS=Lymnaea stagnalis PE=2 SV=1	sp|O02466|ILPR_BRALA
gonads_contig_55712_P	CGI_10003376	GO:0016021; integral to membrane; Cellular Component	TM9S1_MOUSE Transmembrane 9 superfamily member 1 OS=Mus musculus GN=Tm9sf1 PE=2 SV=2	sp|Q9DBU0|TM9S1_MOUSE
gonads_contig_9846_N	CGI_10003383	0	0
gonads_contig_426226_N	CGI_10003384	GO:0000155; two-component sensor activity; Molecular Function GO:0000160; two-component signal transduction system (phosphorelay); Biological Process GO:0004871; signal transducer activity; Molecular Function GO:0005216; ion channel activity; Molecular Function GO:0005249; voltage-gated potassium channel activity; Molecular Function GO:0006355; regulation of transcription, DNA-dependent; Biologic…	KCNAE_DROME Potassium voltage-gated channel protein eag OS=Drosophila melanogaster GN=eag PE=1 SV=2	sp|Q9EPI9|KCNH5_RAT
gonads_contig_264797_N	CGI_10003385	GO:0004725; protein tyrosine phosphatase activity; Molecular Function GO:0006470; protein dephosphorylation; Biological Process GO:0016311; dephosphorylation; Biological Process GO:0016791; phosphatase activity; Molecular Function	PTPRK_HUMAN Receptor-type tyrosine-protein phosphatase kappa OS=Homo sapiens GN=PTPRK PE=1 SV=2
gonads_contig_365294_N	CGI_10003390	GO:0055085; transmembrane transport; Biological Process	S45A2_HUMAN Membrane-associated transporter protein OS=Homo sapiens GN=SLC45A2 PE=1 SV=2	sp|Q8K0H7|S45A3_MOUSE
gonads_contig_59609_N	CGI_10003392	GO:0003924; GTPase activity; Molecular Function GO:0005525; GTP binding; Molecular Function GO:0005622; intracellular; Cellular Component GO:0006457; protein folding; Biological Process GO:0006886; intracellular protein transport; Biological Process GO:0006913; nucleocytoplasmic transport; Biological Process GO:0007165; signal transduction; Biological Process GO:0007264; small GTPase mediated sig…	DJC27_DANRE DnaJ homolog subfamily C member 27 OS=Danio rerio GN=dnajc27 PE=2 SV=1	sp|Q6IMM1|DJC27_CHICK
gonads_contig_300837_P	CGI_10003395	GO:0005509; calcium ion binding; Molecular Function GO:0005544; calcium-dependent phospholipid binding; Molecular Function	ANXA6_BOVIN Annexin A6 OS=Bos taurus GN=ANXA6 PE=1 SV=2
gonads_contig_442061_N	CGI_10003395	GO:0005509; calcium ion binding; Molecular Function GO:0005544; calcium-dependent phospholipid binding; Molecular Function	ANXA6_BOVIN Annexin A6 OS=Bos taurus GN=ANXA6 PE=1 SV=2	sp|P79134|ANXA6_BOVIN
gonads_contig_395950_P	CGI_10003396	GO:0005515; protein binding; Molecular Function	NACAM_MOUSE Nascent polypeptide-associated complex subunit alpha, muscle-specific form OS=Mus musculus GN=Naca PE=1 SV=1	sp|Q94JX9|NACA2_ARATH
gonads_contig_96836_P	CGI_10003396	GO:0005515; protein binding; Molecular Function	NACAM_MOUSE Nascent polypeptide-associated complex subunit alpha, muscle-specific form OS=Mus musculus GN=Naca PE=1 SV=1	sp|Q68F90|NACA_XENTR
gonads_contig_24460_N	CGI_10003419	GO:0006071; glycerol metabolic process; Biological Process GO:0006629; lipid metabolic process; Biological Process GO:0008081; phosphoric diester hydrolase activity; Molecular Function GO:0008889; glycerophosphodiester phosphodiesterase activity; Molecular Function	GDPD5_HUMAN Glycerophosphodiester phosphodiesterase domain-containing protein 5 OS=Homo sapiens GN=GDPD5 PE=2 SV=2	sp|Q3KTM2|GDPD5_CHICK
gonads_contig_296645_N	CGI_10003419	GO:0006071; glycerol metabolic process; Biological Process GO:0006629; lipid metabolic process; Biological Process GO:0008081; phosphoric diester hydrolase activity; Molecular Function GO:0008889; glycerophosphodiester phosphodiesterase activity; Molecular Function	GDPD5_HUMAN Glycerophosphodiester phosphodiesterase domain-containing protein 5 OS=Homo sapiens GN=GDPD5 PE=2 SV=2	sp|Q9ESM6|GDPD2_MOUSE
gonads_contig_413061_N	CGI_10003426	GO:0004017; adenylate kinase activity; Molecular Function GO:0005524; ATP binding; Molecular Function GO:0006139; nucleobase, nucleoside, nucleotide and nucleic acid metabolic process; Biological Process GO:0019205; nucleobase, nucleoside, nucleotide kinase activity; Molecular Function	KAD3_MOUSE GTP:AMP phosphotransferase mitochondrial OS=Mus musculus GN=Ak3 PE=1 SV=3	sp|Q9WTP7|KAD3_MOUSE
gonads_contig_429239_N	CGI_10003431	NA	UROM_MOUSE Uromodulin OS=Mus musculus GN=Umod PE=2 SV=1	sp|P27590|UROM_RAT
gonads_contig_383057_N	CGI_10003434	GO:0005488; binding; Molecular Function	HEAT6_DANRE HEAT repeat-containing protein 6 OS=Danio rerio GN=heatr6 PE=2 SV=1	sp|A9JRI0|HEAT6_DANRE
gonads_contig_66418_N	CGI_10003435	GO:0005622; intracellular; Cellular Component GO:0008270; zinc ion binding; Molecular Function	CTCF_CHICK Transcriptional repressor CTCF OS=Gallus gallus GN=CTCF PE=1 SV=1	sp|Q9R1D1|CTCF_RAT
gonads_contig_489436_P	CGI_10003438	GO:0003676; nucleic acid binding; Molecular Function	CEBPZ_MOUSE CCAAT/enhancer-binding protein zeta OS=Mus musculus GN=Cebpz PE=2 SV=2
gonads_contig_76595_P	CGI_10003441	0	0
gonads_contig_413300_N	CGI_10003457	GO:0007154; cell communication; Biological Process GO:0007219; Notch signaling pathway; Biological Process GO:0007275; multicellular organismal development; Biological Process GO:0016020; membrane; Cellular Component GO:0016021; integral to membrane; Cellular Component	JAG1A_DANRE Protein jagged-1a OS=Danio rerio GN=jag1a PE=2 SV=1	sp|P18168|SERR_DROME
gonads_contig_53762_N	CGI_10003457	GO:0007154; cell communication; Biological Process GO:0007219; Notch signaling pathway; Biological Process GO:0007275; multicellular organismal development; Biological Process GO:0016020; membrane; Cellular Component GO:0016021; integral to membrane; Cellular Component	JAG1A_DANRE Protein jagged-1a OS=Danio rerio GN=jag1a PE=2 SV=1
gonads_contig_427246_P	CGI_10003462	GO:0008270; zinc ion binding; Molecular Function	MLP2_DROME Muscle LIM protein Mlp84B OS=Drosophila melanogaster GN=Mlp84B PE=1 SV=1	sp|P50463|CSRP3_RAT
gonads_contig_16086_AS	CGI_10003472	NA	MEG11_MOUSE Multiple epidermal growth factor-like domains 11 OS=Mus musculus GN=Megf11 PE=2 SV=3	sp|P60368|KR102_HUMAN
gonads_contig_16086_S	CGI_10003472	NA	MEG11_MOUSE Multiple epidermal growth factor-like domains 11 OS=Mus musculus GN=Megf11 PE=2 SV=3	sp|P60368|KR102_HUMAN
gonads_contig_45328_P	CGI_10003473	GO:0005515; protein binding; Molecular Function GO:0023034; intracellular signaling pathway; Biological Process	ASB8_MACFA Ankyrin repeat and SOCS box protein 8 OS=Macaca fascicularis GN=ASB8 PE=2 SV=1	sp|Q9CQ31|ASB11_MOUSE
gonads_contig_367655_N	CGI_10003477	NA	GOLP3_HUMAN Golgi phosphoprotein 3 OS=Homo sapiens GN=GOLPH3 PE=1 SV=1	sp|Q9CRA5|GOLP3_MOUSE
gonads_contig_43818_N	CGI_10003480	NA	ABHD2_DROME Abhydrolase domain-containing protein 2 OS=Drosophila melanogaster GN=Hydr2 PE=1 SV=2	sp|Q9QXM0|ABHD2_MOUSE
gonads_contig_363775_N	CGI_10003491	NA	ACTC_BIOPF Actin, cytoplasmic OS=Biomphalaria pfeifferi PE=3 SV=1	sp|P12716|ACTC_PISOC
gonads_contig_28991_P	CGI_10003492	NA	ACT_CRAGI Actin OS=Crassostrea gigas PE=2 SV=1	sp|Q6NVA9|ACTB_XENTR
gonads_contig_63660_P	CGI_10003507	GO:0003735; structural constituent of ribosome; Molecular Function GO:0005515; protein binding; Molecular Function GO:0005622; intracellular; Cellular Component GO:0005840; ribosome; Cellular Component GO:0006412; translation; Biological Process	RS30_RAT 40S ribosomal protein S30 OS=Rattus norvegicus GN=Fau PE=1 SV=1	sp|P62864|RS30_RAT
gonads_contig_51631_P	CGI_10003515	GO:0003700; sequence-specific DNA binding transcription factor activity; Molecular Function GO:0005634; nucleus; Cellular Component GO:0006355; regulation of transcription, DNA-dependent; Biological Process GO:0045449; regulation of transcription; Biological Process	TBX15_HUMAN T-box transcription factor TBX15 OS=Homo sapiens GN=TBX15 PE=2 SV=2	sp|Q9EPZ6|TBX18_MOUSE
gonads_contig_217097_P	CGI_10003516	GO:0003677; DNA binding; Molecular Function GO:0005515; protein binding; Molecular Function GO:0005622; intracellular; Cellular Component GO:0005634; nucleus; Cellular Component GO:0008270; zinc ion binding; Molecular Function	SMCE1_MOUSE SWI/SNF-related matrix-associated actin-dependent regulator chromatin subfamily E member 1 OS=Mus musculus GN=Smarce1 PE=2 SV=1
gonads_contig_30498_N	CGI_10003516	GO:0003677; DNA binding; Molecular Function GO:0005515; protein binding; Molecular Function GO:0005622; intracellular; Cellular Component GO:0005634; nucleus; Cellular Component GO:0008270; zinc ion binding; Molecular Function	SMCE1_MOUSE SWI/SNF-related matrix-associated actin-dependent regulator chromatin subfamily E member 1 OS=Mus musculus GN=Smarce1 PE=2 SV=1
gonads_contig_33819_P	CGI_10003516	GO:0003677; DNA binding; Molecular Function GO:0005515; protein binding; Molecular Function GO:0005622; intracellular; Cellular Component GO:0005634; nucleus; Cellular Component GO:0008270; zinc ion binding; Molecular Function	SMCE1_MOUSE SWI/SNF-related matrix-associated actin-dependent regulator chromatin subfamily E member 1 OS=Mus musculus GN=Smarce1 PE=2 SV=1	sp|P60319|KEN_DROYA
gonads_contig_383402_P	CGI_10003516	GO:0003677; DNA binding; Molecular Function GO:0005515; protein binding; Molecular Function GO:0005622; intracellular; Cellular Component GO:0005634; nucleus; Cellular Component GO:0008270; zinc ion binding; Molecular Function	SMCE1_MOUSE SWI/SNF-related matrix-associated actin-dependent regulator chromatin subfamily E member 1 OS=Mus musculus GN=Smarce1 PE=2 SV=1	sp|O54941|SMCE1_MOUSE
gonads_contig_48566_P	CGI_10003521	GO:0005515; protein binding; Molecular Function	FLNC_HUMAN Filamin-C OS=Homo sapiens GN=FLNC PE=1 SV=3	sp|Q8BTM8|FLNA_MOUSE
gonads_contig_59893_P	CGI_10003521	GO:0005515; protein binding; Molecular Function	FLNC_HUMAN Filamin-C OS=Homo sapiens GN=FLNC PE=1 SV=3	sp|Q14315|FLNC_HUMAN
gonads_contig_33213_N	CGI_10003530	GO:0005515; protein binding; Molecular Function	FZR_MOUSE Fizzy-related protein homolog OS=Mus musculus GN=Fzr1 PE=1 SV=1	sp|Q9R1K5|FZR_MOUSE
gonads_contig_289553_P	CGI_10003535	GO:0004672; protein kinase activity; Molecular Function GO:0004674; protein serine/threonine kinase activity; Molecular Function GO:0005524; ATP binding; Molecular Function GO:0006468; protein phosphorylation; Biological Process	KAPC_DROME cAMP-dependent protein kinase catalytic subunit OS=Drosophila melanogaster GN=Pka-C1 PE=1 SV=3	sp|P22694|KAPCB_HUMAN
gonads_contig_269359_P	CGI_10003539	GO:0004807; triose-phosphate isomerase activity; Molecular Function GO:0008152; metabolic process; Biological Process	TPIS_XENTR Triosephosphate isomerase OS=Xenopus tropicalis GN=tpi1 PE=2 SV=1	sp|Q8RDX7|TPIS_FUSNN
gonads_contig_99139_P	CGI_10003539	GO:0004807; triose-phosphate isomerase activity; Molecular Function GO:0008152; metabolic process; Biological Process	TPIS_XENTR Triosephosphate isomerase OS=Xenopus tropicalis GN=tpi1 PE=2 SV=1	sp|Q5E956|TPIS_BOVIN
gonads_contig_49339_AS	CGI_10003543	GO:0005515; protein binding; Molecular Function	NA
gonads_contig_237645_P	CGI_10003546	GO:0005515; protein binding; Molecular Function	LACH_DROME Lachesin OS=Drosophila melanogaster GN=Lac PE=1 SV=2	sp|Q96RW7|HMCN1_HUMAN
gonads_contig_51094_N	CGI_10003551	GO:0016020; membrane; Cellular Component	POPD1_MOUSE Blood vessel epicardial substance OS=Mus musculus GN=Bves PE=2 SV=1	sp|B8Q0B2|POPD1_PIG
gonads_contig_50318_P	CGI_10003556	GO:0005515; protein binding; Molecular Function	PP1R7_RAT Protein phosphatase 1 regulatory subunit 7 OS=Rattus norvegicus GN=Ppp1r7 PE=1 SV=1	sp|Q3T0W4|PP1R7_BOVIN
gonads_contig_122970_P	CGI_10003563	NA	DGC6L_HUMAN Protein DGCR6L OS=Homo sapiens GN=DGCR6L PE=1 SV=2	sp|O73770|DGCR6_CHICK
gonads_contig_93040_P	CGI_10003564	GO:0006508; proteolysis; Biological Process GO:0008234; cysteine-type peptidase activity; Molecular Function	CATL_SARPE Cathepsin L OS=Sarcophaga peregrina PE=1 SV=1	sp|P43236|CATK_RABIT
gonads_contig_193628_P	CGI_10003565	GO:0006508; proteolysis; Biological Process GO:0008234; cysteine-type peptidase activity; Molecular Function	CATL1_CERAE Cathepsin L1 OS=Cercopithecus aethiops GN=CTSL1 PE=1 SV=1	sp|P25782|CYSP2_HOMAM
gonads_contig_386590_P	CGI_10003572	GO:0004867; serine-type endopeptidase inhibitor activity; Molecular Function GO:0005515; protein binding; Molecular Function GO:0030212; hyaluronan metabolic process; Biological Process	ITIH3_HUMAN Inter-alpha-trypsin inhibitor heavy chain H3 OS=Homo sapiens GN=ITIH3 PE=1 SV=2	sp|Q5RB37|ITIH3_PONAB
gonads_contig_40043_P	CGI_10003572	GO:0004867; serine-type endopeptidase inhibitor activity; Molecular Function GO:0005515; protein binding; Molecular Function GO:0030212; hyaluronan metabolic process; Biological Process	ITIH3_HUMAN Inter-alpha-trypsin inhibitor heavy chain H3 OS=Homo sapiens GN=ITIH3 PE=1 SV=2	sp|Q06033|ITIH3_HUMAN
gonads_contig_452207_N	CGI_10003572	GO:0004867; serine-type endopeptidase inhibitor activity; Molecular Function GO:0005515; protein binding; Molecular Function GO:0030212; hyaluronan metabolic process; Biological Process	ITIH3_HUMAN Inter-alpha-trypsin inhibitor heavy chain H3 OS=Homo sapiens GN=ITIH3 PE=1 SV=2	sp|Q3T052|ITIH4_BOVIN
gonads_contig_57081_N	CGI_10003572	GO:0004867; serine-type endopeptidase inhibitor activity; Molecular Function GO:0005515; protein binding; Molecular Function GO:0030212; hyaluronan metabolic process; Biological Process	ITIH3_HUMAN Inter-alpha-trypsin inhibitor heavy chain H3 OS=Homo sapiens GN=ITIH3 PE=1 SV=2	sp|Q5RB37|ITIH3_PONAB
gonads_contig_10355_P	CGI_10003574	GO:0003677; DNA binding; Molecular Function GO:0005515; protein binding; Molecular Function GO:0008270; zinc ion binding; Molecular Function	CXXC1_HUMAN CpG-binding protein OS=Homo sapiens GN=CXXC1 PE=1 SV=2	sp|Q9P0U4|CXXC1_HUMAN
gonads_contig_406127_N	CGI_10003585	GO:0009607; response to biotic stimulus; Biological Process GO:0016021; integral to membrane; Cellular Component	PRRT1_RAT Proline-rich transmembrane protein 1 OS=Rattus norvegicus GN=Prrt1 PE=2 SV=2
gonads_contig_443277_P	CGI_10003585	GO:0009607; response to biotic stimulus; Biological Process GO:0016021; integral to membrane; Cellular Component	PRRT1_RAT Proline-rich transmembrane protein 1 OS=Rattus norvegicus GN=Prrt1 PE=2 SV=2
gonads_contig_76636_P	CGI_10003585	GO:0009607; response to biotic stimulus; Biological Process GO:0016021; integral to membrane; Cellular Component	PRRT1_RAT Proline-rich transmembrane protein 1 OS=Rattus norvegicus GN=Prrt1 PE=2 SV=2	sp|Q6MG82|PRRT1_RAT
gonads_contig_42248_P	CGI_10003586	NA	NA
gonads_contig_440773_P	CGI_10003588	NA	NA	sp|C5DJH6|SP110_LACTC
gonads_contig_465312_P	CGI_10003589	NA	HERC1_HUMAN Probable E3 ubiquitin-protein ligase HERC1 OS=Homo sapiens GN=HERC1 PE=1 SV=1	sp|Q15751|HERC1_HUMAN
gonads_contig_466367_N	CGI_10003589	NA	HERC1_HUMAN Probable E3 ubiquitin-protein ligase HERC1 OS=Homo sapiens GN=HERC1 PE=1 SV=1	sp|Q15751|HERC1_HUMAN
gonads_contig_484794_P	CGI_10003590	GO:0005507; copper ion binding; Molecular Function GO:0016491; oxidoreductase activity; Molecular Function GO:0055114; oxidation-reduction process; Biological Process	LAC2_THACU Laccase-2 OS=Thanatephorus cucumeris GN=LCC2 PE=2 SV=1	sp|Q2QUN2|LAC24_ORYSJ
gonads_contig_417311_P	CGI_10003592	GO:0003824; catalytic activity; Molecular Function GO:0005515; protein binding; Molecular Function	HERC1_HUMAN Probable E3 ubiquitin-protein ligase HERC1 OS=Homo sapiens GN=HERC1 PE=1 SV=1	sp|Q15751|HERC1_HUMAN
gonads_contig_212423_P	CGI_10003599	NA	K1109_MOUSE Uncharacterized protein KIAA1109 OS=Mus musculus GN=Kiaa1109 PE=1 SV=3
gonads_contig_22163_P	CGI_10003601	NA	CLCA4_HUMAN Calcium-activated chloride channel regulator 4 OS=Homo sapiens GN=CLCA4 PE=1 SV=2	sp|Q6Q473|CLCA4_MOUSE
gonads_contig_455408_N	CGI_10003601	NA	CLCA4_HUMAN Calcium-activated chloride channel regulator 4 OS=Homo sapiens GN=CLCA4 PE=1 SV=2	sp|Q8BG22|CLCA2_MOUSE
gonads_contig_57475_P	CGI_10003601	NA	CLCA4_HUMAN Calcium-activated chloride channel regulator 4 OS=Homo sapiens GN=CLCA4 PE=1 SV=2	sp|Q6Q473|CLCA4_MOUSE
gonads_contig_88570_P	CGI_10003602	GO:0008612; peptidyl-lysine modification to hypusine; Biological Process	DHYS_HUMAN Deoxyhypusine synthase OS=Homo sapiens GN=DHPS PE=1 SV=1	sp|Q9VSF4|DHYS_DROME
gonads_contig_26473_P	CGI_10003603	NA	SCAI_MOUSE Protein SCAI OS=Mus musculus GN=Scai PE=1 SV=2	sp|Q8C8N2|SCAI_MOUSE
gonads_contig_415254_N	CGI_10003603	NA	SCAI_MOUSE Protein SCAI OS=Mus musculus GN=Scai PE=1 SV=2	sp|Q8C8N2|SCAI_MOUSE
gonads_contig_28779_N	CGI_10003604	GO:0005524; ATP binding; Molecular Function GO:0009058; biosynthetic process; Biological Process GO:0016874; ligase activity; Molecular Function	FOLC_HUMAN Folylpolyglutamate synthase, mitochondrial OS=Homo sapiens GN=FPGS PE=1 SV=3	sp|P48760|FOLC_MOUSE
gonads_contig_365387_N	CGI_10003607	GO:0005315; inorganic phosphate transmembrane transporter activity; Molecular Function GO:0006817; phosphate transport; Biological Process GO:0016020; membrane; Cellular Component	S20A1_FELCA Sodium-dependent phosphate transporter 1 OS=Felis catus GN=Slc20a1 PE=2 SV=2	sp|Q61609|S20A1_MOUSE
gonads_contig_38447_S	CGI_10003607	GO:0005315; inorganic phosphate transmembrane transporter activity; Molecular Function GO:0006817; phosphate transport; Biological Process GO:0016020; membrane; Cellular Component	S20A1_FELCA Sodium-dependent phosphate transporter 1 OS=Felis catus GN=Slc20a1 PE=2 SV=2	sp|Q5F3U9|PDS5B_CHICK
gonads_contig_65024_P	CGI_10003608	NA	MFFB_DANRE Mitochondrial fission factor homolog B OS=Danio rerio GN=zgc:66022 PE=1 SV=1	sp|Q3ZCD8|MFF_BOVIN
gonads_contig_320994_N	CGI_10003613	GO:0005515; protein binding; Molecular Function	TTC25_DANRE Tetratricopeptide repeat protein 25 OS=Danio rerio GN=ttc25 PE=2 SV=1	sp|Q7ZU45|TTC25_DANRE
gonads_contig_189804_N	CGI_10003614	GO:0004222; metalloendopeptidase activity; Molecular Function GO:0005578; proteinaceous extracellular matrix; Cellular Component GO:0006508; proteolysis; Biological Process GO:0008237; metallopeptidase activity; Molecular Function GO:0008270; zinc ion binding; Molecular Function GO:0031012; extracellular matrix; Cellular Component	ATS16_MOUSE A disintegrin and metalloproteinase with thrombospondin motifs 16 OS=Mus musculus GN=Adamts16 PE=2 SV=2
gonads_contig_12489_P	CGI_10003625	GO:0003735; structural constituent of ribosome; Molecular Function GO:0003950; NAD+ ADP-ribosyltransferase activity; Molecular Function GO:0005515; protein binding; Molecular Function GO:0005622; intracellular; Cellular Component GO:0005840; ribosome; Cellular Component GO:0006412; translation; Biological Process GO:0006471; protein ADP-ribosylation; Biological Process	PARP1_BOVIN Poly [ADP-ribose] polymerase 1 OS=Bos taurus GN=PARP1 PE=2 SV=2	sp|Q9TXQ1|PME5_CAEEL
gonads_contig_40818_N	CGI_10003625	GO:0003735; structural constituent of ribosome; Molecular Function GO:0003950; NAD+ ADP-ribosyltransferase activity; Molecular Function GO:0005515; protein binding; Molecular Function GO:0005622; intracellular; Cellular Component GO:0005840; ribosome; Cellular Component GO:0006412; translation; Biological Process GO:0006471; protein ADP-ribosylation; Biological Process	PARP1_BOVIN Poly [ADP-ribose] polymerase 1 OS=Bos taurus GN=PARP1 PE=2 SV=2	sp|Q9TXQ1|PME5_CAEEL
gonads_contig_103258_P	CGI_10003628	GO:0003779; actin binding; Molecular Function	SEVE_ECHGR Severin OS=Echinococcus granulosus GN=AG8 PE=2 SV=3	sp|Q8MPM1|GELS2_LUMTE
gonads_contig_17442_N	CGI_10003628	GO:0003779; actin binding; Molecular Function	SEVE_ECHGR Severin OS=Echinococcus granulosus GN=AG8 PE=2 SV=3	sp|Q8MPM1|GELS2_LUMTE
gonads_contig_49007_AS	CGI_10003628	GO:0003779; actin binding; Molecular Function	SEVE_ECHGR Severin OS=Echinococcus granulosus GN=AG8 PE=2 SV=3	sp|Q8MPM1|GELS2_LUMTE
gonads_contig_49007_S	CGI_10003628	GO:0003779; actin binding; Molecular Function	SEVE_ECHGR Severin OS=Echinococcus granulosus GN=AG8 PE=2 SV=3	sp|Q8MPM1|GELS2_LUMTE
gonads_contig_411583_N	CGI_10003633	GO:0005509; calcium ion binding; Molecular Function GO:0005783; endoplasmic reticulum; Cellular Component GO:0006457; protein folding; Biological Process GO:0051082; unfolded protein binding; Molecular Function	CALX_CANFA Calnexin OS=Canis familiaris GN=CANX PE=1 SV=3	sp|P27824|CALX_HUMAN
gonads_contig_484798_P	CGI_10003633	GO:0005509; calcium ion binding; Molecular Function GO:0005783; endoplasmic reticulum; Cellular Component GO:0006457; protein folding; Biological Process GO:0051082; unfolded protein binding; Molecular Function	CALX_CANFA Calnexin OS=Canis familiaris GN=CANX PE=1 SV=3	sp|P24643|CALX_CANFA
gonads_contig_207158_P	CGI_10003635	GO:0005622; intracellular; Cellular Component GO:0006464; protein modification process; Biological Process GO:0016881; acid-amino acid ligase activity; Molecular Function	HERC4_RAT Probable E3 ubiquitin-protein ligase HERC4 OS=Rattus norvegicus GN=Herc4 PE=2 SV=1	sp|Q9UGK8|SRGEF_HUMAN
gonads_contig_145746_N	CGI_10003637	GO:0004888; transmembrane receptor activity; Molecular Function GO:0004930; G-protein coupled receptor activity; Molecular Function GO:0005509; calcium ion binding; Molecular Function GO:0005515; protein binding; Molecular Function GO:0007166; cell surface receptor linked signaling pathway; Biological Process GO:0007186; G-protein coupled receptor protein signaling pathway; Biological Process GO:…	MATN2_HUMAN Matrilin-2 OS=Homo sapiens GN=MATN2 PE=1 SV=3
gonads_contig_146371_N	CGI_10003637	GO:0004888; transmembrane receptor activity; Molecular Function GO:0004930; G-protein coupled receptor activity; Molecular Function GO:0005509; calcium ion binding; Molecular Function GO:0005515; protein binding; Molecular Function GO:0007166; cell surface receptor linked signaling pathway; Biological Process GO:0007186; G-protein coupled receptor protein signaling pathway; Biological Process GO:…	MATN2_HUMAN Matrilin-2 OS=Homo sapiens GN=MATN2 PE=1 SV=3	sp|Q5R7Y0|BAI2_PONAB
gonads_contig_167253_N	CGI_10003637	GO:0004888; transmembrane receptor activity; Molecular Function GO:0004930; G-protein coupled receptor activity; Molecular Function GO:0005509; calcium ion binding; Molecular Function GO:0005515; protein binding; Molecular Function GO:0007166; cell surface receptor linked signaling pathway; Biological Process GO:0007186; G-protein coupled receptor protein signaling pathway; Biological Process GO:…	MATN2_HUMAN Matrilin-2 OS=Homo sapiens GN=MATN2 PE=1 SV=3	sp|Q5R7Y0|BAI2_PONAB
gonads_contig_202337_P	CGI_10003637	GO:0004888; transmembrane receptor activity; Molecular Function GO:0004930; G-protein coupled receptor activity; Molecular Function GO:0005509; calcium ion binding; Molecular Function GO:0005515; protein binding; Molecular Function GO:0007166; cell surface receptor linked signaling pathway; Biological Process GO:0007186; G-protein coupled receptor protein signaling pathway; Biological Process GO:…	MATN2_HUMAN Matrilin-2 OS=Homo sapiens GN=MATN2 PE=1 SV=3	sp|Q61549|EMR1_MOUSE
gonads_contig_224899_P	CGI_10003637	GO:0004888; transmembrane receptor activity; Molecular Function GO:0004930; G-protein coupled receptor activity; Molecular Function GO:0005509; calcium ion binding; Molecular Function GO:0005515; protein binding; Molecular Function GO:0007166; cell surface receptor linked signaling pathway; Biological Process GO:0007186; G-protein coupled receptor protein signaling pathway; Biological Process GO:…	MATN2_HUMAN Matrilin-2 OS=Homo sapiens GN=MATN2 PE=1 SV=3	sp|Q80ZF8|BAI3_MOUSE
gonads_contig_35960_N	CGI_10003637	GO:0004888; transmembrane receptor activity; Molecular Function GO:0004930; G-protein coupled receptor activity; Molecular Function GO:0005509; calcium ion binding; Molecular Function GO:0005515; protein binding; Molecular Function GO:0007166; cell surface receptor linked signaling pathway; Biological Process GO:0007186; G-protein coupled receptor protein signaling pathway; Biological Process GO:…	MATN2_HUMAN Matrilin-2 OS=Homo sapiens GN=MATN2 PE=1 SV=3	sp|Q3UHD1|BAI1_MOUSE
gonads_contig_388492_P	CGI_10003637	GO:0004888; transmembrane receptor activity; Molecular Function GO:0004930; G-protein coupled receptor activity; Molecular Function GO:0005509; calcium ion binding; Molecular Function GO:0005515; protein binding; Molecular Function GO:0007166; cell surface receptor linked signaling pathway; Biological Process GO:0007186; G-protein coupled receptor protein signaling pathway; Biological Process GO:…	MATN2_HUMAN Matrilin-2 OS=Homo sapiens GN=MATN2 PE=1 SV=3	sp|Q91ZE5|EMR4_MOUSE
gonads_contig_428641_P	CGI_10003637	GO:0004888; transmembrane receptor activity; Molecular Function GO:0004930; G-protein coupled receptor activity; Molecular Function GO:0005509; calcium ion binding; Molecular Function GO:0005515; protein binding; Molecular Function GO:0007166; cell surface receptor linked signaling pathway; Biological Process GO:0007186; G-protein coupled receptor protein signaling pathway; Biological Process GO:…	MATN2_HUMAN Matrilin-2 OS=Homo sapiens GN=MATN2 PE=1 SV=3	sp|Q5R7Y0|BAI2_PONAB
gonads_contig_9091_P	CGI_10003637	GO:0004888; transmembrane receptor activity; Molecular Function GO:0004930; G-protein coupled receptor activity; Molecular Function GO:0005509; calcium ion binding; Molecular Function GO:0005515; protein binding; Molecular Function GO:0007166; cell surface receptor linked signaling pathway; Biological Process GO:0007186; G-protein coupled receptor protein signaling pathway; Biological Process GO:…	MATN2_HUMAN Matrilin-2 OS=Homo sapiens GN=MATN2 PE=1 SV=3	sp|A6QLU6|GP133_BOVIN
gonads_contig_13861_N	CGI_10003638	NA	AIMP2_CRIGR Aminoacyl tRNA synthetase complex-interacting multifunctional protein 2 OS=Cricetulus griseus GN=AIMP2 PE=2 SV=1	sp|Q32PX2|AIMP2_RAT
gonads_contig_11461_N	CGI_10003639	NA	NA	sp|O67112|Y987_AQUAE
gonads_contig_336930_P	CGI_10003641	NA	MED12_DROME Mediator of RNA polymerase II transcription subunit 12 OS=Drosophila melanogaster GN=kto PE=1 SV=2	sp|Q86YW9|MD12L_HUMAN
gonads_contig_41396_P	CGI_10003644	GO:0007186; G-protein coupled receptor protein signaling pathway; Biological Process GO:0016021; integral to membrane; Cellular Component	SSR4_RAT Somatostatin receptor type 4 OS=Rattus norvegicus GN=Sstr4 PE=2 SV=1	sp|Q11082|YT66_CAEEL
gonads_contig_13168_P	CGI_10003650	GO:0007186; G-protein coupled receptor protein signaling pathway; Biological Process GO:0016021; integral to membrane; Cellular Component	CCKAR_XENLA Cholecystokinin receptor OS=Xenopus laevis GN=cckar PE=2 SV=1
gonads_contig_35975_P	CGI_10003650	GO:0007186; G-protein coupled receptor protein signaling pathway; Biological Process GO:0016021; integral to membrane; Cellular Component	CCKAR_XENLA Cholecystokinin receptor OS=Xenopus laevis GN=cckar PE=2 SV=1	sp|Q61212|NPY6R_MOUSE
gonads_contig_386520_P	CGI_10003651	NA	F172A_MOUSE UPF0528 protein FAM172A OS=Mus musculus GN=Fam172a PE=2 SV=2	sp|Q7T297|F172A_DANRE
gonads_contig_75044_N	CGI_10003658	GO:0000166; nucleotide binding; Molecular Function GO:0003676; nucleic acid binding; Molecular Function GO:0003824; catalytic activity; Molecular Function GO:0004386; helicase activity; Molecular Function GO:0005524; ATP binding; Molecular Function GO:0005622; intracellular; Cellular Component GO:0006260; DNA replication; Biological Process GO:0006281; DNA repair; Biological Process GO:0008026; A…	WRN_XENLA Werner syndrome ATP-dependent helicase homolog OS=Xenopus laevis GN=wrn PE=2 SV=1	sp|O93530|WRN_XENLA
gonads_contig_156762_N	CGI_10003662	GO:0005622; intracellular; Cellular Component GO:0008270; zinc ion binding; Molecular Function	TRI45_BOVIN Tripartite motif-containing protein 45 OS=Bos taurus GN=TRIM45 PE=2 SV=1
gonads_contig_438642_P	CGI_10003663	NA	MORN4_RAT MORN repeat-containing protein 4 OS=Rattus norvegicus GN=Morn4 PE=2 SV=1	sp|Q5BJS9|MORN4_RAT
gonads_contig_23445_P	CGI_10003693	GO:0004798; thymidylate kinase activity; Molecular Function GO:0005524; ATP binding; Molecular Function GO:0006233; dTDP biosynthetic process; Biological Process	CMPK2_HUMAN UMP-CMP kinase 2, mitochondrial OS=Homo sapiens GN=CMPK2 PE=1 SV=2	sp|Q3U5Q7|CMPK2_MOUSE
gonads_contig_266848_N	CGI_10003696	GO:0003824; catalytic activity; Molecular Function GO:0008152; metabolic process; Biological Process	SUCB2_PIG Succinyl-CoA ligase [GDP-forming] subunit beta, mitochondrial (Fragment) OS=Sus scrofa GN=SUCLG2 PE=1 SV=2	sp|Q3MHX5|SUCB2_BOVIN
gonads_contig_49658_P	CGI_10003696	GO:0003824; catalytic activity; Molecular Function GO:0008152; metabolic process; Biological Process	SUCB2_PIG Succinyl-CoA ligase [GDP-forming] subunit beta, mitochondrial (Fragment) OS=Sus scrofa GN=SUCLG2 PE=1 SV=2	sp|Q96I99|SUCB2_HUMAN
gonads_contig_268794_P	CGI_10003697	GO:0003924; GTPase activity; Molecular Function GO:0005525; GTP binding; Molecular Function	DNM1L_DANRE Dynamin-1-like protein OS=Danio rerio GN=dnm1l PE=2 SV=1	sp|Q7SXN5|DNM1L_DANRE
gonads_contig_189088_P	CGI_10003700	GO:0004672; protein kinase activity; Molecular Function GO:0004674; protein serine/threonine kinase activity; Molecular Function GO:0004713; protein tyrosine kinase activity; Molecular Function GO:0005524; ATP binding; Molecular Function GO:0006468; protein phosphorylation; Biological Process	RYK_MOUSE Tyrosine-protein kinase RYK OS=Mus musculus GN=Ryk PE=2 SV=2	sp|P34925|RYK_HUMAN
gonads_contig_58816_N	CGI_10003703	GO:0005622; intracellular; Cellular Component GO:0008270; zinc ion binding; Molecular Function	RN207_HUMAN RING finger protein 207 OS=Homo sapiens GN=RNF207 PE=2 SV=2
gonads_contig_384727_N	CGI_10003714	GO:0005215; transporter activity; Molecular Function GO:0006810; transport; Biological Process GO:0016020; membrane; Cellular Component GO:0055085; transmembrane transport; Biological Process	SC5A6_RABIT Sodium-dependent multivitamin transporter OS=Oryctolagus cuniculus GN=SLC5A6 PE=2 SV=1	sp|A7MBD8|SC5AC_BOVIN
gonads_contig_451348_N	CGI_10003714	GO:0005215; transporter activity; Molecular Function GO:0006810; transport; Biological Process GO:0016020; membrane; Cellular Component GO:0055085; transmembrane transport; Biological Process	SC5A6_RABIT Sodium-dependent multivitamin transporter OS=Oryctolagus cuniculus GN=SLC5A6 PE=2 SV=1	sp|Q7T384|SC5AC_DANRE
gonads_contig_34982_P	CGI_10003720	GO:0005515; protein binding; Molecular Function	KLD10_RAT Kelch domain-containing protein 10 OS=Rattus norvegicus GN=Klhdc10 PE=2 SV=1	sp|Q5U3Y0|KLD10_RAT
gonads_contig_6975_N	CGI_10003721	GO:0000166; nucleotide binding; Molecular Function GO:0003677; DNA binding; Molecular Function GO:0005524; ATP binding; Molecular Function GO:0005634; nucleus; Cellular Component GO:0006260; DNA replication; Biological Process GO:0006270; DNA-dependent DNA replication initiation; Biological Process GO:0017111; nucleoside-triphosphatase activity; Molecular Function	MCM3_CHICK DNA replication licensing factor MCM3 OS=Gallus gallus GN=MCM3 PE=2 SV=1	sp|P49739|MCM3M_XENLA
gonads_contig_26369_P	CGI_10003722	GO:0000213; tRNA-intron endonuclease activity; Molecular Function GO:0006388; tRNA splicing, via endonucleolytic cleavage and ligation; Biological Process	SEN34_HUMAN tRNA-splicing endonuclease subunit Sen34 OS=Homo sapiens GN=TSEN34 PE=1 SV=1	sp|Q8BMZ5|SEN34_MOUSE
gonads_contig_69322_N	CGI_10003722	GO:0000213; tRNA-intron endonuclease activity; Molecular Function GO:0006388; tRNA splicing, via endonucleolytic cleavage and ligation; Biological Process	SEN34_HUMAN tRNA-splicing endonuclease subunit Sen34 OS=Homo sapiens GN=TSEN34 PE=1 SV=1	sp|Q8BMZ5|SEN34_MOUSE
gonads_contig_295079_P	CGI_10003732	GO:0005921; gap junction; Cellular Component	UNC9_CAEEL Innexin unc-9 OS=Caenorhabditis elegans GN=unc-9 PE=2 SV=1	sp|Q03412|UNC7_CAEEL
gonads_contig_69862_P	CGI_10003733	GO:0000166; nucleotide binding; Molecular Function GO:0005524; ATP binding; Molecular Function GO:0016887; ATPase activity; Molecular Function GO:0017111; nucleoside-triphosphatase activity; Molecular Function	MDN1_HUMAN Midasin OS=Homo sapiens GN=MDN1 PE=1 SV=2	sp|Q9NU22|MDN1_HUMAN
gonads_contig_441555_P	CGI_10003737	GO:0003824; catalytic activity; Molecular Function GO:0008152; metabolic process; Biological Process	ACSF2_DANRE Acyl-CoA synthetase family member 2, mitochondrial OS=Danio rerio GN=acsf2 PE=2 SV=1	sp|Q0P4F7|ACSF2_DANRE
gonads_contig_43122_P	CGI_10003738	GO:0003824; catalytic activity; Molecular Function GO:0008152; metabolic process; Biological Process	ACSF2_DANRE Acyl-CoA synthetase family member 2, mitochondrial OS=Danio rerio GN=acsf2 PE=2 SV=1	sp|Q0P4F7|ACSF2_DANRE
gonads_contig_7981_N	CGI_10003742	GO:0005515; protein binding; Molecular Function GO:0023034; intracellular signaling pathway; Biological Process	KDIS_DANRE Kinase D-interacting substrate of 220 kDa OS=Danio rerio GN=kidins220 PE=2 SV=2	sp|P16157|ANK1_HUMAN
gonads_contig_39366_N	CGI_10003744	GO:0005515; protein binding; Molecular Function	KDM3B_HUMAN Lysine-specific demethylase 3B OS=Homo sapiens GN=KDM3B PE=1 SV=1	sp|Q6ZPY7|KDM3B_MOUSE
gonads_contig_393359_N	CGI_10003745	NA	RBP2A_PLAF7 Reticulocyte-binding protein 2 homolog a OS=Plasmodium falciparum (isolate 3D7) GN=PF13_0198 PE=3 SV=1
gonads_contig_38197_P	CGI_10003752	GO:0005516; calmodulin binding; Molecular Function GO:0006813; potassium ion transport; Biological Process GO:0015269; calcium-activated potassium channel activity; Molecular Function GO:0016021; integral to membrane; Cellular Component	KCNN3_DROME Small conductance calcium-activated potassium channel protein OS=Drosophila melanogaster GN=SK PE=2 SV=1	sp|Q7KVW5|KCNN_DROME
gonads_contig_411495_P	CGI_10003752	GO:0005516; calmodulin binding; Molecular Function GO:0006813; potassium ion transport; Biological Process GO:0015269; calcium-activated potassium channel activity; Molecular Function GO:0016021; integral to membrane; Cellular Component	KCNN3_DROME Small conductance calcium-activated potassium channel protein OS=Drosophila melanogaster GN=SK PE=2 SV=1	sp|Q7KVW5|KCNN_DROME
gonads_contig_36954_N	CGI_10003753	0	0	sp|Q9NWQ9|CN119_HUMAN
gonads_contig_470391_P	CGI_10003755	GO:0003743; translation initiation factor activity; Molecular Function GO:0005634; nucleus; Cellular Component GO:0006413; translational initiation; Biological Process GO:0008270; zinc ion binding; Molecular Function GO:0016563; transcription activator activity; Molecular Function GO:0045449; regulation of transcription; Biological Process GO:0045941; positive regulation of transcription; Biologi…	TF3B_MOUSE Transcription factor IIIB 90 kDa subunit OS=Mus musculus GN=Brf1 PE=1 SV=1	sp|Q8CFK2|TF3B_MOUSE
gonads_contig_71668_P	CGI_10003758	GO:0046872; metal ion binding; Molecular Function	DDHD1_BOVIN Phospholipase DDHD1 OS=Bos taurus GN=DDHD1 PE=1 SV=1	sp|O46606|DDHD1_BOVIN
gonads_contig_238152_P	CGI_10003765	GO:0006662; glycerol ether metabolic process; Biological Process GO:0009055; electron carrier activity; Molecular Function GO:0015035; protein disulfide oxidoreductase activity; Molecular Function GO:0045454; cell redox homeostasis; Biological Process	THIO_GEOCY Thioredoxin OS=Geodia cydonium GN=THIO PE=3 SV=1	sp|P29451|THIO_MACMU
gonads_contig_439699_N	CGI_10003765	GO:0006662; glycerol ether metabolic process; Biological Process GO:0009055; electron carrier activity; Molecular Function GO:0015035; protein disulfide oxidoreductase activity; Molecular Function GO:0045454; cell redox homeostasis; Biological Process	THIO_GEOCY Thioredoxin OS=Geodia cydonium GN=THIO PE=3 SV=1	sp|P29451|THIO_MACMU
gonads_contig_308102_N	CGI_10003771	NA	T184C_PONAB Transmembrane protein 184C OS=Pongo abelii GN=TMEM184C PE=2 SV=1	sp|Q28CV2|T184C_XENTR
gonads_contig_146966_P	CGI_10003773	GO:0005509; calcium ion binding; Molecular Function GO:0005515; protein binding; Molecular Function GO:0007156; homophilic cell adhesion; Biological Process GO:0016020; membrane; Cellular Component	FAT4_HUMAN Protocadherin Fat 4 OS=Homo sapiens GN=FAT4 PE=2 SV=2	sp|Q8BNA6|FAT3_MOUSE
gonads_contig_63099_N	CGI_10003773	GO:0005509; calcium ion binding; Molecular Function GO:0005515; protein binding; Molecular Function GO:0007156; homophilic cell adhesion; Biological Process GO:0016020; membrane; Cellular Component	FAT4_HUMAN Protocadherin Fat 4 OS=Homo sapiens GN=FAT4 PE=2 SV=2	sp|P33450|FAT_DROME
gonads_contig_420653_P	CGI_10003776	GO:0006777; Mo-molybdopterin cofactor biosynthetic process; Biological Process	MOC2B_HUMAN Molybdenum cofactor synthesis protein 2B OS=Homo sapiens GN=MOCS2 PE=1 SV=1	sp|P0C919|MOC2A_DROME
gonads_contig_401852_N	CGI_10003777	GO:0001518; voltage-gated sodium channel complex; Cellular Component GO:0005216; ion channel activity; Molecular Function GO:0005248; voltage-gated sodium channel activity; Molecular Function GO:0006811; ion transport; Biological Process GO:0006814; sodium ion transport; Biological Process GO:0016020; membrane; Cellular Component GO:0055085; transmembrane transport; Biological Process	SCN5A_RAT Sodium channel protein type 5 subunit alpha OS=Rattus norvegicus GN=Scn5a PE=2 SV=1	sp|Q9W0Y8|SCN60_DROME
gonads_contig_404610_N	CGI_10003777	GO:0001518; voltage-gated sodium channel complex; Cellular Component GO:0005216; ion channel activity; Molecular Function GO:0005248; voltage-gated sodium channel activity; Molecular Function GO:0006811; ion transport; Biological Process GO:0006814; sodium ion transport; Biological Process GO:0016020; membrane; Cellular Component GO:0055085; transmembrane transport; Biological Process	SCN5A_RAT Sodium channel protein type 5 subunit alpha OS=Rattus norvegicus GN=Scn5a PE=2 SV=1	sp|Q05973|SCN1_LOLBL
gonads_contig_46610_P	CGI_10003777	GO:0001518; voltage-gated sodium channel complex; Cellular Component GO:0005216; ion channel activity; Molecular Function GO:0005248; voltage-gated sodium channel activity; Molecular Function GO:0006811; ion transport; Biological Process GO:0006814; sodium ion transport; Biological Process GO:0016020; membrane; Cellular Component GO:0055085; transmembrane transport; Biological Process	SCN5A_RAT Sodium channel protein type 5 subunit alpha OS=Rattus norvegicus GN=Scn5a PE=2 SV=1	sp|Q9UQD0|SCN8A_HUMAN
gonads_contig_39998_P	CGI_10003794	NA	NA
gonads_contig_349550_P	CGI_10003797	GO:0003700; sequence-specific DNA binding transcription factor activity; Molecular Function GO:0005634; nucleus; Cellular Component GO:0006355; regulation of transcription, DNA-dependent; Biological Process GO:0043565; sequence-specific DNA binding; Molecular Function GO:0046983; protein dimerization activity; Molecular Function	HLF_MOUSE Hepatic leukemia factor OS=Mus musculus GN=Hlf PE=2 SV=1	sp|Q8BW74|HLF_MOUSE
gonads_contig_62897_P	CGI_10003798	GO:0005515; protein binding; Molecular Function GO:0008270; zinc ion binding; Molecular Function	RN219_MOUSE RING finger protein 219 OS=Mus musculus GN=Rnf219 PE=2 SV=2	sp|Q5RD97|RN219_PONAB
gonads_contig_9525_P	CGI_10003798	GO:0005515; protein binding; Molecular Function GO:0008270; zinc ion binding; Molecular Function	RN219_MOUSE RING finger protein 219 OS=Mus musculus GN=Rnf219 PE=2 SV=2
gonads_contig_22974_P	CGI_10003809	GO:0005515; protein binding; Molecular Function GO:0005622; intracellular; Cellular Component GO:0008270; zinc ion binding; Molecular Function	TRI18_MOUSE Midline-1 OS=Mus musculus GN=Mid1 PE=1 SV=1	sp|Q9QUS6|TRIM1_MOUSE
gonads_contig_48135_N	CGI_10003810	GO:0005328; neurotransmitter:sodium symporter activity; Molecular Function GO:0005887; integral to plasma membrane; Cellular Component GO:0006836; neurotransmitter transport; Biological Process GO:0016020; membrane; Cellular Component	SC6A5_HUMAN Sodium- and chloride-dependent glycine transporter 2 OS=Homo sapiens GN=SLC6A5 PE=1 SV=2	sp|P31647|S6A11_RAT
gonads_contig_70039_P	CGI_10003812	GO:0005515; protein binding; Molecular Function	TTC29_XENLA Tetratricopeptide repeat protein 29 OS=Xenopus laevis GN=ttc29 PE=2 SV=1	sp|Q32NR4|TTC29_XENLA
gonads_contig_350503_P	CGI_10003813	NA	ST65G_MOUSE STAGA complex 65 subunit gamma OS=Mus musculus GN=Supt7l PE=2 SV=1	sp|O94864|ST65G_HUMAN
gonads_contig_70350_AS	CGI_10003813	NA	ST65G_MOUSE STAGA complex 65 subunit gamma OS=Mus musculus GN=Supt7l PE=2 SV=1	sp|O94864|ST65G_HUMAN
gonads_contig_153217_P	CGI_10003816	GO:0000166; nucleotide binding; Molecular Function GO:0003777; microtubule motor activity; Molecular Function GO:0005524; ATP binding; Molecular Function GO:0007018; microtubule-based movement; Biological Process GO:0016887; ATPase activity; Molecular Function GO:0030286; dynein complex; Cellular Component	DYHC2_TRIGR Cytoplasmic dynein 2 heavy chain 1 OS=Tripneustes gratilla GN=DYH1B PE=2 SV=2	sp|Q27802|DYHC2_TRIGR
gonads_contig_252915_N	CGI_10003816	GO:0000166; nucleotide binding; Molecular Function GO:0003777; microtubule motor activity; Molecular Function GO:0005524; ATP binding; Molecular Function GO:0007018; microtubule-based movement; Biological Process GO:0016887; ATPase activity; Molecular Function GO:0030286; dynein complex; Cellular Component	DYHC2_TRIGR Cytoplasmic dynein 2 heavy chain 1 OS=Tripneustes gratilla GN=DYH1B PE=2 SV=2	sp|Q9JJ79|DYHC2_RAT
gonads_contig_87_P	CGI_10003816	GO:0000166; nucleotide binding; Molecular Function GO:0003777; microtubule motor activity; Molecular Function GO:0005524; ATP binding; Molecular Function GO:0007018; microtubule-based movement; Biological Process GO:0016887; ATPase activity; Molecular Function GO:0030286; dynein complex; Cellular Component	DYHC2_TRIGR Cytoplasmic dynein 2 heavy chain 1 OS=Tripneustes gratilla GN=DYH1B PE=2 SV=2	sp|Q8NCM8|DYHC2_HUMAN
gonads_contig_38966_P	CGI_10003829	GO:0003735; structural constituent of ribosome; Molecular Function GO:0005622; intracellular; Cellular Component GO:0005840; ribosome; Cellular Component GO:0006412; translation; Biological Process	RL28_MOUSE 60S ribosomal protein L28 OS=Mus musculus GN=Rpl28 PE=1 SV=2	sp|P41105|RL28_MOUSE
gonads_contig_361673_P	CGI_10003838	GO:0003924; GTPase activity; Molecular Function GO:0005525; GTP binding; Molecular Function GO:0005622; intracellular; Cellular Component GO:0006886; intracellular protein transport; Biological Process GO:0006913; nucleocytoplasmic transport; Biological Process GO:0007165; signal transduction; Biological Process GO:0007264; small GTPase mediated signal transduction; Biological Process GO:0015031;…	RHOU_MOUSE Rho-related GTP-binding protein RhoU OS=Mus musculus GN=Rhou PE=2 SV=1	sp|Q4R4R6|CDC42_MACFA
gonads_contig_63201_N	CGI_10003839	GO:0003676; nucleic acid binding; Molecular Function GO:0003677; DNA binding; Molecular Function GO:0004386; helicase activity; Molecular Function GO:0004518; nuclease activity; Molecular Function GO:0005524; ATP binding; Molecular Function GO:0006259; DNA metabolic process; Biological Process GO:0008026; ATP-dependent helicase activity; Molecular Function	FANCM_HUMAN Fanconi anemia group M protein OS=Homo sapiens GN=FANCM PE=1 SV=2	sp|Q8IYD8|FANCM_HUMAN
gonads_contig_22360_P	CGI_10003840	GO:0003735; structural constituent of ribosome; Molecular Function GO:0005622; intracellular; Cellular Component GO:0005840; ribosome; Cellular Component GO:0006412; translation; Biological Process	RT05_BOVIN 28S ribosomal protein S5, mitochondrial OS=Bos taurus GN=MRPS5 PE=1 SV=1	sp|A3KMW7|K1383_BOVIN
gonads_contig_18190_S	CGI_10003850	NA	NAPEP_HUMAN N-acyl-phosphatidylethanolamine-hydrolyzing phospholipase D OS=Homo sapiens GN=NAPEPLD PE=1 SV=2	sp|Q6IQ20|NAPEP_HUMAN
gonads_contig_115990_P	CGI_10003857	GO:0004045; aminoacyl-tRNA hydrolase activity; Molecular Function GO:0005515; protein binding; Molecular Function GO:0006412; translation; Biological Process	PTH2_CAEEL Probable peptidyl-tRNA hydrolase 2 OS=Caenorhabditis elegans GN=C24G6.8 PE=2 SV=1	sp|O76387|PTH2_CAEEL
gonads_contig_284072_N	CGI_10003858	GO:0005515; protein binding; Molecular Function	TRAF3_MOUSE TNF receptor-associated factor 3 OS=Mus musculus GN=Traf3 PE=1 SV=1	sp|P39429|TRAF2_MOUSE
gonads_contig_438555_N	CGI_10003871	NA	F134C_MOUSE Protein FAM134C OS=Mus musculus GN=Fam134c PE=2 SV=1	sp|Q9CQV4|F134C_MOUSE
gonads_contig_17136_N	CGI_10003879	GO:0004672; protein kinase activity; Molecular Function GO:0004674; protein serine/threonine kinase activity; Molecular Function GO:0005524; ATP binding; Molecular Function GO:0006468; protein phosphorylation; Biological Process	STK25_MOUSE Serine/threonine-protein kinase 25 OS=Mus musculus GN=Stk25 PE=1 SV=1	sp|Q8XJL8|PKN2_CLOPE
gonads_contig_98863_P	CGI_10003879	GO:0004672; protein kinase activity; Molecular Function GO:0004674; protein serine/threonine kinase activity; Molecular Function GO:0005524; ATP binding; Molecular Function GO:0006468; protein phosphorylation; Biological Process	STK25_MOUSE Serine/threonine-protein kinase 25 OS=Mus musculus GN=Stk25 PE=1 SV=1	sp|Q9Z2W1|STK25_MOUSE
gonads_contig_4252_P	CGI_10003886	GO:0005525; GTP binding; Molecular Function GO:0007049; cell cycle; Biological Process	SEPT7_PONAB Septin-7 OS=Pongo abelii GN=SEPT7 PE=2 SV=2	sp|Q9WVC0|SEPT7_RAT
gonads_contig_425595_P	CGI_10003886	GO:0005525; GTP binding; Molecular Function GO:0007049; cell cycle; Biological Process	SEPT7_PONAB Septin-7 OS=Pongo abelii GN=SEPT7 PE=2 SV=2	sp|O55131|SEPT7_MOUSE
gonads_contig_221491_N	CGI_10003890	GO:0005622; intracellular; Cellular Component GO:0005801; cis-Golgi network; Cellular Component GO:0006886; intracellular protein transport; Biological Process GO:0008270; zinc ion binding; Molecular Function GO:0016020; membrane; Cellular Component	COG3_HUMAN Conserved oligomeric Golgi complex subunit 3 OS=Homo sapiens GN=COG3 PE=1 SV=3	sp|Q6DDV0|MYNN_XENLA
gonads_contig_31165_N	CGI_10003890	GO:0005622; intracellular; Cellular Component GO:0005801; cis-Golgi network; Cellular Component GO:0006886; intracellular protein transport; Biological Process GO:0008270; zinc ion binding; Molecular Function GO:0016020; membrane; Cellular Component	COG3_HUMAN Conserved oligomeric Golgi complex subunit 3 OS=Homo sapiens GN=COG3 PE=1 SV=3	sp|Q8CI04|COG3_MOUSE
gonads_contig_380369_P	CGI_10003890	GO:0005622; intracellular; Cellular Component GO:0005801; cis-Golgi network; Cellular Component GO:0006886; intracellular protein transport; Biological Process GO:0008270; zinc ion binding; Molecular Function GO:0016020; membrane; Cellular Component	COG3_HUMAN Conserved oligomeric Golgi complex subunit 3 OS=Homo sapiens GN=COG3 PE=1 SV=3	sp|Q96JB2|COG3_HUMAN
gonads_contig_425483_P	CGI_10003896	GO:0005216; ion channel activity; Molecular Function GO:0005249; voltage-gated potassium channel activity; Molecular Function GO:0006811; ion transport; Biological Process GO:0006813; potassium ion transport; Biological Process GO:0008076; voltage-gated potassium channel complex; Cellular Component GO:0016020; membrane; Cellular Component GO:0055085; transmembrane transport; Biological Process	KCNQ1_SQUAC Potassium voltage-gated channel subfamily KQT member 1 OS=Squalus acanthias GN=KCNQ1 PE=2 SV=1	sp|O73925|KCNQ1_SQUAC
gonads_contig_225283_N	CGI_10003897	GO:0004672; protein kinase activity; Molecular Function GO:0004674; protein serine/threonine kinase activity; Molecular Function GO:0005524; ATP binding; Molecular Function GO:0006468; protein phosphorylation; Biological Process	KS6AA_CHICK Ribosomal protein S6 kinase 2 alpha OS=Gallus gallus GN=RPS6KA PE=2 SV=1	sp|P18652|KS6AA_CHICK
gonads_contig_417943_P	CGI_10003897	GO:0004672; protein kinase activity; Molecular Function GO:0004674; protein serine/threonine kinase activity; Molecular Function GO:0005524; ATP binding; Molecular Function GO:0006468; protein phosphorylation; Biological Process	KS6AA_CHICK Ribosomal protein S6 kinase 2 alpha OS=Gallus gallus GN=RPS6KA PE=2 SV=1	sp|Q15418|KS6A1_HUMAN
gonads_contig_478894_N	CGI_10003897	GO:0004672; protein kinase activity; Molecular Function GO:0004674; protein serine/threonine kinase activity; Molecular Function GO:0005524; ATP binding; Molecular Function GO:0006468; protein phosphorylation; Biological Process	KS6AA_CHICK Ribosomal protein S6 kinase 2 alpha OS=Gallus gallus GN=RPS6KA PE=2 SV=1	sp|Q15418|KS6A1_HUMAN
gonads_contig_380526_N	CGI_10003910	NA	ACN9_RAT Protein ACN9 homolog, mitochondrial OS=Rattus norvegicus GN=Acn9 PE=2 SV=2	sp|Q8BQU3|ACN9_MOUSE
gonads_contig_31766_N	CGI_10003911	GO:0006810; transport; Biological Process GO:0016020; membrane; Cellular Component GO:0055085; transmembrane transport; Biological Process	S12A8_XENLA Solute carrier family 12 member 8 OS=Xenopus laevis GN=slc12a8 PE=2 SV=1	sp|Q6A4L1|S12A8_XENLA
gonads_contig_48531_N	CGI_10003914	GO:0005198; structural molecule activity; Molecular Function GO:0007155; cell adhesion; Biological Process GO:0015629; actin cytoskeleton; Cellular Component	TLN1_HUMAN Talin-1 OS=Homo sapiens GN=TLN1 PE=1 SV=3	sp|Q9Y4G6|TLN2_HUMAN
gonads_contig_228886_P	CGI_10003915	GO:0004930; G-protein coupled receptor activity; Molecular Function GO:0007186; G-protein coupled receptor protein signaling pathway; Biological Process GO:0016020; membrane; Cellular Component	GP133_BOVIN Probable G-protein coupled receptor 133 OS=Bos taurus GN=GPR133 PE=2 SV=1	sp|A6QLU6|GP133_BOVIN
gonads_contig_366352_N	CGI_10003917	GO:0005515; protein binding; Molecular Function	NA
gonads_contig_47368_N	CGI_10003921	GO:0004222; metalloendopeptidase activity; Molecular Function GO:0005578; proteinaceous extracellular matrix; Cellular Component GO:0006508; proteolysis; Biological Process GO:0008233; peptidase activity; Molecular Function GO:0008237; metallopeptidase activity; Molecular Function GO:0008270; zinc ion binding; Molecular Function GO:0031012; extracellular matrix; Cellular Component	ATS3_HUMAN A disintegrin and metalloproteinase with thrombospondin motifs 3 OS=Homo sapiens GN=ADAMTS3 PE=2 SV=3	sp|P35441|TSP1_MOUSE
gonads_contig_49087_P	CGI_10003921	GO:0004222; metalloendopeptidase activity; Molecular Function GO:0005578; proteinaceous extracellular matrix; Cellular Component GO:0006508; proteolysis; Biological Process GO:0008233; peptidase activity; Molecular Function GO:0008237; metallopeptidase activity; Molecular Function GO:0008270; zinc ion binding; Molecular Function GO:0031012; extracellular matrix; Cellular Component	ATS3_HUMAN A disintegrin and metalloproteinase with thrombospondin motifs 3 OS=Homo sapiens GN=ADAMTS3 PE=2 SV=3	sp|Q8WXS8|ATS14_HUMAN
gonads_contig_432190_N	CGI_10003924	GO:0005509; calcium ion binding; Molecular Function GO:0005515; protein binding; Molecular Function	NOTCH_DROME Neurogenic locus Notch protein OS=Drosophila melanogaster GN=N PE=1 SV=3	sp|Q07008|NOTC1_RAT
gonads_contig_405412_P	CGI_10003928	GO:0003824; catalytic activity; Molecular Function GO:0008152; metabolic process; Biological Process	S27A5_MOUSE Bile acyl-CoA synthetase OS=Mus musculus GN=Slc27a5 PE=2 SV=2
gonads_contig_222210_P	CGI_10003929	NA	S27A4_PONAB Long-chain fatty acid transport protein 4 OS=Pongo abelii GN=SLC27A4 PE=2 SV=1	sp|Q5K4L6|S27A3_HUMAN
gonads_contig_28156_P	CGI_10003932	GO:0007186; G-protein coupled receptor protein signaling pathway; Biological Process GO:0016021; integral to membrane; Cellular Component	DOPR2_DROME Dopamine receptor 2 OS=Drosophila melanogaster GN=DopR2 PE=2 SV=1	sp|Q24563|DOPR2_DROME
gonads_contig_66060_P	CGI_10003936	GO:0005509; calcium ion binding; Molecular Function GO:0016020; membrane; Cellular Component	PKD2_BOVIN Polycystin-2 OS=Bos taurus GN=PKD2 PE=2 SV=1	sp|Q4GZT3|PKD2_BOVIN
gonads_contig_8808_P	CGI_10003945	GO:0003924; GTPase activity; Molecular Function GO:0005515; protein binding; Molecular Function GO:0005525; GTP binding; Molecular Function GO:0005622; intracellular; Cellular Component GO:0006886; intracellular protein transport; Biological Process GO:0006888; ER to Golgi vesicle-mediated transport; Biological Process GO:0007165; signal transduction; Biological Process GO:0007264; small GTPase m…	CPAS1_DICDI Circularly permutated Ras protein 1 OS=Dictyostelium discoideum GN=cpras1 PE=3 SV=1	sp|Q75J93|CPAS1_DICDI
gonads_contig_293097_AS	CGI_10003949	GO:0005097; Rab GTPase activator activity; Molecular Function GO:0005622; intracellular; Cellular Component GO:0032313; regulation of Rab GTPase activity; Biological Process	TBC30_XENTR TBC1 domain family member 30 OS=Xenopus tropicalis GN=tbc1d30 PE=2 SV=1
gonads_contig_293097_S	CGI_10003949	GO:0005097; Rab GTPase activator activity; Molecular Function GO:0005622; intracellular; Cellular Component GO:0032313; regulation of Rab GTPase activity; Biological Process	TBC30_XENTR TBC1 domain family member 30 OS=Xenopus tropicalis GN=tbc1d30 PE=2 SV=1
gonads_contig_417298_N	CGI_10003949	GO:0005097; Rab GTPase activator activity; Molecular Function GO:0005622; intracellular; Cellular Component GO:0032313; regulation of Rab GTPase activity; Biological Process	TBC30_XENTR TBC1 domain family member 30 OS=Xenopus tropicalis GN=tbc1d30 PE=2 SV=1	sp|Q28C33|TBC30_XENTR
gonads_contig_66847_P	CGI_10003958	NA	KBP_XENTR KIF1-binding protein homolog OS=Xenopus tropicalis GN=kbp PE=2 SV=1	sp|Q0IIZ5|KBP_XENTR
gonads_contig_63381_P	CGI_10003959	GO:0005515; protein binding; Molecular Function	NUMB_DROME Protein numb OS=Drosophila melanogaster GN=numb PE=1 SV=2	sp|Q32KV4|DC2L1_BOVIN
gonads_contig_383650_N	CGI_10003961	GO:0004553; hydrolase activity, hydrolyzing O-glycosyl compounds; Molecular Function GO:0005975; carbohydrate metabolic process; Biological Process	GLBL2_HUMAN Beta-galactosidase-1-like protein 2 OS=Homo sapiens GN=GLB1L2 PE=2 SV=1	sp|Q8IW92|GLBL2_HUMAN
gonads_contig_77172_P	CGI_10003964	NA	TM147_DANRE Transmembrane protein 147 OS=Danio rerio GN=tmem147 PE=2 SV=1	sp|Q6DGL7|TM147_DANRE
gonads_contig_95263_P	CGI_10003964	NA	TM147_DANRE Transmembrane protein 147 OS=Danio rerio GN=tmem147 PE=2 SV=1	sp|Q6DGL7|TM147_DANRE
gonads_contig_269207_N	CGI_10003965	0	0
gonads_contig_51691_N	CGI_10003968	NA	DYM_CHICK Dymeclin OS=Gallus gallus GN=DYM PE=2 SV=1	sp|Q5ZLW3|DYM_CHICK
gonads_contig_366974_P	CGI_10003983	GO:0004672; protein kinase activity; Molecular Function GO:0004674; protein serine/threonine kinase activity; Molecular Function GO:0005524; ATP binding; Molecular Function GO:0006468; protein phosphorylation; Biological Process	AAPK2_HUMAN 5'-AMP-activated protein kinase catalytic subunit alpha-2 OS=Homo sapiens GN=PRKAA2 PE=1 SV=2	sp|P54646|AAPK2_HUMAN
gonads_contig_306738_N	CGI_10003984	GO:0000166; nucleotide binding; Molecular Function GO:0005524; ATP binding; Molecular Function GO:0006810; transport; Biological Process GO:0016020; membrane; Cellular Component GO:0016021; integral to membrane; Cellular Component GO:0016887; ATPase activity; Molecular Function GO:0017111; nucleoside-triphosphatase activity; Molecular Function GO:0042626; ATPase activity, coupled to transmembrane…	ABCD3_RAT ATP-binding cassette sub-family D member 3 OS=Rattus norvegicus GN=Abcd3 PE=1 SV=3	sp|P55096|ABCD3_MOUSE
gonads_contig_429749_P	CGI_10003984	GO:0000166; nucleotide binding; Molecular Function GO:0005524; ATP binding; Molecular Function GO:0006810; transport; Biological Process GO:0016020; membrane; Cellular Component GO:0016021; integral to membrane; Cellular Component GO:0016887; ATPase activity; Molecular Function GO:0017111; nucleoside-triphosphatase activity; Molecular Function GO:0042626; ATPase activity, coupled to transmembrane…	ABCD3_RAT ATP-binding cassette sub-family D member 3 OS=Rattus norvegicus GN=Abcd3 PE=1 SV=3	sp|P55096|ABCD3_MOUSE
gonads_contig_41490_P	CGI_10003986	GO:0003676; nucleic acid binding; Molecular Function GO:0046983; protein dimerization activity; Molecular Function	NA	sp|O60290|ZN862_HUMAN
gonads_contig_451570_N	CGI_10003989	NA	OSTA_MOUSE Organic solute transporter subunit alpha OS=Mus musculus GN=Osta PE=1 SV=1	sp|Q90YM5|OSTA_LEUER
gonads_contig_54921_P	CGI_10003990	0	0
gonads_contig_179080_N	CGI_10003998	NA	GP2_CANFA Pancreatic secretory granule membrane major glycoprotein GP2 OS=Canis familiaris GN=GP2 PE=1 SV=1	sp|Q862Z3|UROM_CANFA
gonads_contig_347949_N	CGI_10004003	GO:0016021; integral to membrane; Cellular Component	TSN1_RAT Tetraspanin-1 OS=Rattus norvegicus GN=Tspan1 PE=2 SV=1
gonads_contig_403530_P	CGI_10004008	GO:0005576; extracellular region; Cellular Component GO:0006030; chitin metabolic process; Biological Process GO:0008061; chitin binding; Molecular Function	NA
gonads_contig_401347_N	CGI_10004020	GO:0016021; integral to membrane; Cellular Component GO:0050909; sensory perception of taste; Biological Process	NA	sp|Q9W497|GR05A_DROME
gonads_contig_74837_N	CGI_10004023	NA	RNLS_HUMAN Renalase OS=Homo sapiens GN=RNLS PE=2 SV=1	sp|A7RDN6|RNLS_MOUSE
gonads_contig_23099_AS	CGI_10004024	NA	NA
gonads_contig_23099_S	CGI_10004024	NA	NA
gonads_contig_151944_N	CGI_10004029	GO:0005515; protein binding; Molecular Function GO:0008270; zinc ion binding; Molecular Function	TANC2_HUMAN Protein TANC2 OS=Homo sapiens GN=TANC2 PE=1 SV=3	sp|Q9ULJ7|ANR50_HUMAN
gonads_contig_15560_N	CGI_10004029	GO:0005515; protein binding; Molecular Function GO:0008270; zinc ion binding; Molecular Function	TANC2_HUMAN Protein TANC2 OS=Homo sapiens GN=TANC2 PE=1 SV=3	sp|Q9HCD6|TANC2_HUMAN
gonads_contig_21409_P	CGI_10004029	GO:0005515; protein binding; Molecular Function GO:0008270; zinc ion binding; Molecular Function	TANC2_HUMAN Protein TANC2 OS=Homo sapiens GN=TANC2 PE=1 SV=3	sp|A2A690|TANC2_MOUSE
gonads_contig_63324_P	CGI_10004029	GO:0005515; protein binding; Molecular Function GO:0008270; zinc ion binding; Molecular Function	TANC2_HUMAN Protein TANC2 OS=Homo sapiens GN=TANC2 PE=1 SV=3	sp|A2A690|TANC2_MOUSE
gonads_contig_365360_P	CGI_10004046	NA	UNC79_MOUSE Protein unc-79 homolog OS=Mus musculus GN=Kiaa1409 PE=1 SV=1	sp|Q9P2D8|UNC79_HUMAN
gonads_contig_365896_N	CGI_10004053	GO:0005515; protein binding; Molecular Function GO:0023034; intracellular signaling pathway; Biological Process	SHC1_HUMAN SHC-transforming protein 1 OS=Homo sapiens GN=SHC1 PE=1 SV=4	sp|Q5R7W7|SHC1_PONAB
gonads_contig_150596_P	CGI_10004055	0	0
gonads_contig_11336_P	CGI_10004059	GO:0003676; nucleic acid binding; Molecular Function	YGR4_SCHPO Uncharacterized RNA-binding protein C365.04c OS=Schizosaccharomyces pombe GN=SPBC365.04c PE=2 SV=1	sp|Q9Y7Y3|YGR4_SCHPO
gonads_contig_203782_P	CGI_10004066	GO:0004888; transmembrane receptor activity; Molecular Function GO:0004930; G-protein coupled receptor activity; Molecular Function GO:0007166; cell surface receptor linked signaling pathway; Biological Process GO:0007186; G-protein coupled receptor protein signaling pathway; Biological Process GO:0016020; membrane; Cellular Component	LPHN3_HUMAN Latrophilin-3 OS=Homo sapiens GN=LPHN3 PE=1 SV=2
gonads_contig_49767_P	CGI_10004069	GO:0004888; transmembrane receptor activity; Molecular Function GO:0007165; signal transduction; Biological Process GO:0031224; intrinsic to membrane; Cellular Component GO:0045087; innate immune response; Biological Process	TM173_XENTR Transmembrane protein 173 OS=Xenopus tropicalis GN=tmem173 PE=2 SV=1	sp|A8E5V9|TM173_XENTR
gonads_contig_501196_N	CGI_10004070	GO:0015078; hydrogen ion transmembrane transporter activity; Molecular Function GO:0015986; ATP synthesis coupled proton transport; Biological Process GO:0033177; proton-transporting two-sector ATPase complex, proton-transporting domain; Cellular Component GO:0045263; proton-transporting ATP synthase complex, coupling factor F(o); Cellular Component	AT5G2_PONAB ATP synthase lipid-binding protein, mitochondrial OS=Pongo abelii GN=ATP5G2 PE=2 SV=1	sp|Q9U505|AT5G_MANSE
gonads_contig_34243_P	CGI_10004072	GO:0008092; cytoskeletal protein binding; Molecular Function GO:0016020; membrane; Cellular Component	SDC_DROME Syndecan OS=Drosophila melanogaster GN=Sdc PE=1 SV=2	sp|P01267|THYG_BOVIN
gonads_contig_52135_P	CGI_10004075	GO:0003677; DNA binding; Molecular Function GO:0003700; sequence-specific DNA binding transcription factor activity; Molecular Function GO:0003707; steroid hormone receptor activity; Molecular Function GO:0004879; ligand-dependent nuclear receptor activity; Molecular Function GO:0005496; steroid binding; Molecular Function GO:0005634; nucleus; Cellular Component GO:0006355; regulation of transcri…	RXRA_HUMAN Retinoic acid receptor RXR-alpha OS=Homo sapiens GN=RXRA PE=1 SV=1	sp|Q8T5C6|RXR_BIOGL
gonads_contig_413097_N	CGI_10004088	GO:0004408; holocytochrome-c synthase activity; Molecular Function GO:0005739; mitochondrion; Cellular Component	CCHL_CHICK Cytochrome c-type heme lyase OS=Gallus gallus GN=HCCS PE=2 SV=1	sp|P53702|CCHL_MOUSE
gonads_contig_485271_N	CGI_10004091	GO:0003676; nucleic acid binding; Molecular Function	ROD1_HUMAN Regulator of differentiation 1 OS=Homo sapiens GN=ROD1 PE=1 SV=2	sp|Q8BHD7|ROD1_MOUSE
gonads_contig_46112_N	CGI_10004096	GO:0004222; metalloendopeptidase activity; Molecular Function GO:0006508; proteolysis; Biological Process GO:0008237; metallopeptidase activity; Molecular Function	ECE2_HUMAN Endothelin-converting enzyme 2 OS=Homo sapiens GN=ECE2 PE=1 SV=4	sp|O60344|ECE2_HUMAN
gonads_contig_218360_P	CGI_10004110	GO:0005515; protein binding; Molecular Function GO:0008270; zinc ion binding; Molecular Function	SQSTM_RAT Sequestosome-1 OS=Rattus norvegicus GN=Sqstm1 PE=1 SV=1	sp|O08623|SQSTM_RAT
gonads_contig_291739_N	CGI_10004124	GO:0003676; nucleic acid binding; Molecular Function GO:0005622; intracellular; Cellular Component GO:0005634; nucleus; Cellular Component GO:0008270; zinc ion binding; Molecular Function	ZN346_XENLA Zinc finger protein 346 OS=Xenopus laevis GN=znf346 PE=1 SV=1	sp|Q8AVN9|ZN346_XENLA
gonads_contig_62355_P	CGI_10004124	GO:0003676; nucleic acid binding; Molecular Function GO:0005622; intracellular; Cellular Component GO:0005634; nucleus; Cellular Component GO:0008270; zinc ion binding; Molecular Function	ZN346_XENLA Zinc finger protein 346 OS=Xenopus laevis GN=znf346 PE=1 SV=1
gonads_contig_27837_N	CGI_10004130	GO:0005622; intracellular; Cellular Component GO:0008270; zinc ion binding; Molecular Function	ZN235_HUMAN Zinc finger protein 235 OS=Homo sapiens GN=ZNF235 PE=2 SV=3	sp|P51814|ZNF41_HUMAN
gonads_contig_451024_P	CGI_10004137	GO:0005622; intracellular; Cellular Component GO:0008270; zinc ion binding; Molecular Function	ZN471_HUMAN Zinc finger protein 471 OS=Homo sapiens GN=ZNF471 PE=2 SV=1	sp|Q86V71|ZN429_HUMAN
gonads_contig_64513_N	CGI_10004137	GO:0005622; intracellular; Cellular Component GO:0008270; zinc ion binding; Molecular Function	ZN471_HUMAN Zinc finger protein 471 OS=Homo sapiens GN=ZNF471 PE=2 SV=1	sp|Q6P3V2|Z585A_HUMAN
gonads_contig_66730_N	CGI_10004137	GO:0005622; intracellular; Cellular Component GO:0008270; zinc ion binding; Molecular Function	ZN471_HUMAN Zinc finger protein 471 OS=Homo sapiens GN=ZNF471 PE=2 SV=1	sp|Q9P2J8|ZN624_HUMAN
gonads_contig_44574_N	CGI_10004140	GO:0005515; protein binding; Molecular Function	NPHP3_MOUSE Nephrocystin-3 OS=Mus musculus GN=Nphp3 PE=1 SV=1	sp|Q54KD0|Y7407_DICDI
gonads_contig_80377_N	CGI_10004142	GO:0000145; exocyst; Cellular Component GO:0006904; vesicle docking involved in exocytosis; Biological Process GO:0015031; protein transport; Biological Process	EXOC4_HUMAN Exocyst complex component 4 OS=Homo sapiens GN=EXOC4 PE=1 SV=1	sp|Q62824|EXOC4_RAT
gonads_contig_21167_P	CGI_10004156	GO:0004672; protein kinase activity; Molecular Function GO:0004674; protein serine/threonine kinase activity; Molecular Function GO:0004707; MAP kinase activity; Molecular Function GO:0005524; ATP binding; Molecular Function GO:0006468; protein phosphorylation; Biological Process	MK14_XENLA Mitogen-activated protein kinase 14 OS=Xenopus laevis GN=mapk14 PE=2 SV=1	sp|P70618|MK14_RAT
gonads_contig_25242_P	CGI_10004162	GO:0005529; sugar binding; Molecular Function	CU063_MOUSE Uncharacterized protein C21orf63 homolog OS=Mus musculus PE=1 SV=2	sp|P58659|CU063_MOUSE
gonads_contig_17291_N	CGI_10004163	NA	CU059_DANRE Uncharacterized protein C21orf59 homolog OS=Danio rerio PE=2 SV=1	sp|P57076|CU059_HUMAN
gonads_contig_37269_N	CGI_10004167	GO:0005515; protein binding; Molecular Function GO:0008104; protein localization; Biological Process	VP13D_HUMAN Vacuolar protein sorting-associated protein 13D OS=Homo sapiens GN=VPS13D PE=1 SV=1	sp|Q5THJ4|VP13D_HUMAN
gonads_contig_384710_P	CGI_10004167	GO:0005515; protein binding; Molecular Function GO:0008104; protein localization; Biological Process	VP13D_HUMAN Vacuolar protein sorting-associated protein 13D OS=Homo sapiens GN=VPS13D PE=1 SV=1
gonads_contig_453789_P	CGI_10004167	GO:0005515; protein binding; Molecular Function GO:0008104; protein localization; Biological Process	VP13D_HUMAN Vacuolar protein sorting-associated protein 13D OS=Homo sapiens GN=VPS13D PE=1 SV=1	sp|Q5THJ4|VP13D_HUMAN
gonads_contig_40020_N	CGI_10004175	NA	YNFD_CAEEL UPF0041 protein R07E5.13 OS=Caenorhabditis elegans GN=R07E5.13 PE=2 SV=1	sp|P63031|BR44L_RAT
gonads_contig_159834_P	CGI_10004177	GO:0005515; protein binding; Molecular Function	CAPR2_DANRE Caprin-2 OS=Danio rerio GN=caprin2 PE=2 SV=1	sp|Q9ES30|C1QT3_MOUSE
gonads_contig_26879_P	CGI_10004178	GO:0005524; ATP binding; Molecular Function	LACE1_HUMAN Lactation elevated protein 1 OS=Homo sapiens GN=LACE1 PE=2 SV=2	sp|Q3V384|LACE1_MOUSE
gonads_contig_378587_P	CGI_10004179	GO:0005515; protein binding; Molecular Function GO:0007154; cell communication; Biological Process GO:0035091; phosphoinositide binding; Molecular Function	SNX12_HUMAN Sorting nexin-12 OS=Homo sapiens GN=SNX12 PE=1 SV=3	sp|Q9UMY4|SNX12_HUMAN
gonads_contig_40159_N	CGI_10004179	GO:0005515; protein binding; Molecular Function GO:0007154; cell communication; Biological Process GO:0035091; phosphoinositide binding; Molecular Function	SNX12_HUMAN Sorting nexin-12 OS=Homo sapiens GN=SNX12 PE=1 SV=3	sp|Q9UMY4|SNX12_HUMAN
gonads_contig_86334_P	CGI_10004180	NA	RMI1_HUMAN RecQ-mediated genome instability protein 1 OS=Homo sapiens GN=RMI1 PE=1 SV=2
gonads_contig_389229_N	CGI_10004188	GO:0008146; sulfotransferase activity; Molecular Function	ST1C4_HUMAN Sulfotransferase 1C4 OS=Homo sapiens GN=SULT1C4 PE=1 SV=2	sp|P49888|ST1E1_HUMAN
gonads_contig_455393_N	CGI_10004197	GO:0005524; ATP binding; Molecular Function GO:0005737; cytoplasm; Cellular Component GO:0008152; metabolic process; Biological Process GO:0016301; kinase activity; Molecular Function GO:0016310; phosphorylation; Biological Process GO:0016740; transferase activity; Molecular Function GO:0016773; phosphotransferase activity, alcohol group as acceptor; Molecular Function	FUK_HUMAN L-fucose kinase OS=Homo sapiens GN=FUK PE=2 SV=2	sp|Q8N0W3|FUK_HUMAN
gonads_contig_370664_P	CGI_10004201	NA	CR051_HUMAN Uncharacterized protein C18orf51 OS=Homo sapiens GN=C18orf51 PE=2 SV=2	sp|Q0P6D2|FA69C_HUMAN
gonads_contig_431167_N	CGI_10004202	NA	NA	sp|Q3ZC71|DPM3_BOVIN
gonads_contig_57147_P	CGI_10004207	GO:0003676; nucleic acid binding; Molecular Function GO:0004386; helicase activity; Molecular Function GO:0004930; G-protein coupled receptor activity; Molecular Function GO:0005524; ATP binding; Molecular Function GO:0007186; G-protein coupled receptor protein signaling pathway; Biological Process GO:0016021; integral to membrane; Cellular Component	GRM7_HUMAN Metabotropic glutamate receptor 7 OS=Homo sapiens GN=GRM7 PE=2 SV=1	sp|P31422|GRM3_RAT
gonads_contig_363137_P	CGI_10004208	GO:0004672; protein kinase activity; Molecular Function GO:0004674; protein serine/threonine kinase activity; Molecular Function GO:0005524; ATP binding; Molecular Function GO:0006468; protein phosphorylation; Biological Process GO:0009190; cyclic nucleotide biosynthetic process; Biological Process GO:0016849; phosphorus-oxygen lyase activity; Molecular Function GO:0023034; intracellular signalin…	GCY3E_DROME Guanylate cyclase 32E OS=Drosophila melanogaster GN=Gyc32E PE=1 SV=4	sp|Q07553|GCY3E_DROME
gonads_contig_409418_P	CGI_10004210	GO:0004725; protein tyrosine phosphatase activity; Molecular Function GO:0006470; protein dephosphorylation; Biological Process GO:0016311; dephosphorylation; Biological Process GO:0016791; phosphatase activity; Molecular Function	PTPRU_DANRE Receptor-type tyrosine-protein phosphatase U OS=Danio rerio GN=ptpru PE=2 SV=1	sp|Q06180|PTN2_MOUSE
gonads_contig_328878_P	CGI_10004221	0	0	sp|Q7NBF8|HMW2_MYCGA
gonads_contig_76452_P	CGI_10004221	0	0
gonads_contig_369441_P	CGI_10004257	GO:0005634; nucleus; Cellular Component GO:0030528; transcription regulator activity; Molecular Function GO:0045449; regulation of transcription; Biological Process	HLH13_CAEEL Helix-loop-helix protein 13 OS=Caenorhabditis elegans GN=hlh-13 PE=2 SV=1	sp|Q20561|HLH13_CAEEL
gonads_contig_448522_P	CGI_10004261	GO:0004222; metalloendopeptidase activity; Molecular Function GO:0005578; proteinaceous extracellular matrix; Cellular Component GO:0006508; proteolysis; Biological Process GO:0008233; peptidase activity; Molecular Function GO:0008237; metallopeptidase activity; Molecular Function GO:0008270; zinc ion binding; Molecular Function GO:0031012; extracellular matrix; Cellular Component	ATS18_HUMAN A disintegrin and metalloproteinase with thrombospondin motifs 18 OS=Homo sapiens GN=ADAMTS18 PE=2 SV=2	sp|Q69Z28|ATS16_MOUSE
gonads_contig_479142_N	CGI_10004262	GO:0003677; DNA binding; Molecular Function GO:0003824; catalytic activity; Molecular Function GO:0004518; nuclease activity; Molecular Function GO:0006281; DNA repair; Biological Process GO:0008409; 5'-3' exonuclease activity; Molecular Function	FEN1A_XENLA Flap endonuclease 1-A OS=Xenopus laevis GN=fen1-A PE=1 SV=1	sp|C3ZBT0|FEN1_BRAFL
gonads_contig_26860_P	CGI_10004263	GO:0003676; nucleic acid binding; Molecular Function GO:0004386; helicase activity; Molecular Function GO:0005524; ATP binding; Molecular Function GO:0008026; ATP-dependent helicase activity; Molecular Function	DDX27_HUMAN Probable ATP-dependent RNA helicase DDX27 OS=Homo sapiens GN=DDX27 PE=1 SV=2	sp|Q96GQ7|DDX27_HUMAN
gonads_contig_385510_N	CGI_10004277	GO:0005488; binding; Molecular Function	C209C_MOUSE CD209 antigen-like protein C OS=Mus musculus GN=Cd209c PE=2 SV=1	sp|Q28107|FA5_BOVIN
gonads_contig_116463_P	CGI_10004282	GO:0005102; receptor binding; Molecular Function GO:0007165; signal transduction; Biological Process	ANGP4_HUMAN Angiopoietin-4 OS=Homo sapiens GN=ANGPT4 PE=1 SV=1	sp|O35460|ANGP1_RAT
gonads_contig_10598_P	CGI_10004284	GO:0005576; extracellular region; Cellular Component	MFAP1_BOVIN Microfibrillar-associated protein 1 OS=Bos taurus GN=MFAP1 PE=2 SV=1	sp|P55080|MFAP1_CHICK
gonads_contig_182471_N	CGI_10004285	GO:0005515; protein binding; Molecular Function	NA
gonads_contig_300539_P	CGI_10004285	GO:0005515; protein binding; Molecular Function	NA
gonads_contig_17345_P	CGI_10004289	GO:0005515; protein binding; Molecular Function GO:0008270; zinc ion binding; Molecular Function	ZMY11_MOUSE Zinc finger MYND domain-containing protein 11 OS=Mus musculus GN=Zmynd11 PE=2 SV=1	sp|Q8R5C8|ZMY11_MOUSE
gonads_contig_413365_P	CGI_10004290	GO:0055085; transmembrane transport; Biological Process	NAGT1_DANRE Sodium-dependent glucose transporter 1 OS=Danio rerio GN=naglt1 PE=2 SV=1	sp|A4QN56|NAGT1_DANRE
gonads_contig_390625_P	CGI_10004293	GO:0016429; tRNA (adenine-N1-)-methyltransferase activity; Molecular Function GO:0030488; tRNA methylation; Biological Process	TRM61_BOVIN tRNA (adenine-N(1)-)-methyltransferase catalytic subunit TRMT61A OS=Bos taurus GN=TRMT61A PE=2 SV=1	sp|Q6AY46|TRM61_RAT
gonads_contig_363743_P	CGI_10004311	GO:0005230; extracellular ligand-gated ion channel activity; Molecular Function GO:0006810; transport; Biological Process GO:0006811; ion transport; Biological Process GO:0016020; membrane; Cellular Component GO:0016021; integral to membrane; Cellular Component	ACHA7_BOVIN Neuronal acetylcholine receptor subunit alpha-7 OS=Bos taurus GN=CHRNA7 PE=2 SV=1	sp|Q9R0W9|ACHA6_MOUSE
gonads_contig_418868_P	CGI_10004311	GO:0005230; extracellular ligand-gated ion channel activity; Molecular Function GO:0006810; transport; Biological Process GO:0006811; ion transport; Biological Process GO:0016020; membrane; Cellular Component GO:0016021; integral to membrane; Cellular Component	ACHA7_BOVIN Neuronal acetylcholine receptor subunit alpha-7 OS=Bos taurus GN=CHRNA7 PE=2 SV=1	sp|P49581|ACHA6_CHICK
gonads_contig_26739_P	CGI_10004328	NA	PSIP1_HUMAN PC4 and SFRS1-interacting protein OS=Homo sapiens GN=PSIP1 PE=1 SV=1	sp|Q6P4K1|HDGR2_XENTR
gonads_contig_40858_N	CGI_10004329	NA	HDDC3_MOUSE HD domain-containing protein 3 OS=Mus musculus GN=Hddc3 PE=2 SV=1	sp|Q28C98|MESH1_XENTR
gonads_contig_22723_P	CGI_10004330	GO:0003677; DNA binding; Molecular Function GO:0008270; zinc ion binding; Molecular Function	ABHD2_HUMAN Abhydrolase domain-containing protein 2 OS=Homo sapiens GN=ABHD2 PE=2 SV=1	sp|Q6FIF0|ZFAN6_HUMAN
gonads_contig_333438_N	CGI_10004330	GO:0003677; DNA binding; Molecular Function GO:0008270; zinc ion binding; Molecular Function	ABHD2_HUMAN Abhydrolase domain-containing protein 2 OS=Homo sapiens GN=ABHD2 PE=2 SV=1	sp|Q05AK6|ABH2B_DANRE
gonads_contig_97800_P	CGI_10004330	GO:0003677; DNA binding; Molecular Function GO:0008270; zinc ion binding; Molecular Function	ABHD2_HUMAN Abhydrolase domain-containing protein 2 OS=Homo sapiens GN=ABHD2 PE=2 SV=1
gonads_contig_167298_P	CGI_10004341	GO:0005515; protein binding; Molecular Function GO:0005622; intracellular; Cellular Component GO:0008270; zinc ion binding; Molecular Function	TRI56_MOUSE Tripartite motif-containing protein 56 OS=Mus musculus GN=Trim56 PE=1 SV=1
gonads_contig_105790_P	CGI_10004346	GO:0005524; ATP binding; Molecular Function GO:0044267; cellular protein metabolic process; Biological Process	TCPG_BOVIN T-complex protein 1 subunit gamma OS=Bos taurus GN=CCT3 PE=2 SV=1	sp|P48605|TCPG_DROME
gonads_contig_30791_P	CGI_10004348	NA	HS12A_MOUSE Heat shock 70 kDa protein 12A OS=Mus musculus GN=Hspa12a PE=1 SV=1	sp|Q96MM6|HS12B_HUMAN
gonads_contig_248638_P	CGI_10004354	NA	NA	sp|Q6AZB8|HARB1_DANRE
gonads_contig_81232_N	CGI_10004358	0	0
gonads_contig_355049_P	CGI_10004372	GO:0004983; neuropeptide Y receptor activity; Molecular Function GO:0007186; G-protein coupled receptor protein signaling pathway; Biological Process GO:0016021; integral to membrane; Cellular Component	NK3R_HUMAN Neuromedin-K receptor OS=Homo sapiens GN=TACR3 PE=2 SV=1	sp|P30974|TLR1_DROME
gonads_contig_26368_P	CGI_10004376	GO:0004983; neuropeptide Y receptor activity; Molecular Function GO:0007186; G-protein coupled receptor protein signaling pathway; Biological Process GO:0016021; integral to membrane; Cellular Component	QRFPR_HUMAN Pyroglutamylated RFamide peptide receptor OS=Homo sapiens GN=QRFPR PE=1 SV=2	sp|O97512|NK3R_RABIT
gonads_contig_452975_N	CGI_10004376	GO:0004983; neuropeptide Y receptor activity; Molecular Function GO:0007186; G-protein coupled receptor protein signaling pathway; Biological Process GO:0016021; integral to membrane; Cellular Component	QRFPR_HUMAN Pyroglutamylated RFamide peptide receptor OS=Homo sapiens GN=QRFPR PE=1 SV=2	sp|Q924H0|NPFF2_MOUSE
gonads_contig_16408_P	CGI_10004385	GO:0005856; cytoskeleton; Cellular Component	FARP2_MOUSE FERM, RhoGEF and pleckstrin domain-containing protein 2 OS=Mus musculus GN=Farp2 PE=1 SV=1	sp|Q9Y4F1|FARP1_HUMAN
gonads_contig_366062_P	CGI_10004385	GO:0005856; cytoskeleton; Cellular Component	FARP2_MOUSE FERM, RhoGEF and pleckstrin domain-containing protein 2 OS=Mus musculus GN=Farp2 PE=1 SV=1	sp|Q9Y4F1|FARP1_HUMAN
gonads_contig_42966_P	CGI_10004386	GO:0016020; membrane; Cellular Component	KATAM_ARATH Xyloglucan galactosyltransferase KATAMARI1 OS=Arabidopsis thaliana GN=KAM1 PE=1 SV=1	sp|Q7XJ98|KATAM_ARATH
gonads_contig_12782_N	CGI_10004388	GO:0005515; protein binding; Molecular Function	MYPN_MOUSE Myopalladin OS=Mus musculus GN=Mypn PE=2 SV=2	sp|Q8WZ42|TITIN_HUMAN
gonads_contig_19988_P	CGI_10004394	GO:0003677; DNA binding; Molecular Function GO:0005515; protein binding; Molecular Function	NCOR1_HUMAN Nuclear receptor corepressor 1 OS=Homo sapiens GN=NCOR1 PE=1 SV=2	sp|Q4KKX4|NCOR1_XENTR
gonads_contig_62664_P	CGI_10004396	GO:0005506; iron ion binding; Molecular Function GO:0010181; FMN binding; Molecular Function GO:0016491; oxidoreductase activity; Molecular Function GO:0055114; oxidation-reduction process; Biological Process	NCPR_HUMAN NADPH--cytochrome P450 reductase OS=Homo sapiens GN=POR PE=1 SV=2	sp|P16435|NCPR_HUMAN
gonads_contig_72781_P	CGI_10004397	GO:0004609; phosphatidylserine decarboxylase activity; Molecular Function GO:0008654; phospholipid biosynthetic process; Biological Process	PISD_CRIGR Phosphatidylserine decarboxylase proenzyme OS=Cricetulus griseus GN=PISD PE=1 SV=2	sp|Q5R8I8|PISD_PONAB
gonads_contig_386471_P	CGI_10004399	GO:0003676; nucleic acid binding; Molecular Function GO:0005622; intracellular; Cellular Component GO:0006396; RNA processing; Biological Process	SART3_PONAB Squamous cell carcinoma antigen recognized by T-cells 3 OS=Pongo abelii GN=SART3 PE=2 SV=1	sp|Q5REG1|SART3_PONAB
gonads_contig_346145_P	CGI_10004408	GO:0008270; zinc ion binding; Molecular Function	ZFY21_HUMAN Zinc finger FYVE domain-containing protein 21 OS=Homo sapiens GN=ZFYVE21 PE=2 SV=1
gonads_contig_96073_P	CGI_10004413	NA	RSMB_MACEU Small nuclear ribonucleoprotein-associated protein B' OS=Macropus eugenii GN=SNRPB PE=2 SV=1	sp|Q05856|RSMB_DROME
gonads_contig_17292_N	CGI_10004417	GO:0005085; guanyl-nucleotide exchange factor activity; Molecular Function GO:0005525; GTP binding; Molecular Function GO:0051020; GTPase binding; Molecular Function	DOCK6_HUMAN Dedicator of cytokinesis protein 6 OS=Homo sapiens GN=DOCK6 PE=1 SV=2	sp|Q8NF50|DOCK8_HUMAN
gonads_contig_355356_P	CGI_10004417	GO:0005085; guanyl-nucleotide exchange factor activity; Molecular Function GO:0005525; GTP binding; Molecular Function GO:0051020; GTPase binding; Molecular Function	DOCK6_HUMAN Dedicator of cytokinesis protein 6 OS=Homo sapiens GN=DOCK6 PE=1 SV=2	sp|Q96N67|DOCK7_HUMAN
gonads_contig_184690_N	CGI_10004418	GO:0000910; cytokinesis; Biological Process GO:0004672; protein kinase activity; Molecular Function GO:0004674; protein serine/threonine kinase activity; Molecular Function GO:0005524; ATP binding; Molecular Function GO:0006468; protein phosphorylation; Biological Process GO:0023034; intracellular signaling pathway; Biological Process	ROCK2_BOVIN Rho-associated protein kinase 2 OS=Bos taurus GN=ROCK2 PE=1 SV=1	sp|O96064|MYSP_MYTGA
gonads_contig_26399_P	CGI_10004418	GO:0000910; cytokinesis; Biological Process GO:0004672; protein kinase activity; Molecular Function GO:0004674; protein serine/threonine kinase activity; Molecular Function GO:0005524; ATP binding; Molecular Function GO:0006468; protein phosphorylation; Biological Process GO:0023034; intracellular signaling pathway; Biological Process	ROCK2_BOVIN Rho-associated protein kinase 2 OS=Bos taurus GN=ROCK2 PE=1 SV=1	sp|Q63644|ROCK1_RAT
gonads_contig_483330_P	CGI_10004418	GO:0000910; cytokinesis; Biological Process GO:0004672; protein kinase activity; Molecular Function GO:0004674; protein serine/threonine kinase activity; Molecular Function GO:0005524; ATP binding; Molecular Function GO:0006468; protein phosphorylation; Biological Process GO:0023034; intracellular signaling pathway; Biological Process	ROCK2_BOVIN Rho-associated protein kinase 2 OS=Bos taurus GN=ROCK2 PE=1 SV=1	sp|Q92351|PCP1_SCHPO
gonads_contig_257017_P	CGI_10004433	GO:0005509; calcium ion binding; Molecular Function GO:0016020; membrane; Cellular Component	PCDGB_HUMAN Protocadherin gamma-A11 OS=Homo sapiens GN=PCDHGA11 PE=1 SV=1	sp|Q54G05|LRRX1_DICDI
gonads_contig_441424_N	CGI_10004436	GO:0005515; protein binding; Molecular Function	BUB3_BOVIN Mitotic checkpoint protein BUB3 OS=Bos taurus GN=BUB3 PE=2 SV=1	sp|Q9WVA3|BUB3_MOUSE
gonads_contig_356603_N	CGI_10004454	NA	CTL2_XENLA Choline transporter-like protein 2 OS=Xenopus laevis GN=slc44a2 PE=2 SV=1	sp|Q53GD3|CTL4_HUMAN
gonads_contig_412626_N	CGI_10004454	NA	CTL2_XENLA Choline transporter-like protein 2 OS=Xenopus laevis GN=slc44a2 PE=2 SV=1	sp|B5X3W7|CTL2_SALSA
gonads_contig_62879_N	CGI_10004454	NA	CTL2_XENLA Choline transporter-like protein 2 OS=Xenopus laevis GN=slc44a2 PE=2 SV=1	sp|Q6GN42|CTL4_XENLA
gonads_contig_410763_P	CGI_10004455	GO:0008270; zinc ion binding; Molecular Function	SMYD3_HUMAN SET and MYND domain-containing protein 3 OS=Homo sapiens GN=SMYD3 PE=1 SV=4	sp|Q9CWR2|SMYD3_MOUSE
gonads_contig_439986_P	CGI_10004455	GO:0008270; zinc ion binding; Molecular Function	SMYD3_HUMAN SET and MYND domain-containing protein 3 OS=Homo sapiens GN=SMYD3 PE=1 SV=4	sp|Q7XJS0|ASHR1_ARATH
gonads_contig_74738_N	CGI_10004469	GO:0003723; RNA binding; Molecular Function GO:0004540; ribonuclease activity; Molecular Function	PR285_HUMAN Peroxisomal proliferator-activated receptor A-interacting complex 285 kDa protein OS=Homo sapiens GN=PRIC285 PE=1 SV=5
gonads_contig_425172_P	CGI_10004475	NA	CAF1A_DANRE Chromatin assembly factor 1 subunit A OS=Danio rerio GN=chaf1a PE=1 SV=1	sp|O01761|UNC89_CAEEL
gonads_contig_52069_P	CGI_10004476	0	0
gonads_contig_12459_N	CGI_10004477	GO:0005515; protein binding; Molecular Function GO:0005737; cytoplasm; Cellular Component	SH3G1_CHICK Endophilin-A2 OS=Gallus gallus GN=SH3GL1 PE=1 SV=1	sp|Q8I1A6|SH3G3_DROWI
gonads_contig_14538_P	CGI_10004477	GO:0005515; protein binding; Molecular Function GO:0005737; cytoplasm; Cellular Component	SH3G1_CHICK Endophilin-A2 OS=Gallus gallus GN=SH3GL1 PE=1 SV=1	sp|Q8AXV0|SH3G1_CHICK
gonads_contig_37937_P	CGI_10004477	GO:0005515; protein binding; Molecular Function GO:0005737; cytoplasm; Cellular Component	SH3G1_CHICK Endophilin-A2 OS=Gallus gallus GN=SH3GL1 PE=1 SV=1	sp|Q8AXV0|SH3G1_CHICK
gonads_contig_485228_P	CGI_10004477	GO:0005515; protein binding; Molecular Function GO:0005737; cytoplasm; Cellular Component	SH3G1_CHICK Endophilin-A2 OS=Gallus gallus GN=SH3GL1 PE=1 SV=1	sp|Q8AXU9|SH3G3_CHICK
gonads_contig_84752_N	CGI_10004477	GO:0005515; protein binding; Molecular Function GO:0005737; cytoplasm; Cellular Component	SH3G1_CHICK Endophilin-A2 OS=Gallus gallus GN=SH3GL1 PE=1 SV=1	sp|Q99961|SH3G1_HUMAN
gonads_contig_62616_P	CGI_10004478	GO:0005509; calcium ion binding; Molecular Function	CIB2_HUMAN Calcium and integrin-binding family member 2 OS=Homo sapiens GN=CIB2 PE=2 SV=1	sp|Q9Z309|CIB2_MOUSE
gonads_contig_336324_N	CGI_10004479	NA	M130_STRPU Mesenchyme-specific cell surface glycoprotein OS=Strongylocentrotus purpuratus PE=2 SV=2
gonads_contig_141509_P	CGI_10004482	GO:0007186; G-protein coupled receptor protein signaling pathway; Biological Process GO:0016021; integral to membrane; Cellular Component	YR13_CAEEL Probable G-protein coupled receptor T27D1.3 OS=Caenorhabditis elegans GN=T27D1.3 PE=2 SV=3	sp|Q09638|NPR15_CAEEL
gonads_contig_27424_N	CGI_10004502	GO:0004725; protein tyrosine phosphatase activity; Molecular Function GO:0005515; protein binding; Molecular Function GO:0006470; protein dephosphorylation; Biological Process GO:0016311; dephosphorylation; Biological Process GO:0016791; phosphatase activity; Molecular Function	PTPRZ_RAT Receptor-type tyrosine-protein phosphatase zeta OS=Rattus norvegicus GN=Ptprz1 PE=1 SV=1	sp|P59222|SREC2_MOUSE
gonads_contig_428551_N	CGI_10004512	GO:0005509; calcium ion binding; Molecular Function GO:0005515; protein binding; Molecular Function GO:0016021; integral to membrane; Cellular Component	NPC1_MOUSE Niemann-Pick C1 protein OS=Mus musculus GN=Npc1 PE=1 SV=1	sp|Q80V70|MEGF6_MOUSE
gonads_contig_352129_N	CGI_10004519	NA	CF168_HUMAN Uncharacterized protein C6orf168 OS=Homo sapiens GN=C6orf168 PE=2 SV=2	sp|Q5TGI0|CF168_HUMAN
gonads_contig_497915_P	CGI_10004520	GO:0005875; microtubule associated complex; Cellular Component GO:0007017; microtubule-based process; Biological Process	DNAL4_MOUSE Dynein light chain 4, axonemal OS=Mus musculus GN=Dnal4 PE=2 SV=2	sp|A4F4L4|DNAL4_PIG
gonads_contig_299947_P	CGI_10004521	GO:0005515; protein binding; Molecular Function	PSD10_HUMAN 26S proteasome non-ATPase regulatory subunit 10 OS=Homo sapiens GN=PSMD10 PE=1 SV=1
gonads_contig_286959_P	CGI_10004525	NA	NLGNX_HUMAN Neuroligin-4, X-linked OS=Homo sapiens GN=NLGN4X PE=1 SV=1	sp|Q64573|EST4_RAT
gonads_contig_48996_P	CGI_10004525	NA	NLGNX_HUMAN Neuroligin-4, X-linked OS=Homo sapiens GN=NLGN4X PE=1 SV=1	sp|P04058|ACES_TORCA
gonads_contig_77032_P	CGI_10004525	NA	NLGNX_HUMAN Neuroligin-4, X-linked OS=Homo sapiens GN=NLGN4X PE=1 SV=1	sp|P19835|CEL_HUMAN
gonads_contig_57254_P	CGI_10004526	NA	CEL_BOVIN Bile salt-activated lipase (Fragment) OS=Bos taurus GN=CEL PE=1 SV=2	sp|Q8NFZ3|NLGNY_HUMAN
gonads_contig_373998_N	CGI_10004529	GO:0005230; extracellular ligand-gated ion channel activity; Molecular Function GO:0006810; transport; Biological Process GO:0006811; ion transport; Biological Process GO:0016020; membrane; Cellular Component GO:0016021; integral to membrane; Cellular Component	ACHA3_CHICK Neuronal acetylcholine receptor subunit alpha-3 OS=Gallus gallus GN=CHRNA3 PE=2 SV=2	sp|P09479|ACHA_CHICK
gonads_contig_455359_P	CGI_10004534	GO:0005525; GTP binding; Molecular Function GO:0005622; intracellular; Cellular Component GO:0007264; small GTPase mediated signal transduction; Biological Process GO:0015031; protein transport; Biological Process	RABL3_HUMAN Rab-like protein 3 OS=Homo sapiens GN=RABL3 PE=1 SV=1	sp|Q5HYI8|RABL3_HUMAN
gonads_contig_63827_N	CGI_10004534	GO:0005525; GTP binding; Molecular Function GO:0005622; intracellular; Cellular Component GO:0007264; small GTPase mediated signal transduction; Biological Process GO:0015031; protein transport; Biological Process	RABL3_HUMAN Rab-like protein 3 OS=Homo sapiens GN=RABL3 PE=1 SV=1	sp|A4IHM6|RABL3_XENTR
gonads_contig_99388_P	CGI_10004538	NA	RM15_XENLA 39S ribosomal protein L15, mitochondrial OS=Xenopus laevis GN=mrpl15 PE=2 SV=1	sp|Q6AZN4|RM15_XENLA
gonads_contig_301431_N	CGI_10004539	NA	LRRC6_MACFA Leucine-rich repeat-containing protein 6 OS=Macaca fascicularis GN=LRCC6 PE=2 SV=1	sp|Q75KP8|ATG4A_ORYSJ
gonads_contig_40785_P	CGI_10004539	NA	LRRC6_MACFA Leucine-rich repeat-containing protein 6 OS=Macaca fascicularis GN=LRCC6 PE=2 SV=1	sp|O88978|LRRC6_MOUSE
gonads_contig_347176_N	CGI_10004546	NA	LBN_HUMAN Limbin OS=Homo sapiens GN=EVC2 PE=1 SV=1	sp|Q8MI28|LBN_BOVIN
gonads_contig_479283_P	CGI_10004547	NA	NA	sp|Q75JP5|Y2471_DICDI
gonads_contig_18693_N	CGI_10004552	NA	CHRD1_DANRE Cysteine and histidine-rich domain-containing protein 1 OS=Danio rerio GN=chordc1 PE=2 SV=1	sp|Q6NUA0|CHRD1_XENLA
gonads_contig_501641_P	CGI_10004554	GO:0003735; structural constituent of ribosome; Molecular Function GO:0005622; intracellular; Cellular Component GO:0005840; ribosome; Cellular Component GO:0006412; translation; Biological Process	RL24_GILMI 60S ribosomal protein L24 OS=Gillichthys mirabilis GN=rpl24 PE=2 SV=2	sp|P83732|RL24_RAT
gonads_contig_357632_N	CGI_10004556	NA	UNC79_MOUSE Protein unc-79 homolog OS=Mus musculus GN=Kiaa1409 PE=1 SV=1	sp|Q0KK59|UNC79_MOUSE
gonads_contig_53128_N	CGI_10004563	NA	RRBP1_CANFA Ribosome-binding protein 1 OS=Canis familiaris GN=RRBP1 PE=2 SV=1	sp|P86148|RBP1_PLAF7
gonads_contig_64075_P	CGI_10004565	GO:0016021; integral to membrane; Cellular Component	PCX1_HUMAN Pecanex-like protein 1 OS=Homo sapiens GN=PCNX PE=2 SV=2	sp|Q96RV3|PCX1_HUMAN
gonads_contig_32341_P	CGI_10004573	NA	YS81_CAEEL Uncharacterized protein ZK945.1 OS=Caenorhabditis elegans GN=ZK945.1 PE=2 SV=1
gonads_contig_161427_N	CGI_10004574	GO:0003676; nucleic acid binding; Molecular Function GO:0003677; DNA binding; Molecular Function GO:0004386; helicase activity; Molecular Function GO:0005524; ATP binding; Molecular Function	ERCC6_HUMAN DNA excision repair protein ERCC-6 OS=Homo sapiens GN=ERCC6 PE=1 SV=1	sp|Q03468|ERCC6_HUMAN
gonads_contig_46245_N	CGI_10004574	GO:0003676; nucleic acid binding; Molecular Function GO:0003677; DNA binding; Molecular Function GO:0004386; helicase activity; Molecular Function GO:0005524; ATP binding; Molecular Function	ERCC6_HUMAN DNA excision repair protein ERCC-6 OS=Homo sapiens GN=ERCC6 PE=1 SV=1	sp|Q03468|ERCC6_HUMAN
gonads_contig_68372_N	CGI_10004574	GO:0003676; nucleic acid binding; Molecular Function GO:0003677; DNA binding; Molecular Function GO:0004386; helicase activity; Molecular Function GO:0005524; ATP binding; Molecular Function	ERCC6_HUMAN DNA excision repair protein ERCC-6 OS=Homo sapiens GN=ERCC6 PE=1 SV=1	sp|Q03468|ERCC6_HUMAN
gonads_contig_463352_N	CGI_10004576	NA	CCD33_HUMAN Coiled-coil domain-containing protein 33 OS=Homo sapiens GN=CCDC33 PE=1 SV=3	sp|Q8N5R6|CCD33_HUMAN
gonads_contig_20815_N	CGI_10004583	GO:0008158; hedgehog receptor activity; Molecular Function GO:0016020; membrane; Cellular Component GO:0016021; integral to membrane; Cellular Component	DISP1_HUMAN Protein dispatched homolog 1 OS=Homo sapiens GN=DISP1 PE=2 SV=3	sp|Q6R5J2|DISP1_DANRE
gonads_contig_351298_N	CGI_10004583	GO:0008158; hedgehog receptor activity; Molecular Function GO:0016020; membrane; Cellular Component GO:0016021; integral to membrane; Cellular Component	DISP1_HUMAN Protein dispatched homolog 1 OS=Homo sapiens GN=DISP1 PE=2 SV=3	sp|Q96F81|DISP1_HUMAN
gonads_contig_354088_P	CGI_10004583	GO:0008158; hedgehog receptor activity; Molecular Function GO:0016020; membrane; Cellular Component GO:0016021; integral to membrane; Cellular Component	DISP1_HUMAN Protein dispatched homolog 1 OS=Homo sapiens GN=DISP1 PE=2 SV=3	sp|A3KFU9|PTHD2_MOUSE
gonads_contig_301765_P	CGI_10004588	GO:0005622; intracellular; Cellular Component GO:0008270; zinc ion binding; Molecular Function	NOC_DROME Zinc finger protein Noc OS=Drosophila melanogaster GN=noc PE=1 SV=1	sp|Q24423|NOC_DROME
gonads_contig_245455_N	CGI_10004590	GO:0005515; protein binding; Molecular Function	SCUB1_MOUSE Signal peptide, CUB and EGF-like domain-containing protein 1 OS=Mus musculus GN=Scube1 PE=2 SV=2	sp|Q6NZL8|SCUB1_MOUSE
gonads_contig_383375_P	CGI_10004590	GO:0005515; protein binding; Molecular Function	SCUB1_MOUSE Signal peptide, CUB and EGF-like domain-containing protein 1 OS=Mus musculus GN=Scube1 PE=2 SV=2	sp|P46531|NOTC1_HUMAN
gonads_contig_54607_N	CGI_10004598	GO:0008415; acyltransferase activity; Molecular Function	CPT2_MOUSE Carnitine O-palmitoyltransferase 2, mitochondrial OS=Mus musculus GN=Cpt2 PE=1 SV=1	sp|Q5U3U3|CPT2_DANRE
gonads_contig_485729_N	CGI_10004603	GO:0005975; carbohydrate metabolic process; Biological Process GO:0016020; membrane; Cellular Component GO:0016758; transferase activity, transferring hexosyl groups; Molecular Function	MGT4C_CHICK Alpha-1,3-mannosyl-glycoprotein 4-beta-N-acetylglucosaminyltransferase C OS=Gallus gallus GN=MGAT4C PE=1 SV=1	sp|Q6ITT3|MGT4C_PIG
gonads_contig_305957_N	CGI_10004604	NA	FUZZY_XENTR Protein fuzzy homolog OS=Xenopus tropicalis GN=fuz PE=2 SV=1	sp|Q9BT04|FUZZY_HUMAN
gonads_contig_74969_N	CGI_10004604	NA	FUZZY_XENTR Protein fuzzy homolog OS=Xenopus tropicalis GN=fuz PE=2 SV=1	sp|Q2HZX7|FUZZY_XENTR
gonads_contig_351844_P	CGI_10004605	GO:0005622; intracellular; Cellular Component GO:0008270; zinc ion binding; Molecular Function	ZN282_HUMAN Zinc finger protein 282 OS=Homo sapiens GN=ZNF282 PE=1 SV=3	sp|Q60542|ZEB1_MESAU
gonads_contig_360412_N	CGI_10004612	GO:0003700; sequence-specific DNA binding transcription factor activity; Molecular Function GO:0005634; nucleus; Cellular Component GO:0006355; regulation of transcription, DNA-dependent; Biological Process GO:0043565; sequence-specific DNA binding; Molecular Function GO:0046983; protein dimerization activity; Molecular Function	NFIL3_HUMAN Nuclear factor interleukin-3-regulated protein OS=Homo sapiens GN=NFIL3 PE=1 SV=2	sp|Q68EL6|NFIL3_DANRE
gonads_contig_459986_P	CGI_10004612	GO:0003700; sequence-specific DNA binding transcription factor activity; Molecular Function GO:0005634; nucleus; Cellular Component GO:0006355; regulation of transcription, DNA-dependent; Biological Process GO:0043565; sequence-specific DNA binding; Molecular Function GO:0046983; protein dimerization activity; Molecular Function	NFIL3_HUMAN Nuclear factor interleukin-3-regulated protein OS=Homo sapiens GN=NFIL3 PE=1 SV=2	sp|Q5FW38|NFIL3_XENTR
gonads_contig_3855_P	CGI_10004623	NA	TPPP2_MOUSE Tubulin polymerization-promoting protein family member 2 OS=Mus musculus GN=Tppp2 PE=2 SV=1	sp|Q0P5Y3|TPPP2_MOUSE
gonads_contig_19370_P	CGI_10004625	GO:0005515; protein binding; Molecular Function	C1QL4_MOUSE Complement C1q-like protein 4 OS=Mus musculus GN=C1ql4 PE=2 SV=1
gonads_contig_195979_P	CGI_10004629	GO:0003824; catalytic activity; Molecular Function GO:0008080; N-acetyltransferase activity; Molecular Function GO:0008152; metabolic process; Biological Process GO:0051536; iron-sulfur cluster binding; Molecular Function	ELP3_CHICK Elongator complex protein 3 OS=Gallus gallus GN=ELP3 PE=2 SV=1	sp|Q5ZHS1|ELP3_CHICK
gonads_contig_457974_N	CGI_10004631	GO:0005634; nucleus; Cellular Component GO:0070694; deoxyribonucleoside 5'-monophosphate N-glycosidase activity; Molecular Function	RCL_MOUSE Deoxyribonucleoside 5'-monophosphate N-glycosidase OS=Mus musculus GN=Rcl PE=2 SV=2	sp|Q4S2L4|RCL_TETNG
gonads_contig_205899_N	CGI_10004654	GO:0004672; protein kinase activity; Molecular Function GO:0004674; protein serine/threonine kinase activity; Molecular Function GO:0005524; ATP binding; Molecular Function GO:0006468; protein phosphorylation; Biological Process	TBK1_HUMAN Serine/threonine-protein kinase TBK1 OS=Homo sapiens GN=TBK1 PE=1 SV=1	sp|Q6DFJ6|TBK1_XENLA
gonads_contig_459708_P	CGI_10004658	0	0	sp|Q6ZS10|CL17A_HUMAN
gonads_contig_85534_P	CGI_10004658	0	0
gonads_contig_57443_N	CGI_10004669	0	0
gonads_contig_20169_P	CGI_10004678	GO:0008152; metabolic process; Biological Process GO:0008168; methyltransferase activity; Molecular Function	NA
gonads_contig_29420_P	CGI_10004684	GO:0006812; cation transport; Biological Process GO:0006814; sodium ion transport; Biological Process GO:0006885; regulation of pH; Biological Process GO:0015299; solute:hydrogen antiporter activity; Molecular Function GO:0015385; sodium:hydrogen antiporter activity; Molecular Function GO:0016021; integral to membrane; Cellular Component GO:0055085; transmembrane transport; Biological Process	SL9A2_RAT Sodium/hydrogen exchanger 2 OS=Rattus norvegicus GN=Slc9a2 PE=2 SV=1	sp|P26431|SL9A1_RAT
gonads_contig_396734_P	CGI_10004687	GO:0008158; hedgehog receptor activity; Molecular Function GO:0016020; membrane; Cellular Component GO:0016021; integral to membrane; Cellular Component	DISP1_HUMAN Protein dispatched homolog 1 OS=Homo sapiens GN=DISP1 PE=2 SV=3
gonads_contig_350919_N	CGI_10004688	GO:0000166; nucleotide binding; Molecular Function GO:0005524; ATP binding; Molecular Function GO:0006810; transport; Biological Process GO:0016021; integral to membrane; Cellular Component GO:0016887; ATPase activity; Molecular Function GO:0017111; nucleoside-triphosphatase activity; Molecular Function GO:0042626; ATPase activity, coupled to transmembrane movement of substances; Molecular Functi…	MRP1_CANFA Multidrug resistance-associated protein 1 OS=Canis familiaris GN=ABCC1 PE=2 SV=1	sp|Q9P5N0|YH85_SCHPO
gonads_contig_442748_P	CGI_10004688	GO:0000166; nucleotide binding; Molecular Function GO:0005524; ATP binding; Molecular Function GO:0006810; transport; Biological Process GO:0016021; integral to membrane; Cellular Component GO:0016887; ATPase activity; Molecular Function GO:0017111; nucleoside-triphosphatase activity; Molecular Function GO:0042626; ATPase activity, coupled to transmembrane movement of substances; Molecular Functi…	MRP1_CANFA Multidrug resistance-associated protein 1 OS=Canis familiaris GN=ABCC1 PE=2 SV=1	sp|Q8HXQ5|MRP1_BOVIN
gonads_contig_48782_N	CGI_10004694	GO:0004222; metalloendopeptidase activity; Molecular Function GO:0006508; proteolysis; Biological Process	MIPEP_MOUSE Mitochondrial intermediate peptidase OS=Mus musculus GN=Mipep PE=2 SV=1	sp|Q99797|MIPEP_HUMAN
gonads_contig_123026_P	CGI_10004702	0	0
gonads_contig_380459_N	CGI_10004707	GO:0003677; DNA binding; Molecular Function	AT8B2_HUMAN Probable phospholipid-transporting ATPase ID OS=Homo sapiens GN=ATP8B2 PE=1 SV=2	sp|P98198|AT8B2_HUMAN
gonads_contig_144003_P	CGI_10004724	GO:0003723; RNA binding; Molecular Function GO:0006396; RNA processing; Biological Process	RL10A_CAEEL 60S ribosomal protein L10a OS=Caenorhabditis elegans GN=rpl-10a PE=1 SV=1	sp|Q9VTP4|R10AB_DROME
gonads_contig_2499_P	CGI_10004724	GO:0003723; RNA binding; Molecular Function GO:0006396; RNA processing; Biological Process	RL10A_CAEEL 60S ribosomal protein L10a OS=Caenorhabditis elegans GN=rpl-10a PE=1 SV=1	sp|P62907|RL10A_RAT
gonads_contig_59659_P	CGI_10004724	GO:0003723; RNA binding; Molecular Function GO:0006396; RNA processing; Biological Process	RL10A_CAEEL 60S ribosomal protein L10a OS=Caenorhabditis elegans GN=rpl-10a PE=1 SV=1	sp|Q9VTP4|R10AB_DROME
gonads_contig_135593_P	CGI_10004725	GO:0004221; ubiquitin thiolesterase activity; Molecular Function GO:0006511; ubiquitin-dependent protein catabolic process; Biological Process	UBP47_MOUSE Ubiquitin carboxyl-terminal hydrolase 47 OS=Mus musculus GN=Usp47 PE=1 SV=2	sp|E1C1R4|UBP47_CHICK
gonads_contig_385527_N	CGI_10004734	GO:0006950; response to stress; Biological Process	Y1388_SYNY3 Uncharacterized protein sll1388 OS=Synechocystis sp. (strain PCC 6803) GN=sll1388 PE=3 SV=1
gonads_contig_39951_N	CGI_10004737	NA	NA
gonads_contig_29576_P	CGI_10004741	GO:0008146; sulfotransferase activity; Molecular Function	ST1B1_BOVIN Sulfotransferase family cytosolic 1B member 1 OS=Bos taurus GN=SULT1B1 PE=2 SV=1	sp|Q9QWG7|ST1B1_MOUSE
gonads_contig_432106_N	CGI_10004741	GO:0008146; sulfotransferase activity; Molecular Function	ST1B1_BOVIN Sulfotransferase family cytosolic 1B member 1 OS=Bos taurus GN=SULT1B1 PE=2 SV=1	sp|Q9WUW9|S1C2A_RAT
gonads_contig_28803_P	CGI_10004762	GO:0003735; structural constituent of ribosome; Molecular Function GO:0005622; intracellular; Cellular Component GO:0005840; ribosome; Cellular Component GO:0006412; translation; Biological Process	RS27L_BOVIN 40S ribosomal protein S27-like protein OS=Bos taurus GN=RPS27L PE=3 SV=3	sp|Q71TY3|RS27_RAT
gonads_contig_395868_P	CGI_10004769	GO:0005515; protein binding; Molecular Function GO:0008270; zinc ion binding; Molecular Function GO:0016491; oxidoreductase activity; Molecular Function GO:0055114; oxidation-reduction process; Biological Process	AK1BA_HUMAN Aldo-keto reductase family 1 member B10 OS=Homo sapiens GN=AKR1B10 PE=1 SV=1
gonads_contig_501653_N	CGI_10004769	GO:0005515; protein binding; Molecular Function GO:0008270; zinc ion binding; Molecular Function GO:0016491; oxidoreductase activity; Molecular Function GO:0055114; oxidation-reduction process; Biological Process	AK1BA_HUMAN Aldo-keto reductase family 1 member B10 OS=Homo sapiens GN=AKR1B10 PE=1 SV=1	sp|P70694|DHB5_MOUSE
gonads_contig_501738_N	CGI_10004769	GO:0005515; protein binding; Molecular Function GO:0008270; zinc ion binding; Molecular Function GO:0016491; oxidoreductase activity; Molecular Function GO:0055114; oxidation-reduction process; Biological Process	AK1BA_HUMAN Aldo-keto reductase family 1 member B10 OS=Homo sapiens GN=AKR1B10 PE=1 SV=1	sp|P70694|DHB5_MOUSE
gonads_contig_503680_P	CGI_10004769	GO:0005515; protein binding; Molecular Function GO:0008270; zinc ion binding; Molecular Function GO:0016491; oxidoreductase activity; Molecular Function GO:0055114; oxidation-reduction process; Biological Process	AK1BA_HUMAN Aldo-keto reductase family 1 member B10 OS=Homo sapiens GN=AKR1B10 PE=1 SV=1	sp|Q96JD6|AKCL2_HUMAN
gonads_contig_70693_P	CGI_10004769	GO:0005515; protein binding; Molecular Function GO:0008270; zinc ion binding; Molecular Function GO:0016491; oxidoreductase activity; Molecular Function GO:0055114; oxidation-reduction process; Biological Process	AK1BA_HUMAN Aldo-keto reductase family 1 member B10 OS=Homo sapiens GN=AKR1B10 PE=1 SV=1	sp|P16116|ALDR_BOVIN
gonads_contig_425785_P	CGI_10004771	NA	EFHC1_HUMAN EF-hand domain-containing protein 1 OS=Homo sapiens GN=EFHC1 PE=1 SV=1	sp|Q9D9T8|EFHC1_MOUSE
gonads_contig_38754_N	CGI_10004776	GO:0008270; zinc ion binding; Molecular Function	NA
gonads_contig_348057_P	CGI_10004779	GO:0004672; protein kinase activity; Molecular Function GO:0004674; protein serine/threonine kinase activity; Molecular Function GO:0005524; ATP binding; Molecular Function GO:0006468; protein phosphorylation; Biological Process	PFTK1_MOUSE Serine/threonine-protein kinase PFTAIRE-1 OS=Mus musculus GN=Pftk1 PE=2 SV=1	sp|A4IIW7|CDK14_XENTR
gonads_contig_23596_P	CGI_10004786	GO:0003777; microtubule motor activity; Molecular Function GO:0005524; ATP binding; Molecular Function GO:0005622; intracellular; Cellular Component GO:0006810; transport; Biological Process GO:0007018; microtubule-based movement; Biological Process GO:0030286; dynein complex; Cellular Component	DYH3_MOUSE Dynein heavy chain 3, axonemal OS=Mus musculus GN=Dnah3 PE=1 SV=2	sp|Q8BW94|DYH3_MOUSE
gonads_contig_31207_N	CGI_10004786	GO:0003777; microtubule motor activity; Molecular Function GO:0005524; ATP binding; Molecular Function GO:0005622; intracellular; Cellular Component GO:0006810; transport; Biological Process GO:0007018; microtubule-based movement; Biological Process GO:0030286; dynein complex; Cellular Component	DYH3_MOUSE Dynein heavy chain 3, axonemal OS=Mus musculus GN=Dnah3 PE=1 SV=2	sp|Q8BW94|DYH3_MOUSE
gonads_contig_53375_P	CGI_10004822	NA	HS12A_MOUSE Heat shock 70 kDa protein 12A OS=Mus musculus GN=Hspa12a PE=1 SV=1	sp|Q96MM6|HS12B_HUMAN
gonads_contig_22543_P	CGI_10004827	GO:0009507; chloroplast; Cellular Component GO:0046422; violaxanthin de-epoxidase activity; Molecular Function GO:0055114; oxidation-reduction process; Biological Process	VDE_LACSA Violaxanthin de-epoxidase, chloroplastic OS=Lactuca sativa GN=VDE1 PE=1 SV=1	sp|Q40251|VDE_LACSA
gonads_contig_37216_N	CGI_10004830	GO:0005622; intracellular; Cellular Component GO:0008270; zinc ion binding; Molecular Function	KLF11_MOUSE Krueppel-like factor 11 OS=Mus musculus GN=Klf11 PE=2 SV=3	sp|O89091|KLF10_MOUSE
gonads_contig_348467_P	CGI_10004832	GO:0005506; iron ion binding; Molecular Function GO:0016491; oxidoreductase activity; Molecular Function GO:0016705; oxidoreductase activity, acting on paired donors, with incorporation or reduction of molecular oxygen; Molecular Function GO:0031418; L-ascorbic acid binding; Molecular Function GO:0055114; oxidation-reduction process; Biological Process	P4HTM_HUMAN Transmembrane prolyl 4-hydroxylase OS=Homo sapiens GN=P4HTM PE=1 SV=2	sp|Q9NXG6|P4HTM_HUMAN
gonads_contig_390889_N	CGI_10004832	GO:0005506; iron ion binding; Molecular Function GO:0016491; oxidoreductase activity; Molecular Function GO:0016705; oxidoreductase activity, acting on paired donors, with incorporation or reduction of molecular oxygen; Molecular Function GO:0031418; L-ascorbic acid binding; Molecular Function GO:0055114; oxidation-reduction process; Biological Process	P4HTM_HUMAN Transmembrane prolyl 4-hydroxylase OS=Homo sapiens GN=P4HTM PE=1 SV=2	sp|Q8BG58|P4HTM_MOUSE
gonads_contig_43120_P	CGI_10004832	GO:0005506; iron ion binding; Molecular Function GO:0016491; oxidoreductase activity; Molecular Function GO:0016705; oxidoreductase activity, acting on paired donors, with incorporation or reduction of molecular oxygen; Molecular Function GO:0031418; L-ascorbic acid binding; Molecular Function GO:0055114; oxidation-reduction process; Biological Process	P4HTM_HUMAN Transmembrane prolyl 4-hydroxylase OS=Homo sapiens GN=P4HTM PE=1 SV=2	sp|Q9NXG6|P4HTM_HUMAN
gonads_contig_47563_N	CGI_10004837	GO:0005515; protein binding; Molecular Function	NFKB1_CHICK Nuclear factor NF-kappa-B p105 subunit OS=Gallus gallus GN=NFKB1 PE=2 SV=1	sp|Q6F3J0|NFKB1_CANFA
gonads_contig_433483_N	CGI_10004839	GO:0006836; neurotransmitter transport; Biological Process GO:0019905; syntaxin binding; Molecular Function	CPLX_LOLPE Complexin OS=Loligo pealeii GN=cpx PE=1 SV=1
gonads_contig_368066_N	CGI_10004841	GO:0004222; metalloendopeptidase activity; Molecular Function GO:0005515; protein binding; Molecular Function GO:0006508; proteolysis; Biological Process GO:0008270; zinc ion binding; Molecular Function	ADA12_MOUSE Disintegrin and metalloproteinase domain-containing protein 12 OS=Mus musculus GN=Adam12 PE=1 SV=1	sp|Q61824|ADA12_MOUSE
gonads_contig_88515_P	CGI_10004841	GO:0004222; metalloendopeptidase activity; Molecular Function GO:0005515; protein binding; Molecular Function GO:0006508; proteolysis; Biological Process GO:0008270; zinc ion binding; Molecular Function	ADA12_MOUSE Disintegrin and metalloproteinase domain-containing protein 12 OS=Mus musculus GN=Adam12 PE=1 SV=1	sp|O42596|ADA22_XENLA
gonads_contig_329063_N	CGI_10004849	NA	IFT57_BOVIN Intraflagellar transport protein 57 homolog OS=Bos taurus GN=IFT57 PE=1 SV=1	sp|A9ULY7|IFT57_XENLA
gonads_contig_22457_P	CGI_10004862	NA	SCO1_BOVIN Protein SCO1 homolog, mitochondrial OS=Bos taurus GN=SCO1 PE=2 SV=1	sp|A1A4J8|SCO1_BOVIN
gonads_contig_112879_P	CGI_10004865	GO:0005576; extracellular region; Cellular Component	TX31_CONTE Substrate-specific endoprotease Tex31 OS=Conus textile GN=TEX31 PE=1 SV=1	sp|A1BQQ5|MR30_CONMR
gonads_contig_411943_N	CGI_10004869	GO:0005622; intracellular; Cellular Component GO:0006464; protein modification process; Biological Process GO:0016881; acid-amino acid ligase activity; Molecular Function	G2E3_MOUSE G2/M phase-specific E3 ubiquitin-protein ligase OS=Mus musculus GN=G2e3 PE=2 SV=1	sp|Q5F4A1|G2E3_CHICK
gonads_contig_14517_P	CGI_10004875	GO:0005622; intracellular; Cellular Component GO:0008270; zinc ion binding; Molecular Function	Z354C_RAT Zinc finger protein 354C OS=Rattus norvegicus GN=Znf354c PE=1 SV=1	sp|Q8CJ78|ZN628_MOUSE
gonads_contig_179544_N	CGI_10004875	GO:0005622; intracellular; Cellular Component GO:0008270; zinc ion binding; Molecular Function	Z354C_RAT Zinc finger protein 354C OS=Rattus norvegicus GN=Znf354c PE=1 SV=1	sp|Q03923|ZNF85_HUMAN
gonads_contig_463659_N	CGI_10004875	GO:0005622; intracellular; Cellular Component GO:0008270; zinc ion binding; Molecular Function	Z354C_RAT Zinc finger protein 354C OS=Rattus norvegicus GN=Znf354c PE=1 SV=1	sp|Q5SVQ8|ZBT41_HUMAN
gonads_contig_474804_P	CGI_10004884	GO:0008299; isoprenoid biosynthetic process; Biological Process	FPPS_CHICK Farnesyl pyrophosphate synthetase OS=Gallus gallus GN=FDPS PE=1 SV=2	sp|P08836|FPPS_CHICK
gonads_contig_107820_N	CGI_10004885	GO:0005759; mitochondrial matrix; Cellular Component	C1QBP_RAT Complement component 1 Q subcomponent-binding protein, mitochondrial OS=Rattus norvegicus GN=C1qbp PE=1 SV=2	sp|Q3T0B6|C1QBP_BOVIN
gonads_contig_27570_N	CGI_10004887	GO:0005525; GTP binding; Molecular Function GO:0005622; intracellular; Cellular Component GO:0007264; small GTPase mediated signal transduction; Biological Process GO:0015031; protein transport; Biological Process	RERGL_DANRE Ras-related and estrogen-regulated growth inhibitor-like protein OS=Danio rerio GN=rergl PE=2 SV=1	sp|Q8R367|RERG_MOUSE
gonads_contig_503575_N	CGI_10004901	GO:0015986; ATP synthesis coupled proton transport; Biological Process GO:0045261; proton-transporting ATP synthase complex, catalytic core F(1); Cellular Component GO:0046933; hydrogen ion transporting ATP synthase activity, rotational mechanism; Molecular Function GO:0046961; proton-transporting ATPase activity, rotational mechanism; Molecular Function	ATPG_DROME ATP synthase subunit gamma, mitochondrial OS=Drosophila melanogaster GN=ATPsyn-gamma PE=2 SV=2	sp|O01666|ATPG_DROME
gonads_contig_213099_N	CGI_10004929	GO:0004198; calcium-dependent cysteine-type endopeptidase activity; Molecular Function GO:0005515; protein binding; Molecular Function GO:0005622; intracellular; Cellular Component GO:0006508; proteolysis; Biological Process	CAN5_HUMAN Calpain-5 OS=Homo sapiens GN=CAPN5 PE=2 SV=2	sp|Q7TN37|TRPM4_MOUSE
gonads_contig_373953_N	CGI_10004929	GO:0004198; calcium-dependent cysteine-type endopeptidase activity; Molecular Function GO:0005515; protein binding; Molecular Function GO:0005622; intracellular; Cellular Component GO:0006508; proteolysis; Biological Process	CAN5_HUMAN Calpain-5 OS=Homo sapiens GN=CAPN5 PE=2 SV=2	sp|Q9HCF6|TRPM3_HUMAN
gonads_contig_498453_N	CGI_10004934	NA	SLU7_MOUSE Pre-mRNA-splicing factor SLU7 OS=Mus musculus GN=Slu7 PE=1 SV=1	sp|Q3KQD1|SLU7_XENLA
gonads_contig_37493_P	CGI_10004935	GO:0005515; protein binding; Molecular Function GO:0016020; membrane; Cellular Component	MTPN_DICDI Myotrophin homolog OS=Dictyostelium discoideum GN=mtpn PE=3 SV=1	sp|P52799|EFNB2_HUMAN
gonads_contig_441937_N	CGI_10004936	GO:0015986; ATP synthesis coupled proton transport; Biological Process GO:0016820; hydrolase activity, acting on acid anhydrides, catalyzing transmembrane movement of substances; Molecular Function GO:0033180; proton-transporting V-type ATPase, V1 domain; Cellular Component	VATC1_XENLA V-type proton ATPase subunit C 1 OS=Xenopus laevis GN=atp6v1c1 PE=2 SV=1	sp|Q9U5N1|VATC_MANSE
gonads_contig_437225_N	CGI_10004939	GO:0005509; calcium ion binding; Molecular Function GO:0007156; homophilic cell adhesion; Biological Process GO:0016020; membrane; Cellular Component	CELR2_HUMAN Cadherin EGF LAG seven-pass G-type receptor 2 OS=Homo sapiens GN=CELSR2 PE=1 SV=1	sp|O88277|FAT2_RAT
gonads_contig_415975_P	CGI_10004947	GO:0005515; protein binding; Molecular Function	VWC2_MOUSE Brorin OS=Mus musculus GN=Vwc2 PE=1 SV=1	sp|Q8C8N3|VWC2_MOUSE
gonads_contig_254009_N	CGI_10004952	0	0	sp|Q5ZK55|APOOL_CHICK
gonads_contig_18323_P	CGI_10004953	GO:0008831; dTDP-4-dehydrorhamnose reductase activity; Molecular Function GO:0045226; extracellular polysaccharide biosynthetic process; Biological Process	MAT2B_BOVIN Methionine adenosyltransferase 2 subunit beta OS=Bos taurus GN=MAT2B PE=2 SV=1	sp|Q29RI9|MAT2B_BOVIN
gonads_contig_21225_P	CGI_10004957	GO:0003676; nucleic acid binding; Molecular Function GO:0003723; RNA binding; Molecular Function GO:0005515; protein binding; Molecular Function GO:0005634; nucleus; Cellular Component GO:0005737; cytoplasm; Cellular Component GO:0006397; mRNA processing; Biological Process	TDRD3_CHICK Tudor domain-containing protein 3 OS=Gallus gallus GN=TDRD3 PE=2 SV=1	sp|Q6NRP6|TDRD3_XENLA
gonads_contig_53901_P	CGI_10004958	NA	RGMA_MOUSE Repulsive guidance molecule A OS=Mus musculus GN=Rgma PE=1 SV=1	sp|Q8JG54|RGMA_CHICK
gonads_contig_76368_P	CGI_10004964	GO:0006508; proteolysis; Biological Process GO:0008234; cysteine-type peptidase activity; Molecular Function	SENP8_RAT Sentrin-specific protease 8 OS=Rattus norvegicus GN=Senp8 PE=2 SV=1	sp|Q96LD8|SENP8_HUMAN
gonads_contig_142570_N	CGI_10004966	GO:0005509; calcium ion binding; Molecular Function GO:0005515; protein binding; Molecular Function	NOTC2_RAT Neurogenic locus notch homolog protein 2 OS=Rattus norvegicus GN=Notch2 PE=1 SV=1	sp|Q6Q473|CLCA4_MOUSE
gonads_contig_270213_P	CGI_10004966	GO:0005509; calcium ion binding; Molecular Function GO:0005515; protein binding; Molecular Function	NOTC2_RAT Neurogenic locus notch homolog protein 2 OS=Rattus norvegicus GN=Notch2 PE=1 SV=1	sp|Q9TUB5|CLCA1_PIG
gonads_contig_447657_P	CGI_10004966	GO:0005509; calcium ion binding; Molecular Function GO:0005515; protein binding; Molecular Function	NOTC2_RAT Neurogenic locus notch homolog protein 2 OS=Rattus norvegicus GN=Notch2 PE=1 SV=1	sp|Q6Q473|CLCA4_MOUSE
gonads_contig_454735_P	CGI_10004966	GO:0005509; calcium ion binding; Molecular Function GO:0005515; protein binding; Molecular Function	NOTC2_RAT Neurogenic locus notch homolog protein 2 OS=Rattus norvegicus GN=Notch2 PE=1 SV=1	sp|Q14CN2|CLCA4_HUMAN
gonads_contig_49225_N	CGI_10004966	GO:0005509; calcium ion binding; Molecular Function GO:0005515; protein binding; Molecular Function	NOTC2_RAT Neurogenic locus notch homolog protein 2 OS=Rattus norvegicus GN=Notch2 PE=1 SV=1	sp|Q14CN2|CLCA4_HUMAN
gonads_contig_345879_N	CGI_10004968	NA	NA
gonads_contig_55738_N	CGI_10004974	GO:0003777; microtubule motor activity; Molecular Function GO:0005524; ATP binding; Molecular Function GO:0007018; microtubule-based movement; Biological Process	KIF27_HUMAN Kinesin-like protein KIF27 OS=Homo sapiens GN=KIF27 PE=2 SV=1	sp|Q86VH2|KIF27_HUMAN
gonads_contig_135030_N	CGI_10004988	GO:0005737; cytoplasm; Cellular Component GO:0016462; pyrophosphatase activity; Molecular Function	BMCC1_HUMAN BNIP2 motif-containing molecule at the C-terminal region 1 OS=Homo sapiens GN=BMCC1 PE=1 SV=2	sp|Q0IHU9|PRUN2_XENTR
gonads_contig_139494_N	CGI_10004990	GO:0003676; nucleic acid binding; Molecular Function	NA
gonads_contig_45706_N	CGI_10005004	GO:0003676; nucleic acid binding; Molecular Function	RBM18_PONAB Probable RNA-binding protein 18 OS=Pongo abelii GN=RBM18 PE=2 SV=1	sp|Q5R6W3|RBM18_PONAB
gonads_contig_401692_N	CGI_10005008	NA	ABHEA_DANRE Abhydrolase domain-containing protein 14A OS=Danio rerio GN=abhd14a PE=2 SV=1	sp|Q1LV46|ABHEA_DANRE
gonads_contig_166015_N	CGI_10005018	GO:0005044; scavenger receptor activity; Molecular Function GO:0005515; protein binding; Molecular Function GO:0016020; membrane; Cellular Component	DMBT1_HUMAN Deleted in malignant brain tumors 1 protein OS=Homo sapiens GN=DMBT1 PE=1 SV=2	sp|P30205|WC11_BOVIN
gonads_contig_95157_P	CGI_10005018	GO:0005044; scavenger receptor activity; Molecular Function GO:0005515; protein binding; Molecular Function GO:0016020; membrane; Cellular Component	DMBT1_HUMAN Deleted in malignant brain tumors 1 protein OS=Homo sapiens GN=DMBT1 PE=1 SV=2	sp|O08762|NETR_MOUSE
gonads_contig_181626_P	CGI_10005020	GO:0005515; protein binding; Molecular Function	OIT3_HUMAN Oncoprotein-induced transcript 3 protein OS=Homo sapiens GN=OIT3 PE=1 SV=2	sp|Q86UP6|CUZD1_HUMAN
gonads_contig_31998_N	CGI_10005020	GO:0005515; protein binding; Molecular Function	OIT3_HUMAN Oncoprotein-induced transcript 3 protein OS=Homo sapiens GN=OIT3 PE=1 SV=2	sp|P70412|CUZD1_MOUSE
gonads_contig_36211_N	CGI_10005020	GO:0005515; protein binding; Molecular Function	OIT3_HUMAN Oncoprotein-induced transcript 3 protein OS=Homo sapiens GN=OIT3 PE=1 SV=2	sp|Q9UGM3|DMBT1_HUMAN
gonads_contig_56928_N	CGI_10005020	GO:0005515; protein binding; Molecular Function	OIT3_HUMAN Oncoprotein-induced transcript 3 protein OS=Homo sapiens GN=OIT3 PE=1 SV=2	sp|P70412|CUZD1_MOUSE
gonads_contig_1792_N	CGI_10005021	GO:0004672; protein kinase activity; Molecular Function GO:0004674; protein serine/threonine kinase activity; Molecular Function GO:0005524; ATP binding; Molecular Function GO:0006468; protein phosphorylation; Biological Process	HASP_MOUSE Serine/threonine-protein kinase haspin OS=Mus musculus GN=Gsg2 PE=1 SV=3	sp|P83103|HASP_DROME
gonads_contig_109333_P	CGI_10005022	GO:0008152; metabolic process; Biological Process GO:0016491; oxidoreductase activity; Molecular Function GO:0055114; oxidation-reduction process; Biological Process	YCP9_SCHPO Uncharacterized oxidoreductase C663.09c OS=Schizosaccharomyces pombe GN=SPCC663.09c PE=2 SV=1	sp|Q7Z9I2|YCP9_SCHPO
gonads_contig_29439_P	CGI_10005022	GO:0008152; metabolic process; Biological Process GO:0016491; oxidoreductase activity; Molecular Function GO:0055114; oxidation-reduction process; Biological Process	YCP9_SCHPO Uncharacterized oxidoreductase C663.09c OS=Schizosaccharomyces pombe GN=SPCC663.09c PE=2 SV=1	sp|Q7Z9I4|YCP6_SCHPO
gonads_contig_463284_P	CGI_10005022	GO:0008152; metabolic process; Biological Process GO:0016491; oxidoreductase activity; Molecular Function GO:0055114; oxidation-reduction process; Biological Process	YCP9_SCHPO Uncharacterized oxidoreductase C663.09c OS=Schizosaccharomyces pombe GN=SPCC663.09c PE=2 SV=1	sp|P21158|CSGA_MYXXA
gonads_contig_355721_P	CGI_10005029	GO:0005515; protein binding; Molecular Function	CAPR2_DANRE Caprin-2 OS=Danio rerio GN=caprin2 PE=2 SV=1	sp|Q99K41|EMIL1_MOUSE
gonads_contig_65797_P	CGI_10005033	GO:0004221; ubiquitin thiolesterase activity; Molecular Function GO:0006511; ubiquitin-dependent protein catabolic process; Biological Process GO:0008270; zinc ion binding; Molecular Function	UBP22_BOVIN Ubiquitin carboxyl-terminal hydrolase 22 OS=Bos taurus GN=USP22 PE=2 SV=1	sp|Q5DU02|UBP22_MOUSE
gonads_contig_11229_N	CGI_10005035	NA	TMM11_DANRE Transmembrane protein 11 OS=Danio rerio GN=tmem11 PE=2 SV=1	sp|P17152|TMM11_HUMAN
gonads_contig_169749_N	CGI_10005040	GO:0005737; cytoplasm; Cellular Component GO:0005856; cytoskeleton; Cellular Component GO:0008092; cytoskeletal protein binding; Molecular Function GO:0019898; extrinsic to membrane; Cellular Component	FRMD3_MOUSE FERM domain-containing protein 3 OS=Mus musculus GN=Frmd3 PE=1 SV=1	sp|Q6P5H6|FRMD5_MOUSE
gonads_contig_334104_N	CGI_10005041	NA	GNTK_XENTR Probable gluconokinase OS=Xenopus tropicalis PE=2 SV=1	sp|B0BML1|GNTK_XENTR
gonads_contig_73621_P	CGI_10005042	GO:0004888; transmembrane receptor activity; Molecular Function GO:0007154; cell communication; Biological Process GO:0007166; cell surface receptor linked signaling pathway; Biological Process GO:0007218; neuropeptide signaling pathway; Biological Process GO:0016020; membrane; Cellular Component GO:0016021; integral to membrane; Cellular Component	GPR98_DANRE G-protein coupled receptor 98 OS=Danio rerio GN=gpr98 PE=2 SV=1	sp|Q8WXG9|GPR98_HUMAN
gonads_contig_188417_N	CGI_10005057	GO:0005515; protein binding; Molecular Function	NCAM2_MOUSE Neural cell adhesion molecule 2 OS=Mus musculus GN=Ncam2 PE=1 SV=1
gonads_contig_59119_P	CGI_10005060	GO:0006486; protein glycosylation; Biological Process GO:0008378; galactosyltransferase activity; Molecular Function GO:0016020; membrane; Cellular Component	B3GT5_PANTR Beta-1,3-galactosyltransferase 5 (Fragment) OS=Pan troglodytes GN=B3GALT5 PE=3 SV=1	sp|Q6P3P5|B3GN5_XENTR
gonads_contig_313193_P	CGI_10005083	NA	EPN2_HUMAN Epsin-2 OS=Homo sapiens GN=EPN2 PE=1 SV=3	sp|O95208|EPN2_HUMAN
gonads_contig_109572_P	CGI_10005085	0	0
gonads_contig_28982_P	CGI_10005087	GO:0003824; catalytic activity; Molecular Function GO:0004114; 3',5'-cyclic-nucleotide phosphodiesterase activity; Molecular Function GO:0005515; protein binding; Molecular Function GO:0007165; signal transduction; Biological Process GO:0008081; phosphoric diester hydrolase activity; Molecular Function	PDE11_DROME Dual 3',5'-cyclic-AMP and -GMP phosphodiesterase 11 OS=Drosophila melanogaster GN=Pde11 PE=1 SV=4	sp|Q9VJ79|PDE11_DROME
gonads_contig_432087_P	CGI_10005087	GO:0003824; catalytic activity; Molecular Function GO:0004114; 3',5'-cyclic-nucleotide phosphodiesterase activity; Molecular Function GO:0005515; protein binding; Molecular Function GO:0007165; signal transduction; Biological Process GO:0008081; phosphoric diester hydrolase activity; Molecular Function	PDE11_DROME Dual 3',5'-cyclic-AMP and -GMP phosphodiesterase 11 OS=Drosophila melanogaster GN=Pde11 PE=1 SV=4	sp|Q9VJ79|PDE11_DROME
gonads_contig_361030_N	CGI_10005091	GO:0004930; G-protein coupled receptor activity; Molecular Function GO:0007186; G-protein coupled receptor protein signaling pathway; Biological Process GO:0016021; integral to membrane; Cellular Component	GRM8_MOUSE Metabotropic glutamate receptor 8 OS=Mus musculus GN=Grm8 PE=1 SV=2	sp|P47743|GRM8_MOUSE
gonads_contig_49797_P	CGI_10005094	NA	VP13C_MOUSE Vacuolar protein sorting-associated protein 13C OS=Mus musculus GN=Vps13c PE=1 SV=2	sp|Q8BX70|VP13C_MOUSE
gonads_contig_51671_P	CGI_10005097	GO:0004867; serine-type endopeptidase inhibitor activity; Molecular Function GO:0005576; extracellular region; Cellular Component GO:0030414; peptidase inhibitor activity; Molecular Function	EPPI_MOUSE Eppin OS=Mus musculus GN=Spinlw1 PE=2 SV=1
gonads_contig_32027_AS	CGI_10005109	GO:0005164; tumor necrosis factor receptor binding; Molecular Function GO:0005515; protein binding; Molecular Function GO:0006955; immune response; Biological Process GO:0016020; membrane; Cellular Component	TNF14_HUMAN Tumor necrosis factor ligand superfamily member 14 OS=Homo sapiens GN=TNFSF14 PE=1 SV=1	sp|Q08DK4|GHC1_BOVIN
gonads_contig_32027_S	CGI_10005109	GO:0005164; tumor necrosis factor receptor binding; Molecular Function GO:0005515; protein binding; Molecular Function GO:0006955; immune response; Biological Process GO:0016020; membrane; Cellular Component	TNF14_HUMAN Tumor necrosis factor ligand superfamily member 14 OS=Homo sapiens GN=TNFSF14 PE=1 SV=1	sp|Q08DK4|GHC1_BOVIN
gonads_contig_437422_N	CGI_10005109	GO:0005164; tumor necrosis factor receptor binding; Molecular Function GO:0005515; protein binding; Molecular Function GO:0006955; immune response; Biological Process GO:0016020; membrane; Cellular Component	TNF14_HUMAN Tumor necrosis factor ligand superfamily member 14 OS=Homo sapiens GN=TNFSF14 PE=1 SV=1
gonads_contig_22307_P	CGI_10005110	GO:0005164; tumor necrosis factor receptor binding; Molecular Function GO:0005515; protein binding; Molecular Function GO:0006955; immune response; Biological Process GO:0016020; membrane; Cellular Component	TNF14_HUMAN Tumor necrosis factor ligand superfamily member 14 OS=Homo sapiens GN=TNFSF14 PE=1 SV=1
gonads_contig_284683_N	CGI_10005111	GO:0005215; transporter activity; Molecular Function GO:0006810; transport; Biological Process GO:0016021; integral to membrane; Cellular Component GO:0055085; transmembrane transport; Biological Process	S26A5_MERUN Prestin OS=Meriones unguiculatus GN=SLC26A5 PE=1 SV=1	sp|Q99NH7|S26A5_MOUSE
gonads_contig_301335_P	CGI_10005111	GO:0005215; transporter activity; Molecular Function GO:0006810; transport; Biological Process GO:0016021; integral to membrane; Cellular Component GO:0055085; transmembrane transport; Biological Process	S26A5_MERUN Prestin OS=Meriones unguiculatus GN=SLC26A5 PE=1 SV=1	sp|Q9H2B4|S26A1_HUMAN
gonads_contig_315784_N	CGI_10005111	GO:0005215; transporter activity; Molecular Function GO:0006810; transport; Biological Process GO:0016021; integral to membrane; Cellular Component GO:0055085; transmembrane transport; Biological Process	S26A5_MERUN Prestin OS=Meriones unguiculatus GN=SLC26A5 PE=1 SV=1	sp|Q9BXS9|S26A6_HUMAN
gonads_contig_53881_P	CGI_10005114	GO:0016614; oxidoreductase activity, acting on CH-OH group of donors; Molecular Function GO:0050660; FAD or FADH2 binding; Molecular Function	DHGL_DROME Glucose dehydrogenase [acceptor] OS=Drosophila melanogaster GN=Gld PE=2 SV=3	sp|P18172|DHGL_DROPS
gonads_contig_12212_P	CGI_10005115	GO:0005328; neurotransmitter:sodium symporter activity; Molecular Function GO:0005887; integral to plasma membrane; Cellular Component GO:0006836; neurotransmitter transport; Biological Process GO:0016020; membrane; Cellular Component	SC6A5_MOUSE Sodium- and chloride-dependent glycine transporter 2 OS=Mus musculus GN=Slc6a5 PE=2 SV=1	sp|Q9Y345|SC6A5_HUMAN
gonads_contig_12944_P	CGI_10005115	GO:0005328; neurotransmitter:sodium symporter activity; Molecular Function GO:0005887; integral to plasma membrane; Cellular Component GO:0006836; neurotransmitter transport; Biological Process GO:0016020; membrane; Cellular Component	SC6A5_MOUSE Sodium- and chloride-dependent glycine transporter 2 OS=Mus musculus GN=Slc6a5 PE=2 SV=1	sp|Q9Y345|SC6A5_HUMAN
gonads_contig_230751_P	CGI_10005119	0	0	sp|Q28092|CYLC2_BOVIN
gonads_contig_354043_N	CGI_10005121	GO:0000166; nucleotide binding; Molecular Function GO:0005524; ATP binding; Molecular Function GO:0006810; transport; Biological Process GO:0016021; integral to membrane; Cellular Component GO:0016887; ATPase activity; Molecular Function GO:0017111; nucleoside-triphosphatase activity; Molecular Function GO:0042626; ATPase activity, coupled to transmembrane movement of substances; Molecular Functi…	MRP5_HUMAN Multidrug resistance-associated protein 5 OS=Homo sapiens GN=ABCC5 PE=1 SV=2	sp|Q9QYM0|MRP5_RAT
gonads_contig_22649_N	CGI_10005126	GO:0003774; motor activity; Molecular Function GO:0005515; protein binding; Molecular Function GO:0005524; ATP binding; Molecular Function GO:0016459; myosin complex; Cellular Component	MYO5B_HUMAN Myosin-Vb OS=Homo sapiens GN=MYO5B PE=1 SV=2	sp|Q9HD67|MYO10_HUMAN
gonads_contig_40843_P	CGI_10005126	GO:0003774; motor activity; Molecular Function GO:0005515; protein binding; Molecular Function GO:0005524; ATP binding; Molecular Function GO:0016459; myosin complex; Cellular Component	MYO5B_HUMAN Myosin-Vb OS=Homo sapiens GN=MYO5B PE=1 SV=2	sp|Q9Y4I1|MYO5A_HUMAN
gonads_contig_62774_P	CGI_10005126	GO:0003774; motor activity; Molecular Function GO:0005515; protein binding; Molecular Function GO:0005524; ATP binding; Molecular Function GO:0016459; myosin complex; Cellular Component	MYO5B_HUMAN Myosin-Vb OS=Homo sapiens GN=MYO5B PE=1 SV=2	sp|Q569U0|MYO19_XENLA
gonads_contig_23026_N	CGI_10005134	GO:0005230; extracellular ligand-gated ion channel activity; Molecular Function GO:0006810; transport; Biological Process GO:0006811; ion transport; Biological Process GO:0016020; membrane; Cellular Component GO:0016021; integral to membrane; Cellular Component	ACHA6_RAT Neuronal acetylcholine receptor subunit alpha-6 OS=Rattus norvegicus GN=Chrna6 PE=2 SV=1	sp|P02709|ACHA_BOVIN
gonads_contig_398203_N	CGI_10005136	GO:0005515; protein binding; Molecular Function	PRTGB_DANRE Protogenin B (Fragment) OS=Danio rerio GN=prtgb PE=2 SV=1	sp|P70232|CHL1_MOUSE
gonads_contig_359717_N	CGI_10005137	GO:0005515; protein binding; Molecular Function	MEG10_MOUSE Multiple epidermal growth factor-like domains 10 OS=Mus musculus GN=Megf10 PE=1 SV=1
gonads_contig_406369_N	CGI_10005145	GO:0005215; transporter activity; Molecular Function GO:0005515; protein binding; Molecular Function GO:0006810; transport; Biological Process GO:0008021; synaptic vesicle; Cellular Component GO:0016020; membrane; Cellular Component	PCLO_MOUSE Protein piccolo OS=Mus musculus GN=Pclo PE=1 SV=3	sp|Q9QYX7|PCLO_MOUSE
gonads_contig_32526_N	CGI_10005149	NA	PDDC1_MOUSE Parkinson disease 7 domain-containing protein 1 OS=Mus musculus GN=Pddc1 PE=2 SV=1	sp|Q32NG4|PDDC1_XENLA
gonads_contig_167279_P	CGI_10005155	GO:0003824; catalytic activity; Molecular Function GO:0009116; nucleoside metabolic process; Biological Process	UPP2_HUMAN Uridine phosphorylase 2 OS=Homo sapiens GN=UPP2 PE=1 SV=1	sp|Q16831|UPP1_HUMAN
gonads_contig_302374_P	CGI_10005156	GO:0000166; nucleotide binding; Molecular Function GO:0005524; ATP binding; Molecular Function GO:0006810; transport; Biological Process GO:0016021; integral to membrane; Cellular Component GO:0016887; ATPase activity; Molecular Function GO:0017111; nucleoside-triphosphatase activity; Molecular Function GO:0042626; ATPase activity, coupled to transmembrane movement of substances; Molecular Functi…	MRP5_HUMAN Multidrug resistance-associated protein 5 OS=Homo sapiens GN=ABCC5 PE=1 SV=2	sp|Q9QYM0|MRP5_RAT
gonads_contig_436909_N	CGI_10005156	GO:0000166; nucleotide binding; Molecular Function GO:0005524; ATP binding; Molecular Function GO:0006810; transport; Biological Process GO:0016021; integral to membrane; Cellular Component GO:0016887; ATPase activity; Molecular Function GO:0017111; nucleoside-triphosphatase activity; Molecular Function GO:0042626; ATPase activity, coupled to transmembrane movement of substances; Molecular Functi…	MRP5_HUMAN Multidrug resistance-associated protein 5 OS=Homo sapiens GN=ABCC5 PE=1 SV=2	sp|O15440|MRP5_HUMAN
gonads_contig_31573_N	CGI_10005157	GO:0008152; metabolic process; Biological Process GO:0016491; oxidoreductase activity; Molecular Function GO:0055114; oxidation-reduction process; Biological Process	YRBE_BACSU Uncharacterized oxidoreductase yrbE OS=Bacillus subtilis GN=yrbE PE=3 SV=2	sp|O05389|YRBE_BACSU
gonads_contig_16975_P	CGI_10005176	GO:0005622; intracellular; Cellular Component GO:0008270; zinc ion binding; Molecular Function	ZN227_HUMAN Zinc finger protein 227 OS=Homo sapiens GN=ZNF227 PE=2 SV=1	sp|Q5JNZ3|ZN311_HUMAN
gonads_contig_314329_N	CGI_10005179	NA	CE164_HUMAN Centrosomal protein of 164 kDa OS=Homo sapiens GN=CEP164 PE=1 SV=3	sp|Q9UPV0|CE164_HUMAN
gonads_contig_3707_N	CGI_10005185	GO:0016787; hydrolase activity; Molecular Function GO:0016810; hydrolase activity, acting on carbon-nitrogen (but not peptide) bonds; Molecular Function	DPYS_HUMAN Dihydropyrimidinase OS=Homo sapiens GN=DPYS PE=1 SV=1	sp|Q9JHU0|DPYL5_RAT
gonads_contig_431669_P	CGI_10005188	GO:0005230; extracellular ligand-gated ion channel activity; Molecular Function GO:0006810; transport; Biological Process GO:0006811; ion transport; Biological Process GO:0016020; membrane; Cellular Component GO:0016021; integral to membrane; Cellular Component	ACHA6_MOUSE Neuronal acetylcholine receptor subunit alpha-6 OS=Mus musculus GN=Chrna6 PE=2 SV=1	sp|Q9R0W9|ACHA6_MOUSE
gonads_contig_28693_N	CGI_10005191	GO:0005515; protein binding; Molecular Function GO:0042981; regulation of apoptosis; Biological Process	NA
gonads_contig_341338_N	CGI_10005193	GO:0004888; transmembrane receptor activity; Molecular Function GO:0007165; signal transduction; Biological Process GO:0031224; intrinsic to membrane; Cellular Component GO:0045087; innate immune response; Biological Process	TLR2_CANFA Toll-like receptor 2 OS=Canis familiaris GN=TLR2 PE=2 SV=1	sp|B2LT62|TLR2_CAPIB
gonads_contig_73907_P	CGI_10005194	GO:0004888; transmembrane receptor activity; Molecular Function GO:0005515; protein binding; Molecular Function GO:0007165; signal transduction; Biological Process GO:0031224; intrinsic to membrane; Cellular Component GO:0045087; innate immune response; Biological Process	TLR13_MOUSE Toll-like receptor 13 OS=Mus musculus GN=Tlr13 PE=2 SV=1	sp|P35859|ALS_RAT
gonads_contig_61485_P	CGI_10005202	GO:0005509; calcium ion binding; Molecular Function GO:0005515; protein binding; Molecular Function GO:0007156; homophilic cell adhesion; Biological Process GO:0016020; membrane; Cellular Component	FAT4_HUMAN Protocadherin Fat 4 OS=Homo sapiens GN=FAT4 PE=2 SV=2	sp|P07207|NOTCH_DROME
gonads_contig_362735_N	CGI_10005206	GO:0016020; membrane; Cellular Component	FACE2_HUMAN CAAX prenyl protease 2 OS=Homo sapiens GN=RCE1 PE=1 SV=1	sp|Q9Y256|FACE2_HUMAN
gonads_contig_28862_P	CGI_10005209	NA	KRLAQ_CHICK KLRAQ motif-containing protein 1 OS=Gallus gallus GN=KLRAQ1 PE=2 SV=1	sp|Q5ZL12|PPR21_CHICK
gonads_contig_134957_P	CGI_10005214	0	0
gonads_contig_15417_P	CGI_10005214	0	0	sp|Q54K36|Y7557_DICDI
gonads_contig_189063_P	CGI_10005216	GO:0003824; catalytic activity; Molecular Function GO:0006012; galactose metabolic process; Biological Process GO:0008108; UDP-glucose:hexose-1-phosphate uridylyltransferase activity; Molecular Function	GALT_HUMAN Galactose-1-phosphate uridylyltransferase OS=Homo sapiens GN=GALT PE=1 SV=3	sp|P09148|GAL7_ECOLI
gonads_contig_15228_P	CGI_10005238	NA	IER5_MOUSE Immediate early response gene 5 protein OS=Mus musculus GN=Ier5 PE=2 SV=1	sp|Q6PBC9|IER5L_XENTR
gonads_contig_32426_N	CGI_10005243	GO:0016884; carbon-nitrogen ligase activity, with glutamine as amido-N-donor; Molecular Function	FAAH1_PIG Fatty-acid amide hydrolase 1 OS=Sus scrofa GN=FAAH PE=1 SV=1	sp|P97612|FAAH1_RAT
gonads_contig_44489_N	CGI_10005243	GO:0016884; carbon-nitrogen ligase activity, with glutamine as amido-N-donor; Molecular Function	FAAH1_PIG Fatty-acid amide hydrolase 1 OS=Sus scrofa GN=FAAH PE=1 SV=1	sp|P97612|FAAH1_RAT
gonads_contig_17671_P	CGI_10005248	GO:0046872; metal ion binding; Molecular Function	GRN_HUMAN Granulins OS=Homo sapiens GN=GRN PE=1 SV=2	sp|P28799|GRN_HUMAN
gonads_contig_48729_N	CGI_10005249	GO:0005488; binding; Molecular Function GO:0005515; protein binding; Molecular Function GO:0016773; phosphotransferase activity, alcohol group as acceptor; Molecular Function	TRRAP_HUMAN Transformation/transcription domain-associated protein OS=Homo sapiens GN=TRRAP PE=1 SV=3	sp|Q80YV3|TRRAP_MOUSE
gonads_contig_32753_P	CGI_10005252	GO:0005515; protein binding; Molecular Function	STRN3_BOVIN Striatin-3 OS=Bos taurus GN=STRN3 PE=2 SV=1	sp|P58405|STRN3_RAT
gonads_contig_111395_P	CGI_10005254	GO:0000166; nucleotide binding; Molecular Function GO:0003676; nucleic acid binding; Molecular Function GO:0004812; aminoacyl-tRNA ligase activity; Molecular Function GO:0004815; aspartate-tRNA ligase activity; Molecular Function GO:0005524; ATP binding; Molecular Function GO:0005737; cytoplasm; Cellular Component GO:0006412; translation; Biological Process GO:0006418; tRNA aminoacylation for pro…	SYNC_BOVIN Asparaginyl-tRNA synthetase, cytoplasmic OS=Bos taurus GN=NARS PE=2 SV=3	sp|Q8BP47|SYNC_MOUSE
gonads_contig_197491_P	CGI_10005254	GO:0000166; nucleotide binding; Molecular Function GO:0003676; nucleic acid binding; Molecular Function GO:0004812; aminoacyl-tRNA ligase activity; Molecular Function GO:0004815; aspartate-tRNA ligase activity; Molecular Function GO:0005524; ATP binding; Molecular Function GO:0005737; cytoplasm; Cellular Component GO:0006412; translation; Biological Process GO:0006418; tRNA aminoacylation for pro…	SYNC_BOVIN Asparaginyl-tRNA synthetase, cytoplasmic OS=Bos taurus GN=NARS PE=2 SV=3	sp|Q2KJG3|SYNC_BOVIN
gonads_contig_6105_N	CGI_10005256	NA	EIF3J_XENLA Eukaryotic translation initiation factor 3 subunit J OS=Xenopus laevis GN=eif3j PE=2 SV=1	sp|Q5ZKA4|EIF3J_CHICK
gonads_contig_63035_N	CGI_10005268	GO:0000012; single strand break repair; Biological Process GO:0003684; damaged DNA binding; Molecular Function GO:0005634; nucleus; Cellular Component	TRC2L_HUMAN Putative short transient receptor potential channel 2-like protein OS=Homo sapiens PE=5 SV=1	sp|P18887|XRCC1_HUMAN
gonads_contig_65718_P	CGI_10005268	GO:0000012; single strand break repair; Biological Process GO:0003684; damaged DNA binding; Molecular Function GO:0005634; nucleus; Cellular Component	TRC2L_HUMAN Putative short transient receptor potential channel 2-like protein OS=Homo sapiens PE=5 SV=1	sp|Q7RJG2|CDPK4_PLAYO
gonads_contig_320035_N	CGI_10005281	GO:0004872; receptor activity; Molecular Function GO:0005216; ion channel activity; Molecular Function GO:0005524; ATP binding; Molecular Function GO:0006811; ion transport; Biological Process GO:0016020; membrane; Cellular Component	P2RX7_HUMAN P2X purinoceptor 7 OS=Homo sapiens GN=P2RX7 PE=1 SV=2
gonads_contig_76326_N	CGI_10005286	NA	CF168_HUMAN Uncharacterized protein C6orf168 OS=Homo sapiens GN=C6orf168 PE=2 SV=2	sp|Q5TGI0|CF168_HUMAN
gonads_contig_419329_P	CGI_10005295	GO:0004835; tubulin-tyrosine ligase activity; Molecular Function GO:0006364; rRNA processing; Biological Process GO:0006464; protein modification process; Biological Process GO:0032040; small-subunit processome; Cellular Component	TTLL2_HUMAN Probable tubulin polyglutamylase TTLL2 OS=Homo sapiens GN=TTLL2 PE=2 SV=2	sp|Q9BWV7|TTLL2_HUMAN
gonads_contig_13878_P	CGI_10005311	NA	NA	sp|P86785|GIGA2_CRAGI
gonads_contig_73423_N	CGI_10005337	GO:0004871; signal transducer activity; Molecular Function	RGS22_HUMAN Regulator of G-protein signaling 22 OS=Homo sapiens GN=RGS22 PE=2 SV=3	sp|Q8NE09|RGS22_HUMAN
gonads_contig_150987_P	CGI_10005338	GO:0000166; nucleotide binding; Molecular Function GO:0003777; microtubule motor activity; Molecular Function GO:0007018; microtubule-based movement; Biological Process GO:0017111; nucleoside-triphosphatase activity; Molecular Function GO:0030286; dynein complex; Cellular Component	DYH1_RAT Dynein heavy chain 1, axonemal OS=Rattus norvegicus GN=Dnah1 PE=2 SV=2	sp|P0C6F1|DYH2_MOUSE
gonads_contig_346606_P	CGI_10005338	GO:0000166; nucleotide binding; Molecular Function GO:0003777; microtubule motor activity; Molecular Function GO:0007018; microtubule-based movement; Biological Process GO:0017111; nucleoside-triphosphatase activity; Molecular Function GO:0030286; dynein complex; Cellular Component	DYH1_RAT Dynein heavy chain 1, axonemal OS=Rattus norvegicus GN=Dnah1 PE=2 SV=2	sp|Q9C0G6|DYH6_HUMAN
gonads_contig_357164_P	CGI_10005338	GO:0000166; nucleotide binding; Molecular Function GO:0003777; microtubule motor activity; Molecular Function GO:0007018; microtubule-based movement; Biological Process GO:0017111; nucleoside-triphosphatase activity; Molecular Function GO:0030286; dynein complex; Cellular Component	DYH1_RAT Dynein heavy chain 1, axonemal OS=Rattus norvegicus GN=Dnah1 PE=2 SV=2	sp|Q0VDD8|DYH14_HUMAN
gonads_contig_416932_N	CGI_10005338	GO:0000166; nucleotide binding; Molecular Function GO:0003777; microtubule motor activity; Molecular Function GO:0007018; microtubule-based movement; Biological Process GO:0017111; nucleoside-triphosphatase activity; Molecular Function GO:0030286; dynein complex; Cellular Component	DYH1_RAT Dynein heavy chain 1, axonemal OS=Rattus norvegicus GN=Dnah1 PE=2 SV=2	sp|Q9C0G6|DYH6_HUMAN
gonads_contig_275457_N	CGI_10005339	GO:0005515; protein binding; Molecular Function	EMAL1_HUMAN Echinoderm microtubule-associated protein-like 1 OS=Homo sapiens GN=EML1 PE=1 SV=3	sp|O00423|EMAL1_HUMAN
gonads_contig_382843_N	CGI_10005339	GO:0005515; protein binding; Molecular Function	EMAL1_HUMAN Echinoderm microtubule-associated protein-like 1 OS=Homo sapiens GN=EML1 PE=1 SV=3	sp|O00423|EMAL1_HUMAN
gonads_contig_143226_N	CGI_10005341	GO:0005681; spliceosomal complex; Cellular Component GO:0008380; RNA splicing; Biological Process	PRP18_BOVIN Pre-mRNA-splicing factor 18 OS=Bos taurus GN=PRPF18 PE=2 SV=1	sp|Q5RE03|PRP18_PONAB
gonads_contig_39834_N	CGI_10005342	GO:0007186; G-protein coupled receptor protein signaling pathway; Biological Process GO:0016021; integral to membrane; Cellular Component	GP161_BOVIN G protein-coupled receptor 161 OS=Bos taurus GN=GPR161 PE=2 SV=1	sp|B2RPY5|GP161_MOUSE
gonads_contig_225562_N	CGI_10005344	GO:0005509; calcium ion binding; Molecular Function GO:0005515; protein binding; Molecular Function GO:0016020; membrane; Cellular Component	LRP1_HUMAN Prolow-density lipoprotein receptor-related protein 1 OS=Homo sapiens GN=LRP1 PE=1 SV=1	sp|Q924X6|LRP8_MOUSE
gonads_contig_384563_N	CGI_10005344	GO:0005509; calcium ion binding; Molecular Function GO:0005515; protein binding; Molecular Function GO:0016020; membrane; Cellular Component	LRP1_HUMAN Prolow-density lipoprotein receptor-related protein 1 OS=Homo sapiens GN=LRP1 PE=1 SV=1	sp|P98158|LRP2_RAT
gonads_contig_39483_P	CGI_10005344	GO:0005509; calcium ion binding; Molecular Function GO:0005515; protein binding; Molecular Function GO:0016020; membrane; Cellular Component	LRP1_HUMAN Prolow-density lipoprotein receptor-related protein 1 OS=Homo sapiens GN=LRP1 PE=1 SV=1	sp|P98165|VLDLR_CHICK
gonads_contig_412475_N	CGI_10005344	GO:0005509; calcium ion binding; Molecular Function GO:0005515; protein binding; Molecular Function GO:0016020; membrane; Cellular Component	LRP1_HUMAN Prolow-density lipoprotein receptor-related protein 1 OS=Homo sapiens GN=LRP1 PE=1 SV=1	sp|Q9NZR2|LRP1B_HUMAN
gonads_contig_74224_N	CGI_10005344	GO:0005509; calcium ion binding; Molecular Function GO:0005515; protein binding; Molecular Function GO:0016020; membrane; Cellular Component	LRP1_HUMAN Prolow-density lipoprotein receptor-related protein 1 OS=Homo sapiens GN=LRP1 PE=1 SV=1	sp|Q9NZR2|LRP1B_HUMAN
gonads_contig_126402_P	CGI_10005349	NA	NA
gonads_contig_33921_N	CGI_10005354	GO:0004497; monooxygenase activity; Molecular Function GO:0005506; iron ion binding; Molecular Function GO:0009055; electron carrier activity; Molecular Function GO:0020037; heme binding; Molecular Function GO:0055114; oxidation-reduction process; Biological Process	CP17A_ICTPU Steroid 17-alpha-hydroxylase/17,20 lyase OS=Ictalurus punctatus GN=cyp17a1 PE=2 SV=1	sp|P12394|CP17A_CHICK
gonads_contig_52247_P	CGI_10005354	GO:0004497; monooxygenase activity; Molecular Function GO:0005506; iron ion binding; Molecular Function GO:0009055; electron carrier activity; Molecular Function GO:0020037; heme binding; Molecular Function GO:0055114; oxidation-reduction process; Biological Process	CP17A_ICTPU Steroid 17-alpha-hydroxylase/17,20 lyase OS=Ictalurus punctatus GN=cyp17a1 PE=2 SV=1	sp|O42231|CP1A1_LIZAU
gonads_contig_75105_N	CGI_10005354	GO:0004497; monooxygenase activity; Molecular Function GO:0005506; iron ion binding; Molecular Function GO:0009055; electron carrier activity; Molecular Function GO:0020037; heme binding; Molecular Function GO:0055114; oxidation-reduction process; Biological Process	CP17A_ICTPU Steroid 17-alpha-hydroxylase/17,20 lyase OS=Ictalurus punctatus GN=cyp17a1 PE=2 SV=1	sp|O73853|CP17A_ICTPU
gonads_contig_23627_P	CGI_10005366	GO:0003677; DNA binding; Molecular Function GO:0003700; sequence-specific DNA binding transcription factor activity; Molecular Function GO:0005524; ATP binding; Molecular Function GO:0005634; nucleus; Cellular Component GO:0006355; regulation of transcription, DNA-dependent; Biological Process GO:0045449; regulation of transcription; Biological Process	RUNX1_HUMAN Runt-related transcription factor 1 OS=Homo sapiens GN=RUNX1 PE=1 SV=3	sp|Q01196|RUNX1_HUMAN
gonads_contig_413775_P	CGI_10005367	NA	NA
gonads_contig_40251_P	CGI_10005375	GO:0005634; nucleus; Cellular Component GO:0030528; transcription regulator activity; Molecular Function GO:0045449; regulation of transcription; Biological Process	HTF4_HUMAN Transcription factor 12 OS=Homo sapiens GN=TCF12 PE=1 SV=1	sp|P15884|ITF2_HUMAN
gonads_contig_60616_P	CGI_10005375	GO:0005634; nucleus; Cellular Component GO:0030528; transcription regulator activity; Molecular Function GO:0045449; regulation of transcription; Biological Process	HTF4_HUMAN Transcription factor 12 OS=Homo sapiens GN=TCF12 PE=1 SV=1	sp|Q61286|HTF4_MOUSE
gonads_contig_37761_P	CGI_10005377	GO:0005515; protein binding; Molecular Function GO:0016020; membrane; Cellular Component	MAMC2_MOUSE MAM domain-containing protein 2 OS=Mus musculus GN=Mamdc2 PE=1 SV=1	sp|A6QP79|COL12_BOVIN
gonads_contig_21034_P	CGI_10005381	GO:0000166; nucleotide binding; Molecular Function GO:0003777; microtubule motor activity; Molecular Function GO:0005524; ATP binding; Molecular Function GO:0007018; microtubule-based movement; Biological Process GO:0016887; ATPase activity; Molecular Function GO:0017111; nucleoside-triphosphatase activity; Molecular Function GO:0030286; dynein complex; Cellular Component	DYHC_TRIGR Dynein beta chain, ciliary OS=Tripneustes gratilla PE=1 SV=1	sp|P39057|DYHC_ANTCR
gonads_contig_461852_P	CGI_10005381	GO:0000166; nucleotide binding; Molecular Function GO:0003777; microtubule motor activity; Molecular Function GO:0005524; ATP binding; Molecular Function GO:0007018; microtubule-based movement; Biological Process GO:0016887; ATPase activity; Molecular Function GO:0017111; nucleoside-triphosphatase activity; Molecular Function GO:0030286; dynein complex; Cellular Component	DYHC_TRIGR Dynein beta chain, ciliary OS=Tripneustes gratilla PE=1 SV=1	sp|P23098|DYHC_TRIGR
gonads_contig_462711_P	CGI_10005381	GO:0000166; nucleotide binding; Molecular Function GO:0003777; microtubule motor activity; Molecular Function GO:0005524; ATP binding; Molecular Function GO:0007018; microtubule-based movement; Biological Process GO:0016887; ATPase activity; Molecular Function GO:0017111; nucleoside-triphosphatase activity; Molecular Function GO:0030286; dynein complex; Cellular Component	DYHC_TRIGR Dynein beta chain, ciliary OS=Tripneustes gratilla PE=1 SV=1	sp|P39057|DYHC_ANTCR
gonads_contig_39177_P	CGI_10005382	NA	ZN511_DANRE Zinc finger protein 511 OS=Danio rerio GN=znf511 PE=2 SV=1	sp|Q8NB15|ZN511_HUMAN
gonads_contig_488655_P	CGI_10005383	GO:0005515; protein binding; Molecular Function	GIPC1_RAT PDZ domain-containing protein GIPC1 OS=Rattus norvegicus GN=Gipc1 PE=1 SV=2	sp|Q1JQD4|GIPC2_BOVIN
gonads_contig_38468_P	CGI_10005384	GO:0006810; transport; Biological Process GO:0016021; integral to membrane; Cellular Component GO:0016192; vesicle-mediated transport; Biological Process	YKT6_MOUSE Synaptobrevin homolog YKT6 OS=Mus musculus GN=Ykt6 PE=2 SV=1	sp|Q9CQW1|YKT6_MOUSE
gonads_contig_353916_N	CGI_10005387	GO:0006621; protein retention in ER lumen; Biological Process GO:0016021; integral to membrane; Cellular Component GO:0046923; ER retention sequence binding; Molecular Function	ERD22_RAT ER lumen protein retaining receptor 2 OS=Rattus norvegicus GN=Kdelr2 PE=2 SV=1	sp|Q5ZKX9|ERD22_CHICK
gonads_contig_107403_P	CGI_10005388	GO:0008270; zinc ion binding; Molecular Function	CRIP1_HUMAN Cysteine-rich protein 1 OS=Homo sapiens GN=CRIP1 PE=1 SV=3	sp|Q56K04|CRIP1_BOVIN
gonads_contig_499853_P	CGI_10005388	GO:0008270; zinc ion binding; Molecular Function	CRIP1_HUMAN Cysteine-rich protein 1 OS=Homo sapiens GN=CRIP1 PE=1 SV=3	sp|P36201|CRIP2_RAT
gonads_contig_387983_N	CGI_10005390	GO:0003677; DNA binding; Molecular Function GO:0005272; sodium channel activity; Molecular Function GO:0005634; nucleus; Cellular Component GO:0006350; transcription; Biological Process GO:0006814; sodium ion transport; Biological Process GO:0016020; membrane; Cellular Component GO:0030528; transcription regulator activity; Molecular Function	CA083_HUMAN Uncharacterized protein C1orf83 OS=Homo sapiens GN=C1orf83 PE=1 SV=1	sp|A5PKE4|TEAN2_BOVIN
gonads_contig_367455_P	CGI_10005391	NA	PL8L1_MOUSE PLAC8-like protein 1 OS=Mus musculus GN=Plac8l1 PE=2 SV=2
gonads_contig_8208_P	CGI_10005391	NA	PL8L1_MOUSE PLAC8-like protein 1 OS=Mus musculus GN=Plac8l1 PE=2 SV=2	sp|Q3ZCB2|PLAC8_BOVIN
gonads_contig_461126_P	CGI_10005392	GO:0005515; protein binding; Molecular Function GO:0005622; intracellular; Cellular Component GO:0008270; zinc ion binding; Molecular Function	BIRC3_MOUSE Baculoviral IAP repeat-containing protein 3 OS=Mus musculus GN=Birc3 PE=1 SV=1	sp|A1E2V0|BIRC3_CANFA
gonads_contig_32980_N	CGI_10005393	GO:0005515; protein binding; Molecular Function GO:0005622; intracellular; Cellular Component GO:0008270; zinc ion binding; Molecular Function	BIR_CHICK Inhibitor of apoptosis protein OS=Gallus gallus GN=ITA PE=2 SV=1	sp|Q8JHV9|BIR7A_XENLA
gonads_contig_400144_N	CGI_10005393	GO:0005515; protein binding; Molecular Function GO:0005622; intracellular; Cellular Component GO:0008270; zinc ion binding; Molecular Function	BIR_CHICK Inhibitor of apoptosis protein OS=Gallus gallus GN=ITA PE=2 SV=1	sp|Q9JHY7|BIRC5_RAT
gonads_contig_41000_N	CGI_10005393	GO:0005515; protein binding; Molecular Function GO:0005622; intracellular; Cellular Component GO:0008270; zinc ion binding; Molecular Function	BIR_CHICK Inhibitor of apoptosis protein OS=Gallus gallus GN=ITA PE=2 SV=1	sp|Q13490|BIRC2_HUMAN
gonads_contig_438435_P	CGI_10005393	GO:0005515; protein binding; Molecular Function GO:0005622; intracellular; Cellular Component GO:0008270; zinc ion binding; Molecular Function	BIR_CHICK Inhibitor of apoptosis protein OS=Gallus gallus GN=ITA PE=2 SV=1	sp|Q13490|BIRC2_HUMAN
gonads_contig_12842_P	CGI_10005405	0	0
gonads_contig_403885_N	CGI_10005421	GO:0004888; transmembrane receptor activity; Molecular Function GO:0005515; protein binding; Molecular Function GO:0005576; extracellular region; Cellular Component GO:0007165; signal transduction; Biological Process GO:0030414; peptidase inhibitor activity; Molecular Function GO:0031224; intrinsic to membrane; Cellular Component GO:0045087; innate immune response; Biological Process	TOLL_DROME Protein toll OS=Drosophila melanogaster GN=Tl PE=1 SV=1	sp|P24014|SLIT_DROME
gonads_contig_410866_P	CGI_10005421	GO:0004888; transmembrane receptor activity; Molecular Function GO:0005515; protein binding; Molecular Function GO:0005576; extracellular region; Cellular Component GO:0007165; signal transduction; Biological Process GO:0030414; peptidase inhibitor activity; Molecular Function GO:0031224; intrinsic to membrane; Cellular Component GO:0045087; innate immune response; Biological Process	TOLL_DROME Protein toll OS=Drosophila melanogaster GN=Tl PE=1 SV=1	sp|P08953|TOLL_DROME
gonads_contig_52340_P	CGI_10005421	GO:0004888; transmembrane receptor activity; Molecular Function GO:0005515; protein binding; Molecular Function GO:0005576; extracellular region; Cellular Component GO:0007165; signal transduction; Biological Process GO:0030414; peptidase inhibitor activity; Molecular Function GO:0031224; intrinsic to membrane; Cellular Component GO:0045087; innate immune response; Biological Process	TOLL_DROME Protein toll OS=Drosophila melanogaster GN=Tl PE=1 SV=1	sp|P08953|TOLL_DROME
gonads_contig_91837_P	CGI_10005423	NA	FLP_STAAC Protein flp OS=Staphylococcus aureus (strain COL) GN=flp PE=4 SV=1
gonads_contig_458035_P	CGI_10005431	NA	NA
gonads_contig_231925_N	CGI_10005440	0	0
gonads_contig_413866_P	CGI_10005448	GO:0008270; zinc ion binding; Molecular Function	ZDHC5_CANFA Probable palmitoyltransferase ZDHHC5 OS=Canis familiaris GN=ZDHHC5 PE=2 SV=1	sp|Q5Y5T5|ZDHC8_MOUSE
gonads_contig_63500_P	CGI_10005449	0	0	sp|Q11102|TG278_CAEEL
gonads_contig_80253_N	CGI_10005451	GO:0005622; intracellular; Cellular Component GO:0008270; zinc ion binding; Molecular Function	SCRT1_MOUSE Transcriptional repressor scratch 1 OS=Mus musculus GN=Scrt1 PE=2 SV=1	sp|Q9BS31|ZN649_HUMAN
gonads_contig_136465_P	CGI_10005452	GO:0000166; nucleotide binding; Molecular Function GO:0005515; protein binding; Molecular Function GO:0008270; zinc ion binding; Molecular Function GO:0017111; nucleoside-triphosphatase activity; Molecular Function	RN213_HUMAN RING finger protein 213 OS=Homo sapiens GN=RNF213 PE=1 SV=2
gonads_contig_28337_N	CGI_10005452	GO:0000166; nucleotide binding; Molecular Function GO:0005515; protein binding; Molecular Function GO:0008270; zinc ion binding; Molecular Function GO:0017111; nucleoside-triphosphatase activity; Molecular Function	RN213_HUMAN RING finger protein 213 OS=Homo sapiens GN=RNF213 PE=1 SV=2	sp|Q63HN8|RN213_HUMAN
gonads_contig_34671_P	CGI_10005455	NA	PELP1_XENLA Proline-, glutamic acid- and leucine-rich protein 1 OS=Xenopus laevis GN=pelp1 PE=1 SV=1	sp|Q9DBD5|PELP1_MOUSE
gonads_contig_357518_P	CGI_10005457	GO:0005488; binding; Molecular Function GO:0005515; protein binding; Molecular Function GO:0005634; nucleus; Cellular Component GO:0005643; nuclear pore; Cellular Component GO:0005737; cytoplasm; Cellular Component GO:0006606; protein import into nucleus; Biological Process GO:0006886; intracellular protein transport; Biological Process GO:0008565; protein transporter activity; Molecular Function	IMA3_MOUSE Importin subunit alpha-3 OS=Mus musculus GN=Kpna3 PE=1 SV=1	sp|O35344|IMA3_MOUSE
gonads_contig_41138_P	CGI_10005461	0	0
gonads_contig_51491_P	CGI_10005471	GO:0003677; DNA binding; Molecular Function GO:0003899; DNA-directed RNA polymerase activity; Molecular Function GO:0005634; nucleus; Cellular Component GO:0006350; transcription; Biological Process	RPAB1_RAT DNA-directed RNA polymerases I, II, and III subunit RPABC1 OS=Rattus norvegicus GN=Polr2e PE=2 SV=1	sp|B0BNE2|RPAB1_RAT
gonads_contig_366124_N	CGI_10005472	GO:0008270; zinc ion binding; Molecular Function	ZSWM4_MOUSE Zinc finger SWIM domain-containing protein 4 OS=Mus musculus GN=Zswim4 PE=1 SV=2	sp|Q8C7B8|ZSWM4_MOUSE
gonads_contig_392928_P	CGI_10005476	NA	CN138_MOUSE Uncharacterized protein C14orf138 homolog OS=Mus musculus GN=Gm71 PE=2 SV=2	sp|Q8C436|MT21D_MOUSE
gonads_contig_69197_N	CGI_10005477	GO:0003676; nucleic acid binding; Molecular Function GO:0006281; DNA repair; Biological Process GO:0006310; DNA recombination; Biological Process	RDM1_CHICK RAD52 motif-containing protein 1 OS=Gallus gallus GN=RDM1 PE=1 SV=1	sp|Q8JFQ4|RDM1_CHICK
gonads_contig_76571_P	CGI_10005478	GO:0003700; sequence-specific DNA binding transcription factor activity; Molecular Function GO:0003824; catalytic activity; Molecular Function GO:0005622; intracellular; Cellular Component GO:0005634; nucleus; Cellular Component GO:0006355; regulation of transcription, DNA-dependent; Biological Process GO:0008152; metabolic process; Biological Process GO:0008270; zinc ion binding; Molecular Funct…	1A1D_THEMA Putative 1-aminocyclopropane-1-carboxylate deaminase OS=Thermotoga maritima GN=TM_0225 PE=3 SV=1	sp|Q5F3U0|SP130_CHICK
gonads_contig_52636_P	CGI_10005484	GO:0005515; protein binding; Molecular Function	FLNC_MOUSE Filamin-C OS=Mus musculus GN=Flnc PE=1 SV=3	sp|Q14315|FLNC_HUMAN
gonads_contig_444483_P	CGI_10005485	GO:0005515; protein binding; Molecular Function	LGR6_MOUSE Leucine-rich repeat-containing G-protein coupled receptor 6 OS=Mus musculus GN=Lgr6 PE=2 SV=1	sp|Q498T9|LRC8C_RAT
gonads_contig_14106_N	CGI_10005487	NA	HRSL1_MOUSE HRAS-like suppressor OS=Mus musculus GN=Hrasls PE=2 SV=1	sp|P53817|PAG16_RAT
gonads_contig_93225_P	CGI_10005488	NA	PAG16_PONAB Group XVI phospholipase A2 OS=Pongo abelii GN=PLA2G16 PE=2 SV=1	sp|Q9UL19|TIG3_HUMAN
gonads_contig_126501_P	CGI_10005490	NA	PAG16_RAT Group XVI phospholipase A2 OS=Rattus norvegicus GN=Pla2g16 PE=2 SV=2	sp|P53817|PAG16_RAT
gonads_contig_36004_N	CGI_10005491	NA	GALT5_CAEEL Polypeptide N-acetylgalactosaminyltransferase 5 OS=Caenorhabditis elegans GN=gly-5 PE=1 SV=2	sp|Q9U2C4|GALT9_CAEEL
gonads_contig_460369_P	CGI_10005491	NA	GALT5_CAEEL Polypeptide N-acetylgalactosaminyltransferase 5 OS=Caenorhabditis elegans GN=gly-5 PE=1 SV=2	sp|Q96FL9|GLT14_HUMAN
gonads_contig_24267_N	CGI_10005492	NA	CU070_HUMAN Uncharacterized protein C21orf70 OS=Homo sapiens GN=C21orf70 PE=1 SV=2
gonads_contig_52151_P	CGI_10005495	NA	NA
gonads_contig_19059_N	CGI_10005503	NA	NA
gonads_contig_334664_P	CGI_10005503	NA	NA
gonads_contig_218661_N	CGI_10005504	NA	NA	sp|Q9NBX4|RTXE_DROME
gonads_contig_46816_P	CGI_10005504	NA	NA
gonads_contig_481287_P	CGI_10005508	GO:0016787; hydrolase activity; Molecular Function	YGHX_ECOLI Putative uncharacterized protein yghX OS=Escherichia coli (strain K12) GN=yghX PE=5 SV=3
gonads_contig_33618_P	CGI_10005523	NA	NA
gonads_contig_38260_P	CGI_10005528	GO:0003700; sequence-specific DNA binding transcription factor activity; Molecular Function GO:0005634; nucleus; Cellular Component GO:0006355; regulation of transcription, DNA-dependent; Biological Process GO:0043565; sequence-specific DNA binding; Molecular Function GO:0046983; protein dimerization activity; Molecular Function	DBP_HUMAN D site-binding protein OS=Homo sapiens GN=DBP PE=2 SV=1
gonads_contig_217160_N	CGI_10005534	GO:0008898; homocysteine S-methyltransferase activity; Molecular Function	BHMT1_DANRE Betaine--homocysteine S-methyltransferase 1 OS=Danio rerio GN=bhmt PE=2 SV=1
gonads_contig_137764_P	CGI_10005537	GO:0003676; nucleic acid binding; Molecular Function GO:0005634; nucleus; Cellular Component	DDB1_CHICK DNA damage-binding protein 1 OS=Gallus gallus GN=DDB1 PE=2 SV=1	sp|Q5R649|DDB1_PONAB
gonads_contig_157154_P	CGI_10005537	GO:0003676; nucleic acid binding; Molecular Function GO:0005634; nucleus; Cellular Component	DDB1_CHICK DNA damage-binding protein 1 OS=Gallus gallus GN=DDB1 PE=2 SV=1	sp|Q9ESW0|DDB1_RAT
gonads_contig_255570_N	CGI_10005537	GO:0003676; nucleic acid binding; Molecular Function GO:0005634; nucleus; Cellular Component	DDB1_CHICK DNA damage-binding protein 1 OS=Gallus gallus GN=DDB1 PE=2 SV=1	sp|Q805F9|DDB1_CHICK
gonads_contig_407525_N	CGI_10005537	GO:0003676; nucleic acid binding; Molecular Function GO:0005634; nucleus; Cellular Component	DDB1_CHICK DNA damage-binding protein 1 OS=Gallus gallus GN=DDB1 PE=2 SV=1	sp|Q805F9|DDB1_CHICK
gonads_contig_53654_N	CGI_10005537	GO:0003676; nucleic acid binding; Molecular Function GO:0005634; nucleus; Cellular Component	DDB1_CHICK DNA damage-binding protein 1 OS=Gallus gallus GN=DDB1 PE=2 SV=1	sp|Q805F9|DDB1_CHICK
gonads_contig_420318_N	CGI_10005538	GO:0003824; catalytic activity; Molecular Function GO:0016020; membrane; Cellular Component	LPP3_HUMAN Lipid phosphate phosphohydrolase 3 OS=Homo sapiens GN=PPAP2B PE=1 SV=1	sp|Q99JY8|LPP3_MOUSE
gonads_contig_74068_P	CGI_10005538	GO:0003824; catalytic activity; Molecular Function GO:0016020; membrane; Cellular Component	LPP3_HUMAN Lipid phosphate phosphohydrolase 3 OS=Homo sapiens GN=PPAP2B PE=1 SV=1	sp|O14495|LPP3_HUMAN
gonads_contig_447185_P	CGI_10005548	GO:0004672; protein kinase activity; Molecular Function GO:0004674; protein serine/threonine kinase activity; Molecular Function GO:0005524; ATP binding; Molecular Function GO:0006468; protein phosphorylation; Biological Process	NEK4_HUMAN Serine/threonine-protein kinase Nek4 OS=Homo sapiens GN=NEK4 PE=1 SV=2	sp|Q54J55|MYBX_DICDI
gonads_contig_8270_N	CGI_10005570	GO:0004888; transmembrane receptor activity; Molecular Function GO:0004930; G-protein coupled receptor activity; Molecular Function GO:0007166; cell surface receptor linked signaling pathway; Biological Process GO:0007186; G-protein coupled receptor protein signaling pathway; Biological Process GO:0007218; neuropeptide signaling pathway; Biological Process GO:0016020; membrane; Cellular Component	GP126_HUMAN Probable G-protein coupled receptor 126 OS=Homo sapiens GN=GPR126 PE=1 SV=3	sp|C6KFA3|GP126_DANRE
gonads_contig_76760_N	CGI_10005571	GO:0001607; neuromedin U receptor activity; Molecular Function GO:0007186; G-protein coupled receptor protein signaling pathway; Biological Process GO:0016021; integral to membrane; Cellular Component	CAPAR_DROME Neuropeptides capa receptor OS=Drosophila melanogaster GN=capaR PE=2 SV=3	sp|Q8ITC7|CAPAR_DROME
gonads_contig_24547_P	CGI_10005590	GO:0004197; cysteine-type endopeptidase activity; Molecular Function GO:0004497; monooxygenase activity; Molecular Function GO:0005506; iron ion binding; Molecular Function GO:0006508; proteolysis; Biological Process GO:0006915; apoptosis; Biological Process GO:0008234; cysteine-type peptidase activity; Molecular Function GO:0009055; electron carrier activity; Molecular Function GO:0020037; heme …	CP1A1_PLEPL Cytochrome P450 1A1 OS=Pleuronectes platessa GN=cyp1a1 PE=2 SV=1	sp|P24453|CP1A2_MESAU
gonads_contig_39519_P	CGI_10005590	GO:0004197; cysteine-type endopeptidase activity; Molecular Function GO:0004497; monooxygenase activity; Molecular Function GO:0005506; iron ion binding; Molecular Function GO:0006508; proteolysis; Biological Process GO:0006915; apoptosis; Biological Process GO:0008234; cysteine-type peptidase activity; Molecular Function GO:0009055; electron carrier activity; Molecular Function GO:0020037; heme …	CP1A1_PLEPL Cytochrome P450 1A1 OS=Pleuronectes platessa GN=cyp1a1 PE=2 SV=1	sp|Q5KQT7|CP1A1_FELCA
gonads_contig_42302_P	CGI_10005590	GO:0004197; cysteine-type endopeptidase activity; Molecular Function GO:0004497; monooxygenase activity; Molecular Function GO:0005506; iron ion binding; Molecular Function GO:0006508; proteolysis; Biological Process GO:0006915; apoptosis; Biological Process GO:0008234; cysteine-type peptidase activity; Molecular Function GO:0009055; electron carrier activity; Molecular Function GO:0020037; heme …	CP1A1_PLEPL Cytochrome P450 1A1 OS=Pleuronectes platessa GN=cyp1a1 PE=2 SV=1	sp|Q4V8D1|CP2U1_RAT
gonads_contig_105123_P	CGI_10005591	GO:0003824; catalytic activity; Molecular Function GO:0005524; ATP binding; Molecular Function GO:0006754; ATP biosynthetic process; Biological Process GO:0006812; cation transport; Biological Process GO:0008152; metabolic process; Biological Process GO:0015662; ATPase activity, coupled to transmembrane movement of ions, phosphorylative mechanism; Molecular Function GO:0016020; membrane; Cellular…	AT1A_TAESO Sodium/potassium-transporting ATPase subunit alpha OS=Taenia solium PE=2 SV=1	sp|Q6RWA9|AT1A_TAESO
gonads_contig_111270_P	CGI_10005596	GO:0031072; heat shock protein binding; Molecular Function	SACS_HUMAN Sacsin OS=Homo sapiens GN=SACS PE=1 SV=2
gonads_contig_12988_P	CGI_10005596	GO:0031072; heat shock protein binding; Molecular Function	SACS_HUMAN Sacsin OS=Homo sapiens GN=SACS PE=1 SV=2
gonads_contig_12864_P	CGI_10005598	GO:0016491; oxidoreductase activity; Molecular Function GO:0055114; oxidation-reduction process; Biological Process	AK1BA_HUMAN Aldo-keto reductase family 1 member B10 OS=Homo sapiens GN=AKR1B10 PE=1 SV=1	sp|P21300|ALD1_MOUSE
gonads_contig_108515_P	CGI_10005605	GO:0042981; regulation of apoptosis; Biological Process	AR1_XENLA Apoptosis regulator R1 (Fragment) OS=Xenopus laevis PE=2 SV=1	sp|Q00709|BCL2_CHICK
gonads_contig_169380_P	CGI_10005611	GO:0004221; ubiquitin thiolesterase activity; Molecular Function GO:0006511; ubiquitin-dependent protein catabolic process; Biological Process	UBP37_MOUSE Ubiquitin carboxyl-terminal hydrolase 37 OS=Mus musculus GN=Usp37 PE=1 SV=1	sp|F1SRY5|UBP37_PIG
gonads_contig_200862_P	CGI_10005619	NA	FFR_DANRE Protein fat-free OS=Danio rerio GN=ffr PE=2 SV=1	sp|Q155U0|FFR_DANRE
gonads_contig_50455_P	CGI_10005619	NA	FFR_DANRE Protein fat-free OS=Danio rerio GN=ffr PE=2 SV=1	sp|Q155U0|FFR_DANRE
gonads_contig_51023_P	CGI_10005627	GO:0005515; protein binding; Molecular Function	HMCN1_HUMAN Hemicentin-1 OS=Homo sapiens GN=HMCN1 PE=1 SV=2	sp|Q96RW7|HMCN1_HUMAN
gonads_contig_494319_P	CGI_10005645	GO:0000166; nucleotide binding; Molecular Function GO:0005524; ATP binding; Molecular Function GO:0005777; peroxisome; Cellular Component GO:0007031; peroxisome organization; Biological Process GO:0017111; nucleoside-triphosphatase activity; Molecular Function	PEX1_HUMAN Peroxisome biogenesis factor 1 OS=Homo sapiens GN=PEX1 PE=1 SV=1
gonads_contig_437236_N	CGI_10005650	GO:0003924; GTPase activity; Molecular Function GO:0005525; GTP binding; Molecular Function GO:0005622; intracellular; Cellular Component GO:0006886; intracellular protein transport; Biological Process GO:0006913; nucleocytoplasmic transport; Biological Process GO:0007165; signal transduction; Biological Process GO:0007264; small GTPase mediated signal transduction; Biological Process GO:0015031;…	RB11A_CHICK Ras-related protein Rab-11A OS=Gallus gallus GN=RAB11A PE=2 SV=1	sp|P28187|RAA5C_ARATH
gonads_contig_398551_P	CGI_10005652	NA	TECT3_MACFA Tectonic-3 OS=Macaca fascicularis GN=TCTN3 PE=2 SV=1	sp|Q4R9E0|TECT3_MACFA
gonads_contig_322839_N	CGI_10005658	GO:0008270; zinc ion binding; Molecular Function	NA
gonads_contig_69173_N	CGI_10005663	GO:0004714; transmembrane receptor protein tyrosine kinase activity; Molecular Function GO:0005524; ATP binding; Molecular Function GO:0006468; protein phosphorylation; Biological Process GO:0007169; transmembrane receptor protein tyrosine kinase signaling pathway; Biological Process GO:0016020; membrane; Cellular Component	EGFR_DROME Epidermal growth factor receptor OS=Drosophila melanogaster GN=Egfr PE=1 SV=3	sp|Q62956|ERBB4_RAT
gonads_contig_200857_P	CGI_10005666	GO:0005488; binding; Molecular Function	STAG1_HUMAN Cohesin subunit SA-1 OS=Homo sapiens GN=STAG1 PE=1 SV=3	sp|Q9DGN1|STAG1_XENLA
gonads_contig_382466_N	CGI_10005666	GO:0005488; binding; Molecular Function	STAG1_HUMAN Cohesin subunit SA-1 OS=Homo sapiens GN=STAG1 PE=1 SV=3	sp|Q9D3E6|STAG1_MOUSE
gonads_contig_106209_P	CGI_10005667	GO:0005509; calcium ion binding; Molecular Function	MLE_TODPA Myosin catalytic light chain LC-1, mantle muscle OS=Todarodes pacificus PE=1 SV=2	sp|P07290|MLE_MIZYE
gonads_contig_53319_N	CGI_10005668	NA	TC1D2_MOUSE Tctex1 domain-containing protein 2 OS=Mus musculus GN=Tctex1d2 PE=2 SV=1	sp|Q8WW35|TC1D2_HUMAN
gonads_contig_371840_P	CGI_10005671	GO:0008146; sulfotransferase activity; Molecular Function GO:0016021; integral to membrane; Cellular Component GO:0016051; carbohydrate biosynthetic process; Biological Process	H6ST2_DANRE Heparan-sulfate 6-O-sulfotransferase 2 OS=Danio rerio GN=hs6st2 PE=2 SV=2	sp|Q9QYK4|H6ST3_MOUSE
gonads_contig_401412_N	CGI_10005673	NA	TSSC4_MOUSE Protein TSSC4 OS=Mus musculus GN=Tssc4 PE=2 SV=1	sp|Q5XIB1|TSSC4_RAT
gonads_contig_100958_P	CGI_10005681	GO:0009607; response to biotic stimulus; Biological Process GO:0016021; integral to membrane; Cellular Component	NA
gonads_contig_285543_P	CGI_10005698	GO:0005515; protein binding; Molecular Function GO:0005622; intracellular; Cellular Component GO:0008270; zinc ion binding; Molecular Function	PRD16_HUMAN PR domain zinc finger protein 16 OS=Homo sapiens GN=PRDM16 PE=1 SV=3	sp|Q8I7Z8|HAM_DROME
gonads_contig_415565_P	CGI_10005698	GO:0005515; protein binding; Molecular Function GO:0005622; intracellular; Cellular Component GO:0008270; zinc ion binding; Molecular Function	PRD16_HUMAN PR domain zinc finger protein 16 OS=Homo sapiens GN=PRDM16 PE=1 SV=3	sp|A2A935|PRD16_MOUSE
gonads_contig_62555_N	CGI_10005699	GO:0005515; protein binding; Molecular Function	PERQ1_HUMAN PERQ amino acid-rich with GYF domain-containing protein 1 OS=Homo sapiens GN=GIGYF1 PE=1 SV=2	sp|O75420|PERQ1_HUMAN
gonads_contig_14753_P	CGI_10005708	GO:0004435; phosphoinositide phospholipase C activity; Molecular Function GO:0004629; phospholipase C activity; Molecular Function GO:0005509; calcium ion binding; Molecular Function GO:0005515; protein binding; Molecular Function GO:0006629; lipid metabolic process; Biological Process GO:0007165; signal transduction; Biological Process GO:0008081; phosphoric diester hydrolase activity; Molecular…	PLCB4_HUMAN 1-phosphatidylinositol-4,5-bisphosphate phosphodiesterase beta-4 OS=Homo sapiens GN=PLCB4 PE=1 SV=3	sp|Q15147|PLCB4_HUMAN
gonads_contig_25929_N	CGI_10005708	GO:0004435; phosphoinositide phospholipase C activity; Molecular Function GO:0004629; phospholipase C activity; Molecular Function GO:0005509; calcium ion binding; Molecular Function GO:0005515; protein binding; Molecular Function GO:0006629; lipid metabolic process; Biological Process GO:0007165; signal transduction; Biological Process GO:0008081; phosphoric diester hydrolase activity; Molecular…	PLCB4_HUMAN 1-phosphatidylinositol-4,5-bisphosphate phosphodiesterase beta-4 OS=Homo sapiens GN=PLCB4 PE=1 SV=3	sp|Q9QW07|PLCB4_RAT
gonads_contig_10318_N	CGI_10005716	GO:0008270; zinc ion binding; Molecular Function	ZFY26_HUMAN Zinc finger FYVE domain-containing protein 26 OS=Homo sapiens GN=ZFYVE26 PE=1 SV=2	sp|E1BLZ4|ZFY26_BOVIN
gonads_contig_43717_N	CGI_10005722	GO:0006904; vesicle docking involved in exocytosis; Biological Process GO:0016192; vesicle-mediated transport; Biological Process	VPS45_RAT Vacuolar protein sorting-associated protein 45 OS=Rattus norvegicus GN=Vps45 PE=2 SV=1	sp|Q9NRW7|VPS45_HUMAN
gonads_contig_396567_P	CGI_10005723	GO:0005741; mitochondrial outer membrane; Cellular Component GO:0006626; protein targeting to mitochondrion; Biological Process	MTX1_PIG Metaxin-1 OS=Sus scrofa GN=MTX1 PE=2 SV=1	sp|Q3KPT9|MTX3_XENLA
gonads_contig_446413_P	CGI_10005725	NA	SRFB1_XENTR Serum response factor-binding protein 1 OS=Xenopus tropicalis GN=srfbp1 PE=2 SV=1	sp|Q9CZ91|SRFB1_MOUSE
gonads_contig_62524_N	CGI_10005730	GO:0016021; integral to membrane; Cellular Component	FRRS1_HUMAN Ferric-chelate reductase 1 OS=Homo sapiens GN=FRRS1 PE=2 SV=2	sp|Q6INU7|FRRS1_XENLA
gonads_contig_390123_P	CGI_10005731	NA	FRRS1_XENLA Putative ferric-chelate reductase 1 OS=Xenopus laevis GN=frrs1 PE=2 SV=1	sp|Q9P0K9|CI004_HUMAN
gonads_contig_453663_N	CGI_10005749	NA	M130_STRPU Mesenchyme-specific cell surface glycoprotein OS=Strongylocentrotus purpuratus PE=2 SV=2
gonads_contig_28037_P	CGI_10005751	GO:0016614; oxidoreductase activity, acting on CH-OH group of donors; Molecular Function GO:0050660; FAD or FADH2 binding; Molecular Function	DHGL_DROME Glucose dehydrogenase [acceptor] OS=Drosophila melanogaster GN=Gld PE=2 SV=3	sp|P18172|DHGL_DROPS
gonads_contig_55979_P	CGI_10005751	GO:0016614; oxidoreductase activity, acting on CH-OH group of donors; Molecular Function GO:0050660; FAD or FADH2 binding; Molecular Function	DHGL_DROME Glucose dehydrogenase [acceptor] OS=Drosophila melanogaster GN=Gld PE=2 SV=3	sp|P18172|DHGL_DROPS
gonads_contig_146225_P	CGI_10005762	NA	CRJ1C_TRICY Crystallin J1C OS=Tripedalia cystophora PE=1 SV=1
gonads_contig_68201_N	CGI_10005764	NA	OFUT1_DROME GDP-fucose protein O-fucosyltransferase 1 OS=Drosophila melanogaster GN=O-fut1 PE=1 SV=1	sp|Q9V6X7|OFUT1_DROME
gonads_contig_176098_P	CGI_10005765	GO:0005509; calcium ion binding; Molecular Function	NCS1_XENLA Neuronal calcium sensor 1 OS=Xenopus laevis GN=freq PE=2 SV=2	sp|Q91614|NCS1_XENLA
gonads_contig_61542_P	CGI_10005770	GO:0009058; biosynthetic process; Biological Process GO:0016769; transferase activity, transferring nitrogenous groups; Molecular Function GO:0016847; 1-aminocyclopropane-1-carboxylate synthase activity; Molecular Function GO:0030170; pyridoxal phosphate binding; Molecular Function	KAT3_HUMAN Kynurenine--oxoglutarate transaminase 3 OS=Homo sapiens GN=CCBL2 PE=1 SV=1
gonads_contig_89120_P	CGI_10005770	GO:0009058; biosynthetic process; Biological Process GO:0016769; transferase activity, transferring nitrogenous groups; Molecular Function GO:0016847; 1-aminocyclopropane-1-carboxylate synthase activity; Molecular Function GO:0030170; pyridoxal phosphate binding; Molecular Function	KAT3_HUMAN Kynurenine--oxoglutarate transaminase 3 OS=Homo sapiens GN=CCBL2 PE=1 SV=1	sp|Q71RI9|KAT3_MOUSE
gonads_contig_272873_N	CGI_10005771	GO:0005515; protein binding; Molecular Function GO:0008270; zinc ion binding; Molecular Function	LRSM1_MOUSE E3 ubiquitin-protein ligase LRSAM1 OS=Mus musculus GN=Lrsam1 PE=2 SV=1	sp|Q6UWE0|LRSM1_HUMAN
gonads_contig_359514_N	CGI_10005775	NA	TMX3_XENLA Protein disulfide-isomerase TMX3 OS=Xenopus laevis GN=tmx3 PE=2 SV=1	sp|Q6GNG3|TMX3_XENLA
gonads_contig_412726_P	CGI_10005776	NA	LR16A_HUMAN Leucine-rich repeat-containing protein 16A OS=Homo sapiens GN=LRRC16A PE=1 SV=1	sp|Q5VZK9|LR16A_HUMAN
gonads_contig_373860_N	CGI_10005777	GO:0005515; protein binding; Molecular Function	K0644_MOUSE Leucine-rich repeat-containing protein KIAA0644 OS=Mus musculus GN=KIAA0644 PE=2 SV=1	sp|Q0PV50|TLR3_BOSTR
gonads_contig_375540_N	CGI_10005781	GO:0005488; binding; Molecular Function	PLC_HALLA Perlucin OS=Haliotis laevigata PE=1 SV=3
gonads_contig_495425_P	CGI_10005784	GO:0003824; catalytic activity; Molecular Function GO:0004222; metalloendopeptidase activity; Molecular Function GO:0006508; proteolysis; Biological Process GO:0008270; zinc ion binding; Molecular Function GO:0046872; metal ion binding; Molecular Function	QCR2_HUMAN Cytochrome b-c1 complex subunit 2, mitochondrial OS=Homo sapiens GN=UQCRC2 PE=1 SV=3	sp|Q9DB77|QCR2_MOUSE
gonads_contig_85100_P	CGI_10005784	GO:0003824; catalytic activity; Molecular Function GO:0004222; metalloendopeptidase activity; Molecular Function GO:0006508; proteolysis; Biological Process GO:0008270; zinc ion binding; Molecular Function GO:0046872; metal ion binding; Molecular Function	QCR2_HUMAN Cytochrome b-c1 complex subunit 2, mitochondrial OS=Homo sapiens GN=UQCRC2 PE=1 SV=3	sp|P22695|QCR2_HUMAN
gonads_contig_22197_P	CGI_10005788	GO:0003774; motor activity; Molecular Function GO:0005524; ATP binding; Molecular Function GO:0016459; myosin complex; Cellular Component	MYH11_CHICK Myosin-11 OS=Gallus gallus GN=MYH11 PE=1 SV=4	sp|P14105|MYH9_CHICK
gonads_contig_459337_P	CGI_10005796	GO:0003777; microtubule motor activity; Molecular Function GO:0005524; ATP binding; Molecular Function GO:0007018; microtubule-based movement; Biological Process	KI26A_MOUSE Kinesin-like protein KIF26A OS=Mus musculus GN=Kif26a PE=2 SV=2
gonads_contig_318916_N	CGI_10005808	GO:0003735; structural constituent of ribosome; Molecular Function GO:0005622; intracellular; Cellular Component GO:0005840; ribosome; Cellular Component GO:0006412; translation; Biological Process	RS17_COTJA 40S ribosomal protein S17 OS=Coturnix coturnix japonica GN=RPS17 PE=2 SV=3	sp|Q9SQZ1|RS173_ARATH
gonads_contig_382509_AS	CGI_10005812	NA	RMD2_XENTR Regulator of microtubule dynamics protein 2 OS=Xenopus tropicalis GN=fam82a1 PE=2 SV=1	sp|O35379|MRP1_MOUSE
gonads_contig_461128_N	CGI_10005812	NA	RMD2_XENTR Regulator of microtubule dynamics protein 2 OS=Xenopus tropicalis GN=fam82a1 PE=2 SV=1	sp|Q0P4W3|RMD2_XENTR
gonads_contig_49320_P	CGI_10005813	GO:0003924; GTPase activity; Molecular Function GO:0005515; protein binding; Molecular Function GO:0005525; GTP binding; Molecular Function	EHD1_RAT EH domain-containing protein 1 OS=Rattus norvegicus GN=Ehd1 PE=1 SV=1	sp|Q9NZN3|EHD3_HUMAN
gonads_contig_50344_P	CGI_10005814	NA	YPEL5_PONAB Protein yippee-like 5 OS=Pongo abelii GN=YPEL5 PE=2 SV=1	sp|Q5RDN9|YPEL2_PONAB
gonads_contig_414054_N	CGI_10005820	NA	MMS19_HUMAN MMS19 nucleotide excision repair protein homolog OS=Homo sapiens GN=MMS19 PE=1 SV=2	sp|Q96T76|MMS19_HUMAN
gonads_contig_459365_P	CGI_10005825	GO:0004252; serine-type endopeptidase activity; Molecular Function GO:0006508; proteolysis; Biological Process	TPP2_HUMAN Tripeptidyl-peptidase 2 OS=Homo sapiens GN=TPP2 PE=1 SV=4	sp|Q64560|TPP2_RAT
gonads_contig_8798_P	CGI_10005825	GO:0004252; serine-type endopeptidase activity; Molecular Function GO:0006508; proteolysis; Biological Process	TPP2_HUMAN Tripeptidyl-peptidase 2 OS=Homo sapiens GN=TPP2 PE=1 SV=4	sp|P29144|TPP2_HUMAN
gonads_contig_208014_N	CGI_10005830	NA	NA
gonads_contig_397792_N	CGI_10005830	NA	NA
gonads_contig_202457_P	CGI_10005833	0	0
gonads_contig_149318_N	CGI_10005847	GO:0003676; nucleic acid binding; Molecular Function	CPO_DROME Protein couch potato OS=Drosophila melanogaster GN=cpo PE=1 SV=3	sp|Q01617|CPO_DROME
gonads_contig_296396_N	CGI_10005852	GO:0003824; catalytic activity; Molecular Function	FNTB_BOVIN Protein farnesyltransferase subunit beta OS=Bos taurus GN=FNTB PE=2 SV=1	sp|Q8K2I1|FNTB_MOUSE
gonads_contig_174023_N	CGI_10005853	GO:0005515; protein binding; Molecular Function GO:0030163; protein catabolic process; Biological Process	FBX6_HUMAN F-box only protein 6 OS=Homo sapiens GN=FBXO6 PE=1 SV=1	sp|Q17QK6|FBX2_BOVIN
gonads_contig_25478_P	CGI_10005853	GO:0005515; protein binding; Molecular Function GO:0030163; protein catabolic process; Biological Process	FBX6_HUMAN F-box only protein 6 OS=Homo sapiens GN=FBXO6 PE=1 SV=1	sp|Q923V4|FBX6_RAT
gonads_contig_366344_N	CGI_10005861	GO:0055085; transmembrane transport; Biological Process	MOT12_MOUSE Monocarboxylate transporter 12 OS=Mus musculus GN=Slc16a12 PE=2 SV=1	sp|Q8NCK7|MOT11_HUMAN
gonads_contig_42155_P	CGI_10005864	GO:0000166; nucleotide binding; Molecular Function GO:0005515; protein binding; Molecular Function GO:0005524; ATP binding; Molecular Function GO:0016887; ATPase activity; Molecular Function GO:0017111; nucleoside-triphosphatase activity; Molecular Function	ABCA1_MOUSE ATP-binding cassette sub-family A member 1 OS=Mus musculus GN=Abca1 PE=1 SV=3	sp|Q9ESR9|ABCA2_RAT
gonads_contig_489457_P	CGI_10005864	GO:0000166; nucleotide binding; Molecular Function GO:0005515; protein binding; Molecular Function GO:0005524; ATP binding; Molecular Function GO:0016887; ATPase activity; Molecular Function GO:0017111; nucleoside-triphosphatase activity; Molecular Function	ABCA1_MOUSE ATP-binding cassette sub-family A member 1 OS=Mus musculus GN=Abca1 PE=1 SV=3	sp|P41234|ABCA2_MOUSE
gonads_contig_65557_N	CGI_10005868	NA	LMBD1_NEMVE Probable lysosomal cobalamin transporter OS=Nematostella vectensis GN=v1g160387 PE=3 SV=1	sp|A7RM45|LMBD1_NEMVE
gonads_contig_65753_N	CGI_10005868	NA	LMBD1_NEMVE Probable lysosomal cobalamin transporter OS=Nematostella vectensis GN=v1g160387 PE=3 SV=1	sp|A7RM45|LMBD1_NEMVE
gonads_contig_38308_N	CGI_10005869	GO:0005515; protein binding; Molecular Function	PXDN_HUMAN Peroxidasin homolog OS=Homo sapiens GN=PXDN PE=1 SV=2	sp|O35136|NCAM2_MOUSE
gonads_contig_336178_N	CGI_10005876	GO:0003755; peptidyl-prolyl cis-trans isomerase activity; Molecular Function GO:0006457; protein folding; Biological Process	PPIL3_HUMAN Peptidyl-prolyl cis-trans isomerase-like 3 OS=Homo sapiens GN=PPIL3 PE=1 SV=1	sp|Q812D3|PPIL3_RAT
gonads_contig_10925_P	CGI_10005879	GO:0005509; calcium ion binding; Molecular Function GO:0005515; protein binding; Molecular Function GO:0005856; cytoskeleton; Cellular Component GO:0007050; cell cycle arrest; Biological Process	BPA1_MOUSE Bullous pemphigoid antigen 1, isoforms 1/2/3/4 OS=Mus musculus GN=Dst PE=1 SV=1	sp|Q03001|DYST_HUMAN
gonads_contig_145699_P	CGI_10005879	GO:0005509; calcium ion binding; Molecular Function GO:0005515; protein binding; Molecular Function GO:0005856; cytoskeleton; Cellular Component GO:0007050; cell cycle arrest; Biological Process	BPA1_MOUSE Bullous pemphigoid antigen 1, isoforms 1/2/3/4 OS=Mus musculus GN=Dst PE=1 SV=1
gonads_contig_479107_P	CGI_10005879	GO:0005509; calcium ion binding; Molecular Function GO:0005515; protein binding; Molecular Function GO:0005856; cytoskeleton; Cellular Component GO:0007050; cell cycle arrest; Biological Process	BPA1_MOUSE Bullous pemphigoid antigen 1, isoforms 1/2/3/4 OS=Mus musculus GN=Dst PE=1 SV=1	sp|D3ZHV2|MACF1_RAT
gonads_contig_56966_P	CGI_10005887	GO:0005515; protein binding; Molecular Function GO:0007165; signal transduction; Biological Process	NA
gonads_contig_11898_P	CGI_10005889	GO:0003702; RNA polymerase II transcription factor activity; Molecular Function GO:0005634; nucleus; Cellular Component GO:0006281; DNA repair; Biological Process GO:0006355; regulation of transcription, DNA-dependent; Biological Process	TF2H4_PANTR General transcription factor IIH subunit 4 OS=Pan troglodytes GN=GTF2H4 PE=3 SV=1	sp|O70422|TF2H4_MOUSE
gonads_contig_340605_P	CGI_10005893	NA	DOM3Z_XENLA Protein Dom3Z OS=Xenopus laevis GN=dom3z PE=2 SV=1
gonads_contig_441914_P	CGI_10005893	NA	DOM3Z_XENLA Protein Dom3Z OS=Xenopus laevis GN=dom3z PE=2 SV=1	sp|Q5HZT0|DOM3Z_XENLA
gonads_contig_426191_P	CGI_10005894	GO:0003677; DNA binding; Molecular Function GO:0005515; protein binding; Molecular Function GO:0008270; zinc ion binding; Molecular Function	ZZZ3_MOUSE ZZ-type zinc finger-containing protein 3 OS=Mus musculus GN=Zzz3 PE=2 SV=2	sp|Q8IYH5|ZZZ3_HUMAN
gonads_contig_310579_N	CGI_10005895	GO:0007186; G-protein coupled receptor protein signaling pathway; Biological Process GO:0016021; integral to membrane; Cellular Component	OPSD1_PATYE Rhodopsin, GQ-coupled OS=Patinopecten yessoensis GN=SCOP1 PE=1 SV=1	sp|Q01717|TRFR_RAT
gonads_contig_387961_P	CGI_10005895	GO:0007186; G-protein coupled receptor protein signaling pathway; Biological Process GO:0016021; integral to membrane; Cellular Component	OPSD1_PATYE Rhodopsin, GQ-coupled OS=Patinopecten yessoensis GN=SCOP1 PE=1 SV=1	sp|P0C7U4|C3AR_DANRE
gonads_contig_39923_N	CGI_10005895	GO:0007186; G-protein coupled receptor protein signaling pathway; Biological Process GO:0016021; integral to membrane; Cellular Component	OPSD1_PATYE Rhodopsin, GQ-coupled OS=Patinopecten yessoensis GN=SCOP1 PE=1 SV=1	sp|Q8ITC7|CAPAR_DROME
gonads_contig_8551_P	CGI_10005895	GO:0007186; G-protein coupled receptor protein signaling pathway; Biological Process GO:0016021; integral to membrane; Cellular Component	OPSD1_PATYE Rhodopsin, GQ-coupled OS=Patinopecten yessoensis GN=SCOP1 PE=1 SV=1	sp|P0C7U4|C3AR_DANRE
gonads_contig_202789_N	CGI_10005897	GO:0007186; G-protein coupled receptor protein signaling pathway; Biological Process GO:0016021; integral to membrane; Cellular Component	C3AR_DANRE C3a anaphylatoxin chemotactic receptor OS=Danio rerio GN=c3ar1 PE=3 SV=1
gonads_contig_58009_P	CGI_10005900	NA	PDRG1_RAT p53 and DNA damage-regulated protein 1 OS=Rattus norvegicus GN=Pdrg1 PE=2 SV=2	sp|Q9NUG6|PDRG1_HUMAN
gonads_contig_135771_P	CGI_10005902	GO:0005515; protein binding; Molecular Function	TITIN_MOUSE Titin OS=Mus musculus GN=Ttn PE=1 SV=1	sp|Q6DJ83|CADM2_XENTR
gonads_contig_192283_N	CGI_10005902	GO:0005515; protein binding; Molecular Function	TITIN_MOUSE Titin OS=Mus musculus GN=Ttn PE=1 SV=1
gonads_contig_424103_P	CGI_10005902	GO:0005515; protein binding; Molecular Function	TITIN_MOUSE Titin OS=Mus musculus GN=Ttn PE=1 SV=1
gonads_contig_416817_N	CGI_10005903	GO:0005488; binding; Molecular Function GO:0005515; protein binding; Molecular Function	WDR87_HUMAN WD repeat-containing protein 87 OS=Homo sapiens GN=WDR87 PE=2 SV=2
gonads_contig_22150_N	CGI_10005907	GO:0016491; oxidoreductase activity; Molecular Function	GPDM_BOVIN Glycerol-3-phosphate dehydrogenase, mitochondrial OS=Bos taurus GN=GPD2 PE=2 SV=1	sp|A6QLU1|GPDM_BOVIN
gonads_contig_9840_N	CGI_10005913	GO:0005524; ATP binding; Molecular Function GO:0008270; zinc ion binding; Molecular Function	MORC2_HUMAN MORC family CW-type zinc finger protein 2 OS=Homo sapiens GN=MORC2 PE=1 SV=2
gonads_contig_201685_P	CGI_10005914	GO:0003700; sequence-specific DNA binding transcription factor activity; Molecular Function GO:0005634; nucleus; Cellular Component GO:0006355; regulation of transcription, DNA-dependent; Biological Process GO:0045449; regulation of transcription; Biological Process	TBX2_HUMAN T-box transcription factor TBX2 OS=Homo sapiens GN=TBX2 PE=1 SV=2	sp|Q19691|TBX2_CAEEL
gonads_contig_400570_N	CGI_10005914	GO:0003700; sequence-specific DNA binding transcription factor activity; Molecular Function GO:0005634; nucleus; Cellular Component GO:0006355; regulation of transcription, DNA-dependent; Biological Process GO:0045449; regulation of transcription; Biological Process	TBX2_HUMAN T-box transcription factor TBX2 OS=Homo sapiens GN=TBX2 PE=1 SV=2	sp|Q64336|TBR1_MOUSE
gonads_contig_32620_N	CGI_10005915	GO:0005525; GTP binding; Molecular Function GO:0005622; intracellular; Cellular Component	ERAL_HUMAN GTP-binding protein era homolog OS=Homo sapiens GN=ERAL1 PE=1 SV=2	sp|Q9CZU4|ERAL1_MOUSE
gonads_contig_57045_S	CGI_10005923	NA	NA	sp|Q4V8S9|CJ032_DANRE
gonads_contig_29165_N	CGI_10005931	GO:0003824; catalytic activity; Molecular Function GO:0008152; metabolic process; Biological Process	ECH1_MOUSE Delta(3,5)-Delta(2,4)-dienoyl-CoA isomerase, mitochondrial OS=Mus musculus GN=Ech1 PE=2 SV=1	sp|Q13011|ECH1_HUMAN
gonads_contig_461103_N	CGI_10005937	GO:0005515; protein binding; Molecular Function GO:0008270; zinc ion binding; Molecular Function	NEUR_DROME Protein neuralized OS=Drosophila melanogaster GN=neur PE=1 SV=2	sp|P29503|NEUR_DROME
gonads_contig_130443_P	CGI_10005948	GO:0005515; protein binding; Molecular Function GO:0005622; intracellular; Cellular Component GO:0008270; zinc ion binding; Molecular Function	TRI45_BOVIN Tripartite motif-containing protein 45 OS=Bos taurus GN=TRIM45 PE=2 SV=1	sp|Q99PP7|TRI33_MOUSE
gonads_contig_460697_P	CGI_10005954	NA	TM181_HUMAN Transmembrane protein 181 OS=Homo sapiens GN=TMEM181 PE=1 SV=2	sp|Q9P2C4|TM181_HUMAN
gonads_contig_355510_P	CGI_10005960	GO:0009408; response to heat; Biological Process	HSP26_DROME Heat shock protein 26 OS=Drosophila melanogaster GN=Hsp26 PE=1 SV=2	sp|P02518|HSP27_DROME
gonads_contig_57394_N	CGI_10005960	GO:0009408; response to heat; Biological Process	HSP26_DROME Heat shock protein 26 OS=Drosophila melanogaster GN=Hsp26 PE=1 SV=2	sp|Q5S1U1|HSPB1_PIG
gonads_contig_3087_P	CGI_10005969	NA	SDCG1_MOUSE Serologically defined colon cancer antigen 1 homolog OS=Mus musculus GN=Sdccag1 PE=1 SV=2	sp|O60524|NEMF_HUMAN
gonads_contig_11556_N	CGI_10005970	GO:0007186; G-protein coupled receptor protein signaling pathway; Biological Process GO:0016021; integral to membrane; Cellular Component	YT66_CAEEL Probable G-protein coupled receptor B0563.6 OS=Caenorhabditis elegans GN=B0563.6 PE=2 SV=2	sp|Q924U1|KISSR_RAT
gonads_contig_268055_P	CGI_10005970	GO:0007186; G-protein coupled receptor protein signaling pathway; Biological Process GO:0016021; integral to membrane; Cellular Component	YT66_CAEEL Probable G-protein coupled receptor B0563.6 OS=Caenorhabditis elegans GN=B0563.6 PE=2 SV=2	sp|O60755|GALR3_HUMAN
gonads_contig_39797_N	CGI_10005970	GO:0007186; G-protein coupled receptor protein signaling pathway; Biological Process GO:0016021; integral to membrane; Cellular Component	YT66_CAEEL Probable G-protein coupled receptor B0563.6 OS=Caenorhabditis elegans GN=B0563.6 PE=2 SV=2	sp|O93603|TRFR_CHICK
gonads_contig_41942_P	CGI_10005970	GO:0007186; G-protein coupled receptor protein signaling pathway; Biological Process GO:0016021; integral to membrane; Cellular Component	YT66_CAEEL Probable G-protein coupled receptor B0563.6 OS=Caenorhabditis elegans GN=B0563.6 PE=2 SV=2	sp|O88854|GALR2_MOUSE
gonads_contig_419798_P	CGI_10005970	GO:0007186; G-protein coupled receptor protein signaling pathway; Biological Process GO:0016021; integral to membrane; Cellular Component	YT66_CAEEL Probable G-protein coupled receptor B0563.6 OS=Caenorhabditis elegans GN=B0563.6 PE=2 SV=2	sp|O93603|TRFR_CHICK
gonads_contig_20823_P	CGI_10005972	GO:0004348; glucosylceramidase activity; Molecular Function GO:0005764; lysosome; Cellular Component GO:0006665; sphingolipid metabolic process; Biological Process GO:0007040; lysosome organization; Biological Process	GLCM_BOVIN Glucosylceramidase OS=Bos taurus GN=GBA PE=2 SV=1	sp|Q70KH2|GLCM_PIG
gonads_contig_30082_N	CGI_10005972	GO:0004348; glucosylceramidase activity; Molecular Function GO:0005764; lysosome; Cellular Component GO:0006665; sphingolipid metabolic process; Biological Process GO:0007040; lysosome organization; Biological Process	GLCM_BOVIN Glucosylceramidase OS=Bos taurus GN=GBA PE=2 SV=1	sp|P17439|GLCM_MOUSE
gonads_contig_42893_P	CGI_10005972	GO:0004348; glucosylceramidase activity; Molecular Function GO:0005764; lysosome; Cellular Component GO:0006665; sphingolipid metabolic process; Biological Process GO:0007040; lysosome organization; Biological Process	GLCM_BOVIN Glucosylceramidase OS=Bos taurus GN=GBA PE=2 SV=1	sp|Q2KHZ8|GLCM_BOVIN
gonads_contig_39810_P	CGI_10005980	GO:0008152; metabolic process; Biological Process	TTCA_GEOSL tRNA 2-thiocytidine biosynthesis protein ttcA OS=Geobacter sulfurreducens GN=ttcA PE=3 SV=1	sp|P99177|CSD_STAAN
gonads_contig_97014_P	CGI_10005981	GO:0005737; cytoplasm; Cellular Component GO:0006479; protein methylation; Biological Process GO:0008168; methyltransferase activity; Molecular Function GO:0008276; protein methyltransferase activity; Molecular Function	RRP8_HUMAN Ribosomal RNA-processing protein 8 OS=Homo sapiens GN=RRP8 PE=1 SV=2	sp|O43159|RRP8_HUMAN
gonads_contig_406086_P	CGI_10005984	NA	SCLT1_HUMAN Sodium channel and clathrin linker 1 OS=Homo sapiens GN=SCLT1 PE=2 SV=1	sp|Q96NL6|SCLT1_HUMAN
gonads_contig_74382_N	CGI_10005997	GO:0005515; protein binding; Molecular Function	FBX37_HUMAN F-box only protein 37 OS=Homo sapiens GN=FBXL15 PE=2 SV=2	sp|Q7SZ73|FXL15_XENLA
gonads_contig_348622_P	CGI_10006000	GO:0004478; methionine adenosyltransferase activity; Molecular Function	METK1_BOVIN S-adenosylmethionine synthetase isoform type-1 OS=Bos taurus GN=MAT1A PE=2 SV=1	sp|P18298|METK2_RAT
gonads_contig_876_N	CGI_10006000	GO:0004478; methionine adenosyltransferase activity; Molecular Function	METK1_BOVIN S-adenosylmethionine synthetase isoform type-1 OS=Bos taurus GN=MAT1A PE=2 SV=1	sp|P50306|METK4_CAEEL
gonads_contig_418916_N	CGI_10006001	NA	NA	sp|Q2TBH5|UBXN8_BOVIN
gonads_contig_127342_P	CGI_10006002	NA	EIF3L_CHICK Eukaryotic translation initiation factor 3 subunit L OS=Gallus gallus GN=EIF3L PE=2 SV=1	sp|Q3ZCK1|EIF3L_BOVIN
gonads_contig_77339_P	CGI_10006002	NA	EIF3L_CHICK Eukaryotic translation initiation factor 3 subunit L OS=Gallus gallus GN=EIF3L PE=2 SV=1	sp|Q7T2A5|EIF3L_DANRE
gonads_contig_360278_N	CGI_10006004	GO:0003824; catalytic activity; Molecular Function GO:0009451; RNA modification; Biological Process GO:0051536; iron-sulfur cluster binding; Molecular Function GO:0051539; 4 iron, 4 sulfur cluster binding; Molecular Function	CDKAL_XENTR CDK5 regulatory subunit-associated protein 1-like 1 OS=Xenopus tropicalis GN=cdkal1 PE=2 SV=1	sp|Q6NS26|CDKAL_XENLA
gonads_contig_34461_P	CGI_10006016	GO:0005515; protein binding; Molecular Function	MYPH_ECHGR Myophilin OS=Echinococcus granulosus PE=2 SV=1	sp|Q24799|MYPH_ECHGR
gonads_contig_415662_N	CGI_10006020	GO:0005515; protein binding; Molecular Function GO:0005737; cytoplasm; Cellular Component	BIN3_XENLA Bridging integrator 3 homolog OS=Xenopus laevis GN=bin3 PE=2 SV=1	sp|P50478|AMPH_CHICK
gonads_contig_44391_N	CGI_10006031	NA	CC112_HUMAN Coiled-coil domain-containing protein 112 OS=Homo sapiens GN=CCDC112 PE=2 SV=2	sp|Q4R8R3|CC112_MACFA
gonads_contig_42093_P	CGI_10006035	GO:0003676; nucleic acid binding; Molecular Function GO:0004386; helicase activity; Molecular Function GO:0005524; ATP binding; Molecular Function GO:0008026; ATP-dependent helicase activity; Molecular Function	DHX34_MOUSE Probable ATP-dependent RNA helicase DHX34 OS=Mus musculus GN=Dhx34 PE=2 SV=2	sp|Q14147|DHX34_HUMAN
gonads_contig_31228_P	CGI_10006042	NA	ENY2_MOUSE Enhancer of yellow 2 transcription factor homolog OS=Mus musculus GN=Eny2 PE=2 SV=1	sp|B5FZ63|ENY2_TAEGU
gonads_contig_15264_P	CGI_10006045	GO:0016881; acid-amino acid ligase activity; Molecular Function GO:0043687; post-translational protein modification; Biological Process	UBE2C_XENLA Ubiquitin-conjugating enzyme E2 C OS=Xenopus laevis GN=ube2c PE=1 SV=1	sp|Q95044|UBE2C_SPISO
gonads_contig_390067_N	CGI_10006046	GO:0004930; G-protein coupled receptor activity; Molecular Function GO:0005515; protein binding; Molecular Function GO:0007186; G-protein coupled receptor protein signaling pathway; Biological Process GO:0016020; membrane; Cellular Component	IMPTB_XENTR Protein IMPACT-B OS=Xenopus tropicalis GN=impact-B PE=2 SV=1
gonads_contig_41589_AS	CGI_10006046	GO:0004930; G-protein coupled receptor activity; Molecular Function GO:0005515; protein binding; Molecular Function GO:0007186; G-protein coupled receptor protein signaling pathway; Biological Process GO:0016020; membrane; Cellular Component	IMPTB_XENTR Protein IMPACT-B OS=Xenopus tropicalis GN=impact-B PE=2 SV=1	sp|Q14258|TRI25_HUMAN
gonads_contig_423254_N	CGI_10006046	GO:0004930; G-protein coupled receptor activity; Molecular Function GO:0005515; protein binding; Molecular Function GO:0007186; G-protein coupled receptor protein signaling pathway; Biological Process GO:0016020; membrane; Cellular Component	IMPTB_XENTR Protein IMPACT-B OS=Xenopus tropicalis GN=impact-B PE=2 SV=1	sp|Q9HAR2|LPHN3_HUMAN
gonads_contig_74792_N	CGI_10006046	GO:0004930; G-protein coupled receptor activity; Molecular Function GO:0005515; protein binding; Molecular Function GO:0007186; G-protein coupled receptor protein signaling pathway; Biological Process GO:0016020; membrane; Cellular Component	IMPTB_XENTR Protein IMPACT-B OS=Xenopus tropicalis GN=impact-B PE=2 SV=1	sp|Q5M8G6|IMPTA_XENTR
gonads_contig_46189_N	CGI_10006057	GO:0004016; adenylate cyclase activity; Molecular Function GO:0009190; cyclic nucleotide biosynthetic process; Biological Process GO:0016021; integral to membrane; Cellular Component GO:0016849; phosphorus-oxygen lyase activity; Molecular Function GO:0023034; intracellular signaling pathway; Biological Process	ADCY5_RABIT Adenylate cyclase type 5 OS=Oryctolagus cuniculus GN=ADCY5 PE=1 SV=1	sp|Q04400|ADCY5_RAT
gonads_contig_456463_P	CGI_10006059	GO:0003824; catalytic activity; Molecular Function GO:0005515; protein binding; Molecular Function	ALS_HUMAN Insulin-like growth factor-binding protein complex acid labile chain OS=Homo sapiens GN=IGFALS PE=1 SV=1	sp|Q6WRI0|IGS10_HUMAN
gonads_contig_34168_N	CGI_10006063	GO:0004889; nicotinic acetylcholine-activated cation-selective channel activity; Molecular Function GO:0005216; ion channel activity; Molecular Function GO:0005230; extracellular ligand-gated ion channel activity; Molecular Function GO:0006810; transport; Biological Process GO:0006811; ion transport; Biological Process GO:0016020; membrane; Cellular Component GO:0016021; integral to membrane; Cel…	ACH10_CHICK Neuronal acetylcholine receptor subunit alpha-10 OS=Gallus gallus GN=CHRNA10 PE=3 SV=1	sp|P17644|ACH2_DROME
gonads_contig_207885_P	CGI_10006065	NA	OFUT2_MOUSE GDP-fucose protein O-fucosyltransferase 2 OS=Mus musculus GN=Pofut2 PE=2 SV=1	sp|Q8VHI3|OFUT2_MOUSE
gonads_contig_66451_N	CGI_10006070	GO:0004672; protein kinase activity; Molecular Function GO:0004674; protein serine/threonine kinase activity; Molecular Function GO:0005515; protein binding; Molecular Function GO:0005524; ATP binding; Molecular Function GO:0006468; protein phosphorylation; Biological Process	FER_HUMAN Proto-oncogene tyrosine-protein kinase FER OS=Homo sapiens GN=FER PE=1 SV=2	sp|Q9TTY2|FER_CANFA
gonads_contig_101249_P	CGI_10006075	GO:0009607; response to biotic stimulus; Biological Process GO:0016021; integral to membrane; Cellular Component	PRRT1_RAT Proline-rich transmembrane protein 1 OS=Rattus norvegicus GN=Prrt1 PE=2 SV=2
gonads_contig_131589_P	CGI_10006075	GO:0009607; response to biotic stimulus; Biological Process GO:0016021; integral to membrane; Cellular Component	PRRT1_RAT Proline-rich transmembrane protein 1 OS=Rattus norvegicus GN=Prrt1 PE=2 SV=2
gonads_contig_46862_N	CGI_10006075	GO:0009607; response to biotic stimulus; Biological Process GO:0016021; integral to membrane; Cellular Component	PRRT1_RAT Proline-rich transmembrane protein 1 OS=Rattus norvegicus GN=Prrt1 PE=2 SV=2	sp|Q99946|PRRT1_HUMAN
gonads_contig_103363_P	CGI_10006076	GO:0009607; response to biotic stimulus; Biological Process GO:0016021; integral to membrane; Cellular Component	PRRT1_RAT Proline-rich transmembrane protein 1 OS=Rattus norvegicus GN=Prrt1 PE=2 SV=2	sp|Q99946|PRRT1_HUMAN
gonads_contig_34153_N	CGI_10006086	GO:0003676; nucleic acid binding; Molecular Function GO:0004386; helicase activity; Molecular Function GO:0005524; ATP binding; Molecular Function	WRN_XENLA Werner syndrome ATP-dependent helicase homolog OS=Xenopus laevis GN=wrn PE=2 SV=1	sp|O88700|BLM_MOUSE
gonads_contig_52528_S	CGI_10006089	GO:0003824; catalytic activity; Molecular Function GO:0008152; metabolic process; Biological Process	AUHM_MOUSE Methylglutaconyl-CoA hydratase, mitochondrial OS=Mus musculus GN=Auh PE=2 SV=1	sp|Q13825|AUHM_HUMAN
gonads_contig_116706_P	CGI_10006103	GO:0000049; tRNA binding; Molecular Function GO:0000166; nucleotide binding; Molecular Function GO:0000287; magnesium ion binding; Molecular Function GO:0004812; aminoacyl-tRNA ligase activity; Molecular Function GO:0004826; phenylalanine-tRNA ligase activity; Molecular Function GO:0005524; ATP binding; Molecular Function GO:0005737; cytoplasm; Cellular Component GO:0006412; translation; Biologic…	SYFM_HUMAN Phenylalanyl-tRNA synthetase, mitochondrial OS=Homo sapiens GN=FARS2 PE=1 SV=1	sp|O95363|SYFM_HUMAN
gonads_contig_180802_P	CGI_10006104	GO:0003950; NAD+ ADP-ribosyltransferase activity; Molecular Function GO:0004842; ubiquitin-protein ligase activity; Molecular Function GO:0005515; protein binding; Molecular Function GO:0008270; zinc ion binding; Molecular Function GO:0016567; protein ubiquitination; Biological Process GO:0046872; metal ion binding; Molecular Function	MIB_DROME E3 ubiquitin-protein ligase mind-bomb OS=Drosophila melanogaster GN=mib1 PE=1 SV=3	sp|Q4V8X4|ACBD6_DANRE
gonads_contig_353997_AS	CGI_10006107	GO:0005515; protein binding; Molecular Function	CO6A6_HUMAN Collagen alpha-6(VI) chain OS=Homo sapiens GN=COL6A6 PE=1 SV=2	sp|P15941|MUC1_HUMAN
gonads_contig_384605_P	CGI_10006107	GO:0005515; protein binding; Molecular Function	CO6A6_HUMAN Collagen alpha-6(VI) chain OS=Homo sapiens GN=COL6A6 PE=1 SV=2	sp|Q70UZ7|VWA2_MOUSE
gonads_contig_386443_P	CGI_10006109	GO:0005515; protein binding; Molecular Function GO:0005622; intracellular; Cellular Component GO:0008270; zinc ion binding; Molecular Function	TRI56_MOUSE Tripartite motif-containing protein 56 OS=Mus musculus GN=Trim56 PE=1 SV=1	sp|Q7L591|DOK3_HUMAN
gonads_contig_65852_N	CGI_10006113	GO:0005515; protein binding; Molecular Function	UBX1A_XENLA UBX domain-containing protein 1-A OS=Xenopus laevis GN=ubxn1-A PE=2 SV=1	sp|Q6GL77|UBXN1_XENTR
gonads_contig_35198_N	CGI_10006114	GO:0005524; ATP binding; Molecular Function GO:0044267; cellular protein metabolic process; Biological Process	MKKS_HUMAN McKusick-Kaufman/Bardet-Biedl syndromes putative chaperonin OS=Homo sapiens GN=MKKS PE=1 SV=1	sp|Q5R4T7|MKKS_PONAB
gonads_contig_147312_N	CGI_10006120	NA	CN145_HUMAN Uncharacterized protein C14orf145 OS=Homo sapiens GN=C14orf145 PE=1 SV=2	sp|Q6ZU80|CE128_HUMAN
gonads_contig_38760_P	CGI_10006122	GO:0005488; binding; Molecular Function	EIF3K_XENTR Eukaryotic translation initiation factor 3 subunit K OS=Xenopus tropicalis GN=eif3k PE=2 SV=1	sp|Q9UBQ5|EIF3K_HUMAN
gonads_contig_18181_N	CGI_10006128	GO:0005515; protein binding; Molecular Function GO:0005737; cytoplasm; Cellular Component GO:0006886; intracellular protein transport; Biological Process	VPS16_MOUSE Vacuolar protein sorting-associated protein 16 homolog OS=Mus musculus GN=Vps16 PE=1 SV=2	sp|Q9H269|VPS16_HUMAN
gonads_contig_166130_N	CGI_10006156	GO:0000166; nucleotide binding; Molecular Function GO:0003700; sequence-specific DNA binding transcription factor activity; Molecular Function GO:0004871; signal transducer activity; Molecular Function GO:0005524; ATP binding; Molecular Function GO:0006355; regulation of transcription, DNA-dependent; Biological Process GO:0007165; signal transduction; Biological Process GO:0017111; nucleoside-tri…	PEX6_HUMAN Peroxisome assembly factor 2 OS=Homo sapiens GN=PEX6 PE=1 SV=2
gonads_contig_10810_AS	CGI_10006164	NA	CNTLN_MOUSE Centlein OS=Mus musculus GN=Cntln PE=1 SV=1	sp|Q9NXG0|CNTLN_HUMAN
gonads_contig_10810_S	CGI_10006164	NA	CNTLN_MOUSE Centlein OS=Mus musculus GN=Cntln PE=1 SV=1	sp|Q9NXG0|CNTLN_HUMAN
gonads_contig_21766_AS	CGI_10006164	NA	CNTLN_MOUSE Centlein OS=Mus musculus GN=Cntln PE=1 SV=1	sp|Q9NXG0|CNTLN_HUMAN
gonads_contig_297120_N	CGI_10006164	NA	CNTLN_MOUSE Centlein OS=Mus musculus GN=Cntln PE=1 SV=1	sp|A2AM05|CNTLN_MOUSE
gonads_contig_53340_AS	CGI_10006164	NA	CNTLN_MOUSE Centlein OS=Mus musculus GN=Cntln PE=1 SV=1	sp|P07902|GALT_HUMAN
gonads_contig_53340_S	CGI_10006164	NA	CNTLN_MOUSE Centlein OS=Mus musculus GN=Cntln PE=1 SV=1	sp|P07902|GALT_HUMAN
gonads_contig_423363_P	CGI_10006166	NA	PLS2_BOVIN Phospholipid scramblase 2 OS=Bos taurus GN=PLSCR2 PE=2 SV=1	sp|Q9JJ00|PLS1_MOUSE
gonads_contig_149576_P	CGI_10006169	GO:0005622; intracellular; Cellular Component GO:0008270; zinc ion binding; Molecular Function	TRIM2_MOUSE Tripartite motif-containing protein 2 OS=Mus musculus GN=Trim2 PE=1 SV=1
gonads_contig_369126_P	CGI_10006172	GO:0005515; protein binding; Molecular Function	TRIM2_MOUSE Tripartite motif-containing protein 2 OS=Mus musculus GN=Trim2 PE=1 SV=1
gonads_contig_62672_N	CGI_10006173	NA	RB6I2_MOUSE ELKS/RAB6-interacting/CAST family member 1 OS=Mus musculus GN=Erc1 PE=1 SV=1	sp|Q8IUD2|RB6I2_HUMAN
gonads_contig_105283_P	CGI_10006175	NA	LHPL3_HUMAN Lipoma HMGIC fusion partner-like 3 protein OS=Homo sapiens GN=LHFPL3 PE=2 SV=2	sp|Q86UP9|LHPL3_HUMAN
gonads_contig_64988_N	CGI_10006186	GO:0004672; protein kinase activity; Molecular Function GO:0004674; protein serine/threonine kinase activity; Molecular Function GO:0005524; ATP binding; Molecular Function GO:0006468; protein phosphorylation; Biological Process	IKKA_CHICK Inhibitor of nuclear factor kappa-B kinase subunit alpha OS=Gallus gallus GN=CHUK PE=2 SV=1	sp|Q4G3H4|IKKA_DANRE
gonads_contig_186024_N	CGI_10006188	GO:0016020; membrane; Cellular Component GO:0016757; transferase activity, transferring glycosyl groups; Molecular Function	C1GLT_DROME Glycoprotein-N-acetylgalactosamine 3-beta-galactosyltransferase 1 OS=Drosophila melanogaster GN=CG9520 PE=2 SV=1	sp|Q7K237|C1GLT_DROME
gonads_contig_23924_P	CGI_10006196	GO:0003676; nucleic acid binding; Molecular Function GO:0003950; NAD+ ADP-ribosyltransferase activity; Molecular Function	PAR14_HUMAN Poly [ADP-ribose] polymerase 14 OS=Homo sapiens GN=PARP14 PE=1 SV=2	sp|Q460N5|PAR14_HUMAN
gonads_contig_346677_N	CGI_10006197	GO:0004871; signal transducer activity; Molecular Function GO:0005057; receptor signaling protein activity; Molecular Function GO:0005096; GTPase activator activity; Molecular Function GO:0007165; signal transduction; Biological Process	RGS12_HUMAN Regulator of G-protein signaling 12 OS=Homo sapiens GN=RGS12 PE=1 SV=1	sp|O08774|RGS12_RAT
gonads_contig_30942_N	CGI_10006199	GO:0005515; protein binding; Molecular Function GO:0016020; membrane; Cellular Component GO:0030001; metal ion transport; Biological Process GO:0046873; metal ion transmembrane transporter activity; Molecular Function GO:0055085; transmembrane transport; Biological Process	S39AE_MOUSE Zinc transporter ZIP14 OS=Mus musculus GN=Slc39a14 PE=1 SV=1	sp|A5D7L5|S39AE_BOVIN
gonads_contig_44686_N	CGI_10006199	GO:0005515; protein binding; Molecular Function GO:0016020; membrane; Cellular Component GO:0030001; metal ion transport; Biological Process GO:0046873; metal ion transmembrane transporter activity; Molecular Function GO:0055085; transmembrane transport; Biological Process	S39AE_MOUSE Zinc transporter ZIP14 OS=Mus musculus GN=Slc39a14 PE=1 SV=1	sp|Q9VCX1|RGS_DROME
gonads_contig_61320_P	CGI_10006199	GO:0005515; protein binding; Molecular Function GO:0016020; membrane; Cellular Component GO:0030001; metal ion transport; Biological Process GO:0046873; metal ion transmembrane transporter activity; Molecular Function GO:0055085; transmembrane transport; Biological Process	S39AE_MOUSE Zinc transporter ZIP14 OS=Mus musculus GN=Slc39a14 PE=1 SV=1	sp|A5D7L5|S39AE_BOVIN
gonads_contig_228733_P	CGI_10006201	GO:0005515; protein binding; Molecular Function	LAP4_DROME Protein lap4 OS=Drosophila melanogaster GN=scrib PE=1 SV=1	sp|Q9CRC8|LRC40_MOUSE
gonads_contig_21388_P	CGI_10006210	NA	CC063_HUMAN Uncharacterized protein C3orf63 OS=Homo sapiens GN=C3orf63 PE=1 SV=3	sp|Q8NUJ3|SRAP_STAAW
gonads_contig_275897_S	CGI_10006211	GO:0004553; hydrolase activity, hydrolyzing O-glycosyl compounds; Molecular Function GO:0004568; chitinase activity; Molecular Function GO:0005576; extracellular region; Cellular Component GO:0005975; carbohydrate metabolic process; Biological Process GO:0006030; chitin metabolic process; Biological Process GO:0006032; chitin catabolic process; Biological Process GO:0008061; chitin binding; Molec…	CHIT1_HUMAN Chitotriosidase-1 OS=Homo sapiens GN=CHIT1 PE=1 SV=1	sp|P98088|MUC5A_HUMAN
gonads_contig_491871_N	CGI_10006213	GO:0005622; intracellular; Cellular Component GO:0006886; intracellular protein transport; Biological Process	TOM1_MOUSE Target of Myb protein 1 OS=Mus musculus GN=Tom1 PE=1 SV=1	sp|Q6ZVM7|TM1L2_HUMAN
gonads_contig_22173_P	CGI_10006215	GO:0043461; proton-transporting ATP synthase complex assembly; Biological Process	ATPF2_BOVIN ATP synthase mitochondrial F1 complex assembly factor 2 OS=Bos taurus GN=ATPAF2 PE=2 SV=1	sp|Q1LZ96|ATPF2_BOVIN
gonads_contig_76020_P	CGI_10006215	GO:0043461; proton-transporting ATP synthase complex assembly; Biological Process	ATPF2_BOVIN ATP synthase mitochondrial F1 complex assembly factor 2 OS=Bos taurus GN=ATPAF2 PE=2 SV=1	sp|Q1LZ96|ATPF2_BOVIN
gonads_contig_87525_N	CGI_10006217	GO:0005622; intracellular; Cellular Component GO:0008270; zinc ion binding; Molecular Function	REQU_MOUSE Zinc finger protein ubi-d4 OS=Mus musculus GN=Dpf2 PE=1 SV=1	sp|Q61103|REQU_MOUSE
gonads_contig_160005_N	CGI_10006224	NA	ZNFX1_MOUSE NFX1-type zinc finger-containing protein 1 OS=Mus musculus GN=Znfx1 PE=2 SV=2	sp|Q8R151|ZNFX1_MOUSE
gonads_contig_343777_N	CGI_10006224	NA	ZNFX1_MOUSE NFX1-type zinc finger-containing protein 1 OS=Mus musculus GN=Znfx1 PE=2 SV=2	sp|Q8R151|ZNFX1_MOUSE
gonads_contig_382614_N	CGI_10006225	GO:0008152; metabolic process; Biological Process GO:0016491; oxidoreductase activity; Molecular Function GO:0055114; oxidation-reduction process; Biological Process	BDHA_RALEH D-beta-hydroxybutyrate dehydrogenase OS=Ralstonia eutropha (strain ATCC 17699 / H16 / DSM 428 / Stanier 337) GN=hbdH1 PE=3 SV=2	sp|D4A1J4|BDH2_RAT
gonads_contig_76093_P	CGI_10006238	GO:0005319; lipid transporter activity; Molecular Function GO:0006869; lipid transport; Biological Process	APLP_LOCMI Apolipophorins OS=Locusta migratoria PE=1 SV=2	sp|Q9U943|APLP_LOCMI
gonads_contig_319348_N	CGI_10006246	GO:0004872; receptor activity; Molecular Function GO:0005488; binding; Molecular Function GO:0005515; protein binding; Molecular Function GO:0007275; multicellular organismal development; Biological Process GO:0016020; membrane; Cellular Component	PLXA2_HUMAN Plexin-A2 OS=Homo sapiens GN=PLXNA2 PE=1 SV=4	sp|O15031|PLXB2_HUMAN
gonads_contig_421060_P	CGI_10006248	GO:0006388; tRNA splicing, via endonucleolytic cleavage and ligation; Biological Process GO:0016772; transferase activity, transferring phosphorus-containing groups; Molecular Function	TRPT1_DANRE tRNA 2'-phosphotransferase 1 OS=Danio rerio GN=trpt1 PE=2 SV=2	sp|Q5EAR5|TRPT1_DANRE
gonads_contig_30535_N	CGI_10006256	GO:0003677; DNA binding; Molecular Function	TAF8_XENLA Transcription initiation factor TFIID subunit 8 OS=Xenopus laevis GN=taf8 PE=2 SV=1	sp|Q28J24|TAF8_XENTR
gonads_contig_63034_P	CGI_10006262	GO:0006810; transport; Biological Process GO:0008519; ammonium transmembrane transporter activity; Molecular Function GO:0016020; membrane; Cellular Component GO:0055085; transmembrane transport; Biological Process	AMT1_CAEEL Putative ammonium transporter 1 OS=Caenorhabditis elegans GN=amt-1 PE=2 SV=1	sp|P54145|AMT1_CAEEL
gonads_contig_28379_P	CGI_10006263	GO:0004672; protein kinase activity; Molecular Function GO:0004674; protein serine/threonine kinase activity; Molecular Function GO:0005524; ATP binding; Molecular Function GO:0006468; protein phosphorylation; Biological Process	HIPK2_HUMAN Homeodomain-interacting protein kinase 2 OS=Homo sapiens GN=HIPK2 PE=1 SV=2	sp|A4L9P5|HIPK1_RAT
gonads_contig_75123_P	CGI_10006263	GO:0004672; protein kinase activity; Molecular Function GO:0004674; protein serine/threonine kinase activity; Molecular Function GO:0005524; ATP binding; Molecular Function GO:0006468; protein phosphorylation; Biological Process	HIPK2_HUMAN Homeodomain-interacting protein kinase 2 OS=Homo sapiens GN=HIPK2 PE=1 SV=2	sp|Q9H2X6|HIPK2_HUMAN
gonads_contig_78468_N	CGI_10006263	GO:0004672; protein kinase activity; Molecular Function GO:0004674; protein serine/threonine kinase activity; Molecular Function GO:0005524; ATP binding; Molecular Function GO:0006468; protein phosphorylation; Biological Process	HIPK2_HUMAN Homeodomain-interacting protein kinase 2 OS=Homo sapiens GN=HIPK2 PE=1 SV=2	sp|Q9H2X6|HIPK2_HUMAN
gonads_contig_470158_N	CGI_10006272	GO:0003824; catalytic activity; Molecular Function GO:0044237; cellular metabolic process; Biological Process GO:0050662; coenzyme binding; Molecular Function	YD541_YEAST Putative uncharacterized oxidoreductase YDR541C OS=Saccharomyces cerevisiae GN=YDR541C PE=1 SV=1	sp|P14720|DFRA_PETHY
gonads_contig_63943_N	CGI_10006276	GO:0005515; protein binding; Molecular Function	WDR44_XENLA WD repeat-containing protein 44 OS=Xenopus laevis GN=wdr44 PE=2 SV=1	sp|Q5JSH3|WDR44_HUMAN
gonads_contig_119031_N	CGI_10006280	GO:0006457; protein folding; Biological Process GO:0031072; heat shock protein binding; Molecular Function GO:0051082; unfolded protein binding; Molecular Function	DNJB3_MOUSE DnaJ homolog subfamily B member 3 OS=Mus musculus GN=Dnajb3 PE=2 SV=1	sp|Q5XGU5|DNJ6B_XENLA
gonads_contig_31962_P	CGI_10006283	NA	CLP1_CHICK Polyribonucleotide 5'-hydroxyl-kinase Clp1 OS=Gallus gallus GN=CLP1 PE=2 SV=1	sp|Q5ZJL4|CLP1_CHICK
gonads_contig_63710_N	CGI_10006284	GO:0004888; transmembrane receptor activity; Molecular Function GO:0007165; signal transduction; Biological Process GO:0031224; intrinsic to membrane; Cellular Component GO:0045087; innate immune response; Biological Process	NA
gonads_contig_404489_P	CGI_10006288	GO:0005515; protein binding; Molecular Function	SYT14_HUMAN Synaptotagmin-14 OS=Homo sapiens GN=SYT14 PE=2 SV=2	sp|Q8NB59|SYT14_HUMAN
gonads_contig_67701_N	CGI_10006290	GO:0005488; binding; Molecular Function GO:0005515; protein binding; Molecular Function GO:0016070; RNA metabolic process; Biological Process	NCBP1_SALSA Nuclear cap-binding protein subunit 1 OS=Salmo salar GN=ncbp1 PE=2 SV=1	sp|C0H906|NCBP1_SALSA
gonads_contig_63140_P	CGI_10006292	NA	CI093_HUMAN Uncharacterized protein C9orf93 OS=Homo sapiens GN=C9orf93 PE=2 SV=1	sp|Q6TFL3|CI093_HUMAN
gonads_contig_22643_N	CGI_10006300	GO:0016491; oxidoreductase activity; Molecular Function GO:0050660; FAD or FADH2 binding; Molecular Function GO:0051537; 2 iron, 2 sulfur cluster binding; Molecular Function GO:0055114; oxidation-reduction process; Biological Process	AIFM3_HUMAN Apoptosis-inducing factor 3 OS=Homo sapiens GN=AIFM3 PE=1 SV=1	sp|Q3TY86|AIFM3_MOUSE
gonads_contig_30000_N	CGI_10006300	GO:0016491; oxidoreductase activity; Molecular Function GO:0050660; FAD or FADH2 binding; Molecular Function GO:0051537; 2 iron, 2 sulfur cluster binding; Molecular Function GO:0055114; oxidation-reduction process; Biological Process	AIFM3_HUMAN Apoptosis-inducing factor 3 OS=Homo sapiens GN=AIFM3 PE=1 SV=1	sp|Q3TY86|AIFM3_MOUSE
gonads_contig_102363_P	CGI_10006301	GO:0008152; metabolic process; Biological Process GO:0008168; methyltransferase activity; Molecular Function	WBS22_MOUSE Uncharacterized methyltransferase WBSCR22 OS=Mus musculus GN=Wbscr22 PE=2 SV=1	sp|Q9CY21|WBS22_MOUSE
gonads_contig_38008_P	CGI_10006312	NA	CC147_HUMAN Coiled-coil domain-containing protein 147 OS=Homo sapiens GN=CCDC147 PE=2 SV=1	sp|Q5T655|CC147_HUMAN
gonads_contig_421230_N	CGI_10006316	GO:0005509; calcium ion binding; Molecular Function	MLRA_PATYE Myosin regulatory light chain A, smooth adductor muscle OS=Patinopecten yessoensis PE=1 SV=1	sp|P08051|MLR_SPISA
gonads_contig_35310_P	CGI_10006317	NA	CC125_MOUSE Coiled-coil domain-containing protein 125 OS=Mus musculus GN=Ccdc125 PE=2 SV=1	sp|Q86Z20|CC125_HUMAN
gonads_contig_8841_P	CGI_10006319	GO:0005515; protein binding; Molecular Function	FEM1C_MOUSE Protein fem-1 homolog C OS=Mus musculus GN=Fem1c PE=2 SV=1	sp|A7MB89|FEM1C_BOVIN
gonads_contig_69386_P	CGI_10006320	GO:0006461; protein complex assembly; Biological Process GO:0016020; membrane; Cellular Component	COX15_BOVIN Cytochrome c oxidase assembly protein COX15 homolog OS=Bos taurus GN=COX15 PE=2 SV=1	sp|Q7KZN9|COX15_HUMAN
gonads_contig_349968_P	CGI_10006326	GO:0003700; sequence-specific DNA binding transcription factor activity; Molecular Function GO:0005634; nucleus; Cellular Component GO:0006355; regulation of transcription, DNA-dependent; Biological Process GO:0043565; sequence-specific DNA binding; Molecular Function	CCNH_XENLA Cyclin-H OS=Xenopus laevis GN=ccnh PE=1 SV=1	sp|Q08050|FOXM1_HUMAN
gonads_contig_205100_P	CGI_10006327	NA	F103A_MOUSE Protein FAM103A1 OS=Mus musculus GN=Fam103a1 PE=2 SV=1
gonads_contig_55233_N	CGI_10006334	NA	HS12B_HUMAN Heat shock 70 kDa protein 12B OS=Homo sapiens GN=HSPA12B PE=1 SV=2	sp|Q8K0U4|HS12A_MOUSE
gonads_contig_63821_P	CGI_10006336	NA	CC063_MOUSE Uncharacterized protein C3orf63 homolog OS=Mus musculus GN=D14Abb1e PE=2 SV=2	sp|Q54WE5|PRP4B_DICDI
gonads_contig_387516_P	CGI_10006339	NA	FACD2_HUMAN Fanconi anemia group D2 protein OS=Homo sapiens GN=FANCD2 PE=1 SV=1	sp|Q9BXW9|FACD2_HUMAN
gonads_contig_480034_P	CGI_10006344	GO:0003677; DNA binding; Molecular Function GO:0005515; protein binding; Molecular Function GO:0005634; nucleus; Cellular Component GO:0008270; zinc ion binding; Molecular Function GO:0018024; histone-lysine N-methyltransferase activity; Molecular Function	ASH1L_HUMAN Probable histone-lysine N-methyltransferase ASH1L OS=Homo sapiens GN=ASH1L PE=1 SV=2
gonads_contig_431652_P	CGI_10006352	GO:0007186; G-protein coupled receptor protein signaling pathway; Biological Process GO:0016021; integral to membrane; Cellular Component	GALR3_RAT Galanin receptor type 3 OS=Rattus norvegicus GN=Galr3 PE=2 SV=1
gonads_contig_29357_P	CGI_10006353	GO:0000036; acyl carrier activity; Molecular Function GO:0003824; catalytic activity; Molecular Function GO:0008152; metabolic process; Biological Process GO:0016491; oxidoreductase activity; Molecular Function GO:0048037; cofactor binding; Molecular Function GO:0055114; oxidation-reduction process; Biological Process	LGRD_BREPA Linear gramicidin synthetase subunit D OS=Brevibacillus parabrevis GN=lgrD PE=1 SV=1	sp|Q49WS9|Y1627_STAS1
gonads_contig_384359_P	CGI_10006353	GO:0000036; acyl carrier activity; Molecular Function GO:0003824; catalytic activity; Molecular Function GO:0008152; metabolic process; Biological Process GO:0016491; oxidoreductase activity; Molecular Function GO:0048037; cofactor binding; Molecular Function GO:0055114; oxidation-reduction process; Biological Process	LGRD_BREPA Linear gramicidin synthetase subunit D OS=Brevibacillus parabrevis GN=lgrD PE=1 SV=1	sp|Q70LM4|LGRD_BREPA
gonads_contig_42587_P	CGI_10006355	GO:0003824; catalytic activity; Molecular Function GO:0004113; 2',3'-cyclic-nucleotide 3'-phosphodiesterase activity; Molecular Function GO:0005622; intracellular; Cellular Component GO:0009214; cyclic nucleotide catabolic process; Biological Process GO:0016020; membrane; Cellular Component GO:0016070; RNA metabolic process; Biological Process	CN37_MOUSE 2',3'-cyclic-nucleotide 3'-phosphodiesterase OS=Mus musculus GN=Cnp PE=1 SV=3	sp|Q8JZS6|N42L2_MOUSE
gonads_contig_44335_P	CGI_10006358	GO:0005515; protein binding; Molecular Function GO:0005634; nucleus; Cellular Component	MS3L1_MOUSE Male-specific lethal 3 homolog OS=Mus musculus GN=Msl3 PE=2 SV=3	sp|Q8N8A2|ANR44_HUMAN
gonads_contig_62757_P	CGI_10006358	GO:0005515; protein binding; Molecular Function GO:0005634; nucleus; Cellular Component	MS3L1_MOUSE Male-specific lethal 3 homolog OS=Mus musculus GN=Msl3 PE=2 SV=3	sp|Q5R6Y9|MS3L1_PONAB
gonads_contig_385753_P	CGI_10006361	GO:0005515; protein binding; Molecular Function	OSBL9_XENTR Oxysterol-binding protein-related protein 9 OS=Xenopus tropicalis GN=osbpl9 PE=2 SV=1	sp|Q96SU4|OSBL9_HUMAN
gonads_contig_10502_P	CGI_10006362	GO:0004725; protein tyrosine phosphatase activity; Molecular Function GO:0006470; protein dephosphorylation; Biological Process GO:0016311; dephosphorylation; Biological Process GO:0016791; phosphatase activity; Molecular Function	PTPRK_HUMAN Receptor-type tyrosine-protein phosphatase kappa OS=Homo sapiens GN=PTPRK PE=1 SV=2	sp|Q99M80|PTPRT_MOUSE
gonads_contig_176109_P	CGI_10006362	GO:0004725; protein tyrosine phosphatase activity; Molecular Function GO:0006470; protein dephosphorylation; Biological Process GO:0016311; dephosphorylation; Biological Process GO:0016791; phosphatase activity; Molecular Function	PTPRK_HUMAN Receptor-type tyrosine-protein phosphatase kappa OS=Homo sapiens GN=PTPRK PE=1 SV=2	sp|Q99M80|PTPRT_MOUSE
gonads_contig_31251_P	CGI_10006366	GO:0005488; binding; Molecular Function	FCER2_MOUSE Low affinity immunoglobulin epsilon Fc receptor OS=Mus musculus GN=Fcer2 PE=2 SV=1
gonads_contig_428712_P	CGI_10006369	GO:0007186; G-protein coupled receptor protein signaling pathway; Biological Process GO:0016021; integral to membrane; Cellular Component	AA2BR_MOUSE Adenosine receptor A2b OS=Mus musculus GN=Adora2b PE=2 SV=1	sp|O77408|OAR1_LYMST
gonads_contig_20013_P	CGI_10006373	GO:0006629; lipid metabolic process; Biological Process GO:0016788; hydrolase activity, acting on ester bonds; Molecular Function	PLB1_MONDO Phospholipase B1, membrane-associated OS=Monodelphis domestica GN=PLB1 PE=2 SV=1	sp|Q6P1J6|PLB1_HUMAN
gonads_contig_461159_P	CGI_10006374	GO:0005488; binding; Molecular Function GO:0005515; protein binding; Molecular Function	INSC_MOUSE Protein inscuteable homolog OS=Mus musculus GN=Insc PE=1 SV=2	sp|Q3HNM7|INSC_MOUSE
gonads_contig_487432_N	CGI_10006377	GO:0005515; protein binding; Molecular Function	C1QL4_MOUSE Complement C1q-like protein 4 OS=Mus musculus GN=C1ql4 PE=2 SV=1
gonads_contig_350748_N	CGI_10006379	GO:0005515; protein binding; Molecular Function GO:0005622; intracellular; Cellular Component GO:0008270; zinc ion binding; Molecular Function	TRIM1_MOUSE Midline-2 OS=Mus musculus GN=Mid2 PE=2 SV=1	sp|Q56R14|TRI33_XENLA
gonads_contig_223957_N	CGI_10006381	GO:0005515; protein binding; Molecular Function GO:0005634; nucleus; Cellular Component GO:0045449; regulation of transcription; Biological Process	SMBT1_HUMAN Scm-like with four MBT domains protein 1 OS=Homo sapiens GN=SFMBT1 PE=1 SV=2	sp|Q5DTW2|SMBT2_MOUSE
gonads_contig_21071_N	CGI_10006392	GO:0005515; protein binding; Molecular Function GO:0005622; intracellular; Cellular Component GO:0008270; zinc ion binding; Molecular Function	TRI56_MOUSE Tripartite motif-containing protein 56 OS=Mus musculus GN=Trim56 PE=1 SV=1	sp|Q13263|TIF1B_HUMAN
gonads_contig_37402_P	CGI_10006392	GO:0005515; protein binding; Molecular Function GO:0005622; intracellular; Cellular Component GO:0008270; zinc ion binding; Molecular Function	TRI56_MOUSE Tripartite motif-containing protein 56 OS=Mus musculus GN=Trim56 PE=1 SV=1	sp|Q56R14|TRI33_XENLA
gonads_contig_37790_P	CGI_10006392	GO:0005515; protein binding; Molecular Function GO:0005622; intracellular; Cellular Component GO:0008270; zinc ion binding; Molecular Function	TRI56_MOUSE Tripartite motif-containing protein 56 OS=Mus musculus GN=Trim56 PE=1 SV=1	sp|Q9H8W5|TRI45_HUMAN
gonads_contig_22814_P	CGI_10006399	GO:0008060; ARF GTPase activator activity; Molecular Function GO:0008270; zinc ion binding; Molecular Function GO:0032312; regulation of ARF GTPase activity; Biological Process	ARFG1_HUMAN ADP-ribosylation factor GTPase-activating protein 1 OS=Homo sapiens GN=ARFGAP1 PE=1 SV=2	sp|Q8N6T3|ARFG1_HUMAN
gonads_contig_192237_P	CGI_10006403	NA	AQR_HUMAN Intron-binding protein aquarius OS=Homo sapiens GN=AQR PE=1 SV=4	sp|O60306|AQR_HUMAN
gonads_contig_299030_N	CGI_10006403	NA	AQR_HUMAN Intron-binding protein aquarius OS=Homo sapiens GN=AQR PE=1 SV=4	sp|O60306|AQR_HUMAN
gonads_contig_116180_P	CGI_10006407	GO:0003824; catalytic activity; Molecular Function GO:0004222; metalloendopeptidase activity; Molecular Function GO:0006508; proteolysis; Biological Process GO:0008270; zinc ion binding; Molecular Function GO:0046872; metal ion binding; Molecular Function	NRDC_MOUSE Nardilysin OS=Mus musculus GN=Nrd1 PE=1 SV=1	sp|Q5R4H6|NRDC_PONAB
gonads_contig_154214_N	CGI_10006407	GO:0003824; catalytic activity; Molecular Function GO:0004222; metalloendopeptidase activity; Molecular Function GO:0006508; proteolysis; Biological Process GO:0008270; zinc ion binding; Molecular Function GO:0046872; metal ion binding; Molecular Function	NRDC_MOUSE Nardilysin OS=Mus musculus GN=Nrd1 PE=1 SV=1	sp|Q5R4H6|NRDC_PONAB
gonads_contig_30290_P	CGI_10006407	GO:0003824; catalytic activity; Molecular Function GO:0004222; metalloendopeptidase activity; Molecular Function GO:0006508; proteolysis; Biological Process GO:0008270; zinc ion binding; Molecular Function GO:0046872; metal ion binding; Molecular Function	NRDC_MOUSE Nardilysin OS=Mus musculus GN=Nrd1 PE=1 SV=1	sp|P48053|YPD1_CAEEL
gonads_contig_20332_P	CGI_10006411	NA	CI016_TAKRU UPF0184 protein C9orf16 homolog OS=Takifugu rubripes GN=EST00098 PE=3 SV=1	sp|Q8T784|U184_BRAFL
gonads_contig_117448_P	CGI_10006413	GO:0003676; nucleic acid binding; Molecular Function GO:0004386; helicase activity; Molecular Function GO:0005524; ATP binding; Molecular Function GO:0008026; ATP-dependent helicase activity; Molecular Function	UAP56_PONAB Spliceosome RNA helicase BAT1 OS=Pongo abelii GN=BAT1 PE=2 SV=1	sp|Q63413|DX39B_RAT
gonads_contig_15074_P	CGI_10006413	GO:0003676; nucleic acid binding; Molecular Function GO:0004386; helicase activity; Molecular Function GO:0005524; ATP binding; Molecular Function GO:0008026; ATP-dependent helicase activity; Molecular Function	UAP56_PONAB Spliceosome RNA helicase BAT1 OS=Pongo abelii GN=BAT1 PE=2 SV=1	sp|Q63413|DX39B_RAT
gonads_contig_503335_N	CGI_10006413	GO:0003676; nucleic acid binding; Molecular Function GO:0004386; helicase activity; Molecular Function GO:0005524; ATP binding; Molecular Function GO:0008026; ATP-dependent helicase activity; Molecular Function	UAP56_PONAB Spliceosome RNA helicase BAT1 OS=Pongo abelii GN=BAT1 PE=2 SV=1	sp|Q63413|DX39B_RAT
gonads_contig_7485_N	CGI_10006413	GO:0003676; nucleic acid binding; Molecular Function GO:0004386; helicase activity; Molecular Function GO:0005524; ATP binding; Molecular Function GO:0008026; ATP-dependent helicase activity; Molecular Function	UAP56_PONAB Spliceosome RNA helicase BAT1 OS=Pongo abelii GN=BAT1 PE=2 SV=1	sp|Q63413|DX39B_RAT
gonads_contig_36141_N	CGI_10006415	NA	RIHA_ENT38 Pyrimidine-specific ribonucleoside hydrolase rihA OS=Enterobacter sp. (strain 638) GN=rihA PE=3 SV=1
gonads_contig_167921_N	CGI_10006425	GO:0003725; double-stranded RNA binding; Molecular Function GO:0005515; protein binding; Molecular Function GO:0005622; intracellular; Cellular Component	DGCR8_BOVIN Microprocessor complex subunit DGCR8 OS=Bos taurus GN=DGCR8 PE=2 SV=1	sp|A6QR44|DGCR8_BOVIN
gonads_contig_224410_P	CGI_10006426	GO:0023034; intracellular signaling pathway; Biological Process	DEPD5_HUMAN DEP domain-containing protein 5 OS=Homo sapiens GN=DEPDC5 PE=2 SV=1	sp|O75140|DEPD5_HUMAN
gonads_contig_252427_P	CGI_10006426	GO:0023034; intracellular signaling pathway; Biological Process	DEPD5_HUMAN DEP domain-containing protein 5 OS=Homo sapiens GN=DEPDC5 PE=2 SV=1	sp|O75140|DEPD5_HUMAN
gonads_contig_386938_P	CGI_10006426	GO:0023034; intracellular signaling pathway; Biological Process	DEPD5_HUMAN DEP domain-containing protein 5 OS=Homo sapiens GN=DEPDC5 PE=2 SV=1	sp|O75140|DEPD5_HUMAN
gonads_contig_1686_N	CGI_10006427	GO:0003735; structural constituent of ribosome; Molecular Function GO:0005840; ribosome; Cellular Component GO:0006412; translation; Biological Process GO:0019843; rRNA binding; Molecular Function	RM16_BOVIN 39S ribosomal protein L16, mitochondrial OS=Bos taurus GN=MRPL16 PE=2 SV=1	sp|Q5R7L3|RM16_PONAB
gonads_contig_21464_P	CGI_10006427	GO:0003735; structural constituent of ribosome; Molecular Function GO:0005840; ribosome; Cellular Component GO:0006412; translation; Biological Process GO:0019843; rRNA binding; Molecular Function	RM16_BOVIN 39S ribosomal protein L16, mitochondrial OS=Bos taurus GN=MRPL16 PE=2 SV=1	sp|Q99N93|RM16_MOUSE
gonads_contig_11074_P	CGI_10006430	GO:0008237; metallopeptidase activity; Molecular Function GO:0008270; zinc ion binding; Molecular Function	AMPN_BOVIN Aminopeptidase N OS=Bos taurus GN=ANPEP PE=2 SV=4	sp|P79098|AMPN_BOVIN
gonads_contig_216985_P	CGI_10006430	GO:0008237; metallopeptidase activity; Molecular Function GO:0008270; zinc ion binding; Molecular Function	AMPN_BOVIN Aminopeptidase N OS=Bos taurus GN=ANPEP PE=2 SV=4	sp|P15541|AMPN_RABIT
gonads_contig_360295_P	CGI_10006430	GO:0008237; metallopeptidase activity; Molecular Function GO:0008270; zinc ion binding; Molecular Function	AMPN_BOVIN Aminopeptidase N OS=Bos taurus GN=ANPEP PE=2 SV=4	sp|Q9JJ22|ERAP1_RAT
gonads_contig_376470_P	CGI_10006430	GO:0008237; metallopeptidase activity; Molecular Function GO:0008270; zinc ion binding; Molecular Function	AMPN_BOVIN Aminopeptidase N OS=Bos taurus GN=ANPEP PE=2 SV=4	sp|P15684|AMPN_RAT
gonads_contig_27909_P	CGI_10006435	GO:0003676; nucleic acid binding; Molecular Function	THAP2_HUMAN THAP domain-containing protein 2 OS=Homo sapiens GN=THAP2 PE=1 SV=1
gonads_contig_421831_P	CGI_10006436	GO:0005515; protein binding; Molecular Function	ANK1_HUMAN Ankyrin-1 OS=Homo sapiens GN=ANK1 PE=1 SV=3	sp|Q9J4Z5|V245_FOWPN
gonads_contig_418752_P	CGI_10006439	GO:0004888; transmembrane receptor activity; Molecular Function GO:0007165; signal transduction; Biological Process GO:0031224; intrinsic to membrane; Cellular Component GO:0045087; innate immune response; Biological Process	TM173_XENTR Transmembrane protein 173 OS=Xenopus tropicalis GN=tmem173 PE=2 SV=1	sp|Q86WV6|TM173_HUMAN
gonads_contig_258598_P	CGI_10006440	GO:0005164; tumor necrosis factor receptor binding; Molecular Function GO:0005515; protein binding; Molecular Function GO:0006955; immune response; Biological Process GO:0016020; membrane; Cellular Component	TNF11_HUMAN Tumor necrosis factor ligand superfamily member 11 OS=Homo sapiens GN=TNFSF11 PE=1 SV=1	sp|Q861W5|TNFL6_FELCA
gonads_contig_503453_N	CGI_10006440	GO:0005164; tumor necrosis factor receptor binding; Molecular Function GO:0005515; protein binding; Molecular Function GO:0006955; immune response; Biological Process GO:0016020; membrane; Cellular Component	TNF11_HUMAN Tumor necrosis factor ligand superfamily member 11 OS=Homo sapiens GN=TNFSF11 PE=1 SV=1	sp|Q9I8D8|CD40L_CHICK
gonads_contig_56579_P	CGI_10006443	NA	TM107_HUMAN Transmembrane protein 107 OS=Homo sapiens GN=TMEM107 PE=2 SV=1	sp|Q9CPV0|TM107_MOUSE
gonads_contig_23804_AS	CGI_10006445	GO:0004725; protein tyrosine phosphatase activity; Molecular Function GO:0005515; protein binding; Molecular Function GO:0006470; protein dephosphorylation; Biological Process GO:0008270; zinc ion binding; Molecular Function GO:0016021; integral to membrane; Cellular Component GO:0016311; dephosphorylation; Biological Process GO:0016791; phosphatase activity; Molecular Function	PTN6_HUMAN Tyrosine-protein phosphatase non-receptor type 6 OS=Homo sapiens GN=PTPN6 PE=1 SV=1	sp|A7MBP4|IFT46_DANRE
gonads_contig_23804_S	CGI_10006445	GO:0004725; protein tyrosine phosphatase activity; Molecular Function GO:0005515; protein binding; Molecular Function GO:0006470; protein dephosphorylation; Biological Process GO:0008270; zinc ion binding; Molecular Function GO:0016021; integral to membrane; Cellular Component GO:0016311; dephosphorylation; Biological Process GO:0016791; phosphatase activity; Molecular Function	PTN6_HUMAN Tyrosine-protein phosphatase non-receptor type 6 OS=Homo sapiens GN=PTPN6 PE=1 SV=1	sp|A7MBP4|IFT46_DANRE
gonads_contig_374834_N	CGI_10006455	GO:0005515; protein binding; Molecular Function	K1239_HUMAN Leucine-rich repeat and WD repeat-containing protein KIAA1239 OS=Homo sapiens GN=KIAA1239 PE=2 SV=3	sp|Q9ULI1|K1239_HUMAN
gonads_contig_26193_P	CGI_10006460	GO:0005622; intracellular; Cellular Component GO:0008270; zinc ion binding; Molecular Function	TRIM2_MOUSE Tripartite motif-containing protein 2 OS=Mus musculus GN=Trim2 PE=1 SV=1
gonads_contig_20023_N	CGI_10006467	NA	WBS16_MOUSE Williams-Beuren syndrome chromosomal region 16 protein homolog OS=Mus musculus GN=Wbscr16 PE=2 SV=1	sp|Q9CYF5|WBS16_MOUSE
gonads_contig_54436_S	CGI_10006472	GO:0005328; neurotransmitter:sodium symporter activity; Molecular Function GO:0005887; integral to plasma membrane; Cellular Component GO:0006836; neurotransmitter transport; Biological Process GO:0016020; membrane; Cellular Component GO:0016787; hydrolase activity; Molecular Function	INE_DROME Sodium- and chloride-dependent GABA transporter ine OS=Drosophila melanogaster GN=ine PE=1 SV=1	sp|Q95NR9|CALM_METSE
gonads_contig_177388_P	CGI_10006473	GO:0005509; calcium ion binding; Molecular Function GO:0007156; homophilic cell adhesion; Biological Process GO:0016020; membrane; Cellular Component	STAN_DROME Protocadherin-like wing polarity protein stan OS=Drosophila melanogaster GN=stan PE=1 SV=4
gonads_contig_64052_P	CGI_10006474	GO:0004888; transmembrane receptor activity; Molecular Function GO:0004930; G-protein coupled receptor activity; Molecular Function GO:0005509; calcium ion binding; Molecular Function GO:0005515; protein binding; Molecular Function GO:0007166; cell surface receptor linked signaling pathway; Biological Process GO:0007186; G-protein coupled receptor protein signaling pathway; Biological Process GO:…	CELR1_HUMAN Cadherin EGF LAG seven-pass G-type receptor 1 OS=Homo sapiens GN=CELSR1 PE=1 SV=1	sp|O35161|CELR1_MOUSE
gonads_contig_108148_P	CGI_10006482	GO:0005509; calcium ion binding; Molecular Function	CALM_STRIE Calmodulin OS=Strongylocentrotus intermedius PE=2 SV=3	sp|P62155|CALM_XENLA
gonads_contig_60371_N	CGI_10006482	GO:0005509; calcium ion binding; Molecular Function	CALM_STRIE Calmodulin OS=Strongylocentrotus intermedius PE=2 SV=3	sp|P62155|CALM_XENLA
gonads_contig_244442_P	CGI_10006485	GO:0003684; damaged DNA binding; Molecular Function GO:0003887; DNA-directed DNA polymerase activity; Molecular Function GO:0006281; DNA repair; Biological Process	POLI_MOUSE DNA polymerase iota OS=Mus musculus GN=Poli PE=1 SV=1	sp|Q6R3M4|POLI_MOUSE
gonads_contig_75067_N	CGI_10006487	NA	TBCB_MOUSE Tubulin-folding cofactor B OS=Mus musculus GN=Tbcb PE=1 SV=2	sp|Q5E951|TBCB_BOVIN
gonads_contig_25808_P	CGI_10006495	GO:0005488; binding; Molecular Function GO:0005515; protein binding; Molecular Function	BTBD6_HUMAN BTB/POZ domain-containing protein 6 OS=Homo sapiens GN=BTBD6 PE=1 SV=3
gonads_contig_30560_N	CGI_10006498	GO:0005737; cytoplasm; Cellular Component GO:0005856; cytoskeleton; Cellular Component GO:0008092; cytoskeletal protein binding; Molecular Function GO:0019898; extrinsic to membrane; Cellular Component	FRM4A_HUMAN FERM domain-containing protein 4A OS=Homo sapiens GN=FRMD4A PE=2 SV=3	sp|Q8BIE6|FRM4A_MOUSE
gonads_contig_151718_P	CGI_10006504	GO:0005515; protein binding; Molecular Function	UBXN7_PONAB UBX domain-containing protein 7 OS=Pongo abelii GN=UBXN7 PE=2 SV=2	sp|Q5REY7|UBXN7_PONAB
gonads_contig_111230_P	CGI_10006510	NA	SPAT4_PANTR Spermatogenesis-associated protein 4 OS=Pan troglodytes GN=SPATA4 PE=2 SV=1	sp|Q8K3V1|SPAT4_MOUSE
gonads_contig_347402_N	CGI_10006511	GO:0000166; nucleotide binding; Molecular Function GO:0004812; aminoacyl-tRNA ligase activity; Molecular Function GO:0005524; ATP binding; Molecular Function GO:0005737; cytoplasm; Cellular Component GO:0006412; translation; Biological Process GO:0006418; tRNA aminoacylation for protein translation; Biological Process	SYHC_MOUSE Histidyl-tRNA synthetase, cytoplasmic OS=Mus musculus GN=Hars PE=2 SV=1	sp|P70076|SYHC_TAKRU
gonads_contig_449162_N	CGI_10006521	GO:0005515; protein binding; Molecular Function GO:0007218; neuropeptide signaling pathway; Biological Process GO:0030141; stored secretory granule; Cellular Component	WDR27_MOUSE WD repeat-containing protein 27 OS=Mus musculus GN=Wdr27 PE=2 SV=2	sp|Q8C5V5|WDR27_MOUSE
gonads_contig_68576_P	CGI_10006521	GO:0005515; protein binding; Molecular Function GO:0007218; neuropeptide signaling pathway; Biological Process GO:0030141; stored secretory granule; Cellular Component	WDR27_MOUSE WD repeat-containing protein 27 OS=Mus musculus GN=Wdr27 PE=2 SV=2	sp|A2RRH5|WDR27_HUMAN
gonads_contig_74896_N	CGI_10006522	NA	SE1L1_HUMAN Protein sel-1 homolog 1 OS=Homo sapiens GN=SEL1L PE=1 SV=3	sp|Q80Z70|SE1L1_RAT
gonads_contig_414606_N	CGI_10006524	GO:0004983; neuropeptide Y receptor activity; Molecular Function GO:0007186; G-protein coupled receptor protein signaling pathway; Biological Process GO:0016021; integral to membrane; Cellular Component	NPFF2_MOUSE Neuropeptide FF receptor 2 OS=Mus musculus GN=Npffr2 PE=2 SV=2	sp|Q8WPA2|AR_BOMMO
gonads_contig_75369_P	CGI_10006525	GO:0004631; phosphomevalonate kinase activity; Molecular Function GO:0005737; cytoplasm; Cellular Component GO:0006695; cholesterol biosynthetic process; Biological Process	PMVK_HUMAN Phosphomevalonate kinase OS=Homo sapiens GN=PMVK PE=1 SV=3	sp|Q2KIU2|PMVK_BOVIN
gonads_contig_236881_N	CGI_10006533	GO:0005515; protein binding; Molecular Function GO:0007154; cell communication; Biological Process GO:0035091; phosphoinositide binding; Molecular Function	SNX2_HUMAN Sorting nexin-2 OS=Homo sapiens GN=SNX2 PE=1 SV=2	sp|O60749|SNX2_HUMAN
gonads_contig_239683_N	CGI_10006533	GO:0005515; protein binding; Molecular Function GO:0007154; cell communication; Biological Process GO:0035091; phosphoinositide binding; Molecular Function	SNX2_HUMAN Sorting nexin-2 OS=Homo sapiens GN=SNX2 PE=1 SV=2	sp|Q05B62|SNX1_BOVIN
gonads_contig_21386_P	CGI_10006535	GO:0005515; protein binding; Molecular Function	UBQL1_MOUSE Ubiquilin-1 OS=Mus musculus GN=Ubqln1 PE=1 SV=1	sp|Q9JJP9|UBQL1_RAT
gonads_contig_15168_N	CGI_10006550	GO:0005622; intracellular; Cellular Component GO:0008270; zinc ion binding; Molecular Function	GZF1_HUMAN GDNF-inducible zinc finger protein 1 OS=Homo sapiens GN=GZF1 PE=2 SV=1	sp|Q8IYB9|ZN595_HUMAN
gonads_contig_40687_N	CGI_10006550	GO:0005622; intracellular; Cellular Component GO:0008270; zinc ion binding; Molecular Function	GZF1_HUMAN GDNF-inducible zinc finger protein 1 OS=Homo sapiens GN=GZF1 PE=2 SV=1	sp|D3ZUU2|GZF1_RAT
gonads_contig_55632_N	CGI_10006550	GO:0005622; intracellular; Cellular Component GO:0008270; zinc ion binding; Molecular Function	GZF1_HUMAN GDNF-inducible zinc finger protein 1 OS=Homo sapiens GN=GZF1 PE=2 SV=1	sp|Q9UJU3|ZF112_HUMAN
gonads_contig_10957_N	CGI_10006551	GO:0003676; nucleic acid binding; Molecular Function GO:0005529; sugar binding; Molecular Function GO:0008152; metabolic process; Biological Process GO:0008168; methyltransferase activity; Molecular Function GO:0016491; oxidoreductase activity; Molecular Function	ALKB8_MACFA Alkylated DNA repair protein alkB homolog 8 OS=Macaca fascicularis GN=ALKBH8 PE=2 SV=1	sp|Q95K79|ALKB8_MACFA
gonads_contig_386744_N	CGI_10006555	GO:0008270; zinc ion binding; Molecular Function GO:0016311; dephosphorylation; Biological Process GO:0016791; phosphatase activity; Molecular Function	MTMR8_CHICK Myotubularin-related protein 8 OS=Gallus gallus GN=MTMR8 PE=2 SV=1	sp|Q5R6F6|MTMR7_PONAB
gonads_contig_437127_N	CGI_10006557	GO:0004198; calcium-dependent cysteine-type endopeptidase activity; Molecular Function GO:0005622; intracellular; Cellular Component GO:0006508; proteolysis; Biological Process GO:0008270; zinc ion binding; Molecular Function	CAN15_HUMAN Calpain-15 OS=Homo sapiens GN=SOLH PE=2 SV=1	sp|P27398|CAND_DROME
gonads_contig_399552_N	CGI_10006560	GO:0016491; oxidoreductase activity; Molecular Function GO:0055114; oxidation-reduction process; Biological Process	YAJO_ECOLI Uncharacterized oxidoreductase yajO OS=Escherichia coli (strain K12) GN=yajO PE=3 SV=2
gonads_contig_468888_P	CGI_10006564	GO:0008146; sulfotransferase activity; Molecular Function	ST1C4_HUMAN Sulfotransferase 1C4 OS=Homo sapiens GN=SULT1C4 PE=1 SV=2	sp|P17988|ST1A1_RAT
gonads_contig_397914_P	CGI_10006566	GO:0008146; sulfotransferase activity; Molecular Function	ST1C4_HUMAN Sulfotransferase 1C4 OS=Homo sapiens GN=SULT1C4 PE=1 SV=2	sp|O00338|ST1C2_HUMAN
gonads_contig_459845_N	CGI_10006566	GO:0008146; sulfotransferase activity; Molecular Function	ST1C4_HUMAN Sulfotransferase 1C4 OS=Homo sapiens GN=SULT1C4 PE=1 SV=2	sp|P19217|ST1E1_BOVIN
gonads_contig_461805_P	CGI_10006569	GO:0005488; binding; Molecular Function GO:0005515; protein binding; Molecular Function GO:0016021; integral to membrane; Cellular Component GO:0016070; RNA metabolic process; Biological Process GO:0051205; protein insertion into membrane; Biological Process	IF4G2_MOUSE Eukaryotic translation initiation factor 4 gamma 2 OS=Mus musculus GN=Eif4g2 PE=1 SV=2	sp|Q8VC74|COX18_MOUSE
gonads_contig_62401_P	CGI_10006569	GO:0005488; binding; Molecular Function GO:0005515; protein binding; Molecular Function GO:0016021; integral to membrane; Cellular Component GO:0016070; RNA metabolic process; Biological Process GO:0051205; protein insertion into membrane; Biological Process	IF4G2_MOUSE Eukaryotic translation initiation factor 4 gamma 2 OS=Mus musculus GN=Eif4g2 PE=1 SV=2	sp|P79398|IF4G2_RABIT
gonads_contig_503629_N	CGI_10006574	GO:0006122; mitochondrial electron transport, ubiquinol to cytochrome c; Biological Process GO:0008121; ubiquinol-cytochrome-c reductase activity; Molecular Function	QCR7_FASHE Cytochrome b-c1 complex subunit 7 OS=Fasciola hepatica GN=UBCRBP PE=3 SV=2	sp|Q871K1|QCR7_NEUCR
gonads_contig_21450_P	CGI_10006577	GO:0000276; mitochondrial proton-transporting ATP synthase complex, coupling factor F(o); Cellular Component GO:0015078; hydrogen ion transmembrane transporter activity; Molecular Function GO:0015986; ATP synthesis coupled proton transport; Biological Process	NA	sp|Q24251|ATP5H_DROME
gonads_contig_503002_P	CGI_10006577	GO:0000276; mitochondrial proton-transporting ATP synthase complex, coupling factor F(o); Cellular Component GO:0015078; hydrogen ion transmembrane transporter activity; Molecular Function GO:0015986; ATP synthesis coupled proton transport; Biological Process	NA	sp|P13620|ATP5H_BOVIN
gonads_contig_211323_P	CGI_10006580	GO:0005524; ATP binding; Molecular Function GO:0006298; mismatch repair; Biological Process GO:0030983; mismatched DNA binding; Molecular Function	MSH5_RAT MutS protein homolog 5 OS=Rattus norvegicus GN=Msh5 PE=2 SV=1	sp|Q9QUM7|MSH5_MOUSE
gonads_contig_23392_N	CGI_10006580	GO:0005524; ATP binding; Molecular Function GO:0006298; mismatch repair; Biological Process GO:0030983; mismatched DNA binding; Molecular Function	MSH5_RAT MutS protein homolog 5 OS=Rattus norvegicus GN=Msh5 PE=2 SV=1	sp|Q9QUM7|MSH5_MOUSE
gonads_contig_70720_P	CGI_10006580	GO:0005524; ATP binding; Molecular Function GO:0006298; mismatch repair; Biological Process GO:0030983; mismatched DNA binding; Molecular Function	MSH5_RAT MutS protein homolog 5 OS=Rattus norvegicus GN=Msh5 PE=2 SV=1	sp|Q9QUM7|MSH5_MOUSE
gonads_contig_31098_P	CGI_10006585	GO:0003824; catalytic activity; Molecular Function GO:0004334; fumarylacetoacetase activity; Molecular Function GO:0008152; metabolic process; Biological Process GO:0009072; aromatic amino acid family metabolic process; Biological Process	FAAA_MOUSE Fumarylacetoacetase OS=Mus musculus GN=Fah PE=1 SV=1	sp|A5PKH3|FAAA_BOVIN
gonads_contig_211051_N	CGI_10006588	GO:0006629; lipid metabolic process; Biological Process GO:0016290; palmitoyl-CoA hydrolase activity; Molecular Function	ACNT2_RAT Acyl-coenzyme A amino acid N-acyltransferase 2 OS=Rattus norvegicus GN=Acnat2 PE=2 SV=1	sp|Q9QYR7|ACOT3_MOUSE
gonads_contig_52865_N	CGI_10006588	GO:0006629; lipid metabolic process; Biological Process GO:0016290; palmitoyl-CoA hydrolase activity; Molecular Function	ACNT2_RAT Acyl-coenzyme A amino acid N-acyltransferase 2 OS=Rattus norvegicus GN=Acnat2 PE=2 SV=1	sp|A2AKK5|ACNT1_MOUSE
gonads_contig_360135_N	CGI_10006589	GO:0004383; guanylate cyclase activity; Molecular Function GO:0006182; cGMP biosynthetic process; Biological Process GO:0009190; cyclic nucleotide biosynthetic process; Biological Process GO:0016849; phosphorus-oxygen lyase activity; Molecular Function GO:0023034; intracellular signaling pathway; Biological Process	GCY3E_DROME Guanylate cyclase 32E OS=Drosophila melanogaster GN=Gyc32E PE=1 SV=4	sp|P16066|ANPRA_HUMAN
gonads_contig_413296_N	CGI_10006589	GO:0004383; guanylate cyclase activity; Molecular Function GO:0006182; cGMP biosynthetic process; Biological Process GO:0009190; cyclic nucleotide biosynthetic process; Biological Process GO:0016849; phosphorus-oxygen lyase activity; Molecular Function GO:0023034; intracellular signaling pathway; Biological Process	GCY3E_DROME Guanylate cyclase 32E OS=Drosophila melanogaster GN=Gyc32E PE=1 SV=4	sp|Q02846|GUC2D_HUMAN
gonads_contig_419252_N	CGI_10006590	GO:0009190; cyclic nucleotide biosynthetic process; Biological Process GO:0016849; phosphorus-oxygen lyase activity; Molecular Function GO:0023034; intracellular signaling pathway; Biological Process	GCY3E_DROME Guanylate cyclase 32E OS=Drosophila melanogaster GN=Gyc32E PE=1 SV=4
gonads_contig_220213_N	CGI_10006599	GO:0005622; intracellular; Cellular Component GO:0008270; zinc ion binding; Molecular Function	ZN800_MOUSE Zinc finger protein 800 OS=Mus musculus GN=Znf800 PE=1 SV=1	sp|P13816|GARP_PLAFF
gonads_contig_356295_P	CGI_10006602	NA	SUP9_CAEEL Two pore potassium channel protein sup-9 OS=Caenorhabditis elegans GN=sup-9 PE=1 SV=2
gonads_contig_373078_P	CGI_10006611	NA	NA
gonads_contig_197216_P	CGI_10006623	GO:0005515; protein binding; Molecular Function GO:0008270; zinc ion binding; Molecular Function	BMI1_PONAB Polycomb complex protein BMI-1 OS=Pongo abelii GN=BMI1 PE=2 SV=1	sp|Q5R8L2|BMI1_PONAB
gonads_contig_291145_P	CGI_10006623	GO:0005515; protein binding; Molecular Function GO:0008270; zinc ion binding; Molecular Function	BMI1_PONAB Polycomb complex protein BMI-1 OS=Pongo abelii GN=BMI1 PE=2 SV=1	sp|Q9TST0|BMI1_FELCA
gonads_contig_81700_P	CGI_10006627	GO:0009607; response to biotic stimulus; Biological Process GO:0016021; integral to membrane; Cellular Component	PRRT1_RAT Proline-rich transmembrane protein 1 OS=Rattus norvegicus GN=Prrt1 PE=2 SV=2
gonads_contig_12683_N	CGI_10006637	GO:0005525; GTP binding; Molecular Function GO:0005622; intracellular; Cellular Component GO:0007264; small GTPase mediated signal transduction; Biological Process GO:0015031; protein transport; Biological Process	CDC42_AEDAE Cdc42 homolog OS=Aedes aegypti GN=Cdc42 PE=3 SV=1	sp|Q8CFN2|CDC42_RAT
gonads_contig_61733_AS	CGI_10006638	NA	CX065_BOVIN Uncharacterized protein CXorf65 homolog OS=Bos taurus PE=2 SV=1	sp|Q32LJ3|CX065_BOVIN
gonads_contig_61733_S	CGI_10006638	NA	CX065_BOVIN Uncharacterized protein CXorf65 homolog OS=Bos taurus PE=2 SV=1	sp|Q32LJ3|CX065_BOVIN
gonads_contig_347783_P	CGI_10006639	GO:0005515; protein binding; Molecular Function GO:0005576; extracellular region; Cellular Component	PKHL1_HUMAN Fibrocystin-L OS=Homo sapiens GN=PKHD1L1 PE=2 SV=1	sp|Q80ZA4|PKHL1_MOUSE
gonads_contig_20168_P	CGI_10006640	GO:0003824; catalytic activity; Molecular Function GO:0008152; metabolic process; Biological Process GO:0016791; phosphatase activity; Molecular Function	PPBT_BOVIN Alkaline phosphatase, tissue-nonspecific isozyme OS=Bos taurus GN=ALPL PE=1 SV=2	sp|P08289|PPBT_RAT
gonads_contig_357781_N	CGI_10006640	GO:0003824; catalytic activity; Molecular Function GO:0008152; metabolic process; Biological Process GO:0016791; phosphatase activity; Molecular Function	PPBT_BOVIN Alkaline phosphatase, tissue-nonspecific isozyme OS=Bos taurus GN=ALPL PE=1 SV=2	sp|Q92058|PPBT_CHICK
gonads_contig_38440_P	CGI_10006653	GO:0005515; protein binding; Molecular Function	UBXN1_DANRE UBX domain-containing protein 1 OS=Danio rerio GN=ubxn1 PE=2 SV=1	sp|P34631|UBXN4_CAEEL
gonads_contig_34815_P	CGI_10006662	NA	LAMA2_HUMAN Laminin subunit alpha-2 OS=Homo sapiens GN=LAMA2 PE=1 SV=4	sp|Q8TB03|CX038_HUMAN
gonads_contig_51301_P	CGI_10006662	NA	LAMA2_HUMAN Laminin subunit alpha-2 OS=Homo sapiens GN=LAMA2 PE=1 SV=4	sp|Q8TB03|CX038_HUMAN
gonads_contig_479188_P	CGI_10006664	GO:0005515; protein binding; Molecular Function GO:0008270; zinc ion binding; Molecular Function	NA
gonads_contig_294083_N	CGI_10006667	GO:0005634; nucleus; Cellular Component GO:0030528; transcription regulator activity; Molecular Function GO:0045449; regulation of transcription; Biological Process	MITF_MOUSE Microphthalmia-associated transcription factor OS=Mus musculus GN=Mitf PE=1 SV=3
gonads_contig_438524_N	CGI_10006667	GO:0005634; nucleus; Cellular Component GO:0030528; transcription regulator activity; Molecular Function GO:0045449; regulation of transcription; Biological Process	MITF_MOUSE Microphthalmia-associated transcription factor OS=Mus musculus GN=Mitf PE=1 SV=3	sp|Q08874|MITF_MOUSE
gonads_contig_308130_P	CGI_10006680	GO:0005515; protein binding; Molecular Function GO:0016020; membrane; Cellular Component	LRP6_HUMAN Low-density lipoprotein receptor-related protein 6 OS=Homo sapiens GN=LRP6 PE=1 SV=1	sp|Q14114|LRP8_HUMAN
gonads_contig_400825_P	CGI_10006684	GO:0003735; structural constituent of ribosome; Molecular Function GO:0005622; intracellular; Cellular Component GO:0005840; ribosome; Cellular Component GO:0006412; translation; Biological Process	RL4_URECA 60S ribosomal protein L4 OS=Urechis caupo GN=RPL4 PE=2 SV=1	sp|Q9D8E6|RL4_MOUSE
gonads_contig_122969_P	CGI_10006691	GO:0005515; protein binding; Molecular Function	CO6A6_HUMAN Collagen alpha-6(VI) chain OS=Homo sapiens GN=COL6A6 PE=1 SV=2	sp|Q8VHI5|VITRN_MOUSE
gonads_contig_96485_P	CGI_10006691	GO:0005515; protein binding; Molecular Function	CO6A6_HUMAN Collagen alpha-6(VI) chain OS=Homo sapiens GN=COL6A6 PE=1 SV=2	sp|A8TX70|CO6A5_HUMAN
gonads_contig_257402_N	CGI_10006697	GO:0005515; protein binding; Molecular Function GO:0005576; extracellular region; Cellular Component GO:0006030; chitin metabolic process; Biological Process GO:0008061; chitin binding; Molecular Function	COLA1_HUMAN Collagen alpha-1(XXI) chain OS=Homo sapiens GN=COL21A1 PE=2 SV=1	sp|C7G0B5|PIF_PINFU
gonads_contig_436894_P	CGI_10006697	GO:0005515; protein binding; Molecular Function GO:0005576; extracellular region; Cellular Component GO:0006030; chitin metabolic process; Biological Process GO:0008061; chitin binding; Molecular Function	COLA1_HUMAN Collagen alpha-1(XXI) chain OS=Homo sapiens GN=COL21A1 PE=2 SV=1	sp|P86860|PSM_MYTCA
gonads_contig_22121_N	CGI_10006704	GO:0003676; nucleic acid binding; Molecular Function GO:0005515; protein binding; Molecular Function	VWA3B_HUMAN von Willebrand factor A domain-containing protein 3B OS=Homo sapiens GN=VWA3B PE=2 SV=2	sp|Q502W6|VWA3B_HUMAN
gonads_contig_20069_P	CGI_10006707	NA	MYOME_MOUSE Myomegalin OS=Mus musculus GN=Pde4dip PE=2 SV=2	sp|Q54G05|LRRX1_DICDI
gonads_contig_347328_P	CGI_10006709	NA	CA059_MACFA UPF0486 protein C1orf59 homolog OS=Macaca fascicularis GN=QtsA-13748 PE=2 SV=1	sp|Q7K175|HENMT_DROME
gonads_contig_125235_P	CGI_10006712	NA	F166B_XENTR UPF0605 protein FAM166B OS=Xenopus tropicalis GN=fam166b PE=2 SV=1	sp|A2RRW4|F166B_DANRE
gonads_contig_471247_P	CGI_10006712	NA	F166B_XENTR UPF0605 protein FAM166B OS=Xenopus tropicalis GN=fam166b PE=2 SV=1	sp|A8E5W8|F166B_XENTR
gonads_contig_53060_S	CGI_10006712	NA	F166B_XENTR UPF0605 protein FAM166B OS=Xenopus tropicalis GN=fam166b PE=2 SV=1	sp|Q9VEC3|ARP5_DROME
gonads_contig_59033_N	CGI_10006719	GO:0003924; GTPase activity; Molecular Function GO:0005525; GTP binding; Molecular Function	YOR6_CALSR Uncharacterized protein in xynA 3'region (Fragment) OS=Caldicellulosiruptor sp. (strain Rt8B.4) PE=4 SV=1	sp|Q08881|ITK_HUMAN
gonads_contig_218615_N	CGI_10006720	GO:0004672; protein kinase activity; Molecular Function GO:0004674; protein serine/threonine kinase activity; Molecular Function GO:0005524; ATP binding; Molecular Function GO:0006468; protein phosphorylation; Biological Process	DUSTY_PIMPR Dual serine/threonine and tyrosine protein kinase OS=Pimephales promelas GN=dstyk PE=2 SV=1
gonads_contig_246826_P	CGI_10006723	GO:0001882; nucleoside binding; Molecular Function GO:0005415; nucleoside:sodium symporter activity; Molecular Function GO:0006810; transport; Biological Process GO:0016020; membrane; Cellular Component	S28A3_MOUSE Solute carrier family 28 member 3 OS=Mus musculus GN=Slc28a3 PE=2 SV=1	sp|Q9ERH8|S28A3_MOUSE
gonads_contig_41143_P	CGI_10006728	GO:0003676; nucleic acid binding; Molecular Function GO:0005622; intracellular; Cellular Component GO:0008270; zinc ion binding; Molecular Function	NA
gonads_contig_66373_P	CGI_10006728	GO:0003676; nucleic acid binding; Molecular Function GO:0005622; intracellular; Cellular Component GO:0008270; zinc ion binding; Molecular Function	NA	sp|Q54QQ2|Y5634_DICDI
gonads_contig_29086_P	CGI_10006731	NA	ODF3A_XENTR Outer dense fiber protein 3 OS=Xenopus tropicalis GN=odf3 PE=2 SV=1
gonads_contig_384119_N	CGI_10006738	GO:0005488; binding; Molecular Function	RIC8A_DANRE Synembryn-A OS=Danio rerio GN=ric8a PE=2 SV=1	sp|Q45TX8|RIC8A_XENLA
gonads_contig_62948_P	CGI_10006738	GO:0005488; binding; Molecular Function	RIC8A_DANRE Synembryn-A OS=Danio rerio GN=ric8a PE=2 SV=1	sp|Q642H7|RIC8A_DANRE
gonads_contig_65466_N	CGI_10006740	GO:0003824; catalytic activity; Molecular Function GO:0051536; iron-sulfur cluster binding; Molecular Function	TYW1_MOUSE tRNA wybutosine-synthesizing protein 1 homolog OS=Mus musculus GN=Tyw1 PE=1 SV=1	sp|Q08C92|TYW1_DANRE
gonads_contig_29694_P	CGI_10006745	GO:0005515; protein binding; Molecular Function	LRC61_MOUSE Leucine-rich repeat-containing protein 61 OS=Mus musculus GN=Lrrc61 PE=2 SV=1	sp|Q2T9T5|LRC61_BOVIN
gonads_contig_494611_N	CGI_10006746	GO:0005515; protein binding; Molecular Function GO:0008270; zinc ion binding; Molecular Function	APC11_MOUSE Anaphase-promoting complex subunit 11 OS=Mus musculus GN=Anapc11 PE=2 SV=1	sp|Q5R8A2|APC11_PONAB
gonads_contig_39262_P	CGI_10006747	NA	TAF1C_RAT TATA box-binding protein-associated factor, RNA polymerase I, subunit C OS=Rattus norvegicus GN=Taf1c PE=2 SV=1	sp|Q6P773|TAF1C_RAT
gonads_contig_365148_P	CGI_10006748	GO:0006814; sodium ion transport; Biological Process GO:0008508; bile acid:sodium symporter activity; Molecular Function GO:0016020; membrane; Cellular Component	NTCP2_RABIT Ileal sodium/bile acid cotransporter OS=Oryctolagus cuniculus GN=SLC10A2 PE=2 SV=1	sp|Q9CXB2|SOAT_MOUSE
gonads_contig_27608_P	CGI_10006759	GO:0003677; DNA binding; Molecular Function GO:0003700; sequence-specific DNA binding transcription factor activity; Molecular Function GO:0003707; steroid hormone receptor activity; Molecular Function GO:0004879; ligand-dependent nuclear receptor activity; Molecular Function GO:0005634; nucleus; Cellular Component GO:0006355; regulation of transcription, DNA-dependent; Biological Process GO:0008…	E75_METEN Nuclear hormone receptor E75 OS=Metapenaeus ensis GN=E75 PE=2 SV=1	sp|Q60674|NR1D2_MOUSE
gonads_contig_475809_N	CGI_10006759	GO:0003677; DNA binding; Molecular Function GO:0003700; sequence-specific DNA binding transcription factor activity; Molecular Function GO:0003707; steroid hormone receptor activity; Molecular Function GO:0004879; ligand-dependent nuclear receptor activity; Molecular Function GO:0005634; nucleus; Cellular Component GO:0006355; regulation of transcription, DNA-dependent; Biological Process GO:0008…	E75_METEN Nuclear hormone receptor E75 OS=Metapenaeus ensis GN=E75 PE=2 SV=1	sp|Q24142|HR78_DROME
gonads_contig_50452_P	CGI_10006759	GO:0003677; DNA binding; Molecular Function GO:0003700; sequence-specific DNA binding transcription factor activity; Molecular Function GO:0003707; steroid hormone receptor activity; Molecular Function GO:0004879; ligand-dependent nuclear receptor activity; Molecular Function GO:0005634; nucleus; Cellular Component GO:0006355; regulation of transcription, DNA-dependent; Biological Process GO:0008…	E75_METEN Nuclear hormone receptor E75 OS=Metapenaeus ensis GN=E75 PE=2 SV=1	sp|O88275|PPARG_RAT
gonads_contig_25621_P	CGI_10006770	GO:0005488; binding; Molecular Function GO:0005743; mitochondrial inner membrane; Cellular Component GO:0006810; transport; Biological Process GO:0016020; membrane; Cellular Component GO:0055085; transmembrane transport; Biological Process	ODC_HUMAN Mitochondrial 2-oxodicarboxylate carrier OS=Homo sapiens GN=SLC25A21 PE=1 SV=1	sp|Q9BQT8|ODC_HUMAN
gonads_contig_41310_N	CGI_10006770	GO:0005488; binding; Molecular Function GO:0005743; mitochondrial inner membrane; Cellular Component GO:0006810; transport; Biological Process GO:0016020; membrane; Cellular Component GO:0055085; transmembrane transport; Biological Process	ODC_HUMAN Mitochondrial 2-oxodicarboxylate carrier OS=Homo sapiens GN=SLC25A21 PE=1 SV=1	sp|P38087|YMC2_YEAST
gonads_contig_24712_P	CGI_10006771	GO:0003735; structural constituent of ribosome; Molecular Function GO:0005622; intracellular; Cellular Component GO:0005840; ribosome; Cellular Component GO:0006412; translation; Biological Process GO:0015935; small ribosomal subunit; Cellular Component	RT12_BOVIN 28S ribosomal protein S12, mitochondrial OS=Bos taurus GN=MRPS12 PE=2 SV=1	sp|P10735|RT12_DROME
gonads_contig_390065_P	CGI_10006772	GO:0003676; nucleic acid binding; Molecular Function GO:0006397; mRNA processing; Biological Process	RBM25_HUMAN RNA-binding protein 25 OS=Homo sapiens GN=RBM25 PE=1 SV=3	sp|B2RY56|RBM25_MOUSE
gonads_contig_421813_N	CGI_10006777	0	0
gonads_contig_392653_N	CGI_10006779	0	0
gonads_contig_418085_P	CGI_10006782	0	0
gonads_contig_141906_P	CGI_10006791	NA	TXB1B_DANRE Tax1-binding protein 1 homolog B OS=Danio rerio GN=tax1bp1b PE=2 SV=3
gonads_contig_420434_P	CGI_10006791	NA	TXB1B_DANRE Tax1-binding protein 1 homolog B OS=Danio rerio GN=tax1bp1b PE=2 SV=3	sp|Q6P132|TXB1B_DANRE
gonads_contig_65023_N	CGI_10006792	GO:0004672; protein kinase activity; Molecular Function GO:0004674; protein serine/threonine kinase activity; Molecular Function GO:0005524; ATP binding; Molecular Function GO:0006457; protein folding; Biological Process GO:0006468; protein phosphorylation; Biological Process GO:0016272; prefoldin complex; Cellular Component GO:0051082; unfolded protein binding; Molecular Function	MASTL_HUMAN Microtubule-associated serine/threonine-protein kinase-like OS=Homo sapiens GN=MASTL PE=1 SV=1	sp|E2RJI4|GWL_CANFA
gonads_contig_14590_P	CGI_10006794	GO:0005515; protein binding; Molecular Function	NA
gonads_contig_163390_P	CGI_10006796	GO:0005509; calcium ion binding; Molecular Function GO:0005515; protein binding; Molecular Function	FBN3_HUMAN Fibrillin-3 OS=Homo sapiens GN=FBN3 PE=2 SV=2	sp|P98133|FBN1_BOVIN
gonads_contig_24480_P	CGI_10006796	GO:0005509; calcium ion binding; Molecular Function GO:0005515; protein binding; Molecular Function	FBN3_HUMAN Fibrillin-3 OS=Homo sapiens GN=FBN3 PE=2 SV=2	sp|P48960|CD97_HUMAN
gonads_contig_245802_P	CGI_10006796	GO:0005509; calcium ion binding; Molecular Function GO:0005515; protein binding; Molecular Function	FBN3_HUMAN Fibrillin-3 OS=Homo sapiens GN=FBN3 PE=2 SV=2	sp|P10041|DL_DROME
gonads_contig_429268_N	CGI_10006796	GO:0005509; calcium ion binding; Molecular Function GO:0005515; protein binding; Molecular Function	FBN3_HUMAN Fibrillin-3 OS=Homo sapiens GN=FBN3 PE=2 SV=2
gonads_contig_352920_P	CGI_10006803	NA	YG023_HUMAN Uncharacterized protein LOC340228 OS=Homo sapiens PE=4 SV=1	sp|A4D263|CG072_HUMAN
gonads_contig_47679_P	CGI_10006804	GO:0016021; integral to membrane; Cellular Component	D19L1_HUMAN Protein dpy-19 homolog 1 OS=Homo sapiens GN=DPY19L1 PE=2 SV=1	sp|Q2PZI1|D19L1_HUMAN
gonads_contig_48875_P	CGI_10006808	GO:0005509; calcium ion binding; Molecular Function	SCP_PATYE Sarcoplasmic calcium-binding protein OS=Patinopecten yessoensis PE=1 SV=1	sp|P02637|SCP_MIZYE
gonads_contig_16206_P	CGI_10006814	NA	NA
gonads_contig_210399_N	CGI_10006814	NA	NA
gonads_contig_133585_N	CGI_10006818	0	0
gonads_contig_75269_AS	CGI_10006838	NA	NA
gonads_contig_463088_N	CGI_10006841	GO:0004672; protein kinase activity; Molecular Function GO:0004674; protein serine/threonine kinase activity; Molecular Function GO:0005524; ATP binding; Molecular Function GO:0006468; protein phosphorylation; Biological Process	M3K7_RAT Mitogen-activated protein kinase kinase kinase 7 OS=Rattus norvegicus GN=Map3k7 PE=2 SV=1	sp|Q5RFL3|M3K7_PONAB
gonads_contig_140490_P	CGI_10006845	GO:0004872; receptor activity; Molecular Function GO:0004970; ionotropic glutamate receptor activity; Molecular Function GO:0005215; transporter activity; Molecular Function GO:0005216; ion channel activity; Molecular Function GO:0005234; extracellular-glutamate-gated ion channel activity; Molecular Function GO:0006810; transport; Biological Process GO:0006811; ion transport; Biological Process G…	GRIK2_RAT Glutamate receptor, ionotropic kainate 2 OS=Rattus norvegicus GN=Grik2 PE=1 SV=2	sp|Q91755|GRIK2_XENLA
gonads_contig_53017_P	CGI_10006846	GO:0005215; transporter activity; Molecular Function GO:0006810; transport; Biological Process GO:0030288; outer membrane-bounded periplasmic space; Cellular Component	GRIK2_RAT Glutamate receptor, ionotropic kainate 2 OS=Rattus norvegicus GN=Grik2 PE=1 SV=2	sp|P42260|GRIK2_RAT
gonads_contig_20420_N	CGI_10006848	GO:0046872; metal ion binding; Molecular Function	HTS_DROME Protein hu-li tai shao OS=Drosophila melanogaster GN=hts PE=1 SV=2	sp|Q9UEY8|ADDG_HUMAN
gonads_contig_338717_N	CGI_10006852	GO:0005488; binding; Molecular Function	CND3_XENLA Condensin complex subunit 3 OS=Xenopus laevis GN=ncapg PE=1 SV=1	sp|Q9YHB5|CND3_XENLA
gonads_contig_61282_P	CGI_10006854	NA	PPOX_HUMAN Protoporphyrinogen oxidase OS=Homo sapiens GN=PPOX PE=1 SV=1	sp|P51175|PPOX_MOUSE
gonads_contig_330561_P	CGI_10006871	GO:0005515; protein binding; Molecular Function	ANK3_HUMAN Ankyrin-3 OS=Homo sapiens GN=ANK3 PE=1 SV=3
gonads_contig_14798_P	CGI_10006872	GO:0003677; DNA binding; Molecular Function GO:0003916; DNA topoisomerase activity; Molecular Function GO:0003917; DNA topoisomerase type I activity; Molecular Function GO:0005694; chromosome; Cellular Component GO:0006265; DNA topological change; Biological Process GO:0008270; zinc ion binding; Molecular Function GO:0016021; integral to membrane; Cellular Component	TOP3A_HUMAN DNA topoisomerase 3-alpha OS=Homo sapiens GN=TOP3A PE=1 SV=1	sp|Q6UXY8|TMC5_HUMAN
gonads_contig_230440_N	CGI_10006872	GO:0003677; DNA binding; Molecular Function GO:0003916; DNA topoisomerase activity; Molecular Function GO:0003917; DNA topoisomerase type I activity; Molecular Function GO:0005694; chromosome; Cellular Component GO:0006265; DNA topological change; Biological Process GO:0008270; zinc ion binding; Molecular Function GO:0016021; integral to membrane; Cellular Component	TOP3A_HUMAN DNA topoisomerase 3-alpha OS=Homo sapiens GN=TOP3A PE=1 SV=1	sp|O70157|TOP3A_MOUSE
gonads_contig_64048_N	CGI_10006872	GO:0003677; DNA binding; Molecular Function GO:0003916; DNA topoisomerase activity; Molecular Function GO:0003917; DNA topoisomerase type I activity; Molecular Function GO:0005694; chromosome; Cellular Component GO:0006265; DNA topological change; Biological Process GO:0008270; zinc ion binding; Molecular Function GO:0016021; integral to membrane; Cellular Component	TOP3A_HUMAN DNA topoisomerase 3-alpha OS=Homo sapiens GN=TOP3A PE=1 SV=1	sp|O70157|TOP3A_MOUSE
gonads_contig_26320_N	CGI_10006874	GO:0004866; endopeptidase inhibitor activity; Molecular Function GO:0005576; extracellular region; Cellular Component GO:0005615; extracellular space; Cellular Component	PZP_HUMAN Pregnancy zone protein OS=Homo sapiens GN=PZP PE=1 SV=3	sp|A8K2U0|A2ML1_HUMAN
gonads_contig_337256_N	CGI_10006874	GO:0004866; endopeptidase inhibitor activity; Molecular Function GO:0005576; extracellular region; Cellular Component GO:0005615; extracellular space; Cellular Component	PZP_HUMAN Pregnancy zone protein OS=Homo sapiens GN=PZP PE=1 SV=3	sp|Q5R4N8|A2MG_PONAB
gonads_contig_67373_P	CGI_10006874	GO:0004866; endopeptidase inhibitor activity; Molecular Function GO:0005576; extracellular region; Cellular Component GO:0005615; extracellular space; Cellular Component	PZP_HUMAN Pregnancy zone protein OS=Homo sapiens GN=PZP PE=1 SV=3	sp|Q6IE52|MUG2_RAT
gonads_contig_30748_N	CGI_10006879	GO:0003824; catalytic activity; Molecular Function	YHG7_SCHPO Putative mannan endo-1,6-alpha-mannosidase C1198.07c OS=Schizosaccharomyces pombe GN=SPBC1198.07c PE=2 SV=1	sp|Q9P6I3|YHG7_SCHPO
gonads_contig_10043_P	CGI_10006886	NA	SUREJ_STRPU Sperm receptor for egg jelly OS=Strongylocentrotus purpuratus GN=REJ PE=1 SV=1
gonads_contig_356990_N	CGI_10006889	GO:0004872; receptor activity; Molecular Function GO:0005576; extracellular region; Cellular Component GO:0006030; chitin metabolic process; Biological Process GO:0008061; chitin binding; Molecular Function	MYH10_RAT Myosin-10 OS=Rattus norvegicus GN=Myh10 PE=1 SV=1	sp|Q6NZL8|SCUB1_MOUSE
gonads_contig_350486_N	CGI_10006896	GO:0005515; protein binding; Molecular Function GO:0007154; cell communication; Biological Process GO:0035091; phosphoinositide binding; Molecular Function	SNX6_PONAB Sorting nexin-6 OS=Pongo abelii GN=SNX6 PE=2 SV=1	sp|Q5R613|SNX6_PONAB
gonads_contig_23846_S	CGI_10006897	NA	LAMA2_HUMAN Laminin subunit alpha-2 OS=Homo sapiens GN=LAMA2 PE=1 SV=4	sp|Q2T9Z6|CN038_BOVIN
gonads_contig_240927_P	CGI_10006906	GO:0005515; protein binding; Molecular Function	GABP1_MOUSE GA-binding protein subunit beta-1 OS=Mus musculus GN=Gabpb1 PE=1 SV=2	sp|Q06547|GABP1_HUMAN
gonads_contig_53760_P	CGI_10006916	GO:0005515; protein binding; Molecular Function	WDR37_HUMAN WD repeat-containing protein 37 OS=Homo sapiens GN=WDR37 PE=2 SV=2	sp|Q8CBE3|WDR37_MOUSE
gonads_contig_11705_P	CGI_10006923	GO:0003824; catalytic activity; Molecular Function GO:0005507; copper ion binding; Molecular Function GO:0005622; intracellular; Cellular Component GO:0016070; RNA metabolic process; Biological Process GO:0016491; oxidoreductase activity; Molecular Function GO:0055114; oxidation-reduction process; Biological Process	CERU_HUMAN Ceruloplasmin OS=Homo sapiens GN=CP PE=1 SV=1	sp|Q96B70|LENG9_HUMAN
gonads_contig_425955_P	CGI_10006923	GO:0003824; catalytic activity; Molecular Function GO:0005507; copper ion binding; Molecular Function GO:0005622; intracellular; Cellular Component GO:0016070; RNA metabolic process; Biological Process GO:0016491; oxidoreductase activity; Molecular Function GO:0055114; oxidation-reduction process; Biological Process	CERU_HUMAN Ceruloplasmin OS=Homo sapiens GN=CP PE=1 SV=1	sp|P00450|CERU_HUMAN
gonads_contig_439812_P	CGI_10006923	GO:0003824; catalytic activity; Molecular Function GO:0005507; copper ion binding; Molecular Function GO:0005622; intracellular; Cellular Component GO:0016070; RNA metabolic process; Biological Process GO:0016491; oxidoreductase activity; Molecular Function GO:0055114; oxidation-reduction process; Biological Process	CERU_HUMAN Ceruloplasmin OS=Homo sapiens GN=CP PE=1 SV=1	sp|Q96B70|LENG9_HUMAN
gonads_contig_48525_P	CGI_10006923	GO:0003824; catalytic activity; Molecular Function GO:0005507; copper ion binding; Molecular Function GO:0005622; intracellular; Cellular Component GO:0016070; RNA metabolic process; Biological Process GO:0016491; oxidoreductase activity; Molecular Function GO:0055114; oxidation-reduction process; Biological Process	CERU_HUMAN Ceruloplasmin OS=Homo sapiens GN=CP PE=1 SV=1	sp|Q96B70|LENG9_HUMAN
gonads_contig_49738_P	CGI_10006923	GO:0003824; catalytic activity; Molecular Function GO:0005507; copper ion binding; Molecular Function GO:0005622; intracellular; Cellular Component GO:0016070; RNA metabolic process; Biological Process GO:0016491; oxidoreductase activity; Molecular Function GO:0055114; oxidation-reduction process; Biological Process	CERU_HUMAN Ceruloplasmin OS=Homo sapiens GN=CP PE=1 SV=1	sp|Q6MZM0|HPHL1_HUMAN
gonads_contig_63947_P	CGI_10006924	GO:0005643; nuclear pore; Cellular Component GO:0006810; transport; Biological Process	NU107_RAT Nuclear pore complex protein Nup107 OS=Rattus norvegicus GN=Nup107 PE=1 SV=1	sp|Q8BH74|NU107_MOUSE
gonads_contig_10533_P	CGI_10006928	0	0
gonads_contig_142171_N	CGI_10006929	0	0
gonads_contig_391211_P	CGI_10006932	GO:0003723; RNA binding; Molecular Function GO:0006396; RNA processing; Biological Process GO:0008173; RNA methyltransferase activity; Molecular Function	TARB1_HUMAN Probable methyltransferase TARBP1 OS=Homo sapiens GN=TARBP1 PE=1 SV=1	sp|Q13395|TARB1_HUMAN
gonads_contig_460582_N	CGI_10006933	NA	CN133_HUMAN Uncharacterized protein C14orf133 OS=Homo sapiens GN=C14orf133 PE=1 SV=1	sp|Q6AZD1|T179A_DANRE
gonads_contig_478778_P	CGI_10006933	NA	CN133_HUMAN Uncharacterized protein C14orf133 OS=Homo sapiens GN=C14orf133 PE=1 SV=1	sp|Q5TYV4|VIPAR_DANRE
gonads_contig_75502_P	CGI_10006934	NA	AT5SL_MOUSE ATP synthase subunit s-like protein OS=Mus musculus GN=Atp5sl PE=2 SV=1	sp|Q5XIM4|ATP5S_RAT
gonads_contig_33267_P	CGI_10006935	GO:0005622; intracellular; Cellular Component GO:0005634; nucleus; Cellular Component GO:0006396; RNA processing; Biological Process GO:0006397; mRNA processing; Biological Process	PRP39_MOUSE Pre-mRNA-processing factor 39 OS=Mus musculus GN=Prpf39 PE=2 SV=3	sp|Q86UA1|PRP39_HUMAN
gonads_contig_371084_P	CGI_10006935	GO:0005622; intracellular; Cellular Component GO:0005634; nucleus; Cellular Component GO:0006396; RNA processing; Biological Process GO:0006397; mRNA processing; Biological Process	PRP39_MOUSE Pre-mRNA-processing factor 39 OS=Mus musculus GN=Prpf39 PE=2 SV=3	sp|Q86UA1|PRP39_HUMAN
gonads_contig_266697_N	CGI_10006937	GO:0003700; sequence-specific DNA binding transcription factor activity; Molecular Function GO:0004871; signal transducer activity; Molecular Function GO:0005515; protein binding; Molecular Function GO:0005634; nucleus; Cellular Component GO:0006355; regulation of transcription, DNA-dependent; Biological Process GO:0007165; signal transduction; Biological Process	EPAS1_HUMAN Endothelial PAS domain-containing protein 1 OS=Homo sapiens GN=EPAS1 PE=1 SV=3	sp|P97481|EPAS1_MOUSE
gonads_contig_114493_N	CGI_10006939	GO:0000166; nucleotide binding; Molecular Function GO:0005524; ATP binding; Molecular Function GO:0017111; nucleoside-triphosphatase activity; Molecular Function	PRS10_SPETR 26S protease regulatory subunit S10B OS=Spermophilus tridecemlineatus GN=PSMC6 PE=2 SV=1	sp|P62335|PRS10_SPETR
gonads_contig_122413_P	CGI_10006939	GO:0000166; nucleotide binding; Molecular Function GO:0005524; ATP binding; Molecular Function GO:0017111; nucleoside-triphosphatase activity; Molecular Function	PRS10_SPETR 26S protease regulatory subunit S10B OS=Spermophilus tridecemlineatus GN=PSMC6 PE=2 SV=1	sp|P62335|PRS10_SPETR
gonads_contig_465659_P	CGI_10006944	GO:0008152; metabolic process; Biological Process GO:0008415; acyltransferase activity; Molecular Function	LCLT1_CHICK Lysocardiolipin acyltransferase 1 OS=Gallus gallus GN=LCLAT1 PE=2 SV=1	sp|Q5F3X0|LCLT1_CHICK
gonads_contig_34488_N	CGI_10006946	GO:0004497; monooxygenase activity; Molecular Function GO:0005506; iron ion binding; Molecular Function GO:0009055; electron carrier activity; Molecular Function GO:0020037; heme binding; Molecular Function GO:0055114; oxidation-reduction process; Biological Process	CP26A_DANRE Cytochrome P450 26A1 OS=Danio rerio GN=cyp26a1 PE=2 SV=1	sp|P79739|CP26A_DANRE
gonads_contig_190995_N	CGI_10006964	GO:0005198; structural molecule activity; Molecular Function GO:0006886; intracellular protein transport; Biological Process GO:0016192; vesicle-mediated transport; Biological Process GO:0030117; membrane coat; Cellular Component	COPB2_HUMAN Coatomer subunit beta' OS=Homo sapiens GN=COPB2 PE=1 SV=2	sp|P35605|COPB2_BOVIN
gonads_contig_310213_P	CGI_10006965	GO:0005096; GTPase activator activity; Molecular Function GO:0005622; intracellular; Cellular Component GO:0007165; signal transduction; Biological Process GO:0051056; regulation of small GTPase mediated signal transduction; Biological Process	RPGP1_HUMAN Rap1 GTPase-activating protein 1 OS=Homo sapiens GN=RAP1GAP PE=1 SV=2	sp|Q5ZMV8|RPGP2_CHICK
gonads_contig_460496_P	CGI_10006968	GO:0005622; intracellular; Cellular Component GO:0008270; zinc ion binding; Molecular Function	ZN319_MOUSE Zinc finger protein 319 OS=Mus musculus GN=Znf319 PE=2 SV=1	sp|Q9Y6Q3|ZFP37_HUMAN
gonads_contig_76889_P	CGI_10006975	GO:0003913; DNA photolyase activity; Molecular Function GO:0005622; intracellular; Cellular Component GO:0005634; nucleus; Cellular Component GO:0006281; DNA repair; Biological Process GO:0006396; RNA processing; Biological Process GO:0006397; mRNA processing; Biological Process	CSTF3_HUMAN Cleavage stimulation factor 77 kDa subunit OS=Homo sapiens GN=CSTF3 PE=1 SV=1	sp|Q5RDW9|CSTF3_PONAB
gonads_contig_37890_N	CGI_10006978	GO:0005515; protein binding; Molecular Function	CX022_HUMAN Uncharacterized protein CXorf22 OS=Homo sapiens GN=CXorf22 PE=2 SV=2	sp|Q6ZTR5|CX022_HUMAN
gonads_contig_21078_P	CGI_10006979	NA	NOLC1_HUMAN Nucleolar phosphoprotein p130 OS=Homo sapiens GN=NOLC1 PE=1 SV=2	sp|Q14978|NOLC1_HUMAN
gonads_contig_1507_N	CGI_10006980	GO:0003677; DNA binding; Molecular Function GO:0005622; intracellular; Cellular Component	OSA_DROME Trithorax group protein osa OS=Drosophila melanogaster GN=osa PE=1 SV=1	sp|O14497|ARI1A_HUMAN
gonads_contig_464802_N	CGI_10006981	GO:0055085; transmembrane transport; Biological Process	MOT14_HUMAN Monocarboxylate transporter 14 OS=Homo sapiens GN=SLC16A14 PE=2 SV=1	sp|Q7RTY0|MOT13_HUMAN
gonads_contig_31581_N	CGI_10006996	GO:0005634; nucleus; Cellular Component GO:0006260; DNA replication; Biological Process	DPOD3_MOUSE DNA polymerase delta subunit 3 OS=Mus musculus GN=Pold3 PE=1 SV=2	sp|Q15054|DPOD3_HUMAN
gonads_contig_163339_N	CGI_10006998	GO:0003824; catalytic activity; Molecular Function GO:0005515; protein binding; Molecular Function GO:0016052; carbohydrate catabolic process; Biological Process GO:0030246; carbohydrate binding; Molecular Function	MOXD2_DANRE DBH-like monooxygenase protein 2 homolog OS=Danio rerio GN=moxd2 PE=2 SV=2
gonads_contig_23704_P	CGI_10007004	GO:0005515; protein binding; Molecular Function	LOXH1_HUMAN Lipoxygenase homology domain-containing protein 1 OS=Homo sapiens GN=LOXHD1 PE=1 SV=2	sp|C8YR32|LOXH1_MOUSE
gonads_contig_349012_AS	CGI_10007007	NA	NA	sp|Q15751|HERC1_HUMAN
gonads_contig_349012_S	CGI_10007007	NA	NA	sp|Q15751|HERC1_HUMAN
gonads_contig_47829_P	CGI_10007021	GO:0005215; transporter activity; Molecular Function GO:0005515; protein binding; Molecular Function GO:0006810; transport; Biological Process GO:0016020; membrane; Cellular Component GO:0055085; transmembrane transport; Biological Process	SC5A6_RAT Sodium-dependent multivitamin transporter OS=Rattus norvegicus GN=Slc5a6 PE=2 SV=1
gonads_contig_38670_P	CGI_10007023	GO:0004602; glutathione peroxidase activity; Molecular Function GO:0006979; response to oxidative stress; Biological Process GO:0055114; oxidation-reduction process; Biological Process	GPX3_HYLLA Glutathione peroxidase 3 OS=Hylobates lar GN=GPX3 PE=2 SV=2	sp|Q4AEH5|GPX3_HYLLA
gonads_contig_67669_N	CGI_10007027	GO:0004143; diacylglycerol kinase activity; Molecular Function GO:0007205; activation of protein kinase C activity by G-protein coupled receptor protein signaling pathway; Biological Process GO:0023034; intracellular signaling pathway; Biological Process	DGKE_MOUSE Diacylglycerol kinase epsilon OS=Mus musculus GN=Dgke PE=2 SV=1	sp|Q9R1C6|DGKE_MOUSE
gonads_contig_363998_P	CGI_10007031	NA	B3GNL_RAT UDP-GlcNAc:betaGal beta-1,3-N-acetylglucosaminyltransferase-like protein 1 OS=Rattus norvegicus GN=B3gntl1 PE=2 SV=1	sp|Q67FW5|B3GNL_HUMAN
gonads_contig_150456_P	CGI_10007033	NA	LKAP_MOUSE Limkain-b1 OS=Mus musculus GN=Lkap PE=1 SV=2	sp|Q8VIG2|LKAP_RAT
gonads_contig_47778_N	CGI_10007035	GO:0005272; sodium channel activity; Molecular Function GO:0006814; sodium ion transport; Biological Process GO:0016020; membrane; Cellular Component	SCNNG_RABIT Amiloride-sensitive sodium channel subunit gamma OS=Oryctolagus cuniculus GN=SCNN1G PE=2 SV=2	sp|P24585|DEG1_CAEEL
gonads_contig_90976_P	CGI_10007041	GO:0003993; acid phosphatase activity; Molecular Function GO:0016787; hydrolase activity; Molecular Function GO:0046872; metal ion binding; Molecular Function	PAPL_MOUSE Iron/zinc purple acid phosphatase-like protein OS=Mus musculus GN=Papl PE=2 SV=2	sp|Q8BX37|PAPL_MOUSE
gonads_contig_356189_N	CGI_10007042	GO:0005102; receptor binding; Molecular Function GO:0007165; signal transduction; Biological Process	FCN2_RAT Ficolin-2 OS=Rattus norvegicus GN=Fcn2 PE=2 SV=1	sp|O70497|FCN2_MOUSE
gonads_contig_105870_P	CGI_10007043	GO:0005102; receptor binding; Molecular Function GO:0007165; signal transduction; Biological Process	FBCD1_MACFA Fibrinogen C domain-containing protein 1 OS=Macaca fascicularis GN=FIBCD1 PE=2 SV=1	sp|O35462|ANGP2_RAT
gonads_contig_120746_N	CGI_10007050	GO:0003824; catalytic activity; Molecular Function GO:0005524; ATP binding; Molecular Function GO:0006464; protein modification process; Biological Process GO:0008641; small protein activating enzyme activity; Molecular Function	UBA1_RAT Ubiquitin-like modifier-activating enzyme 1 OS=Rattus norvegicus GN=Uba1 PE=1 SV=1	sp|Q29504|UBA1_RABIT
gonads_contig_315227_P	CGI_10007050	GO:0003824; catalytic activity; Molecular Function GO:0005524; ATP binding; Molecular Function GO:0006464; protein modification process; Biological Process GO:0008641; small protein activating enzyme activity; Molecular Function	UBA1_RAT Ubiquitin-like modifier-activating enzyme 1 OS=Rattus norvegicus GN=Uba1 PE=1 SV=1	sp|Q8C7R4|UBA6_MOUSE
gonads_contig_62681_N	CGI_10007057	GO:0003824; catalytic activity; Molecular Function GO:0005524; ATP binding; Molecular Function GO:0006464; protein modification process; Biological Process GO:0008641; small protein activating enzyme activity; Molecular Function	UBA1_RABIT Ubiquitin-like modifier-activating enzyme 1 OS=Oryctolagus cuniculus GN=UBA1 PE=2 SV=1	sp|Q29504|UBA1_RABIT
gonads_contig_382031_P	CGI_10007060	GO:0005488; binding; Molecular Function	IFRD1_RAT Interferon-related developmental regulator 1 OS=Rattus norvegicus GN=Ifrd1 PE=2 SV=1	sp|Q12894|IFRD2_HUMAN
gonads_contig_381509_P	CGI_10007063	NA	NA
gonads_contig_464393_P	CGI_10007065	NA	K0746_HUMAN SEL1-like repeat-containing protein KIAA0746 OS=Homo sapiens GN=KIAA0746 PE=1 SV=2	sp|Q68CR1|SE1L3_HUMAN
gonads_contig_65842_AS	CGI_10007069	NA	CC108_MOUSE Coiled-coil domain-containing protein 108 OS=Mus musculus GN=Ccdc108 PE=1 SV=1	sp|Q6ZU64|CC108_HUMAN
gonads_contig_24010_N	CGI_10007075	GO:0003824; catalytic activity; Molecular Function	UBA5_PONAB Ubiquitin-like modifier-activating enzyme 5 OS=Pongo abelii GN=UBA5 PE=2 SV=1	sp|Q3KQ23|UBA5_XENLA
gonads_contig_418429_N	CGI_10007080	0	0
gonads_contig_35402_N	CGI_10007083	GO:0003824; catalytic activity; Molecular Function GO:0006281; DNA repair; Biological Process	MGMT_RAT Methylated-DNA--protein-cysteine methyltransferase OS=Rattus norvegicus GN=Mgmt PE=1 SV=3	sp|P24528|MGMT_RAT
gonads_contig_18733_P	CGI_10007101	NA	PIGV_MOUSE GPI mannosyltransferase 2 OS=Mus musculus GN=Pigv PE=2 SV=2	sp|Q7TPN3|PIGV_MOUSE
gonads_contig_56484_N	CGI_10007109	GO:0000226; microtubule cytoskeleton organization; Biological Process GO:0000922; spindle pole; Cellular Component GO:0005815; microtubule organizing center; Cellular Component	GCP5_HUMAN Gamma-tubulin complex component 5 OS=Homo sapiens GN=TUBGCP5 PE=1 SV=1	sp|Q8BKN5|GCP5_MOUSE
gonads_contig_443308_N	CGI_10007112	0	0
gonads_contig_362268_P	CGI_10007113	GO:0005515; protein binding; Molecular Function GO:0005622; intracellular; Cellular Component GO:0042981; regulation of apoptosis; Biological Process	NA
gonads_contig_361114_N	CGI_10007116	GO:0005515; protein binding; Molecular Function	NA
gonads_contig_452534_N	CGI_10007118	NA	NA
gonads_contig_67634_P	CGI_10007126	GO:0003824; catalytic activity; Molecular Function	SPEE_HUMAN Spermidine synthase OS=Homo sapiens GN=SRM PE=1 SV=1	sp|Q64674|SPEE_MOUSE
gonads_contig_263520_N	CGI_10007127	GO:0006810; transport; Biological Process GO:0016021; integral to membrane; Cellular Component	TMED6_BOVIN Transmembrane emp24 domain-containing protein 6 OS=Bos taurus GN=TMED6 PE=2 SV=1	sp|Q6AXN3|TMED5_RAT
gonads_contig_65556_N	CGI_10007130	GO:0005634; nucleus; Cellular Component GO:0006260; DNA replication; Biological Process GO:0008152; metabolic process; Biological Process GO:0016787; hydrolase activity; Molecular Function	ADCL1_MOUSE Arylacetamide deacetylase-like 1 OS=Mus musculus GN=Aadacl1 PE=1 SV=1	sp|Q3T0X9|DPOD4_BOVIN
gonads_contig_64905_N	CGI_10007133	GO:0003824; catalytic activity; Molecular Function	ABHDB_DANRE Abhydrolase domain-containing protein 11 OS=Danio rerio GN=abhd11 PE=2 SV=1	sp|Q6DRD9|ABHDB_DANRE
gonads_contig_386733_N	CGI_10007136	NA	CCD64_DROME Coiled-coil domain-containing protein 64 homolog OS=Drosophila melanogaster GN=CG32137 PE=2 SV=1	sp|Q0V9T6|BICR1_XENTR
gonads_contig_22287_P	CGI_10007141	GO:0009055; electron carrier activity; Molecular Function GO:0015035; protein disulfide oxidoreductase activity; Molecular Function GO:0045454; cell redox homeostasis; Biological Process	SH3L3_HUMAN SH3 domain-binding glutamic acid-rich-like protein 3 OS=Homo sapiens GN=SH3BGRL3 PE=1 SV=1	sp|Q9H299|SH3L3_HUMAN
gonads_contig_40096_P	CGI_10007142	GO:0005515; protein binding; Molecular Function	NWD1_MOUSE NACHT and WD repeat domain-containing protein 1 OS=Mus musculus GN=Nwd1 PE=2 SV=2	sp|Q6P5U7|K1239_MOUSE
gonads_contig_98057_P	CGI_10007148	GO:0004497; monooxygenase activity; Molecular Function GO:0005506; iron ion binding; Molecular Function GO:0009055; electron carrier activity; Molecular Function GO:0020037; heme binding; Molecular Function GO:0055114; oxidation-reduction process; Biological Process	CP2BJ_MOUSE Cytochrome P450 2B19 OS=Mus musculus GN=Cyp2b19 PE=2 SV=1	sp|P15149|CP2A2_RAT
gonads_contig_82086_P	CGI_10007149	GO:0004497; monooxygenase activity; Molecular Function GO:0005506; iron ion binding; Molecular Function GO:0009055; electron carrier activity; Molecular Function GO:0020037; heme binding; Molecular Function GO:0055114; oxidation-reduction process; Biological Process	CP2G1_RABIT Cytochrome P450 2G1 OS=Oryctolagus cuniculus GN=CYP2G1 PE=1 SV=1	sp|P51589|CP2J2_HUMAN
gonads_contig_355441_N	CGI_10007156	GO:0007155; cell adhesion; Biological Process GO:0016020; membrane; Cellular Component	NLGNX_HUMAN Neuroligin-4, X-linked OS=Homo sapiens GN=NLGN4X PE=1 SV=1	sp|Q6AW46|EST5A_MOUSE
gonads_contig_398044_N	CGI_10007162	GO:0007186; G-protein coupled receptor protein signaling pathway; Biological Process GO:0016021; integral to membrane; Cellular Component	YR13_CAEEL Probable G-protein coupled receptor T27D1.3 OS=Caenorhabditis elegans GN=T27D1.3 PE=2 SV=3	sp|Q09638|NPR15_CAEEL
gonads_contig_39561_P	CGI_10007164	0	0
gonads_contig_140900_N	CGI_10007171	GO:0005509; calcium ion binding; Molecular Function GO:0005515; protein binding; Molecular Function	SRPX2_HUMAN Sushi repeat-containing protein SRPX2 OS=Homo sapiens GN=SRPX2 PE=1 SV=1	sp|Q04721|NOTC2_HUMAN
gonads_contig_179384_P	CGI_10007171	GO:0005509; calcium ion binding; Molecular Function GO:0005515; protein binding; Molecular Function	SRPX2_HUMAN Sushi repeat-containing protein SRPX2 OS=Homo sapiens GN=SRPX2 PE=1 SV=1	sp|P35440|TSP2_CHICK
gonads_contig_24792_N	CGI_10007171	GO:0005509; calcium ion binding; Molecular Function GO:0005515; protein binding; Molecular Function	SRPX2_HUMAN Sushi repeat-containing protein SRPX2 OS=Homo sapiens GN=SRPX2 PE=1 SV=1
gonads_contig_441456_N	CGI_10007171	GO:0005509; calcium ion binding; Molecular Function GO:0005515; protein binding; Molecular Function	SRPX2_HUMAN Sushi repeat-containing protein SRPX2 OS=Homo sapiens GN=SRPX2 PE=1 SV=1	sp|Q4LDE5|SVEP1_HUMAN
gonads_contig_160043_P	CGI_10007173	GO:0005509; calcium ion binding; Molecular Function GO:0005515; protein binding; Molecular Function	SVEP1_HUMAN Sushi, von Willebrand factor type A, EGF and pentraxin domain-containing protein 1 OS=Homo sapiens GN=SVEP1 PE=1 SV=2	sp|Q4LDE5|SVEP1_HUMAN
gonads_contig_414859_P	CGI_10007173	GO:0005509; calcium ion binding; Molecular Function GO:0005515; protein binding; Molecular Function	SVEP1_HUMAN Sushi, von Willebrand factor type A, EGF and pentraxin domain-containing protein 1 OS=Homo sapiens GN=SVEP1 PE=1 SV=2	sp|Q4LDE5|SVEP1_HUMAN
gonads_contig_64458_P	CGI_10007181	NA	ANO7_RAT Anoctamin-7 OS=Rattus norvegicus GN=Ano7 PE=2 SV=1	sp|A6QLE6|ANO4_BOVIN
gonads_contig_356216_N	CGI_10007182	NA	ANO5_MOUSE Anoctamin-5 OS=Mus musculus GN=Ano5 PE=2 SV=1	sp|A6QLE6|ANO4_BOVIN
gonads_contig_58962_P	CGI_10007184	GO:0005509; calcium ion binding; Molecular Function GO:0007156; homophilic cell adhesion; Biological Process GO:0016020; membrane; Cellular Component	FAT1_HUMAN Protocadherin Fat 1 OS=Homo sapiens GN=FAT1 PE=1 SV=1
gonads_contig_399608_N	CGI_10007186	GO:0005576; extracellular region; Cellular Component	GAPR1_HUMAN Golgi-associated plant pathogenesis-related protein 1 OS=Homo sapiens GN=GLIPR2 PE=1 SV=3	sp|Q9H4G4|GAPR1_HUMAN
[truncated: 11,588 more rows]
