# Supplementary material for: A Microarray-Based Analysis of Gametogenesis in Two Portuguese Populations of the European Clam Ruditapes decussatus
Source: PLoS One. 2014 Mar 18;9(3):e92202. doi: 10.1371/journal.pone.0092202 (PMC3958495; doi:10.1371/journal.pone.0092202)
Supplement: Table S8 — Enrichment analysis showing KEGG pathways, BP terms, CC terms and MF terms significantly represented on differentially expressed probes between gametogenic stages in Ruditapes decussatus . (XLSX) [file pone.0092202.s008.xlsx]

## Sheet: Feuil1
Category	Term	Count	PValue	Fold Enrichment
GOTERM_BP_FAT	GO:0006811~ion transport	132	0.010380220994033181	1.1734553231939164
GOTERM_BP_FAT	GO:0045333~cellular respiration	18	0.016531712202700846	1.6186298076923076
GOTERM_BP_FAT	GO:0055114~oxidation reduction	175	0.016957942284026167	1.1333896006463526
GOTERM_BP_FAT	GO:0022610~biological adhesion	56	0.017902411699697467	1.2711569579288027
GOTERM_BP_FAT	GO:0007155~cell adhesion	56	0.017902411699697467	1.2711569579288027
GOTERM_BP_FAT	GO:0007018~microtubule-based movement	27	0.020776702085320772	1.4346946022727272
GOTERM_BP_FAT	GO:0007017~microtubule-based process	43	0.02359354646440264	1.3056479978354978
GOTERM_BP_FAT	GO:0022904~respiratory electron transport chain	10	0.024576435568998935	1.9483506944444444
GOTERM_BP_FAT	GO:0045087~innate immune response	13	0.035207315192462826	1.688570601851852
GOTERM_BP_FAT	GO:0042773~ATP synthesis coupled electron transport	8	0.03686432845391073	2.078240740740741
GOTERM_BP_FAT	GO:0001568~blood vessel development	35	0.04671262378427388	1.298900462962963
GOTERM_BP_FAT	GO:0048514~blood vessel morphogenesis	28	0.05416144647842852	1.3360119047619048
GOTERM_BP_FAT	GO:0001655~urogenital system development	19	0.06163395910696323	1.432980510752688
GOTERM_BP_FAT	GO:0001822~kidney development	19	0.06163395910696323	1.432980510752688
GOTERM_BP_FAT	GO:0006413~translational initiation	16	0.0618601271477486	1.4963333333333333
GOTERM_BP_FAT	GO:0022900~electron transport chain	16	0.0618601271477486	1.4963333333333333
GOTERM_BP_FAT	GO:0001944~vasculature development	35	0.07514347999826337	1.258934294871795
GOTERM_BP_FAT	GO:0015980~energy derivation by oxidation of organic compounds	19	0.08601955027392964	1.3881998697916664
GOTERM_BP_FAT	GO:0048793~pronephros development	12	0.09095389689940472	1.5586805555555556
GOTERM_BP_FAT	GO:0051258~protein polymerization	13	0.09139356987373326	1.5197135416666667
Category	Term	Count	PValue	Fold Enrichment
GOTERM_CC_FAT	GO:0045211~postsynaptic membrane	23	0.002327262584257651	1.6886541193181819
GOTERM_CC_FAT	GO:0030054~cell junction	32	0.009049219826612461	1.4458041958041958
GOTERM_CC_FAT	GO:0044459~plasma membrane part	93	0.014328727266126825	1.2005338411588413
GOTERM_CC_FAT	GO:0005886~plasma membrane	131	0.04126168396328637	1.1273830336330335
GOTERM_CC_FAT	GO:0005875~microtubule associated complex	9	0.042709446040332055	1.9222623966942145
GOTERM_CC_FAT	GO:0000793~condensed chromosome	9	0.042709446040332055	1.9222623966942145
GOTERM_CC_FAT	GO:0005874~microtubule	33	0.07304758023383372	1.2710040983606556
GOTERM_CC_FAT	GO:0005852~eukaryotic translation initiation factor 3 complex	8	0.07557054342977128	1.8795454545454546
GOTERM_CC_FAT	GO:0005798~Golgi-associated vesicle	8	0.07557054342977128	1.8795454545454546
GOTERM_CC_FAT	GO:0012505~endomembrane system	56	0.07632474079665573	1.1852989352989354
GOTERM_CC_FAT	GO:0046930~pore complex	16	0.08555139511203368	1.4458041958041958
GOTERM_CC_FAT	GO:0005643~nuclear pore	16	0.08555139511203368	1.4458041958041958
Category	Term	Count	PValue	Fold Enrichment
GOTERM_MF_FAT	GO:0042165~neurotransmitter binding	27	0.0012444370182213386	1.6576725585069616
GOTERM_MF_FAT	GO:0030594~neurotransmitter receptor activity	27	0.0012444370182213386	1.6576725585069616
GOTERM_MF_FAT	GO:0015276~ligand-gated ion channel activity	29	0.002581636199837429	1.573432523233998
GOTERM_MF_FAT	GO:0022834~ligand-gated channel activity	29	0.002581636199837429	1.573432523233998
GOTERM_MF_FAT	GO:0022836~gated channel activity	54	0.00388689983451987	1.354657144586334
GOTERM_MF_FAT	GO:0004386~helicase activity	47	0.007535472546912546	1.3537280244597318
GOTERM_MF_FAT	GO:0004866~endopeptidase inhibitor activity	22	0.007698963793506256	1.603951688555347
GOTERM_MF_FAT	GO:0005216~ion channel activity	64	0.0078081948282170835	1.287183800219965
GOTERM_MF_FAT	GO:0022838~substrate specific channel activity	64	0.0078081948282170835	1.287183800219965
GOTERM_MF_FAT	GO:0022803~passive transmembrane transporter activity	64	0.0078081948282170835	1.287183800219965
GOTERM_MF_FAT	GO:0015267~channel activity	64	0.0078081948282170835	1.287183800219965
GOTERM_MF_FAT	GO:0005230~extracellular ligand-gated ion channel activity	23	0.0081996518044398	1.578219843284406
GOTERM_MF_FAT	GO:0005506~iron ion binding	89	0.012892617077915069	1.2142622033507784
GOTERM_MF_FAT	GO:0005261~cation channel activity	43	0.014226982471464785	1.3375984990619136
GOTERM_MF_FAT	GO:0000166~nucleotide binding	529	0.020383954291940416	1.0630214620571967
GOTERM_MF_FAT	GO:0030414~peptidase inhibitor activity	25	0.021137981046088227	1.4581378986866793
GOTERM_MF_FAT	GO:0032553~ribonucleotide binding	422	0.022224692188041212	1.0724778967246686
GOTERM_MF_FAT	GO:0032555~purine ribonucleotide binding	422	0.022224692188041212	1.0724778967246686
GOTERM_MF_FAT	GO:0017076~purine nucleotide binding	440	0.02412710961927643	1.0693011257035647
GOTERM_MF_FAT	GO:0008135~translation factor activity, nucleic acid binding	35	0.028169801724611282	1.3386183987943285
GOTERM_MF_FAT	GO:0070035~purine NTP-dependent helicase activity	34	0.02856190859925879	1.3444525709924633
GOTERM_MF_FAT	GO:0008026~ATP-dependent helicase activity	34	0.02856190859925879	1.3444525709924633
GOTERM_MF_FAT	GO:0005543~phospholipid binding	27	0.03051362130734496	1.399812382739212
GOTERM_MF_FAT	GO:0042623~ATPase activity, coupled	62	0.037710623588797836	1.2155233575606603
GOTERM_MF_FAT	GO:0005198~structural molecule activity	98	0.038177358658571206	1.1605889467719355
GOTERM_MF_FAT	GO:0046906~tetrapyrrole binding	42	0.04126456096898399	1.2725567115811018
GOTERM_MF_FAT	GO:0003924~GTPase activity	28	0.04164673159870651	1.3609287054409007
GOTERM_MF_FAT	GO:0004857~enzyme inhibitor activity	28	0.04164673159870651	1.3609287054409007
GOTERM_MF_FAT	GO:0001882~nucleoside binding	351	0.04503642653095406	1.0690473157995288
GOTERM_MF_FAT	GO:0032559~adenyl ribonucleotide binding	330	0.04795876408699023	1.0707883317198423
GOTERM_MF_FAT	GO:0030554~adenyl nucleotide binding	348	0.05191673182320793	1.066874089341318
GOTERM_MF_FAT	GO:0001883~purine nucleoside binding	348	0.05191673182320793	1.066874089341318
GOTERM_MF_FAT	GO:0005524~ATP binding	328	0.05372644532109655	1.0687580575848734
GOTERM_MF_FAT	GO:0031420~alkali metal ion binding	23	0.06051971564578094	1.3758839659402513
GOTERM_MF_FAT	GO:0035091~phosphoinositide binding	20	0.06257956956727517	1.4139519017567799
GOTERM_MF_FAT	GO:0016887~ATPase activity	74	0.06308051691697655	1.1665103189493433
GOTERM_MF_FAT	GO:0046873~metal ion transmembrane transporter activity	50	0.0756666431461949	1.2025879576797354
GOTERM_MF_FAT	GO:0008028~monocarboxylic acid transmembrane transporter activity	9	0.08482906289445122	1.7497654784240153
GOTERM_MF_FAT	GO:0020037~heme binding	39	0.0855848904156711	1.2295649307844427
GOTERM_MF_FAT	GO:0042277~peptide binding	17	0.09045893666509841	1.4164768158670598
Category	Term	Count	PValue	Fold Enrichment
KEGG_PATHWAY	dre04210:Apoptosis	35	0.001519576114189766	1.52189506763219
KEGG_PATHWAY	dre04514:Cell adhesion molecules (CAMs)	21	0.00314378165502489	1.6958259325044405
KEGG_PATHWAY	dre04510:Focal adhesion	74	0.0042633275884629545	1.277263297764159
KEGG_PATHWAY	dre04810:Regulation of actin cytoskeleton	62	0.03173735867031603	1.219028496408989
KEGG_PATHWAY	dre00250:Alanine, aspartate and glutamate metabolism	17	0.056108774353808746	1.4784123514141276
KEGG_PATHWAY	dre04150:mTOR signaling pathway	21	0.06030087138332208	1.3965625326507156
KEGG_PATHWAY	dre04520:Adherens junction	34	0.07434962306967033	1.2602859389104037
KEGG_PATHWAY	dre00380:Tryptophan metabolism	19	0.08371411259145606	1.3858362459176072
KEGG_PATHWAY	dre03010:Ribosome	43	0.09746883035371835	1.2003376970813324
