# Supplementary material for: A Microarray-Based Analysis of Gametogenesis in Two Portuguese Populations of the European Clam Ruditapes decussatus
Source: PLoS One. 2014 Mar 18;9(3):e92202. doi: 10.1371/journal.pone.0092202 (PMC3958495; doi:10.1371/journal.pone.0092202)
Supplement: Table S9 — List of significant probes identified by SAM quantitative correlation analysis (FDR = 5%) between microarray data and values of female gonad area of stages II, III and IV after angular transformation in Ruditapes decussatus . (XLSX) [file pone.0092202.s009.xlsx]

## Sheet: Feuil1
Gene ID	q-value(%)	Crassostrea gigas prot	Crassostrea gigas GO	Crassostrea gigas swissprot	Swiss prot
gonads_contig_103450_N	0	CGI_10012684	GO:0003924; GTPase activity; Molecular Function GO:0005525; GTP binding; Molecular Function GO:0005622; intracellular; Cellular Component GO:0006886; intracellular protein transport; Biological Process GO:0006913; nucleocytoplasmic transport; Biological Process GO:0007165; signal transduction; Biological Process GO:0007264; small GTPase mediated signal transduction; Biological Process GO:0015031;…	RHO1_DROME Ras-like GTP-binding protein Rho1 OS=Drosophila melanogaster GN=Rho1 PE=1 SV=1	sp|P01122|RHO_APLCA
gonads_contig_10463_S	0
gonads_contig_105329_S	0
gonads_contig_106973_AS	0
gonads_contig_107663_S	0
gonads_contig_11110_P	0	CGI_10023829	GO:0005515; protein binding; Molecular Function GO:0007186; G-protein coupled receptor protein signaling pathway; Biological Process GO:0016021; integral to membrane; Cellular Component	GR101_LYMST G-protein coupled receptor GRL101 OS=Lymnaea stagnalis PE=2 SV=1
gonads_contig_11250_AS	0
gonads_contig_115386_N	0	CGI_10014459	GO:0008060; ARF GTPase activator activity; Molecular Function GO:0008270; zinc ion binding; Molecular Function GO:0032312; regulation of ARF GTPase activity; Biological Process	SMAP2_MOUSE Stromal membrane-associated protein 2 OS=Mus musculus GN=Smap2 PE=1 SV=1	sp|Q91VZ6|SMAP1_MOUSE
gonads_contig_125615_P	0	CGI_10002922	GO:0005488; binding; Molecular Function GO:0005622; intracellular; Cellular Component GO:0006464; protein modification process; Biological Process GO:0008270; zinc ion binding; Molecular Function GO:0016881; acid-amino acid ligase activity; Molecular Function	TRIPC_HUMAN Probable E3 ubiquitin-protein ligase TRIP12 OS=Homo sapiens GN=TRIP12 PE=1 SV=1	sp|Q14669|TRIPC_HUMAN
gonads_contig_131057_N	0	CGI_10023055	NA	CJ118_MOUSE Uncharacterized protein C10orf118 homolog OS=Mus musculus GN=Otg1 PE=2 SV=2	sp|O96133|YB145_PLAF7
gonads_contig_133766_N	0	CGI_10012054	GO:0005622; intracellular; Cellular Component GO:0008270; zinc ion binding; Molecular Function	ZNF91_HUMAN Zinc finger protein 91 OS=Homo sapiens GN=ZNF91 PE=2 SV=1	sp|Q6ZNA1|ZN836_HUMAN
gonads_contig_150114_P	0	CGI_10001819	NA	CCNT2_HUMAN Cyclin-T2 OS=Homo sapiens GN=CCNT2 PE=1 SV=2	sp|Q9XT26|CCNT1_HORSE
gonads_contig_15384_P	0	CGI_10021299	GO:0008152; metabolic process; Biological Process GO:0016491; oxidoreductase activity; Molecular Function GO:0055114; oxidation-reduction process; Biological Process	DHR11_CHICK Dehydrogenase/reductase SDR family member 11 OS=Gallus gallus GN=DHRS11 PE=2 SV=1	sp|Q71R50|DHR11_CHICK
gonads_contig_15558_N	0	CGI_10020178	NA	GRAP1_MOUSE GRIP1-associated protein 1 OS=Mus musculus GN=Gripap1 PE=1 SV=1	sp|Q8VD04|GRAP1_MOUSE
gonads_contig_15587_S	0
gonads_contig_15625_P	0	CGI_10020777	GO:0008270; zinc ion binding; Molecular Function	ZFN2B_HUMAN AN1-type zinc finger protein 2B OS=Homo sapiens GN=ZFAND2B PE=1 SV=1	sp|Q4KLG9|ZFN2B_RAT
gonads_contig_159532_AS	0
gonads_contig_160037_N	0	CGI_10025385	GO:0003824; catalytic activity; Molecular Function GO:0005634; nucleus; Cellular Component GO:0008134; transcription factor binding; Molecular Function GO:0008152; metabolic process; Biological Process	DIP2C_HUMAN Disco-interacting protein 2 homolog C OS=Homo sapiens GN=DIP2C PE=2 SV=2	sp|Q9P265|DIP2B_HUMAN
gonads_contig_16520_N	0	CGI_10014246	GO:0007186; G-protein coupled receptor protein signaling pathway; Biological Process GO:0016021; integral to membrane; Cellular Component	CUBN_RAT Cubilin OS=Rattus norvegicus GN=Cubn PE=1 SV=2	sp|O70244|CUBN_RAT
gonads_contig_17397_P	0	CGI_10018930	GO:0003924; GTPase activity; Molecular Function GO:0005198; structural molecule activity; Molecular Function GO:0005525; GTP binding; Molecular Function GO:0005874; microtubule; Cellular Component GO:0007017; microtubule-based process; Biological Process GO:0007018; microtubule-based movement; Biological Process GO:0043234; protein complex; Cellular Component GO:0051258; protein polymerization; B…	TBA3_RAT Tubulin alpha-3 chain OS=Rattus norvegicus GN=Tuba3a PE=2 SV=1	sp|P06603|TBA1_DROME
gonads_contig_17556_N	0	CGI_10010965	GO:0003924; GTPase activity; Molecular Function GO:0005525; GTP binding; Molecular Function	EFGM_CULQU Elongation factor G, mitochondrial OS=Culex quinquefasciatus GN=CPIJ005834 PE=3 SV=1	sp|Q16S14|EFGM_AEDAE
gonads_contig_179911_N	0				sp|Q8C088|EGFEM_MOUSE
gonads_contig_18151_N	0				sp|Q69ZF8|MSL2_MOUSE
gonads_contig_18480_AS	0
gonads_contig_18809_AS	0
gonads_contig_18908_N	0	CGI_10022073	GO:0005515; protein binding; Molecular Function GO:0005622; intracellular; Cellular Component GO:0008270; zinc ion binding; Molecular Function	TRIM9_BOVIN Tripartite motif-containing protein 9 OS=Bos taurus GN=TRIM9 PE=2 SV=1	sp|Q91ZY8|TRIM9_RAT
gonads_contig_191006_AS	0
gonads_contig_196004_P	0	CGI_10010590	GO:0005515; protein binding; Molecular Function	CAPR2_DANRE Caprin-2 OS=Danio rerio GN=caprin2 PE=2 SV=1	sp|P25067|CO8A2_HUMAN
gonads_contig_198123_P	0	CGI_10025385	GO:0003824; catalytic activity; Molecular Function GO:0005634; nucleus; Cellular Component GO:0008134; transcription factor binding; Molecular Function GO:0008152; metabolic process; Biological Process	DIP2C_HUMAN Disco-interacting protein 2 homolog C OS=Homo sapiens GN=DIP2C PE=2 SV=2	sp|Q9P265|DIP2B_HUMAN
gonads_contig_198268_S	0
gonads_contig_19854_P	0	CGI_10025808	GO:0008483; transaminase activity; Molecular Function GO:0030170; pyridoxal phosphate binding; Molecular Function	GABT_PIG 4-aminobutyrate aminotransferase, mitochondrial OS=Sus scrofa GN=ABAT PE=1 SV=2	sp|P80404|GABT_HUMAN
gonads_contig_198849_P	0	CGI_10003879	GO:0004672; protein kinase activity; Molecular Function GO:0004674; protein serine/threonine kinase activity; Molecular Function GO:0005524; ATP binding; Molecular Function GO:0006468; protein phosphorylation; Biological Process	STK25_MOUSE Serine/threonine-protein kinase 25 OS=Mus musculus GN=Stk25 PE=1 SV=1	sp|Q9Z2W1|STK25_MOUSE
gonads_contig_199380_P	0	CGI_10005383	GO:0005515; protein binding; Molecular Function	GIPC1_RAT PDZ domain-containing protein GIPC1 OS=Rattus norvegicus GN=Gipc1 PE=1 SV=2	sp|Q9Z254|GIPC1_RAT
gonads_contig_20000_AS	0
gonads_contig_200000_P	0
gonads_contig_200244_N	0	CGI_10007744	GO:0005515; protein binding; Molecular Function	ANKS6_RAT Ankyrin repeat and SAM domain-containing protein 6 OS=Rattus norvegicus GN=Anks6 PE=1 SV=2	sp|P0C0T2|ANKS6_RAT
gonads_contig_20503_P	0	CGI_10018921	GO:0005515; protein binding; Molecular Function	WWC2_HUMAN Protein WWC2 OS=Homo sapiens GN=WWC2 PE=1 SV=2	sp|Q6DJR2|WWC2_XENTR
gonads_contig_20601_P	0	CGI_10012473	GO:0003824; catalytic activity; Molecular Function GO:0009055; electron carrier activity; Molecular Function GO:0016491; oxidoreductase activity; Molecular Function GO:0046872; metal ion binding; Molecular Function GO:0050660; FAD or FADH2 binding; Molecular Function GO:0051536; iron-sulfur cluster binding; Molecular Function GO:0055114; oxidation-reduction process; Biological Process	XDH_DROME Xanthine dehydrogenase OS=Drosophila melanogaster GN=ry PE=2 SV=2	sp|Q7XH05|ALDO1_ORYSJ
gonads_contig_208792_N	0
gonads_contig_20929_N	0	CGI_10020500	GO:0003677; DNA binding; Molecular Function GO:0005515; protein binding; Molecular Function GO:0005622; intracellular; Cellular Component GO:0008270; zinc ion binding; Molecular Function	TREF1_MOUSE Transcriptional-regulating factor 1 OS=Mus musculus GN=Trerf1 PE=1 SV=1	sp|Q8BXJ2|TREF1_MOUSE
gonads_contig_209628_N	0	CGI_10024761	NA	PICAL_HUMAN Phosphatidylinositol-binding clathrin assembly protein OS=Homo sapiens GN=PICALM PE=1 SV=2	sp|Q61548|AP180_MOUSE
gonads_contig_21257_P	0	CGI_10021644	GO:0005515; protein binding; Molecular Function	NCAM1_MOUSE Neural cell adhesion molecule 1 OS=Mus musculus GN=Ncam1 PE=1 SV=3	sp|P34082|FAS2_DROME
gonads_contig_21371_N	0	CGI_10026255	GO:0003700; sequence-specific DNA binding transcription factor activity; Molecular Function GO:0005515; protein binding; Molecular Function GO:0005634; nucleus; Cellular Component GO:0006355; regulation of transcription, DNA-dependent; Biological Process GO:0043565; sequence-specific DNA binding; Molecular Function	FOXK1_HUMAN Forkhead box protein K1 OS=Homo sapiens GN=FOXK1 PE=1 SV=1	sp|P42128|FOXK1_MOUSE
gonads_contig_21452_P	0	CGI_10012525	GO:0003777; microtubule motor activity; Molecular Function GO:0005524; ATP binding; Molecular Function GO:0007018; microtubule-based movement; Biological Process	KIF12_MOUSE Kinesin-like protein KIF12 OS=Mus musculus GN=Kif12 PE=2 SV=1	sp|Q9D2Z8|KIF12_MOUSE
gonads_contig_214614_N	0	CGI_10019493	GO:0005509; calcium ion binding; Molecular Function GO:0005544; calcium-dependent phospholipid binding; Molecular Function	ANXA7_HUMAN Annexin A7 OS=Homo sapiens GN=ANXA7 PE=1 SV=3	sp|P79134|ANXA6_BOVIN
gonads_contig_21482_P	0	CGI_10006099	0	0
gonads_contig_222061_P	0	CGI_10013322	GO:0005515; protein binding; Molecular Function	CDC20_PIG Cell division cycle protein 20 homolog OS=Sus scrofa GN=CDC20 PE=2 SV=1	sp|Q54MZ3|CDC20_DICDI
gonads_contig_222230_P	0	CGI_10020074	NA	CG058_HUMAN Uncharacterized protein C7orf58 OS=Homo sapiens GN=C7orf58 PE=2 SV=1	sp|A4D0V7|CG058_HUMAN
gonads_contig_22369_P	0	CGI_10028627	GO:0005515; protein binding; Molecular Function	EHBP1_HUMAN EH domain-binding protein 1 OS=Homo sapiens GN=EHBP1 PE=1 SV=3	sp|Q8NDI1|EHBP1_HUMAN
gonads_contig_224969_P	0	CGI_10020995	NA	OTU5B_XENLA OTU domain-containing protein 5-B OS=Xenopus laevis GN=otud5-B PE=2 SV=1	sp|Q6GL44|OTUD5_XENTR
gonads_contig_225625_S	0
gonads_contig_226195_AS	0
gonads_contig_22854_S	0
gonads_contig_23019_P	0	CGI_10006638	NA	CX065_BOVIN Uncharacterized protein CXorf65 homolog OS=Bos taurus PE=2 SV=1	sp|Q3V2K1|CX065_MOUSE
gonads_contig_231599_N	0	CGI_10025808	GO:0008483; transaminase activity; Molecular Function GO:0030170; pyridoxal phosphate binding; Molecular Function	GABT_PIG 4-aminobutyrate aminotransferase, mitochondrial OS=Sus scrofa GN=ABAT PE=1 SV=2	sp|P80147|GABT_PIG
gonads_contig_23229_P	0	CGI_10009471	NA	TRS85_HUMAN Protein TRS85 homolog OS=Homo sapiens GN=KIAA1012 PE=1 SV=1	sp|Q9Y2L5|TPPC8_HUMAN
gonads_contig_23768_N	0	CGI_10009285	GO:0004888; transmembrane receptor activity; Molecular Function GO:0004930; G-protein coupled receptor activity; Molecular Function GO:0007166; cell surface receptor linked signaling pathway; Biological Process GO:0007186; G-protein coupled receptor protein signaling pathway; Biological Process GO:0016020; membrane; Cellular Component	GP133_BOVIN Probable G-protein coupled receptor 133 OS=Bos taurus GN=GPR133 PE=2 SV=1	sp|Q5R5H4|PARL_PONAB
gonads_contig_253829_AS	0
gonads_contig_25603_P	0	CGI_10022073	GO:0005515; protein binding; Molecular Function GO:0005622; intracellular; Cellular Component GO:0008270; zinc ion binding; Molecular Function	TRIM9_BOVIN Tripartite motif-containing protein 9 OS=Bos taurus GN=TRIM9 PE=2 SV=1	sp|Q29RQ5|TRIM9_BOVIN
gonads_contig_256355_S	0
gonads_contig_263343_P	0	CGI_10011004	GO:0003700; sequence-specific DNA binding transcription factor activity; Molecular Function GO:0005634; nucleus; Cellular Component GO:0006355; regulation of transcription, DNA-dependent; Biological Process GO:0043565; sequence-specific DNA binding; Molecular Function	FOXL2_PIG Forkhead box protein L2 OS=Sus scrofa GN=FOXL2 PE=4 SV=1	sp|O88470|FOXL2_MOUSE
gonads_contig_264250_P	0	CGI_10024943	GO:0016884; carbon-nitrogen ligase activity, with glutamine as amido-N-donor; Molecular Function	QRSL1_XENLA Glutamyl-tRNA(Gln) amidotransferase subunit A homolog OS=Xenopus laevis GN=qrsl1 PE=2 SV=1	sp|Q8VD04|GRAP1_MOUSE
gonads_contig_265560_N	0	CGI_10025156	GO:0005515; protein binding; Molecular Function GO:0016021; integral to membrane; Cellular Component	JIP1_DROME JNK-interacting protein 1 OS=Drosophila melanogaster GN=Aplip1 PE=1 SV=2	sp|Q9R237|JIP1_RAT
gonads_contig_271102_P	0	CGI_10027416	GO:0005515; protein binding; Molecular Function	LIPB1_MOUSE Liprin-beta-1 OS=Mus musculus GN=Ppfibp1 PE=1 SV=3	sp|Q8ND30|LIPB2_HUMAN
gonads_contig_27617_P	0	CGI_10018757	GO:0005515; protein binding; Molecular Function GO:0005622; intracellular; Cellular Component GO:0008270; zinc ion binding; Molecular Function	RN207_HUMAN RING finger protein 207 OS=Homo sapiens GN=RNF207 PE=2 SV=2	sp|Q6ZRF8|RN207_HUMAN
gonads_contig_288475_S	0
gonads_contig_290901_AS	0
gonads_contig_291390_AS	0
gonads_contig_29270_S	0
gonads_contig_29764_N	0	CGI_10027514	GO:0004672; protein kinase activity; Molecular Function GO:0004674; protein serine/threonine kinase activity; Molecular Function GO:0005524; ATP binding; Molecular Function GO:0006468; protein phosphorylation; Biological Process	PRP4B_MOUSE Serine/threonine-protein kinase PRP4 homolog OS=Mus musculus GN=Prpf4b PE=1 SV=2	sp|Q5RKH1|PRP4B_RAT
gonads_contig_30141_AS	0
gonads_contig_301765_P	0	CGI_10004588	GO:0005622; intracellular; Cellular Component GO:0008270; zinc ion binding; Molecular Function	NOC_DROME Zinc finger protein Noc OS=Drosophila melanogaster GN=noc PE=1 SV=1	sp|Q24423|NOC_DROME
gonads_contig_30410_AS	0
gonads_contig_305295_AS	0
gonads_contig_30538_N	0	CGI_10006772	GO:0003676; nucleic acid binding; Molecular Function GO:0006397; mRNA processing; Biological Process	RBM25_HUMAN RNA-binding protein 25 OS=Homo sapiens GN=RBM25 PE=1 SV=3	sp|B2RY56|RBM25_MOUSE
gonads_contig_306274_N	0	CGI_10023698	NA	NA	sp|B1AK53|ESPN_HUMAN
gonads_contig_30734_AS	0
gonads_contig_31069_S	0
gonads_contig_317739_S	0
gonads_contig_319566_N	0	CGI_10012024	GO:0005488; binding; Molecular Function GO:0005515; protein binding; Molecular Function	UN45A_PONAB Protein unc-45 homolog A OS=Pongo abelii GN=UNC45A PE=2 SV=1	sp|Q99KD5|UN45A_MOUSE
gonads_contig_326856_P	0	CGI_10020691	NA	F16B1_BOVIN UPF0518 protein FAM160B1 OS=Bos taurus GN=FAM160B1 PE=2 SV=1	sp|A0JPG1|F16B1_XENLA
gonads_contig_32789_P	0	CGI_10015664	GO:0004672; protein kinase activity; Molecular Function GO:0004674; protein serine/threonine kinase activity; Molecular Function GO:0005509; calcium ion binding; Molecular Function GO:0005524; ATP binding; Molecular Function GO:0006468; protein phosphorylation; Biological Process GO:0007156; homophilic cell adhesion; Biological Process GO:0016020; membrane; Cellular Component	RET_HUMAN Proto-oncogene tyrosine-protein kinase receptor ret OS=Homo sapiens GN=RET PE=1 SV=3	sp|P35546|RET_MOUSE
gonads_contig_33328_N	0				sp|Q04900|MUC24_HUMAN
gonads_contig_346594_AS	0	CGI_10013131	GO:0003950; NAD+ ADP-ribosyltransferase activity; Molecular Function	PAR12_MOUSE Poly [ADP-ribose] polymerase 12 OS=Mus musculus GN=Parp12 PE=2 SV=2	sp|Q9UBC9|SPRR3_HUMAN
gonads_contig_347152_N	0	CGI_10021299	GO:0008152; metabolic process; Biological Process GO:0016491; oxidoreductase activity; Molecular Function GO:0055114; oxidation-reduction process; Biological Process	DHR11_CHICK Dehydrogenase/reductase SDR family member 11 OS=Gallus gallus GN=DHRS11 PE=2 SV=1	sp|Q71R50|DHR11_CHICK
gonads_contig_347632_N	0	CGI_10026985	GO:0005044; scavenger receptor activity; Molecular Function GO:0016020; membrane; Cellular Component	DMBT1_HUMAN Deleted in malignant brain tumors 1 protein OS=Homo sapiens GN=DMBT1 PE=1 SV=2	sp|Q9UGM3|DMBT1_HUMAN
gonads_contig_347840_N	0	CGI_10013953	GO:0016020; membrane; Cellular Component	NA
gonads_contig_347986_P	0	CGI_10019292	GO:0004672; protein kinase activity; Molecular Function GO:0004674; protein serine/threonine kinase activity; Molecular Function GO:0005515; protein binding; Molecular Function GO:0005524; ATP binding; Molecular Function GO:0006468; protein phosphorylation; Biological Process	MLTK_MOUSE Mitogen-activated protein kinase kinase kinase MLT OS=Mus musculus GN=Mltk PE=1 SV=1	sp|Q9ESL4|MLTK_MOUSE
gonads_contig_349197_N	0	CGI_10020995	NA	OTU5B_XENLA OTU domain-containing protein 5-B OS=Xenopus laevis GN=otud5-B PE=2 SV=1	sp|Q08BW0|OTU5A_DANRE
gonads_contig_349380_N	0	CGI_10012618	NA	GBAR_HUMAN Gamma1-adaptin brefeldin A resistance protein OS=Homo sapiens GN=C4orf16 PE=1 SV=1	sp|Q63HQ0|AP1AR_HUMAN
gonads_contig_350629_P	0	CGI_10022884	NA	CC023_MOUSE Uncharacterized protein C3orf23 homolog OS=Mus musculus GN=D9Ertd402e PE=2 SV=1	sp|Q66JZ4|CC023_MOUSE
gonads_contig_351144_N	0	CGI_10019822	GO:0004672; protein kinase activity; Molecular Function GO:0004674; protein serine/threonine kinase activity; Molecular Function GO:0005524; ATP binding; Molecular Function GO:0006468; protein phosphorylation; Biological Process GO:0007155; cell adhesion; Biological Process	DDR2_MOUSE Discoidin domain-containing receptor 2 OS=Mus musculus GN=Ddr2 PE=2 SV=2	sp|Q62371|DDR2_MOUSE
gonads_contig_35150_AS	0
gonads_contig_356366_P	0	CGI_10020691	NA	F16B1_BOVIN UPF0518 protein FAM160B1 OS=Bos taurus GN=FAM160B1 PE=2 SV=1	sp|A0JPG1|F16B1_XENLA
gonads_contig_356661_P	0	CGI_10004688	GO:0000166; nucleotide binding; Molecular Function GO:0005524; ATP binding; Molecular Function GO:0006810; transport; Biological Process GO:0016021; integral to membrane; Cellular Component GO:0016887; ATPase activity; Molecular Function GO:0017111; nucleoside-triphosphatase activity; Molecular Function GO:0042626; ATPase activity, coupled to transmembrane movement of substances; Molecular Functi…	MRP1_CANFA Multidrug resistance-associated protein 1 OS=Canis familiaris GN=ABCC1 PE=2 SV=1	sp|Q8HXQ5|MRP1_BOVIN
gonads_contig_357049_N	0	CGI_10008753	GO:0003700; sequence-specific DNA binding transcription factor activity; Molecular Function GO:0005634; nucleus; Cellular Component GO:0006355; regulation of transcription, DNA-dependent; Biological Process GO:0045449; regulation of transcription; Biological Process	TBX1_DANRE T-box transcription factor TBX1 OS=Danio rerio GN=tbx1 PE=2 SV=1	sp|Q3SA49|TBX1_XENTR
gonads_contig_361365_N	0	CGI_10009705	GO:0005515; protein binding; Molecular Function	OGT1_RAT UDP-N-acetylglucosamine--peptide N-acetylglucosaminyltransferase 110 kDa subunit OS=Rattus norvegicus GN=Ogt PE=1 SV=1	sp|O15294|OGT1_HUMAN
gonads_contig_362296_P	0				sp|P10401|POLY_DROME
gonads_contig_369330_N	0	CGI_10018871	GO:0005044; scavenger receptor activity; Molecular Function GO:0016020; membrane; Cellular Component	DMBT1_MOUSE Deleted in malignant brain tumors 1 protein OS=Mus musculus GN=Dmbt1 PE=1 SV=2	sp|Q9UGM3|DMBT1_HUMAN
gonads_contig_371875_P	0	CGI_10027301	NA	SAMD8_HUMAN Sphingomyelin synthase-related protein 1 OS=Homo sapiens GN=SAMD8 PE=2 SV=2	sp|Q96LT4|SAMD8_HUMAN
gonads_contig_377636_N	0	CGI_10022694	GO:0005515; protein binding; Molecular Function	MCTP1_HUMAN Multiple C2 and transmembrane domain-containing protein 1 OS=Homo sapiens GN=MCTP1 PE=2 SV=1	sp|Q6DN14|MCTP1_HUMAN
gonads_contig_37903_S	0
gonads_contig_38061_S	0
gonads_contig_380743_AS	0
gonads_contig_380843_S	0
gonads_contig_380914_P	0	CGI_10026668	GO:0008270; zinc ion binding; Molecular Function	ZDH23_MOUSE Probable palmitoyltransferase ZDHHC23 OS=Mus musculus GN=Zdhhc23 PE=2 SV=1	sp|Q76IC6|ZDH23_RAT
gonads_contig_381223_P	0	CGI_10013881	GO:0004222; metalloendopeptidase activity; Molecular Function GO:0005578; proteinaceous extracellular matrix; Cellular Component GO:0006508; proteolysis; Biological Process GO:0008233; peptidase activity; Molecular Function GO:0008237; metallopeptidase activity; Molecular Function GO:0008270; zinc ion binding; Molecular Function GO:0031012; extracellular matrix; Cellular Component	ATS7_HUMAN A disintegrin and metalloproteinase with thrombospondin motifs 7 OS=Homo sapiens GN=ADAMTS7 PE=1 SV=2	sp|Q9UKP4|ATS7_HUMAN
gonads_contig_381626_P	0	CGI_10015287	GO:0004672; protein kinase activity; Molecular Function GO:0004674; protein serine/threonine kinase activity; Molecular Function GO:0005524; ATP binding; Molecular Function GO:0006468; protein phosphorylation; Biological Process	ULK2_HUMAN Serine/threonine-protein kinase ULK2 OS=Homo sapiens GN=ULK2 PE=1 SV=2	sp|O70405|ULK1_MOUSE
gonads_contig_381953_P	0	CGI_10028648	GO:0003824; catalytic activity; Molecular Function GO:0004553; hydrolase activity, hydrolyzing O-glycosyl compounds; Molecular Function GO:0005975; carbohydrate metabolic process; Biological Process GO:0030246; carbohydrate binding; Molecular Function	GANAB_HUMAN Neutral alpha-glucosidase AB OS=Homo sapiens GN=GANAB PE=1 SV=3	sp|Q4R4N7|GANAB_MACFA
gonads_contig_38200_P	0	CGI_10016941	GO:0003924; GTPase activity; Molecular Function GO:0005525; GTP binding; Molecular Function GO:0005622; intracellular; Cellular Component GO:0006886; intracellular protein transport; Biological Process GO:0006913; nucleocytoplasmic transport; Biological Process GO:0007165; signal transduction; Biological Process GO:0007264; small GTPase mediated signal transduction; Biological Process GO:0015031;…	RAB5C_CANFA Ras-related protein Rab-5C OS=Canis familiaris GN=RAB5C PE=2 SV=1	sp|Q5ZHW4|RAB5B_CHICK
gonads_contig_382230_AS	0
gonads_contig_382864_P	0	CGI_10006511	GO:0000166; nucleotide binding; Molecular Function GO:0004812; aminoacyl-tRNA ligase activity; Molecular Function GO:0005524; ATP binding; Molecular Function GO:0005737; cytoplasm; Cellular Component GO:0006412; translation; Biological Process GO:0006418; tRNA aminoacylation for protein translation; Biological Process	SYHC_MOUSE Histidyl-tRNA synthetase, cytoplasmic OS=Mus musculus GN=Hars PE=2 SV=1	sp|P70076|SYHC_TAKRU
gonads_contig_38292_N	0	CGI_10013881	GO:0004222; metalloendopeptidase activity; Molecular Function GO:0005578; proteinaceous extracellular matrix; Cellular Component GO:0006508; proteolysis; Biological Process GO:0008233; peptidase activity; Molecular Function GO:0008237; metallopeptidase activity; Molecular Function GO:0008270; zinc ion binding; Molecular Function GO:0031012; extracellular matrix; Cellular Component	ATS7_HUMAN A disintegrin and metalloproteinase with thrombospondin motifs 7 OS=Homo sapiens GN=ADAMTS7 PE=1 SV=2	sp|Q9UKP4|ATS7_HUMAN
gonads_contig_38443_AS	0
gonads_contig_386461_P	0	CGI_10012525	GO:0003777; microtubule motor activity; Molecular Function GO:0005524; ATP binding; Molecular Function GO:0007018; microtubule-based movement; Biological Process	KIF12_MOUSE Kinesin-like protein KIF12 OS=Mus musculus GN=Kif12 PE=2 SV=1	sp|Q9D2Z8|KIF12_MOUSE
gonads_contig_38699_N	0	CGI_10026985	GO:0005044; scavenger receptor activity; Molecular Function GO:0016020; membrane; Cellular Component	DMBT1_HUMAN Deleted in malignant brain tumors 1 protein OS=Homo sapiens GN=DMBT1 PE=1 SV=2	sp|Q9UGM3|DMBT1_HUMAN
gonads_contig_387778_N	0	CGI_10009105	GO:0005198; structural molecule activity; Molecular Function GO:0005515; protein binding; Molecular Function GO:0007155; cell adhesion; Biological Process	VWDE_HUMAN von Willebrand factor D and EGF domain-containing protein OS=Homo sapiens GN=VWDE PE=2 SV=3	sp|Q4LDE5|SVEP1_HUMAN
gonads_contig_38981_P	0	CGI_10004588	GO:0005622; intracellular; Cellular Component GO:0008270; zinc ion binding; Molecular Function	NOC_DROME Zinc finger protein Noc OS=Drosophila melanogaster GN=noc PE=1 SV=1	sp|Q24423|NOC_DROME
gonads_contig_39010_P	0	CGI_10014209	GO:0005515; protein binding; Molecular Function	BTBD6_MOUSE BTB/POZ domain-containing protein 6 OS=Mus musculus GN=Btbd6 PE=2 SV=2	sp|Q2LE78|BTBD6_XENLA
gonads_contig_39100_S	0
gonads_contig_39297_N	0	CGI_10018652	GO:0005515; protein binding; Molecular Function	BTBDA_MOUSE BTB/POZ domain-containing protein 10 OS=Mus musculus GN=Btbd10 PE=1 SV=1	sp|Q5R585|BTBDA_PONAB
gonads_contig_393574_S	0
gonads_contig_393703_N	0	CGI_10022027	GO:0008152; metabolic process; Biological Process GO:0008415; acyltransferase activity; Molecular Function	ODO2_BOVIN Dihydrolipoyllysine-residue succinyltransferase component of 2-oxoglutarate dehydrogenase complex, mitochondrial OS=Bos taurus GN=DLST PE=1 SV=2	sp|Q90512|ODO2_TAKRU
gonads_contig_395069_N	0	CGI_10008284	GO:0005488; binding; Molecular Function GO:0005743; mitochondrial inner membrane; Cellular Component GO:0006810; transport; Biological Process GO:0016020; membrane; Cellular Component GO:0055085; transmembrane transport; Biological Process	DIC_HUMAN Mitochondrial dicarboxylate carrier OS=Homo sapiens GN=SLC25A10 PE=1 SV=2	sp|Q9QZD8|DIC_MOUSE
gonads_contig_396099_N	0	CGI_10007953	GO:0005044; scavenger receptor activity; Molecular Function GO:0016020; membrane; Cellular Component	DMBT1_HUMAN Deleted in malignant brain tumors 1 protein OS=Homo sapiens GN=DMBT1 PE=1 SV=2	sp|Q9UGM3|DMBT1_HUMAN
gonads_contig_39791_N	0	CGI_10008714	GO:0005515; protein binding; Molecular Function GO:0008152; metabolic process; Biological Process GO:0016491; oxidoreductase activity; Molecular Function GO:0055114; oxidation-reduction process; Biological Process	WWOX_CHICK WW domain-containing oxidoreductase OS=Gallus gallus GN=WWOX PE=2 SV=2	sp|Q9NZC7|WWOX_HUMAN
gonads_contig_403920_P	0	CGI_10012733	GO:0004553; hydrolase activity, hydrolyzing O-glycosyl compounds; Molecular Function GO:0005975; carbohydrate metabolic process; Biological Process	DIAC_MOUSE Di-N-acetylchitobiase OS=Mus musculus GN=Ctbs PE=2 SV=2	sp|Q8R242|DIAC_MOUSE
gonads_contig_40416_P	0	CGI_10018845	NA	POSTN_HUMAN Periostin OS=Homo sapiens GN=POSTN PE=1 SV=2	sp|O11780|BGH3_PIG
gonads_contig_40565_N	0	CGI_10016213	GO:0005515; protein binding; Molecular Function GO:0005525; GTP binding; Molecular Function GO:0005622; intracellular; Cellular Component GO:0007264; small GTPase mediated signal transduction; Biological Process	MFHA1_XENTR Malignant fibrous histiocytoma-amplified sequence 1 homolog OS=Xenopus tropicalis GN=mfhas1 PE=2 SV=1	sp|Q55E58|PATS1_DICDI
gonads_contig_405862_P	0	CGI_10026308	GO:0005515; protein binding; Molecular Function GO:0023034; intracellular signaling pathway; Biological Process	SOCS6_PONAB Suppressor of cytokine signaling 6 OS=Pongo abelii GN=SOCS6 PE=2 SV=1	sp|Q5RCM6|SOCS6_PONAB
gonads_contig_406397_AS	0
gonads_contig_40999_N	0				sp|Q9UR07|RTF23_SCHPO
gonads_contig_41029_N	0	CGI_10011829	NA	NA	sp|Q09575|YRD6_CAEEL
gonads_contig_410467_P	0	CGI_10016297	GO:0008152; metabolic process; Biological Process GO:0016491; oxidoreductase activity; Molecular Function GO:0055114; oxidation-reduction process; Biological Process	WWOX_CHICK WW domain-containing oxidoreductase OS=Gallus gallus GN=WWOX PE=2 SV=2	sp|Q9HBH5|RDH14_HUMAN
gonads_contig_411136_P	0	CGI_10013881	GO:0004222; metalloendopeptidase activity; Molecular Function GO:0005578; proteinaceous extracellular matrix; Cellular Component GO:0006508; proteolysis; Biological Process GO:0008233; peptidase activity; Molecular Function GO:0008237; metallopeptidase activity; Molecular Function GO:0008270; zinc ion binding; Molecular Function GO:0031012; extracellular matrix; Cellular Component	ATS7_HUMAN A disintegrin and metalloproteinase with thrombospondin motifs 7 OS=Homo sapiens GN=ADAMTS7 PE=1 SV=2	sp|Q9UKP4|ATS7_HUMAN
gonads_contig_413635_AS	0
gonads_contig_414995_P	0	CGI_10003373	GO:0004672; protein kinase activity; Molecular Function GO:0004674; protein serine/threonine kinase activity; Molecular Function GO:0004714; transmembrane receptor protein tyrosine kinase activity; Molecular Function GO:0005515; protein binding; Molecular Function GO:0005524; ATP binding; Molecular Function GO:0006468; protein phosphorylation; Biological Process GO:0007169; transmembrane receptor…	MIPR_LYMST Putative molluscan insulin-related peptide(s) receptor OS=Lymnaea stagnalis PE=2 SV=1	sp|P06213|INSR_HUMAN
gonads_contig_41683_N	0	CGI_10007567	GO:0004725; protein tyrosine phosphatase activity; Molecular Function GO:0006470; protein dephosphorylation; Biological Process GO:0016311; dephosphorylation; Biological Process GO:0016791; phosphatase activity; Molecular Function	PTPRM_MOUSE Receptor-type tyrosine-protein phosphatase mu OS=Mus musculus GN=Ptprm PE=2 SV=1	sp|P18052|PTPRA_MOUSE
gonads_contig_41783_S	0
gonads_contig_420784_P	0	CGI_10020805	GO:0004143; diacylglycerol kinase activity; Molecular Function GO:0007165; signal transduction; Biological Process GO:0007205; activation of protein kinase C activity by G-protein coupled receptor protein signaling pathway; Biological Process GO:0023034; intracellular signaling pathway; Biological Process	DGKQ_HUMAN Diacylglycerol kinase theta OS=Homo sapiens GN=DGKQ PE=1 SV=2	sp|Q6P5E8|DGKQ_MOUSE
gonads_contig_421016_P	0	CGI_10021640	GO:0009168; purine ribonucleoside monophosphate biosynthetic process; Biological Process GO:0019239; deaminase activity; Molecular Function	AMPD2_RAT AMP deaminase 2 OS=Rattus norvegicus GN=Ampd2 PE=2 SV=2	sp|Q9DBT5|AMPD2_MOUSE
gonads_contig_42275_P	0	CGI_10012444	GO:0003824; catalytic activity; Molecular Function GO:0006464; protein modification process; Biological Process GO:0008641; small protein activating enzyme activity; Molecular Function	UBA6_HUMAN Ubiquitin-like modifier-activating enzyme 6 OS=Homo sapiens GN=UBA6 PE=1 SV=1	sp|A0AVT1|UBA6_HUMAN
gonads_contig_425195_N	0	CGI_10026606	GO:0000785; chromatin; Cellular Component GO:0003682; chromatin binding; Molecular Function GO:0005634; nucleus; Cellular Component GO:0006333; chromatin assembly or disassembly; Biological Process	CBX8_MOUSE Chromobox protein homolog 8 OS=Mus musculus GN=Cbx8 PE=1 SV=1	sp|P30658|CBX2_MOUSE
gonads_contig_426955_N	0	CGI_10004772	GO:0005515; protein binding; Molecular Function	SNTG1_HUMAN Gamma-1-syntrophin OS=Homo sapiens GN=SNTG1 PE=1 SV=1	sp|Q9NSN8|SNTG1_HUMAN
gonads_contig_42793_S	0
gonads_contig_435307_N	0
gonads_contig_437551_P	0	CGI_10018871	GO:0005044; scavenger receptor activity; Molecular Function GO:0016020; membrane; Cellular Component	DMBT1_MOUSE Deleted in malignant brain tumors 1 protein OS=Mus musculus GN=Dmbt1 PE=1 SV=2	sp|Q9UGM3|DMBT1_HUMAN
gonads_contig_43756_N	0	CGI_10006588	GO:0006629; lipid metabolic process; Biological Process GO:0016290; palmitoyl-CoA hydrolase activity; Molecular Function	ACNT2_RAT Acyl-coenzyme A amino acid N-acyltransferase 2 OS=Rattus norvegicus GN=Acnat2 PE=2 SV=1	sp|Q91X34|BAAT_MOUSE
gonads_contig_438555_N	0	CGI_10003871	NA	F134C_MOUSE Protein FAM134C OS=Mus musculus GN=Fam134c PE=2 SV=1	sp|Q9CQV4|F134C_MOUSE
gonads_contig_439821_N	0	CGI_10025849	NA	GBRAP_RAT Gamma-aminobutyric acid receptor-associated protein OS=Rattus norvegicus GN=Gabarap PE=1 SV=1	sp|P60517|GBRAP_RAT
gonads_contig_441384_S	0
gonads_contig_441789_AS	0
gonads_contig_4530_N	0				sp|O21001|NU2M_BRALA
gonads_contig_455409_N	0	CGI_10016869	GO:0016021; integral to membrane; Cellular Component	NA
gonads_contig_459925_N	0	CGI_10017977	GO:0004176; ATP-dependent peptidase activity; Molecular Function GO:0005515; protein binding; Molecular Function GO:0006508; proteolysis; Biological Process	LONF1_HUMAN LON peptidase N-terminal domain and RING finger protein 1 OS=Homo sapiens GN=LONRF1 PE=2 SV=2	sp|Q17RB8|LONF1_HUMAN
gonads_contig_461642_N	0	CGI_10009705	GO:0005515; protein binding; Molecular Function	OGT1_RAT UDP-N-acetylglucosamine--peptide N-acetylglucosaminyltransferase 110 kDa subunit OS=Rattus norvegicus GN=Ogt PE=1 SV=1	sp|Q8CGY8|OGT1_MOUSE
gonads_contig_465744_P	0	CGI_10014348	GO:0004672; protein kinase activity; Molecular Function GO:0004674; protein serine/threonine kinase activity; Molecular Function GO:0005515; protein binding; Molecular Function GO:0005524; ATP binding; Molecular Function GO:0006468; protein phosphorylation; Biological Process	KPCD1_RAT Serine/threonine-protein kinase D1 OS=Rattus norvegicus GN=Prkd1 PE=1 SV=2	sp|Q9WTQ1|KPCD1_RAT
gonads_contig_466911_AS	0
gonads_contig_473937_P	0	CGI_10022253	GO:0003777; microtubule motor activity; Molecular Function GO:0005515; protein binding; Molecular Function GO:0005524; ATP binding; Molecular Function GO:0007018; microtubule-based movement; Biological Process	KIF1_DICDI Kinesin-related protein 1 OS=Dictyostelium discoideum GN=kif1 PE=1 SV=1	sp|Q9NGQ2|KIF1_DICDI
gonads_contig_474885_P	0	CGI_10024854	GO:0005515; protein binding; Molecular Function	YPG43_CAEEL Ig-like and fibronectin type-III domain-containing protein C25G4.10 OS=Caenorhabditis elegans GN=C25G4.10 PE=1 SV=3	sp|O18023|YPG43_CAEEL
gonads_contig_478702_N	0	CGI_10004536	GO:0005488; binding; Molecular Function GO:0008156; negative regulation of DNA replication; Biological Process	K0020_RAT Pumilio domain-containing protein KIAA0020 homolog OS=Rattus norvegicus PE=2 SV=1
gonads_contig_478799_P	0	CGI_10001109	NA	HEBP2_HUMAN Heme-binding protein 2 OS=Homo sapiens GN=HEBP2 PE=1 SV=1	sp|Q9Y5Z4|HEBP2_HUMAN
gonads_contig_48012_P	0	CGI_10016756	GO:0004888; transmembrane receptor activity; Molecular Function GO:0005515; protein binding; Molecular Function GO:0007165; signal transduction; Biological Process GO:0031224; intrinsic to membrane; Cellular Component GO:0045087; innate immune response; Biological Process	SARM1_DROME Sterile alpha and TIR motif-containing protein 1 OS=Drosophila melanogaster GN=Ect4 PE=2 SV=1	sp|Q6IDD9|SARM1_DROME
gonads_contig_485951_N	0	CGI_10016174	NA	JHD2C_HUMAN Probable JmjC domain-containing histone demethylation protein 2C OS=Homo sapiens GN=JMJD1C PE=1 SV=2	sp|Q15652|JHD2C_HUMAN
gonads_contig_48736_N	0	CGI_10004589	GO:0005622; intracellular; Cellular Component GO:0008270; zinc ion binding; Molecular Function	ZN503_XENTR Zinc finger protein 503 OS=Xenopus tropicalis GN=znf503 PE=2 SV=1	sp|Q24423|NOC_DROME
gonads_contig_488655_P	0	CGI_10005383	GO:0005515; protein binding; Molecular Function	GIPC1_RAT PDZ domain-containing protein GIPC1 OS=Rattus norvegicus GN=Gipc1 PE=1 SV=2	sp|Q1JQD4|GIPC2_BOVIN
gonads_contig_48947_P	0	CGI_10023132	GO:0008113; peptide-methionine-(S)-S-oxide reductase activity; Molecular Function GO:0055114; oxidation-reduction process; Biological Process	MSRB2_DANRE Methionine-R-sulfoxide reductase B2, mitochondrial OS=Danio rerio GN=msrb2 PE=2 SV=1	sp|Q6NW52|MSRB2_DANRE
gonads_contig_49275_P	0	CGI_10014473	GO:0003676; nucleic acid binding; Molecular Function GO:0004386; helicase activity; Molecular Function GO:0005524; ATP binding; Molecular Function GO:0008026; ATP-dependent helicase activity; Molecular Function	DDX5_MOUSE Probable ATP-dependent RNA helicase DDX5 OS=Mus musculus GN=Ddx5 PE=1 SV=1	sp|Q501J6|DDX17_MOUSE
gonads_contig_49923_S	0	CGI_10010582	GO:0005215; transporter activity; Molecular Function GO:0006810; transport; Biological Process GO:0016021; integral to membrane; Cellular Component GO:0055085; transmembrane transport; Biological Process	SV2C_RAT Synaptic vesicle glycoprotein 2C OS=Rattus norvegicus GN=Sv2c PE=1 SV=1	sp|P59235|NUP43_MOUSE
gonads_contig_50350_P	0	CGI_10002603	GO:0005488; binding; Molecular Function	SIL1_HUMAN Nucleotide exchange factor SIL1 OS=Homo sapiens GN=SIL1 PE=1 SV=1	sp|Q9H173|SIL1_HUMAN
gonads_contig_503538_P	0	CGI_10010163	GO:0003924; GTPase activity; Molecular Function GO:0005198; structural molecule activity; Molecular Function GO:0005525; GTP binding; Molecular Function GO:0005874; microtubule; Cellular Component GO:0007017; microtubule-based process; Biological Process GO:0007018; microtubule-based movement; Biological Process GO:0043234; protein complex; Cellular Component GO:0051258; protein polymerization; B…	TBB_PARLI Tubulin beta chain OS=Paracentrotus lividus PE=2 SV=1	sp|P18700|TBB_STRPU
gonads_contig_50925_N	0	CGI_10005133	GO:0003700; sequence-specific DNA binding transcription factor activity; Molecular Function GO:0005622; intracellular; Cellular Component GO:0006355; regulation of transcription, DNA-dependent; Biological Process GO:0008270; zinc ion binding; Molecular Function	IRF2_SIGHI Interferon regulatory factor 2 OS=Sigmodon hispidus GN=IRF2 PE=2 SV=1	sp|Q8R4E0|IRF2_SIGHI
gonads_contig_51755_P	0	CGI_10014124	GO:0004888; transmembrane receptor activity; Molecular Function GO:0005509; calcium ion binding; Molecular Function GO:0005515; protein binding; Molecular Function GO:0007596; blood coagulation; Biological Process GO:0016020; membrane; Cellular Component	MEGF6_RAT Multiple epidermal growth factor-like domains 6 OS=Rattus norvegicus GN=Megf6 PE=1 SV=1	sp|O75095|MEGF6_HUMAN
gonads_contig_52266_AS	0
gonads_contig_53048_N	0	CGI_10007953	GO:0005044; scavenger receptor activity; Molecular Function GO:0016020; membrane; Cellular Component	DMBT1_HUMAN Deleted in malignant brain tumors 1 protein OS=Homo sapiens GN=DMBT1 PE=1 SV=2	sp|Q86VB7|C163A_HUMAN
gonads_contig_53138_N	0	CGI_10003107	GO:0003677; DNA binding; Molecular Function GO:0003700; sequence-specific DNA binding transcription factor activity; Molecular Function GO:0003707; steroid hormone receptor activity; Molecular Function GO:0004879; ligand-dependent nuclear receptor activity; Molecular Function GO:0004887; thyroid hormone receptor activity; Molecular Function GO:0005634; nucleus; Cellular Component GO:0006355; regu…	E75BC_DROME Ecdysone-induced protein 75B, isoforms C/D OS=Drosophila melanogaster GN=Eip75B PE=2 SV=2	sp|P13055|E75BB_DROME
gonads_contig_55499_AS	0
gonads_contig_57970_P	0	CGI_10006738	GO:0005488; binding; Molecular Function	RIC8A_DANRE Synembryn-A OS=Danio rerio GN=ric8a PE=2 SV=1	sp|Q642H7|RIC8A_DANRE
gonads_contig_58238_S	0
gonads_contig_59327_P	0	CGI_10016215	GO:0005515; protein binding; Molecular Function	LFN1L_DANRE Leucine-rich repeat and fibronectin type III domain-containing protein 1-like protein OS=Danio rerio GN=lrfn1l PE=2 SV=1	sp|A4IGL7|PXDN_XENTR
gonads_contig_59768_P	0	CGI_10020691	NA	F16B1_BOVIN UPF0518 protein FAM160B1 OS=Bos taurus GN=FAM160B1 PE=2 SV=1	sp|A0JNG7|F16B1_BOVIN
gonads_contig_59796_S	0
gonads_contig_61849_P	0	CGI_10016784	GO:0003723; RNA binding; Molecular Function GO:0006396; RNA processing; Biological Process	SFRS8_HUMAN Splicing factor, arginine/serine-rich 8 OS=Homo sapiens GN=SFRS8 PE=1 SV=2	sp|Q12872|SFSWA_HUMAN
gonads_contig_62435_P	0	CGI_10008106	GO:0000166; nucleotide binding; Molecular Function GO:0005524; ATP binding; Molecular Function GO:0006810; transport; Biological Process GO:0016021; integral to membrane; Cellular Component GO:0016887; ATPase activity; Molecular Function GO:0017111; nucleoside-triphosphatase activity; Molecular Function GO:0042626; ATPase activity, coupled to transmembrane movement of substances; Molecular Functi…	MRP1_RAT Multidrug resistance-associated protein 1 OS=Rattus norvegicus GN=Abcc1 PE=1 SV=2	sp|Q8HXQ5|MRP1_BOVIN
gonads_contig_63694_S	0
gonads_contig_64690_P	0	CGI_10007953	GO:0005044; scavenger receptor activity; Molecular Function GO:0016020; membrane; Cellular Component	DMBT1_HUMAN Deleted in malignant brain tumors 1 protein OS=Homo sapiens GN=DMBT1 PE=1 SV=2	sp|Q9UGM3|DMBT1_HUMAN
gonads_contig_66143_P	0	CGI_10014185	GO:0016020; membrane; Cellular Component	NA
gonads_contig_66895_S	0
gonads_contig_68671_S	0
gonads_contig_68996_AS	0
gonads_contig_70476_AS	0	CGI_10020954	GO:0003824; catalytic activity; Molecular Function GO:0004114; 3',5'-cyclic-nucleotide phosphodiesterase activity; Molecular Function GO:0005515; protein binding; Molecular Function GO:0007165; signal transduction; Biological Process GO:0008081; phosphoric diester hydrolase activity; Molecular Function	PDE11_RAT Dual 3',5'-cyclic-AMP and -GMP phosphodiesterase 11A OS=Rattus norvegicus GN=Pde11a PE=1 SV=1	sp|P09848|LPH_HUMAN
gonads_contig_70744_P	0	CGI_10019507	GO:0005509; calcium ion binding; Molecular Function GO:0005515; protein binding; Molecular Function	SVEP1_MOUSE Sushi, von Willebrand factor type A, EGF and pentraxin domain-containing protein 1 OS=Mus musculus GN=Svep1 PE=1 SV=1	sp|P27113|LYAM2_RABIT
gonads_contig_72956_P	0	CGI_10021998	GO:0003774; motor activity; Molecular Function GO:0005515; protein binding; Molecular Function GO:0005524; ATP binding; Molecular Function GO:0016459; myosin complex; Cellular Component	MYO3B_MOUSE Myosin-IIIB OS=Mus musculus GN=Myo3b PE=2 SV=2	sp|Q1EG27|MYO3B_MOUSE
gonads_contig_74586_AS	0
gonads_contig_74753_S	0
gonads_contig_75093_P	0	CGI_10024339	NA	NA	sp|P21249|ANT1_ONCVO
gonads_contig_75524_AS	0
gonads_contig_75961_N	0	CGI_10008697	GO:0003677; DNA binding; Molecular Function GO:0005515; protein binding; Molecular Function GO:0005634; nucleus; Cellular Component GO:0008270; zinc ion binding; Molecular Function	BAZ2B_HUMAN Bromodomain adjacent to zinc finger domain protein 2B OS=Homo sapiens GN=BAZ2B PE=1 SV=3	sp|Q9UIF8|BAZ2B_HUMAN
gonads_contig_76557_P	0	CGI_10024692	GO:0003677; DNA binding; Molecular Function GO:0003700; sequence-specific DNA binding transcription factor activity; Molecular Function GO:0003707; steroid hormone receptor activity; Molecular Function GO:0004879; ligand-dependent nuclear receptor activity; Molecular Function GO:0005634; nucleus; Cellular Component GO:0006355; regulation of transcription, DNA-dependent; Biological Process GO:0008…	RORB_RAT Nuclear receptor ROR-beta OS=Rattus norvegicus GN=Rorb PE=1 SV=3
gonads_contig_77351_AS	0
gonads_contig_7854_P	0	CGI_10016784	GO:0003723; RNA binding; Molecular Function GO:0006396; RNA processing; Biological Process	SFRS8_HUMAN Splicing factor, arginine/serine-rich 8 OS=Homo sapiens GN=SFRS8 PE=1 SV=2	sp|D3ZTQ1|SFSWA_RAT
gonads_contig_7950_P	0	CGI_10015825	GO:0000166; nucleotide binding; Molecular Function GO:0003677; DNA binding; Molecular Function GO:0005524; ATP binding; Molecular Function GO:0006260; DNA replication; Biological Process GO:0006270; DNA-dependent DNA replication initiation; Biological Process GO:0017111; nucleoside-triphosphatase activity; Molecular Function	MCM4_XENTR DNA replication licensing factor mcm4 OS=Xenopus tropicalis GN=mcm4 PE=2 SV=1	sp|Q6GL41|MCM4_XENTR
gonads_contig_87280_P	0	CGI_10022847	NA	NA
gonads_contig_87806_N	0	CGI_10007708	GO:0003677; DNA binding; Molecular Function GO:0003700; sequence-specific DNA binding transcription factor activity; Molecular Function GO:0003707; steroid hormone receptor activity; Molecular Function GO:0004879; ligand-dependent nuclear receptor activity; Molecular Function GO:0005634; nucleus; Cellular Component GO:0006355; regulation of transcription, DNA-dependent; Biological Process GO:0008…	RORB_MOUSE Nuclear receptor ROR-beta OS=Mus musculus GN=Rorb PE=2 SV=3	sp|P41830|CNR14_CAEEL
gonads_contig_89149_S	0
gonads_contig_92060_P	0	CGI_10012754	GO:0016021; integral to membrane; Cellular Component	MACOI_MOUSE Macoilin OS=Mus musculus GN=Tmem57 PE=2 SV=1	sp|Q2TLZ2|MACOI_PIG
gonads_contig_93314_S	0
gonads_contig_93334_S	0
gonads_contig_94101_P	0	CGI_10013928	GO:0004748; ribonucleoside-diphosphate reductase activity; Molecular Function GO:0009186; deoxyribonucleoside diphosphate metabolic process; Biological Process GO:0016491; oxidoreductase activity; Molecular Function GO:0046914; transition metal ion binding; Molecular Function GO:0055114; oxidation-reduction process; Biological Process	RIR2_SPISO Ribonucleoside-diphosphate reductase small chain OS=Spisula solidissima PE=2 SV=2	sp|P07201|RIR2_SPISO
gonads_contig_94859_AS	0
gonads_contig_95524_P	0	CGI_10012330	GO:0003924; GTPase activity; Molecular Function GO:0005198; structural molecule activity; Molecular Function GO:0005525; GTP binding; Molecular Function GO:0005874; microtubule; Cellular Component GO:0007017; microtubule-based process; Biological Process GO:0007018; microtubule-based movement; Biological Process GO:0043234; protein complex; Cellular Component GO:0051258; protein polymerization; B…	TBB_PARLI Tubulin beta chain OS=Paracentrotus lividus PE=2 SV=1	sp|Q4QRB4|TBB3_RAT
gonads_contig_95625_S	0
gonads_contig_96505_P	0	CGI_10017612	GO:0004602; glutathione peroxidase activity; Molecular Function GO:0006979; response to oxidative stress; Biological Process GO:0055114; oxidation-reduction process; Biological Process	GPX1_PIG Glutathione peroxidase 1 OS=Sus scrofa GN=GPX1 PE=2 SV=2	sp|Q4AEH7|GPX2_CEBAP
gonads_contig_9986_N	0	CGI_10014245	NA	NA	sp|O60494|CUBN_HUMAN
gonads_contig_11227_P	0.170071	CGI_10011004	GO:0003700; sequence-specific DNA binding transcription factor activity; Molecular Function GO:0005634; nucleus; Cellular Component GO:0006355; regulation of transcription, DNA-dependent; Biological Process GO:0043565; sequence-specific DNA binding; Molecular Function	FOXL2_PIG Forkhead box protein L2 OS=Sus scrofa GN=FOXL2 PE=4 SV=1	sp|O88470|FOXL2_MOUSE
gonads_contig_121562_P	0.170071	CGI_10013307	NA	FA76A_CHICK Protein FAM76A OS=Gallus gallus GN=FAM76A PE=2 SV=1	sp|Q922G2|FA76A_MOUSE
gonads_contig_127230_AS	0.170071
gonads_contig_128465_AS	0.170071
gonads_contig_130161_S	0.170071
gonads_contig_134796_N	0.170071	CGI_10005457	GO:0005488; binding; Molecular Function GO:0005515; protein binding; Molecular Function GO:0005634; nucleus; Cellular Component GO:0005643; nuclear pore; Cellular Component GO:0005737; cytoplasm; Cellular Component GO:0006606; protein import into nucleus; Biological Process GO:0006886; intracellular protein transport; Biological Process GO:0008565; protein transporter activity; Molecular Function	IMA3_MOUSE Importin subunit alpha-3 OS=Mus musculus GN=Kpna3 PE=1 SV=1	sp|O35343|IMA4_MOUSE
gonads_contig_138366_S	0.170071
gonads_contig_141974_AS	0.170071
gonads_contig_15084_N	0.170071	CGI_10012663	NA	LSM12_PONAB Protein LSM12 homolog OS=Pongo abelii GN=LSM12 PE=2 SV=1	sp|Q5RAT5|LSM12_PONAB
gonads_contig_173550_P	0.170071	CGI_10024635	GO:0003824; catalytic activity; Molecular Function GO:0004114; 3',5'-cyclic-nucleotide phosphodiesterase activity; Molecular Function GO:0007165; signal transduction; Biological Process GO:0008081; phosphoric diester hydrolase activity; Molecular Function	PDE9A_MOUSE High affinity cGMP-specific 3',5'-cyclic phosphodiesterase 9A OS=Mus musculus GN=Pde9a PE=2 SV=1	sp|O70628|PDE9A_MOUSE
gonads_contig_181790_N	0.170071
gonads_contig_18300_S	0.170071
gonads_contig_187905_N	0.170071	CGI_10009799	GO:0008270; zinc ion binding; Molecular Function	MARH2_MOUSE E3 ubiquitin-protein ligase MARCH2 OS=Mus musculus GN=March2 PE=2 SV=1	sp|Q99M02|MARH2_MOUSE
gonads_contig_20764_P	0.170071
gonads_contig_224745_N	0.170071	CGI_10027179	GO:0003913; DNA photolyase activity; Molecular Function GO:0006281; DNA repair; Biological Process	PHR_POTTR Deoxyribodipyrimidine photo-lyase OS=Potorous tridactylus GN=PHR PE=2 SV=1	sp|Q28811|PHR_POTTR
gonads_contig_234150_N	0.170071	CGI_10007248	GO:0007165; signal transduction; Biological Process GO:0008093; cytoskeletal adaptor activity; Molecular Function GO:0017124; SH3 domain binding; Molecular Function GO:0046847; filopodium assembly; Biological Process	MTSS1_HUMAN Metastasis suppressor protein 1 OS=Homo sapiens GN=MTSS1 PE=1 SV=2
gonads_contig_234887_S	0.170071
gonads_contig_238025_AS	0.170071
gonads_contig_250326_N	0.170071	CGI_10003959	GO:0005515; protein binding; Molecular Function	NUMB_DROME Protein numb OS=Drosophila melanogaster GN=numb PE=1 SV=2	sp|P16554|NUMB_DROME
gonads_contig_258078_AS	0.170071
gonads_contig_272512_N	0.170071	CGI_10026427	NA	DTWD2_MOUSE DTW domain-containing protein 2 OS=Mus musculus GN=Dtwd2 PE=2 SV=1	sp|Q9D0U1|DTWD2_MOUSE
gonads_contig_288790_S	0.170071
gonads_contig_290492_S	0.170071
gonads_contig_291531_N	0.170071				sp|Q9BRT2|CF125_HUMAN
gonads_contig_309662_N	0.170071	CGI_10019330	NA	SRBD1_HUMAN S1 RNA-binding domain-containing protein 1 OS=Homo sapiens GN=SRBD1 PE=1 SV=2	sp|Q6TEQ0|EEPD1_DANRE
gonads_contig_31013_P	0.170071	CGI_10022253	GO:0003777; microtubule motor activity; Molecular Function GO:0005515; protein binding; Molecular Function GO:0005524; ATP binding; Molecular Function GO:0007018; microtubule-based movement; Biological Process	KIF1_DICDI Kinesin-related protein 1 OS=Dictyostelium discoideum GN=kif1 PE=1 SV=1	sp|Q17BU3|KIF1A_AEDAE
gonads_contig_311860_P	0.170071	CGI_10002603	GO:0005488; binding; Molecular Function	SIL1_HUMAN Nucleotide exchange factor SIL1 OS=Homo sapiens GN=SIL1 PE=1 SV=1	sp|Q6P6S4|SIL1_RAT
gonads_contig_312579_AS	0.170071
gonads_contig_32985_AS	0.170071
gonads_contig_331317_P	0.170071	CGI_10020777	GO:0008270; zinc ion binding; Molecular Function	ZFN2B_HUMAN AN1-type zinc finger protein 2B OS=Homo sapiens GN=ZFAND2B PE=1 SV=1	sp|Q5R966|ZFN2A_PONAB
gonads_contig_340361_N	0.170071	CGI_10020735	GO:0006629; lipid metabolic process; Biological Process GO:0016788; hydrolase activity, acting on ester bonds; Molecular Function	IAH1_RAT Isoamyl acetate-hydrolyzing esterase 1 homolog OS=Rattus norvegicus GN=Iah1 PE=2 SV=2	sp|Q9DB29|IAH1_MOUSE
gonads_contig_345579_S	0.170071
gonads_contig_345779_N	0.170071	CGI_10025280	GO:0005089; Rho guanyl-nucleotide exchange factor activity; Molecular Function GO:0005515; protein binding; Molecular Function GO:0005622; intracellular; Cellular Component GO:0005737; cytoplasm; Cellular Component GO:0035023; regulation of Rho protein signal transduction; Biological Process	DNMBP_HUMAN Dynamin-binding protein OS=Homo sapiens GN=DNMBP PE=1 SV=1
gonads_contig_346449_P	0.170071	CGI_10024126	GO:0005515; protein binding; Molecular Function	HMCN1_HUMAN Hemicentin-1 OS=Homo sapiens GN=HMCN1 PE=1 SV=2
gonads_contig_349740_P	0.170071	CGI_10013002	NA	NA
gonads_contig_352122_P	0.170071	CGI_10009972	GO:0003677; DNA binding; Molecular Function GO:0005622; intracellular; Cellular Component GO:0008270; zinc ion binding; Molecular Function	ZN235_HUMAN Zinc finger protein 235 OS=Homo sapiens GN=ZNF235 PE=2 SV=3	sp|Q9NV72|ZN701_HUMAN
gonads_contig_354074_N	0.170071				sp|P55199|ELL_HUMAN
gonads_contig_355584_P	0.170071	CGI_10022210	GO:0005622; intracellular; Cellular Component GO:0008270; zinc ion binding; Molecular Function	ZUFSP_BOVIN Zinc finger with UFM1-specific peptidase domain protein OS=Bos taurus GN=ZUFSP PE=2 SV=1
gonads_contig_35681_N	0.170071	CGI_10017521	GO:0004672; protein kinase activity; Molecular Function GO:0004674; protein serine/threonine kinase activity; Molecular Function GO:0005524; ATP binding; Molecular Function GO:0006468; protein phosphorylation; Biological Process	LATS1_HUMAN Serine/threonine-protein kinase LATS1 OS=Homo sapiens GN=LATS1 PE=1 SV=1	sp|Q8BYR2|LATS1_MOUSE
gonads_contig_359311_P	0.170071				sp|Q8C996|TM163_MOUSE
gonads_contig_361946_P	0.170071	CGI_10016219	GO:0005515; protein binding; Molecular Function GO:0009058; biosynthetic process; Biological Process GO:0016779; nucleotidyltransferase activity; Molecular Function	PCY1B_HUMAN Choline-phosphate cytidylyltransferase B OS=Homo sapiens GN=PCYT1B PE=1 SV=1	sp|Q9QZC4|PCY1B_RAT
gonads_contig_368078_N	0.170071	CGI_10026985	GO:0005044; scavenger receptor activity; Molecular Function GO:0016020; membrane; Cellular Component	DMBT1_HUMAN Deleted in malignant brain tumors 1 protein OS=Homo sapiens GN=DMBT1 PE=1 SV=2	sp|Q5G271|NETR_PANTR
gonads_contig_368490_N	0.170071	CGI_10026229	GO:0005215; transporter activity; Molecular Function GO:0005488; binding; Molecular Function GO:0006810; transport; Biological Process GO:0008289; lipid binding; Molecular Function	APOD_MOUSE Apolipoprotein D OS=Mus musculus GN=Apod PE=2 SV=1	sp|P37153|APOD_RABIT
gonads_contig_37870_N	0.170071	CGI_10022253	GO:0003777; microtubule motor activity; Molecular Function GO:0005515; protein binding; Molecular Function GO:0005524; ATP binding; Molecular Function GO:0007018; microtubule-based movement; Biological Process	KIF1_DICDI Kinesin-related protein 1 OS=Dictyostelium discoideum GN=kif1 PE=1 SV=1	sp|Q9NGQ2|KIF1_DICDI
gonads_contig_380465_N	0.170071	CGI_10005762	NA	CRJ1C_TRICY Crystallin J1C OS=Tripedalia cystophora PE=1 SV=1	sp|Q03442|CRJ1A_TRICY
gonads_contig_38413_S	0.170071
gonads_contig_384453_N	0.170071	CGI_10010965	GO:0003924; GTPase activity; Molecular Function GO:0005525; GTP binding; Molecular Function	EFGM_CULQU Elongation factor G, mitochondrial OS=Culex quinquefasciatus GN=CPIJ005834 PE=3 SV=1	sp|B4KKD5|EFGM_DROMO
gonads_contig_385531_AS	0.170071
gonads_contig_388568_N	0.170071	CGI_10025926	GO:0005524; ATP binding; Molecular Function	ATAD5_MOUSE ATPase family AAA domain-containing protein 5 OS=Mus musculus GN=Atad5 PE=1 SV=1	sp|Q7T0T2|LTR3B_XENLA
gonads_contig_413823_S	0.170071	CGI_10017012	GO:0003723; RNA binding; Molecular Function GO:0003743; translation initiation factor activity; Molecular Function GO:0005737; cytoplasm; Cellular Component GO:0006413; translational initiation; Biological Process	CK068_DANRE UPF0696 protein C11orf68 homolog OS=Danio rerio GN=P5436 PE=2 SV=1	sp|Q6NWH0|CK068_DANRE
gonads_contig_41754_N	0.170071	CGI_10001253	NA	BIG3_HUMAN Brefeldin A-inhibited guanine nucleotide-exchange protein 3 OS=Homo sapiens GN=ARFGEF3 PE=1 SV=3	sp|Q3UGY8|BIG3_MOUSE
gonads_contig_417542_P	0.170071	CGI_10004574	GO:0003676; nucleic acid binding; Molecular Function GO:0003677; DNA binding; Molecular Function GO:0004386; helicase activity; Molecular Function GO:0005524; ATP binding; Molecular Function	ERCC6_HUMAN DNA excision repair protein ERCC-6 OS=Homo sapiens GN=ERCC6 PE=1 SV=1	sp|Q03468|ERCC6_HUMAN
gonads_contig_420051_S	0.170071
gonads_contig_422534_P	0.170071	CGI_10000075	GO:0005875; microtubule associated complex; Cellular Component GO:0007017; microtubule-based process; Biological Process	DYL2_RAT Dynein light chain 2, cytoplasmic OS=Rattus norvegicus GN=Dynll2 PE=1 SV=1	sp|Q78P75|DYL2_RAT
gonads_contig_425181_N	0.170071	CGI_10013544	GO:0016881; acid-amino acid ligase activity; Molecular Function GO:0043687; post-translational protein modification; Biological Process	HGNAT_HUMAN Heparan-alpha-glucosaminide N-acetyltransferase OS=Homo sapiens GN=HGSNAT PE=1 SV=2	sp|Q6ZPJ3|UBE2O_MOUSE
gonads_contig_429276_N	0.170071	CGI_10010254	GO:0005622; intracellular; Cellular Component GO:0007165; signal transduction; Biological Process	RHG18_MOUSE Rho GTPase-activating protein 18 OS=Mus musculus GN=Arhgap18 PE=2 SV=1	sp|Q8K0Q5|RHG18_MOUSE
gonads_contig_450451_P	0.170071	CGI_10019482	GO:0005515; protein binding; Molecular Function GO:0008270; zinc ion binding; Molecular Function	BRPF1_HUMAN Peregrin OS=Homo sapiens GN=BRPF1 PE=1 SV=2	sp|P55201|BRPF1_HUMAN
gonads_contig_451586_S	0.170071
gonads_contig_463154_AS	0.170071	CGI_10010378	GO:0005515; protein binding; Molecular Function	KI67_HUMAN Antigen KI-67 OS=Homo sapiens GN=MKI67 PE=1 SV=2	sp|Q8LPG9|IQD14_ARATH
gonads_contig_474366_P	0.170071	CGI_10027024	GO:0003824; catalytic activity; Molecular Function GO:0004674; protein serine/threonine kinase activity; Molecular Function GO:0005524; ATP binding; Molecular Function	RIOK3_MOUSE Serine/threonine-protein kinase RIO3 OS=Mus musculus GN=Riok3 PE=2 SV=2	sp|O14730|RIOK3_HUMAN
gonads_contig_479692_N	0.170071	CGI_10006511	GO:0000166; nucleotide binding; Molecular Function GO:0004812; aminoacyl-tRNA ligase activity; Molecular Function GO:0005524; ATP binding; Molecular Function GO:0005737; cytoplasm; Cellular Component GO:0006412; translation; Biological Process GO:0006418; tRNA aminoacylation for protein translation; Biological Process	SYHC_MOUSE Histidyl-tRNA synthetase, cytoplasmic OS=Mus musculus GN=Hars PE=2 SV=1	sp|P70076|SYHC_TAKRU
gonads_contig_481679_AS	0.170071
gonads_contig_486208_N	0.170071	CGI_10014473	GO:0003676; nucleic acid binding; Molecular Function GO:0004386; helicase activity; Molecular Function GO:0005524; ATP binding; Molecular Function GO:0008026; ATP-dependent helicase activity; Molecular Function	DDX5_MOUSE Probable ATP-dependent RNA helicase DDX5 OS=Mus musculus GN=Ddx5 PE=1 SV=1	sp|Q501J6|DDX17_MOUSE
gonads_contig_486692_N	0.170071	CGI_10021073	GO:0005515; protein binding; Molecular Function	MEGF6_HUMAN Multiple epidermal growth factor-like domains 6 OS=Homo sapiens GN=MEGF6 PE=2 SV=4	sp|P41951|PQN25_CAEEL
gonads_contig_499331_S	0.170071
gonads_contig_50036_N	0.170071	CGI_10013599	GO:0003676; nucleic acid binding; Molecular Function	U1SBP_DANRE U11/U12 small nuclear ribonucleoprotein 35 kDa protein OS=Danio rerio GN=snrnp35 PE=2 SV=1	sp|Q05AT9|U1SBP_XENLA
gonads_contig_503522_AS	0.170071
gonads_contig_52987_P	0.170071	CGI_10018119	GO:0006508; proteolysis; Biological Process GO:0008233; peptidase activity; Molecular Function	NCLN_DANRE Nicalin-1 OS=Danio rerio GN=ncl1 PE=2 SV=1	sp|Q6NZ07|NCLN_DANRE
gonads_contig_53399_P	0.170071	CGI_10001604	GO:0004672; protein kinase activity; Molecular Function GO:0004674; protein serine/threonine kinase activity; Molecular Function GO:0004703; G-protein coupled receptor kinase activity; Molecular Function GO:0004871; signal transducer activity; Molecular Function GO:0005524; ATP binding; Molecular Function GO:0006468; protein phosphorylation; Biological Process GO:0007165; signal transduction; Bio…	GRK5_BOVIN G protein-coupled receptor kinase 5 OS=Bos taurus GN=GRK5 PE=2 SV=1	sp|P34947|GRK5_HUMAN
gonads_contig_63108_P	0.170071	CGI_10020735	GO:0006629; lipid metabolic process; Biological Process GO:0016788; hydrolase activity, acting on ester bonds; Molecular Function	IAH1_RAT Isoamyl acetate-hydrolyzing esterase 1 homolog OS=Rattus norvegicus GN=Iah1 PE=2 SV=2	sp|Q9DB29|IAH1_MOUSE
gonads_contig_63303_AS	0.170071
gonads_contig_64463_N	0.170071	CGI_10019609	GO:0003676; nucleic acid binding; Molecular Function	TADBP_HUMAN TAR DNA-binding protein 43 OS=Homo sapiens GN=TARDBP PE=1 SV=1	sp|Q921F2|TADBP_MOUSE
gonads_contig_65274_N	0.170071	CGI_10011266	GO:0005515; protein binding; Molecular Function	YQJG_ECOLI Uncharacterized protein yqjG OS=Escherichia coli (strain K12) GN=yqjG PE=3 SV=1	sp|P42620|YQJG_ECOLI
gonads_contig_65799_N	0.170071	CGI_10017977	GO:0004176; ATP-dependent peptidase activity; Molecular Function GO:0005515; protein binding; Molecular Function GO:0006508; proteolysis; Biological Process	LONF1_HUMAN LON peptidase N-terminal domain and RING finger protein 1 OS=Homo sapiens GN=LONRF1 PE=2 SV=2	sp|Q17RB8|LONF1_HUMAN
gonads_contig_66412_P	0.170071	CGI_10007057	GO:0003824; catalytic activity; Molecular Function GO:0005524; ATP binding; Molecular Function GO:0006464; protein modification process; Biological Process GO:0008641; small protein activating enzyme activity; Molecular Function	UBA1_RABIT Ubiquitin-like modifier-activating enzyme 1 OS=Oryctolagus cuniculus GN=UBA1 PE=2 SV=1	sp|Q8C7R4|UBA6_MOUSE
gonads_contig_68199_P	0.170071	CGI_10018638	GO:0000166; nucleotide binding; Molecular Function GO:0004812; aminoacyl-tRNA ligase activity; Molecular Function GO:0004825; methionine-tRNA ligase activity; Molecular Function GO:0005515; protein binding; Molecular Function GO:0005524; ATP binding; Molecular Function GO:0005737; cytoplasm; Cellular Component GO:0006412; translation; Biological Process GO:0006418; tRNA aminoacylation for protein…	SYMM_HUMAN Methionyl-tRNA synthetase, mitochondrial OS=Homo sapiens GN=MARS2 PE=1 SV=2	sp|Q90YI3|SYMM_TAKRU
gonads_contig_74349_N	0.170071	CGI_10020484	NA	MLP3C_HUMAN Microtubule-associated proteins 1A/1B light chain 3C OS=Homo sapiens GN=MAP1LC3C PE=1 SV=1	sp|Q9BXW4|MLP3C_HUMAN
gonads_contig_74929_N	0.170071	CGI_10015692	GO:0003913; DNA photolyase activity; Molecular Function GO:0006281; DNA repair; Biological Process	CRY2_ARATH Cryptochrome-2 OS=Arabidopsis thaliana GN=CRY2 PE=1 SV=2	sp|Q43125|CRY1_ARATH
gonads_contig_7852_P	0.170071	CGI_10010964	GO:0003676; nucleic acid binding; Molecular Function GO:0008168; methyltransferase activity; Molecular Function GO:0032259; methylation; Biological Process	RRMJ1_HUMAN Putative ribosomal RNA methyltransferase 1 OS=Homo sapiens GN=FTSJ1 PE=1 SV=2	sp|Q9UET6|RRMJ1_HUMAN
gonads_contig_92178_P	0.170071	CGI_10027347	GO:0005198; structural molecule activity; Molecular Function GO:0005515; protein binding; Molecular Function GO:0006886; intracellular protein transport; Biological Process GO:0016192; vesicle-mediated transport; Biological Process GO:0030117; membrane coat; Cellular Component GO:0030126; COPI vesicle coat; Cellular Component	COPA_BOVIN Coatomer subunit alpha OS=Bos taurus GN=COPA PE=1 SV=1	sp|P53621|COPA_HUMAN
gonads_contig_103202_S	0.231701
gonads_contig_104459_P	0.231701	CGI_10021299	GO:0008152; metabolic process; Biological Process GO:0016491; oxidoreductase activity; Molecular Function GO:0055114; oxidation-reduction process; Biological Process	DHR11_CHICK Dehydrogenase/reductase SDR family member 11 OS=Gallus gallus GN=DHRS11 PE=2 SV=1	sp|Q71R50|DHR11_CHICK
gonads_contig_104499_P	0.231701	CGI_10024594	GO:0006662; glycerol ether metabolic process; Biological Process GO:0009055; electron carrier activity; Molecular Function GO:0015035; protein disulfide oxidoreductase activity; Molecular Function GO:0045454; cell redox homeostasis; Biological Process	TXNL1_HUMAN Thioredoxin-like protein 1 OS=Homo sapiens GN=TXNL1 PE=1 SV=3	sp|Q5R9M3|THIO_PONAB
gonads_contig_113833_P	0.231701				sp|Q6PBQ2|CHMP7_DANRE
gonads_contig_114448_S	0.231701
gonads_contig_11635_S	0.231701
gonads_contig_119744_P	0.231701	CGI_10014473	GO:0003676; nucleic acid binding; Molecular Function GO:0004386; helicase activity; Molecular Function GO:0005524; ATP binding; Molecular Function GO:0008026; ATP-dependent helicase activity; Molecular Function	DDX5_MOUSE Probable ATP-dependent RNA helicase DDX5 OS=Mus musculus GN=Ddx5 PE=1 SV=1	sp|Q1DP69|DBP2_COCIM
gonads_contig_121626_P	0.231701	CGI_10008478	GO:0003824; catalytic activity; Molecular Function	PPM1D_HUMAN Protein phosphatase 1D OS=Homo sapiens GN=PPM1D PE=1 SV=1	sp|Q9QZ67|PPM1D_MOUSE
gonads_contig_127247_P	0.231701	CGI_10014459	GO:0008060; ARF GTPase activator activity; Molecular Function GO:0008270; zinc ion binding; Molecular Function GO:0032312; regulation of ARF GTPase activity; Biological Process	SMAP2_MOUSE Stromal membrane-associated protein 2 OS=Mus musculus GN=Smap2 PE=1 SV=1	sp|Q91VZ6|SMAP1_MOUSE
gonads_contig_128329_P	0.231701
gonads_contig_129869_N	0.231701	CGI_10020511	GO:0003676; nucleic acid binding; Molecular Function GO:0005515; protein binding; Molecular Function	AGO2_HUMAN Protein argonaute-2 OS=Homo sapiens GN=EIF2C2 PE=1 SV=3	sp|Q6DJB9|AGO2_XENTR
gonads_contig_13203_S	0.231701
gonads_contig_141233_N	0.231701
gonads_contig_148545_N	0.231701	CGI_10019262	GO:0004672; protein kinase activity; Molecular Function GO:0004674; protein serine/threonine kinase activity; Molecular Function GO:0005524; ATP binding; Molecular Function GO:0006468; protein phosphorylation; Biological Process	TESK2_HUMAN Dual specificity testis-specific protein kinase 2 OS=Homo sapiens GN=TESK2 PE=2 SV=1	sp|Q8VCT9|TESK2_MOUSE
gonads_contig_151290_N	0.231701	CGI_10016098	GO:0005737; cytoplasm; Cellular Component GO:0005856; cytoskeleton; Cellular Component GO:0008092; cytoskeletal protein binding; Molecular Function GO:0019898; extrinsic to membrane; Cellular Component	MERL_HUMAN Merlin OS=Homo sapiens GN=NF2 PE=1 SV=1	sp|P26044|RADI_PIG
gonads_contig_15476_S	0.231701
gonads_contig_15767_AS	0.231701
gonads_contig_15906_P	0.231701	CGI_10015540	NA	INSI2_PIG Insulin-induced gene 2 protein OS=Sus scrofa GN=INSIG2 PE=2 SV=2	sp|B0CMA4|INSI2_CALJA
gonads_contig_164985_P	0.231701	CGI_10005383	GO:0005515; protein binding; Molecular Function	GIPC1_RAT PDZ domain-containing protein GIPC1 OS=Rattus norvegicus GN=Gipc1 PE=1 SV=2	sp|Q9Z254|GIPC1_RAT
gonads_contig_16775_N	0.231701	CGI_10007196	GO:0004553; hydrolase activity, hydrolyzing O-glycosyl compounds; Molecular Function GO:0004563; beta-N-acetylhexosaminidase activity; Molecular Function GO:0005975; carbohydrate metabolic process; Biological Process	HEXB_HUMAN Beta-hexosaminidase subunit beta OS=Homo sapiens GN=HEXB PE=1 SV=3	sp|P07686|HEXB_HUMAN
gonads_contig_173399_N	0.231701	CGI_10019696	GO:0003676; nucleic acid binding; Molecular Function GO:0003723; RNA binding; Molecular Function	RBMS3_PONAB RNA-binding motif, single-stranded-interacting protein 3 OS=Pongo abelii GN=RBMS3 PE=2 SV=1	sp|Q5RBD3|RBMS3_PONAB
gonads_contig_181426_P	0.231701	CGI_10021305	GO:0004553; hydrolase activity, hydrolyzing O-glycosyl compounds; Molecular Function GO:0005975; carbohydrate metabolic process; Biological Process	K1161_HUMAN Uncharacterized family 31 glucosidase KIAA1161 OS=Homo sapiens GN=KIAA1161 PE=1 SV=2	sp|Q69ZQ1|K1161_MOUSE
gonads_contig_182397_N	0.231701	CGI_10016098	GO:0005737; cytoplasm; Cellular Component GO:0005856; cytoskeleton; Cellular Component GO:0008092; cytoskeletal protein binding; Molecular Function GO:0019898; extrinsic to membrane; Cellular Component	MERL_HUMAN Merlin OS=Homo sapiens GN=NF2 PE=1 SV=1	sp|Q8HZQ5|EZRI_RABIT
gonads_contig_182456_P	0.231701	CGI_10020178	NA	GRAP1_MOUSE GRIP1-associated protein 1 OS=Mus musculus GN=Gripap1 PE=1 SV=1	sp|Q8VD04|GRAP1_MOUSE
gonads_contig_191880_AS	0.231701
gonads_contig_193773_AS	0.231701
gonads_contig_211340_N	0.231701	CGI_10005383	GO:0005515; protein binding; Molecular Function	GIPC1_RAT PDZ domain-containing protein GIPC1 OS=Rattus norvegicus GN=Gipc1 PE=1 SV=2	sp|O14908|GIPC1_HUMAN
gonads_contig_217272_S	0.231701
gonads_contig_253799_S	0.231701
gonads_contig_266542_P	0.231701	CGI_10020511	GO:0003676; nucleic acid binding; Molecular Function GO:0005515; protein binding; Molecular Function	AGO2_HUMAN Protein argonaute-2 OS=Homo sapiens GN=EIF2C2 PE=1 SV=3	sp|Q9UKV8|AGO2_HUMAN
gonads_contig_288790_AS	0.231701
gonads_contig_289017_N	0.231701	CGI_10023518	GO:0005515; protein binding; Molecular Function	NRG_DROME Neuroglian OS=Drosophila melanogaster GN=Nrg PE=1 SV=2	sp|P20241|NRG_DROME
gonads_contig_295567_S	0.231701
gonads_contig_29689_N	0.231701	CGI_10005310	NA	LAMB2_RAT Laminin subunit beta-2 OS=Rattus norvegicus GN=Lamb2 PE=2 SV=1	sp|P07942|LAMB1_HUMAN
gonads_contig_308969_N	0.231701	CGI_10009799	GO:0008270; zinc ion binding; Molecular Function	MARH2_MOUSE E3 ubiquitin-protein ligase MARCH2 OS=Mus musculus GN=March2 PE=2 SV=1	sp|Q99M02|MARH2_MOUSE
gonads_contig_31060_N	0.231701				sp|B6LS00|U728_BRAFL
gonads_contig_310751_P	0.231701	CGI_10021998	GO:0003774; motor activity; Molecular Function GO:0005515; protein binding; Molecular Function GO:0005524; ATP binding; Molecular Function GO:0016459; myosin complex; Cellular Component	MYO3B_MOUSE Myosin-IIIB OS=Mus musculus GN=Myo3b PE=2 SV=2	sp|Q9Y4I1|MYO5A_HUMAN
gonads_contig_31400_AS	0.231701
gonads_contig_323567_N	0.231701	CGI_10025939	GO:0005215; transporter activity; Molecular Function GO:0005351; sugar:hydrogen symporter activity; Molecular Function GO:0005452; inorganic anion exchanger activity; Molecular Function GO:0006810; transport; Biological Process GO:0006820; anion transport; Biological Process GO:0009401; phosphoenolpyruvate-dependent sugar phosphotransferase system; Biological Process GO:0016020; membrane; Cellula…	S4A11_HUMAN Sodium bicarbonate transporter-like protein 11 OS=Homo sapiens GN=SLC4A11 PE=1 SV=2	sp|A2AJN7|S4A11_MOUSE
gonads_contig_328466_P	0.231701	CGI_10020511	GO:0003676; nucleic acid binding; Molecular Function GO:0005515; protein binding; Molecular Function	AGO2_HUMAN Protein argonaute-2 OS=Homo sapiens GN=EIF2C2 PE=1 SV=3	sp|Q4KLV6|AGO4_XENLA
gonads_contig_348143_N	0.231701	CGI_10010799	GO:0005515; protein binding; Molecular Function	LAMB1_DROME Laminin subunit beta-1 OS=Drosophila melanogaster GN=LanB1 PE=1 SV=4	sp|P15800|LAMB2_RAT
gonads_contig_350208_P	0.231701	CGI_10020067	GO:0003997; acyl-CoA oxidase activity; Molecular Function GO:0005777; peroxisome; Cellular Component GO:0006635; fatty acid beta-oxidation; Biological Process GO:0008152; metabolic process; Biological Process GO:0016627; oxidoreductase activity, acting on the CH-CH group of donors; Molecular Function GO:0055114; oxidation-reduction process; Biological Process	ACOX1_RAT Peroxisomal acyl-coenzyme A oxidase 1 OS=Rattus norvegicus GN=Acox1 PE=1 SV=1	sp|Q9Z1N0|ACOX1_CAVPO
gonads_contig_350840_N	0.231701	CGI_10012444	GO:0003824; catalytic activity; Molecular Function GO:0006464; protein modification process; Biological Process GO:0008641; small protein activating enzyme activity; Molecular Function	UBA6_HUMAN Ubiquitin-like modifier-activating enzyme 6 OS=Homo sapiens GN=UBA6 PE=1 SV=1	sp|Q8C7R4|UBA6_MOUSE
gonads_contig_352121_N	0.231701	CGI_10020368	NA	TMM65_BOVIN Transmembrane protein 65 OS=Bos taurus GN=TMEM65 PE=2 SV=1	sp|Q0VCH8|TMM65_BOVIN
gonads_contig_359501_P	0.231701	CGI_10008472	GO:0005515; protein binding; Molecular Function	CYTSA_CANFA Cytospin-A OS=Canis familiaris GN=CYTSA PE=2 SV=1	sp|Q2KN93|CYTSA_DANRE
gonads_contig_363721_P	0.231701	CGI_10026961	GO:0016747; transferase activity, transferring acyl groups other than amino-acyl groups; Molecular Function	MOG2A_XENLA 2-acylglycerol O-acyltransferase 2-A OS=Xenopus laevis GN=mogat2-A PE=2 SV=1	sp|Q5M7F4|MOG2B_XENLA
gonads_contig_368355_P	0.231701	CGI_10024113	GO:0004672; protein kinase activity; Molecular Function GO:0004674; protein serine/threonine kinase activity; Molecular Function GO:0005524; ATP binding; Molecular Function GO:0006468; protein phosphorylation; Biological Process	ST17A_HUMAN Serine/threonine-protein kinase 17A OS=Homo sapiens GN=STK17A PE=1 SV=1	sp|Q9GM70|ST17A_RABIT
gonads_contig_371575_N	0.231701	CGI_10027301	NA	SAMD8_HUMAN Sphingomyelin synthase-related protein 1 OS=Homo sapiens GN=SAMD8 PE=2 SV=2	sp|Q9VS60|SMSR1_DROME
gonads_contig_385532_AS	0.231701
gonads_contig_38593_N	0.231701	CGI_10021644	GO:0005515; protein binding; Molecular Function	NCAM1_MOUSE Neural cell adhesion molecule 1 OS=Mus musculus GN=Ncam1 PE=1 SV=3	sp|P22648|FAS2_SCHAM
gonads_contig_38776_P	0.231701	CGI_10008106	GO:0000166; nucleotide binding; Molecular Function GO:0005524; ATP binding; Molecular Function GO:0006810; transport; Biological Process GO:0016021; integral to membrane; Cellular Component GO:0016887; ATPase activity; Molecular Function GO:0017111; nucleoside-triphosphatase activity; Molecular Function GO:0042626; ATPase activity, coupled to transmembrane movement of substances; Molecular Functi…	MRP1_RAT Multidrug resistance-associated protein 1 OS=Rattus norvegicus GN=Abcc1 PE=1 SV=2	sp|Q6UR05|MRP1_CANFA
gonads_contig_397889_N	0.231701	CGI_10013306	NA	CEP57_RAT Centrosomal protein of 57 kDa OS=Rattus norvegicus GN=Cep57 PE=1 SV=2	sp|B4F7A7|CEP57_RAT
gonads_contig_40530_P	0.231701	CGI_10001588	GO:0003824; catalytic activity; Molecular Function GO:0004553; hydrolase activity, hydrolyzing O-glycosyl compounds; Molecular Function GO:0004559; alpha-mannosidase activity; Molecular Function GO:0005975; carbohydrate metabolic process; Biological Process GO:0006013; mannose metabolic process; Biological Process GO:0008270; zinc ion binding; Molecular Function GO:0015923; mannosidase activity; …	MA2A1_MOUSE Alpha-mannosidase 2 OS=Mus musculus GN=Man2a1 PE=1 SV=1	sp|Q16706|MA2A1_HUMAN
gonads_contig_420497_N	0.231701	CGI_10008803	NA	S35C2_HUMAN Solute carrier family 35 member C2 OS=Homo sapiens GN=SLC35C2 PE=1 SV=2	sp|Q9NQQ7|S35C2_HUMAN
gonads_contig_422900_P	0.231701	CGI_10019878	GO:0003824; catalytic activity; Molecular Function GO:0004573; mannosyl-oligosaccharide glucosidase activity; Molecular Function GO:0009311; oligosaccharide metabolic process; Biological Process	MOGS_MOUSE Mannosyl-oligosaccharide glucosidase OS=Mus musculus GN=Mogs PE=2 SV=1	sp|Q80UM7|MOGS_MOUSE
gonads_contig_42839_S	0.231701	CGI_10025954	GO:0008152; metabolic process; Biological Process GO:0016491; oxidoreductase activity; Molecular Function GO:0055114; oxidation-reduction process; Biological Process	RDH13_HUMAN Retinol dehydrogenase 13 OS=Homo sapiens GN=RDH13 PE=1 SV=2	sp|Q8CEE7|RDH13_MOUSE
gonads_contig_43670_S	0.231701
gonads_contig_437910_S	0.231701
gonads_contig_44294_N	0.231701				sp|Q3UKU1|ELL2_MOUSE
gonads_contig_445878_N	0.231701	CGI_10028549	GO:0016491; oxidoreductase activity; Molecular Function	OXDD_HUMAN D-aspartate oxidase OS=Homo sapiens GN=DDO PE=2 SV=1	sp|Q99489|OXDD_HUMAN
gonads_contig_461592_P	0.231701	CGI_10022008	0	0
gonads_contig_462499_P	0.231701	CGI_10026537	NA	HRG1B_DANRE Heme transporter hrg1-B OS=Danio rerio GN=slc48a1a PE=2 SV=2
gonads_contig_462879_AS	0.231701
gonads_contig_465838_N	0.231701	CGI_10027530	GO:0003993; acid phosphatase activity; Molecular Function GO:0005509; calcium ion binding; Molecular Function GO:0005515; protein binding; Molecular Function GO:0007160; cell-matrix adhesion; Biological Process GO:0016020; membrane; Cellular Component	FBN2_HUMAN Fibrillin-2 OS=Homo sapiens GN=FBN2 PE=1 SV=3	sp|Q0P5F0|PPAL_BOVIN
gonads_contig_467256_AS	0.231701
gonads_contig_46728_P	0.231701	CGI_10013073	GO:0005515; protein binding; Molecular Function	C1QT2_HUMAN Complement C1q tumor necrosis factor-related protein 2 OS=Homo sapiens GN=C1QTNF2 PE=2 SV=1	sp|Q4ZJM9|C1QL4_MOUSE
gonads_contig_473278_AS	0.231701
gonads_contig_477979_N	0.231701	CGI_10025079	GO:0003676; nucleic acid binding; Molecular Function GO:0005622; intracellular; Cellular Component GO:0006139; nucleobase, nucleoside, nucleotide and nucleic acid metabolic process; Biological Process GO:0008408; 3'-5' exonuclease activity; Molecular Function	EXD2_HUMAN Exonuclease 3'-5' domain-containing protein 2 OS=Homo sapiens GN=EXD2 PE=1 SV=1	sp|Q9NVH0|EXD2_HUMAN
gonads_contig_478803_N	0.231701	CGI_10016108	GO:0005578; proteinaceous extracellular matrix; Cellular Component GO:0016020; membrane; Cellular Component GO:0043395; heparan sulfate proteoglycan binding; Molecular Function	GPC6_MOUSE Glypican-6 OS=Mus musculus GN=Gpc6 PE=2 SV=1	sp|P78333|GPC5_HUMAN
gonads_contig_478913_N	0.231701	CGI_10028205	GO:0008146; sulfotransferase activity; Molecular Function	HS3S5_HUMAN Heparan sulfate glucosamine 3-O-sulfotransferase 5 OS=Homo sapiens GN=HS3ST5 PE=1 SV=1	sp|Q8BSL4|HS3S5_MOUSE
gonads_contig_479304_P	0.231701	CGI_10013002	NA	NA
gonads_contig_497328_S	0.231701
gonads_contig_62452_AS	0.231701	CGI_10010378	GO:0005515; protein binding; Molecular Function	KI67_HUMAN Antigen KI-67 OS=Homo sapiens GN=MKI67 PE=1 SV=2
gonads_contig_62664_P	0.231701	CGI_10004396	GO:0005506; iron ion binding; Molecular Function GO:0010181; FMN binding; Molecular Function GO:0016491; oxidoreductase activity; Molecular Function GO:0055114; oxidation-reduction process; Biological Process	NCPR_HUMAN NADPH--cytochrome P450 reductase OS=Homo sapiens GN=POR PE=1 SV=2	sp|P16435|NCPR_HUMAN
gonads_contig_62917_P	0.231701	CGI_10026606	GO:0000785; chromatin; Cellular Component GO:0003682; chromatin binding; Molecular Function GO:0005634; nucleus; Cellular Component GO:0006333; chromatin assembly or disassembly; Biological Process	CBX8_MOUSE Chromobox protein homolog 8 OS=Mus musculus GN=Cbx8 PE=1 SV=1	sp|Q14781|CBX2_HUMAN
gonads_contig_64513_N	0.231701	CGI_10004137	GO:0005622; intracellular; Cellular Component GO:0008270; zinc ion binding; Molecular Function	ZN471_HUMAN Zinc finger protein 471 OS=Homo sapiens GN=ZNF471 PE=2 SV=1	sp|Q6P3V2|Z585A_HUMAN
gonads_contig_70170_S	0.231701
gonads_contig_70469_P	0.231701	CGI_10003143	GO:0003824; catalytic activity; Molecular Function GO:0008152; metabolic process; Biological Process GO:0016747; transferase activity, transferring acyl groups other than amino-acyl groups; Molecular Function GO:0032934; sterol binding; Molecular Function	NLTP_CHICK Non-specific lipid-transfer protein (Fragment) OS=Gallus gallus GN=SCP2 PE=2 SV=1	sp|P22307|NLTP_HUMAN
gonads_contig_8084_P	0.231701	CGI_10026961	GO:0016747; transferase activity, transferring acyl groups other than amino-acyl groups; Molecular Function	MOG2A_XENLA 2-acylglycerol O-acyltransferase 2-A OS=Xenopus laevis GN=mogat2-A PE=2 SV=1	sp|Q2KHS5|MOG2A_XENLA
gonads_contig_87684_P	0.231701	CGI_10027959	GO:0005634; nucleus; Cellular Component	CCNB3_CHICK G2/mitotic-specific cyclin-B3 OS=Gallus gallus GN=CCNB3 PE=2 SV=1	sp|Q9I7I0|CCNB3_DROME
gonads_contig_89354_AS	0.231701
gonads_contig_9736_P	0.231701	CGI_10020375	GO:0005086; ARF guanyl-nucleotide exchange factor activity; Molecular Function GO:0005515; protein binding; Molecular Function GO:0005622; intracellular; Cellular Component GO:0032012; regulation of ARF protein signal transduction; Biological Process	PSD3_MOUSE PH and SEC7 domain-containing protein 3 OS=Mus musculus GN=Psd3 PE=1 SV=2	sp|Q2PFD7|PSD3_MOUSE
gonads_contig_100087_P	0.242757	CGI_10027457	GO:0005509; calcium ion binding; Molecular Function	CALM_STRIE Calmodulin OS=Strongylocentrotus intermedius PE=2 SV=3	sp|P04464|CALM_WHEAT
gonads_contig_10893_S	0.242757
gonads_contig_163063_N	0.242757	CGI_10015960	GO:0005249; voltage-gated potassium channel activity; Molecular Function GO:0005515; protein binding; Molecular Function GO:0006813; potassium ion transport; Biological Process GO:0008076; voltage-gated potassium channel complex; Cellular Component GO:0016020; membrane; Cellular Component	KCD21_MOUSE BTB/POZ domain-containing protein KCTD21 OS=Mus musculus GN=Kctd21 PE=2 SV=1	sp|Q8BNL5|KCTD6_MOUSE
gonads_contig_17025_P	0.242757	CGI_10014626	GO:0005509; calcium ion binding; Molecular Function GO:0005515; protein binding; Molecular Function	CUBN_HUMAN Cubilin OS=Homo sapiens GN=CUBN PE=1 SV=4	sp|Q9JLB4|CUBN_MOUSE
gonads_contig_17204_AS	0.242757
gonads_contig_17351_AS	0.242757
gonads_contig_18261_S	0.242757
gonads_contig_188262_N	0.242757	CGI_10010439	GO:0005515; protein binding; Molecular Function	RELN_RAT Reelin OS=Rattus norvegicus GN=Reln PE=2 SV=1	sp|O93574|RELN_CHICK
gonads_contig_19129_P	0.242757	CGI_10026001	GO:0003700; sequence-specific DNA binding transcription factor activity; Molecular Function GO:0005515; protein binding; Molecular Function GO:0005634; nucleus; Cellular Component GO:0006355; regulation of transcription, DNA-dependent; Biological Process GO:0043565; sequence-specific DNA binding; Molecular Function	EXD_ANOGA Homeobox protein extradenticle OS=Anopheles gambiae GN=exd PE=3 SV=2	sp|Q29CT2|EXD_DROPS
gonads_contig_19401_N	0.242757
gonads_contig_194416_P	0.242757	CGI_10022847	NA	NA
gonads_contig_22456_P	0.242757	CGI_10002466	GO:0005515; protein binding; Molecular Function	SNED1_MOUSE Sushi, nidogen and EGF-like domain-containing protein 1 OS=Mus musculus GN=Sned1 PE=2 SV=2
gonads_contig_22559_P	0.242757	CGI_10021008	GO:0004872; receptor activity; Molecular Function GO:0005509; calcium ion binding; Molecular Function GO:0005515; protein binding; Molecular Function	DLK2_MOUSE Protein delta homolog 2 OS=Mus musculus GN=Dlk2 PE=2 SV=1	sp|Q80V70|MEGF6_MOUSE
gonads_contig_226523_S	0.242757
gonads_contig_23697_AS	0.242757
gonads_contig_237487_N	0.242757	CGI_10020012	GO:0005622; intracellular; Cellular Component GO:0008270; zinc ion binding; Molecular Function	ZFP26_MOUSE Zinc finger protein 26 OS=Mus musculus GN=Zfp26 PE=2 SV=2
gonads_contig_238069_P	0.242757	CGI_10014324	NA	NA
gonads_contig_24747_N	0.242757	CGI_10009603	GO:0005515; protein binding; Molecular Function GO:0005622; intracellular; Cellular Component GO:0008270; zinc ion binding; Molecular Function	TRI56_MOUSE Tripartite motif-containing protein 56 OS=Mus musculus GN=Trim56 PE=1 SV=1	sp|O15164|TIF1A_HUMAN
gonads_contig_253626_N	0.242757	CGI_10023049	0	0
gonads_contig_258301_P	0.242757	CGI_10002647	GO:0004181; metallocarboxypeptidase activity; Molecular Function GO:0006508; proteolysis; Biological Process GO:0008270; zinc ion binding; Molecular Function	CBPC2_MOUSE Cytosolic carboxypeptidase 2 OS=Mus musculus GN=Agbl2 PE=2 SV=1	sp|Q8CDK2|CBPC2_MOUSE
gonads_contig_26147_P	0.242757	CGI_10023983	GO:0005515; protein binding; Molecular Function GO:0008270; zinc ion binding; Molecular Function	PRC1_HUMAN Protein regulator of cytokinesis 1 OS=Homo sapiens GN=PRC1 PE=1 SV=2	sp|Q08CG8|RNF44_DANRE
gonads_contig_268698_S	0.242757
gonads_contig_26989_N	0.242757	CGI_10026255	GO:0003700; sequence-specific DNA binding transcription factor activity; Molecular Function GO:0005515; protein binding; Molecular Function GO:0005634; nucleus; Cellular Component GO:0006355; regulation of transcription, DNA-dependent; Biological Process GO:0043565; sequence-specific DNA binding; Molecular Function	FOXK1_HUMAN Forkhead box protein K1 OS=Homo sapiens GN=FOXK1 PE=1 SV=1	sp|P85037|FOXK1_HUMAN
gonads_contig_272213_P	0.242757	CGI_10006759	GO:0003677; DNA binding; Molecular Function GO:0003700; sequence-specific DNA binding transcription factor activity; Molecular Function GO:0003707; steroid hormone receptor activity; Molecular Function GO:0004879; ligand-dependent nuclear receptor activity; Molecular Function GO:0005634; nucleus; Cellular Component GO:0006355; regulation of transcription, DNA-dependent; Biological Process GO:0008…	E75_METEN Nuclear hormone receptor E75 OS=Metapenaeus ensis GN=E75 PE=2 SV=1	sp|Q63504|NR1D2_RAT
gonads_contig_299722_S	0.242757
gonads_contig_29975_P	0.242757	CGI_10026783	GO:0003676; nucleic acid binding; Molecular Function GO:0005515; protein binding; Molecular Function GO:0005634; nucleus; Cellular Component GO:0008270; zinc ion binding; Molecular Function	RBBP6_MOUSE Retinoblastoma-binding protein 6 OS=Mus musculus GN=Rbbp6 PE=1 SV=5	sp|P97868|RBBP6_MOUSE
gonads_contig_313884_N	0.242757	CGI_10015960	GO:0005249; voltage-gated potassium channel activity; Molecular Function GO:0005515; protein binding; Molecular Function GO:0006813; potassium ion transport; Biological Process GO:0008076; voltage-gated potassium channel complex; Cellular Component GO:0016020; membrane; Cellular Component	KCD21_MOUSE BTB/POZ domain-containing protein KCTD21 OS=Mus musculus GN=Kctd21 PE=2 SV=1	sp|Q3URF8|KCD21_MOUSE
gonads_contig_32028_P	0.242757	CGI_10013630	GO:0008152; metabolic process; Biological Process GO:0016491; oxidoreductase activity; Molecular Function GO:0055114; oxidation-reduction process; Biological Process	DHB14_BOVIN 17-beta-hydroxysteroid dehydrogenase 14 OS=Bos taurus GN=HSD17B14 PE=2 SV=1	sp|Q9BPX1|DHB14_HUMAN
gonads_contig_335434_P	0.242757	CGI_10009328	GO:0005515; protein binding; Molecular Function	WDR35_MOUSE WD repeat-containing protein 35 OS=Mus musculus GN=Wdr35 PE=2 SV=2	sp|A6N6J5|WDR35_RAT
gonads_contig_345349_AS	0.242757
gonads_contig_354255_P	0.242757	CGI_10008753	GO:0003700; sequence-specific DNA binding transcription factor activity; Molecular Function GO:0005634; nucleus; Cellular Component GO:0006355; regulation of transcription, DNA-dependent; Biological Process GO:0045449; regulation of transcription; Biological Process	TBX1_DANRE T-box transcription factor TBX1 OS=Danio rerio GN=tbx1 PE=2 SV=1	sp|Q8AXX2|TBX1_DANRE
gonads_contig_358276_N	0.242757	CGI_10019122	GO:0005216; ion channel activity; Molecular Function GO:0006811; ion transport; Biological Process GO:0016020; membrane; Cellular Component GO:0055085; transmembrane transport; Biological Process	NALCN_MOUSE Sodium leak channel non-selective protein OS=Mus musculus GN=Nalcn PE=1 SV=2	sp|Q6Q760|NALCN_RAT
gonads_contig_36150_P	0.242757	CGI_10000055	GO:0000786; nucleosome; Cellular Component GO:0003677; DNA binding; Molecular Function GO:0006334; nucleosome assembly; Biological Process	H33_XENTR Histone H3.3 OS=Xenopus tropicalis GN=TGas113e22.1 PE=1 SV=3	sp|P62752|RL23A_RAT
gonads_contig_366974_P	0.242757	CGI_10003983	GO:0004672; protein kinase activity; Molecular Function GO:0004674; protein serine/threonine kinase activity; Molecular Function GO:0005524; ATP binding; Molecular Function GO:0006468; protein phosphorylation; Biological Process	AAPK2_HUMAN 5'-AMP-activated protein kinase catalytic subunit alpha-2 OS=Homo sapiens GN=PRKAA2 PE=1 SV=2	sp|P54646|AAPK2_HUMAN
gonads_contig_368576_P	0.242757	CGI_10003373	GO:0004672; protein kinase activity; Molecular Function GO:0004674; protein serine/threonine kinase activity; Molecular Function GO:0004714; transmembrane receptor protein tyrosine kinase activity; Molecular Function GO:0005515; protein binding; Molecular Function GO:0005524; ATP binding; Molecular Function GO:0006468; protein phosphorylation; Biological Process GO:0007169; transmembrane receptor…	MIPR_LYMST Putative molluscan insulin-related peptide(s) receptor OS=Lymnaea stagnalis PE=2 SV=1	sp|O02466|ILPR_BRALA
gonads_contig_369298_P	0.242757	CGI_10025757	GO:0003824; catalytic activity; Molecular Function GO:0004252; serine-type endopeptidase activity; Molecular Function GO:0006508; proteolysis; Biological Process GO:0007155; cell adhesion; Biological Process	KLKB1_BOVIN Plasma kallikrein OS=Bos taurus GN=KLKB1 PE=2 SV=1	sp|Q920S2|PRS41_MOUSE
gonads_contig_37666_N	0.242757	CGI_10024638	NA	KY_MOUSE Kyphoscoliosis peptidase OS=Mus musculus GN=Ky PE=1 SV=1	sp|Q8C8H8|KY_MOUSE
gonads_contig_38131_AS	0.242757
gonads_contig_382161_N	0.242757	CGI_10007965	GO:0005515; protein binding; Molecular Function GO:0008270; zinc ion binding; Molecular Function	BPTF_HUMAN Nucleosome-remodeling factor subunit BPTF OS=Homo sapiens GN=BPTF PE=1 SV=3	sp|Q6BER5|NU301_CAEEL
gonads_contig_385612_P	0.242757	CGI_10012788	GO:0003677; DNA binding; Molecular Function GO:0003700; sequence-specific DNA binding transcription factor activity; Molecular Function GO:0003707; steroid hormone receptor activity; Molecular Function GO:0004553; hydrolase activity, hydrolyzing O-glycosyl compounds; Molecular Function GO:0004879; ligand-dependent nuclear receptor activity; Molecular Function GO:0005634; nucleus; Cellular Compone…	K1161_MOUSE Uncharacterized family 31 glucosidase KIAA1161 OS=Mus musculus GN=Kiaa1161 PE=1 SV=2	sp|Q05192|FTF1B_DROME
gonads_contig_387028_P	0.242757
gonads_contig_389955_N	0.242757	CGI_10019371	GO:0003924; GTPase activity; Molecular Function GO:0005525; GTP binding; Molecular Function GO:0005622; intracellular; Cellular Component GO:0007165; signal transduction; Biological Process GO:0007264; small GTPase mediated signal transduction; Biological Process GO:0015031; protein transport; Biological Process GO:0016020; membrane; Cellular Component	RERG_BOVIN Ras-related and estrogen-regulated growth inhibitor OS=Bos taurus GN=RERG PE=2 SV=1	sp|Q922H7|RSLBB_MOUSE
gonads_contig_392822_P	0.242757
gonads_contig_40254_P	0.242757	CGI_10022552	GO:0005509; calcium ion binding; Molecular Function GO:0005544; calcium-dependent phospholipid binding; Molecular Function	ANXA7_BOVIN Annexin A7 OS=Bos taurus GN=ANXA7 PE=1 SV=2	sp|P20073|ANXA7_HUMAN
gonads_contig_40536_P	0.242757	CGI_10002523	NA	ALP11_SCHPO Cell polarity protein alp11 OS=Schizosaccharomyces pombe GN=alp11 PE=1 SV=1
gonads_contig_429092_P	0.242757	CGI_10008123	GO:0004867; serine-type endopeptidase inhibitor activity; Molecular Function GO:0005515; protein binding; Molecular Function GO:0030212; hyaluronan metabolic process; Biological Process	ITIH3_HUMAN Inter-alpha-trypsin inhibitor heavy chain H3 OS=Homo sapiens GN=ITIH3 PE=1 SV=2	sp|P56652|ITIH3_BOVIN
gonads_contig_438715_N	0.242757	CGI_10016784	GO:0003723; RNA binding; Molecular Function GO:0006396; RNA processing; Biological Process	SFRS8_HUMAN Splicing factor, arginine/serine-rich 8 OS=Homo sapiens GN=SFRS8 PE=1 SV=2	sp|Q12872|SFSWA_HUMAN
gonads_contig_439460_P	0.242757	CGI_10002457	GO:0000166; nucleotide binding; Molecular Function GO:0005524; ATP binding; Molecular Function GO:0006810; transport; Biological Process GO:0016021; integral to membrane; Cellular Component GO:0016887; ATPase activity; Molecular Function GO:0017111; nucleoside-triphosphatase activity; Molecular Function GO:0042626; ATPase activity, coupled to transmembrane movement of substances; Molecular Functi…	MDR3_HUMAN Multidrug resistance protein 3 OS=Homo sapiens GN=ABCB4 PE=1 SV=2	sp|P34712|MDR1_CAEEL
gonads_contig_440128_S	0.242757
gonads_contig_443865_P	0.242757	CGI_10024132	NA	ERF1_POLMI Eukaryotic peptide chain release factor subunit 1 OS=Polyandrocarpa misakiensis GN=ERF1 PE=2 SV=1	sp|Q9GR88|ERF1_POLMI
gonads_contig_443882_P	0.242757	CGI_10009350	GO:0004842; ubiquitin-protein ligase activity; Molecular Function GO:0016567; protein ubiquitination; Biological Process GO:0046872; metal ion binding; Molecular Function	HERC2_HUMAN Probable E3 ubiquitin-protein ligase HERC2 OS=Homo sapiens GN=HERC2 PE=1 SV=1
gonads_contig_448616_P	0.242757	CGI_10022473	GO:0004672; protein kinase activity; Molecular Function GO:0004674; protein serine/threonine kinase activity; Molecular Function GO:0005524; ATP binding; Molecular Function GO:0006468; protein phosphorylation; Biological Process	ERBB4_MOUSE Receptor tyrosine-protein kinase erbB-4 OS=Mus musculus GN=Erbb4 PE=1 SV=3
gonads_contig_472649_N	0.242757	CGI_10009377	GO:0004871; signal transducer activity; Molecular Function GO:0007165; signal transduction; Biological Process	BMAL1_TYTAL Aryl hydrocarbon receptor nuclear translocator-like protein 1 OS=Tyto alba GN=ARNTL PE=2 SV=1	sp|Q6YGZ5|BMAL1_TYTAL
gonads_contig_483001_N	0.242757	CGI_10012167	0	0
gonads_contig_48802_P	0.242757	CGI_10006791	NA	TXB1B_DANRE Tax1-binding protein 1 homolog B OS=Danio rerio GN=tax1bp1b PE=2 SV=3	sp|Q54G05|LRRX1_DICDI
gonads_contig_49783_P	0.242757	CGI_10015360	GO:0005509; calcium ion binding; Molecular Function GO:0005578; proteinaceous extracellular matrix; Cellular Component GO:0007165; signal transduction; Biological Process	NPHP1_CANFA Nephrocystin-1 (Fragment) OS=Canis familiaris GN=NPHP1 PE=2 SV=1	sp|Q8BLY1|SMOC1_MOUSE
gonads_contig_50206_N	0.242757	CGI_10009148	GO:0005488; binding; Molecular Function GO:0005509; calcium ion binding; Molecular Function GO:0005515; protein binding; Molecular Function	FBP1_STRPU Fibropellin-1 OS=Strongylocentrotus purpuratus GN=EGF1 PE=1 SV=2	sp|A2AVA0|SVEP1_MOUSE
gonads_contig_51776_P	0.242757	CGI_10019735	GO:0005267; potassium channel activity; Molecular Function GO:0006813; potassium ion transport; Biological Process GO:0016020; membrane; Cellular Component	TWK7_CAEEL TWiK family of potassium channels protein 7 OS=Caenorhabditis elegans GN=twk-7 PE=2 SV=3	sp|P10394|POL4_DROME
gonads_contig_51870_S	0.242757
gonads_contig_52266_S	0.242757
gonads_contig_52379_AS	0.242757
gonads_contig_52587_S	0.242757
gonads_contig_54052_P	0.242757	CGI_10001572	GO:0005509; calcium ion binding; Molecular Function GO:0005515; protein binding; Molecular Function	FBN1_HUMAN Fibrillin-1 OS=Homo sapiens GN=FBN1 PE=1 SV=2
gonads_contig_56765_P	0.242757	CGI_10010186	GO:0005622; intracellular; Cellular Component GO:0008270; zinc ion binding; Molecular Function	ZRAB2_PIG Zinc finger Ran-binding domain-containing protein 2 OS=Sus scrofa GN=ZRANB2 PE=2 SV=1	sp|Q5ZLX5|ZRAB2_CHICK
gonads_contig_57889_P	0.242757	CGI_10007728	GO:0016491; oxidoreductase activity; Molecular Function	GFOD1_XENTR Glucose-fructose oxidoreductase domain-containing protein 1 OS=Xenopus tropicalis GN=gfod1 PE=2 SV=1	sp|Q98T88|TWS1A_XENLA
gonads_contig_60874_N	0.242757	CGI_10014246	GO:0007186; G-protein coupled receptor protein signaling pathway; Biological Process GO:0016021; integral to membrane; Cellular Component	CUBN_RAT Cubilin OS=Rattus norvegicus GN=Cubn PE=1 SV=2	sp|Q9WVM6|TLL2_MOUSE
gonads_contig_65373_P	0.242757	CGI_10006768	GO:0005515; protein binding; Molecular Function	SMAG1_MOUSE Protein Smaug homolog 1 OS=Mus musculus GN=Samd4a PE=1 SV=2	sp|Q8CBY1|SMAG1_MOUSE
gonads_contig_66118_P	0.242757	CGI_10018605	NA	CB044_DANRE WD repeat-containing protein C2orf44 homolog OS=Danio rerio GN=si:dkeyp-115a10.2 PE=2 SV=2	sp|Q5ZKI7|CB044_CHICK
gonads_contig_72642_N	0.242757	CGI_10006055	0	0
gonads_contig_75127_N	0.242757	CGI_10011829	NA	NA	sp|Q05654|RTF21_SCHPO
gonads_contig_8583_N	0.242757	CGI_10010439	GO:0005515; protein binding; Molecular Function	RELN_RAT Reelin OS=Rattus norvegicus GN=Reln PE=2 SV=1	sp|O93574|RELN_CHICK
gonads_contig_89199_P	0.242757	CGI_10006343	GO:0005975; carbohydrate metabolic process; Biological Process GO:0042578; phosphoric ester hydrolase activity; Molecular Function	F16P1_MOUSE Fructose-1,6-bisphosphatase 1 OS=Mus musculus GN=Fbp1 PE=2 SV=3	sp|Q9QXD6|F16P1_MOUSE
gonads_contig_92003_AS	0.242757
gonads_contig_94155_P	0.242757	CGI_10000602	NA	ACT1_HELTB Actin CyI, cytoplasmic OS=Heliocidaris tuberculata PE=3 SV=1	sp|P69005|ACTD_STRPU
gonads_contig_9540_N	0.242757	CGI_10019068	NA	CUED1_HUMAN CUE domain-containing protein 1 OS=Homo sapiens GN=CUEDC1 PE=1 SV=1	sp|Q8R3V6|CUED1_MOUSE
gonads_contig_100023_S	0.281723
gonads_contig_102137_AS	0.281723
gonads_contig_102927_S	0.281723
gonads_contig_103576_S	0.281723
gonads_contig_114214_S	0.281723
gonads_contig_115642_AS	0.281723
gonads_contig_117179_AS	0.281723
gonads_contig_11764_P	0.281723	CGI_10011376	GO:0009408; response to heat; Biological Process	HSPB1_BOVIN Heat shock protein beta-1 OS=Bos taurus GN=HSPB1 PE=2 SV=1	sp|P12812|P40_SCHMA
gonads_contig_118145_P	0.281723	CGI_10007216	GO:0004221; ubiquitin thiolesterase activity; Molecular Function GO:0005515; protein binding; Molecular Function GO:0006511; ubiquitin-dependent protein catabolic process; Biological Process GO:0008270; zinc ion binding; Molecular Function	UBP5_MOUSE Ubiquitin carboxyl-terminal hydrolase 5 OS=Mus musculus GN=Usp5 PE=1 SV=1
gonads_contig_123671_P	0.281723	CGI_10012574	GO:0005506; iron ion binding; Molecular Function GO:0009055; electron carrier activity; Molecular Function GO:0020037; heme binding; Molecular Function	CYC_PECGU Cytochrome c OS=Pectinaria gouldii PE=3 SV=1	sp|P04657|CYC1_DROME
gonads_contig_13295_AS	0.281723
gonads_contig_13468_AS	0.281723
gonads_contig_14238_P	0.281723	CGI_10026720	GO:0003968; RNA-directed RNA polymerase activity; Molecular Function GO:0005783; endoplasmic reticulum; Cellular Component GO:0016021; integral to membrane; Cellular Component	SSRB_BOVIN Translocon-associated protein subunit beta OS=Bos taurus GN=SSR2 PE=2 SV=1	sp|P23438|SSRB_CANFA
gonads_contig_144114_N	0.281723	CGI_10024555	GO:0005515; protein binding; Molecular Function GO:0016021; integral to membrane; Cellular Component	BAT38_CAEEL BTB and MATH domain-containing protein 38 OS=Caenorhabditis elegans GN=bath-38 PE=2 SV=1	sp|Q20681|BAT38_CAEEL
gonads_contig_144385_N	0.281723	CGI_10016499	NA	FA60A_CHICK Protein FAM60A OS=Gallus gallus GN=FAM60A PE=2 SV=1	sp|Q5RCB7|FA60A_PONAB
gonads_contig_15264_P	0.281723	CGI_10006045	GO:0016881; acid-amino acid ligase activity; Molecular Function GO:0043687; post-translational protein modification; Biological Process	UBE2C_XENLA Ubiquitin-conjugating enzyme E2 C OS=Xenopus laevis GN=ube2c PE=1 SV=1	sp|Q95044|UBE2C_SPISO
gonads_contig_15311_AS	0.281723
gonads_contig_153175_AS	0.281723
gonads_contig_160917_AS	0.281723
gonads_contig_163625_N	0.281723	CGI_10019113	NA	NA
gonads_contig_16724_N	0.281723	CGI_10017094	GO:0003676; nucleic acid binding; Molecular Function GO:0004672; protein kinase activity; Molecular Function GO:0004674; protein serine/threonine kinase activity; Molecular Function GO:0005515; protein binding; Molecular Function GO:0005524; ATP binding; Molecular Function GO:0006468; protein phosphorylation; Biological Process	PAK6_HUMAN Serine/threonine-protein kinase PAK 6 OS=Homo sapiens GN=PAK6 PE=1 SV=1	sp|Q9VXE5|PAKM_DROME
gonads_contig_177211_AS	0.281723
gonads_contig_182204_P	0.281723	CGI_10013978	GO:0000287; magnesium ion binding; Molecular Function GO:0003824; catalytic activity; Molecular Function GO:0004721; phosphoprotein phosphatase activity; Molecular Function GO:0005856; cytoskeleton; Cellular Component GO:0030145; manganese ion binding; Molecular Function	PPM1B_MOUSE Protein phosphatase 1B OS=Mus musculus GN=Ppm1b PE=2 SV=1	sp|Q0IJ35|FRMD8_XENTR
gonads_contig_190734_P	0.281723	CGI_10028648	GO:0003824; catalytic activity; Molecular Function GO:0004553; hydrolase activity, hydrolyzing O-glycosyl compounds; Molecular Function GO:0005975; carbohydrate metabolic process; Biological Process GO:0030246; carbohydrate binding; Molecular Function	GANAB_HUMAN Neutral alpha-glucosidase AB OS=Homo sapiens GN=GANAB PE=1 SV=3	sp|Q4R4N7|GANAB_MACFA
gonads_contig_196175_AS	0.281723
gonads_contig_197160_N	0.281723	CGI_10005457	GO:0005488; binding; Molecular Function GO:0005515; protein binding; Molecular Function GO:0005634; nucleus; Cellular Component GO:0005643; nuclear pore; Cellular Component GO:0005737; cytoplasm; Cellular Component GO:0006606; protein import into nucleus; Biological Process GO:0006886; intracellular protein transport; Biological Process GO:0008565; protein transporter activity; Molecular Function	IMA3_MOUSE Importin subunit alpha-3 OS=Mus musculus GN=Kpna3 PE=1 SV=1	sp|O35344|IMA3_MOUSE
gonads_contig_219897_N	0.281723	CGI_10028205	GO:0008146; sulfotransferase activity; Molecular Function	HS3S5_HUMAN Heparan sulfate glucosamine 3-O-sulfotransferase 5 OS=Homo sapiens GN=HS3ST5 PE=1 SV=1	sp|Q9ESG5|HS3S1_RAT
gonads_contig_22383_P	0.281723	CGI_10000536	NA	LHPL3_DANRE Lipoma HMGIC fusion partner-like 3 protein OS=Danio rerio GN=lhfpl3 PE=2 SV=1	sp|Q6DHB5|LHPL3_DANRE
gonads_contig_231893_N	0.281723	CGI_10026214	GO:0006457; protein folding; Biological Process GO:0031072; heat shock protein binding; Molecular Function GO:0051082; unfolded protein binding; Molecular Function	DNJA1_PONAB DnaJ homolog subfamily A member 1 OS=Pongo abelii GN=DNAJA1 PE=2 SV=1	sp|Q8WW22|DNJA4_HUMAN
gonads_contig_238025_S	0.281723
gonads_contig_244332_N	0.281723	CGI_10017099	GO:0000226; microtubule cytoskeleton organization; Biological Process GO:0005737; cytoplasm; Cellular Component GO:0008017; microtubule binding; Molecular Function	DAPLE_HUMAN Protein Daple OS=Homo sapiens GN=CCDC88C PE=1 SV=2	sp|A6NEF3|GG6L4_HUMAN
gonads_contig_250222_P	0.281723	CGI_10003310	GO:0000166; nucleotide binding; Molecular Function GO:0004812; aminoacyl-tRNA ligase activity; Molecular Function GO:0004822; isoleucine-tRNA ligase activity; Molecular Function GO:0005524; ATP binding; Molecular Function GO:0005737; cytoplasm; Cellular Component GO:0006412; translation; Biological Process GO:0006418; tRNA aminoacylation for protein translation; Biological Process GO:0006428; iso…	SYIC_HUMAN Isoleucyl-tRNA synthetase, cytoplasmic OS=Homo sapiens GN=IARS PE=1 SV=2	sp|P41252|SYIC_HUMAN
gonads_contig_26213_N	0.281723	CGI_10003172	GO:0005515; protein binding; Molecular Function	ERCC8_MOUSE DNA excision repair protein ERCC-8 OS=Mus musculus GN=Ercc8 PE=2 SV=2	sp|Q8CFD5|ERCC8_MOUSE
gonads_contig_296052_P	0.281723	CGI_10020511	GO:0003676; nucleic acid binding; Molecular Function GO:0005515; protein binding; Molecular Function	AGO2_HUMAN Protein argonaute-2 OS=Homo sapiens GN=EIF2C2 PE=1 SV=3	sp|Q8CJG1|AGO1_MOUSE
gonads_contig_300369_N	0.281723	CGI_10010246	GO:0005488; binding; Molecular Function GO:0005529; sugar binding; Molecular Function	MRC1_MOUSE Macrophage mannose receptor 1 OS=Mus musculus GN=Mrc1 PE=1 SV=1	sp|Q4TU93|MRC2_RAT
gonads_contig_308760_P	0.281723	CGI_10027436	GO:0000226; microtubule cytoskeleton organization; Biological Process GO:0005515; protein binding; Molecular Function GO:0005737; cytoplasm; Cellular Component GO:0008017; microtubule binding; Molecular Function	HOOK3_HUMAN Protein Hook homolog 3 OS=Homo sapiens GN=HOOK3 PE=1 SV=2	sp|Q17AF4|HOOK_AEDAE
gonads_contig_313016_N	0.281723	CGI_10010295	GO:0005515; protein binding; Molecular Function GO:0005634; nucleus; Cellular Component GO:0008270; zinc ion binding; Molecular Function	PHC2_DANRE Polyhomeotic-like protein 2 OS=Danio rerio GN=phc2 PE=2 SV=1	sp|Q8CHP6|PHC3_MOUSE
gonads_contig_314863_N	0.281723	CGI_10017179	GO:0003725; double-stranded RNA binding; Molecular Function GO:0005515; protein binding; Molecular Function GO:0005622; intracellular; Cellular Component GO:0016891; endoribonuclease activity, producing 5'-phosphomonoesters; Molecular Function	NADAP_HUMAN Kanadaptin OS=Homo sapiens GN=SLC4A1AP PE=1 SV=1	sp|Q9BWU0|NADAP_HUMAN
gonads_contig_319271_S	0.281723
gonads_contig_3238_N	0.281723	CGI_10000725	NA	NA	sp|Q8TGM7|ART2_YEAST
gonads_contig_32533_N	0.281723	CGI_10014158	GO:0004629; phospholipase C activity; Molecular Function GO:0005215; transporter activity; Molecular Function GO:0005452; inorganic anion exchanger activity; Molecular Function GO:0006629; lipid metabolic process; Biological Process GO:0006810; transport; Biological Process GO:0006820; anion transport; Biological Process GO:0008509; anion transmembrane transporter activity; Molecular Function GO:…	B3A2_MOUSE Anion exchange protein 2 OS=Mus musculus GN=Slc4a2 PE=1 SV=1	sp|Q9BYI3|HYCCI_HUMAN
gonads_contig_327318_N	0.281723	CGI_10008961	GO:0004601; peroxidase activity; Molecular Function GO:0006979; response to oxidative stress; Biological Process GO:0020037; heme binding; Molecular Function GO:0055114; oxidation-reduction process; Biological Process	PGH2_RABIT Prostaglandin G/H synthase 2 OS=Oryctolagus cuniculus GN=PTGS2 PE=2 SV=1	sp|O02768|PGH2_RABIT
gonads_contig_327373_N	0.281723	CGI_10014639	GO:0005622; intracellular; Cellular Component GO:0007165; signal transduction; Biological Process	GMIP_MOUSE GEM-interacting protein OS=Mus musculus GN=Gmip PE=1 SV=1	sp|Q6PGG2|GMIP_MOUSE
gonads_contig_33281_N	0.281723	CGI_10011112	GO:0005622; intracellular; Cellular Component	MDC1_HUMAN Mediator of DNA damage checkpoint protein 1 OS=Homo sapiens GN=MDC1 PE=1 SV=3	sp|Q14676|MDC1_HUMAN
gonads_contig_346092_P	0.281723	CGI_10010443	GO:0005102; receptor binding; Molecular Function GO:0007165; signal transduction; Biological Process	ANGP4_HUMAN Angiopoietin-4 OS=Homo sapiens GN=ANGPT4 PE=1 SV=1	sp|Q7TSY2|LHPL4_RAT
gonads_contig_346251_N	0.281723	CGI_10007694	GO:0004812; aminoacyl-tRNA ligase activity; Molecular Function GO:0005524; ATP binding; Molecular Function GO:0006412; translation; Biological Process	DPOG2_BOVIN DNA polymerase subunit gamma-2, mitochondrial OS=Bos taurus GN=POLG2 PE=2 SV=1	sp|Q9W6G7|DPOG2_XENLA
gonads_contig_353987_P	0.281723	CGI_10021276	GO:0005097; Rab GTPase activator activity; Molecular Function GO:0005515; protein binding; Molecular Function GO:0005622; intracellular; Cellular Component GO:0032313; regulation of Rab GTPase activity; Biological Process	TBD2B_HUMAN TBC1 domain family member 2B OS=Homo sapiens GN=TBC1D2B PE=1 SV=2	sp|Q6PBU5|GRT1A_DANRE
gonads_contig_356332_P	0.281723	CGI_10010167	GO:0003824; catalytic activity; Molecular Function GO:0005524; ATP binding; Molecular Function GO:0006754; ATP biosynthetic process; Biological Process GO:0008152; metabolic process; Biological Process GO:0015662; ATPase activity, coupled to transmembrane movement of ions, phosphorylative mechanism; Molecular Function GO:0016020; membrane; Cellular Component GO:0016820; hydrolase activity, acting…	AT10A_MOUSE Probable phospholipid-transporting ATPase VA OS=Mus musculus GN=Atp10a PE=1 SV=4	sp|Q9P241|AT10D_HUMAN
gonads_contig_362180_P	0.281723	CGI_10028198	GO:0016021; integral to membrane; Cellular Component	ELOV2_MOUSE Elongation of very long chain fatty acids protein 2 OS=Mus musculus GN=Elovl2 PE=2 SV=1	sp|Q5M8U1|ELOV5_XENTR
gonads_contig_364709_P	0.281723	CGI_10006634	GO:0003993; acid phosphatase activity; Molecular Function	PPAL_XENLA Lysosomal acid phosphatase OS=Xenopus laevis GN=acp2 PE=2 SV=1	sp|Q3KQG9|PPAT_XENLA
gonads_contig_377468_P	0.281723
gonads_contig_387309_P	0.281723				sp|O35451|ATF6B_MOUSE
gonads_contig_387473_P	0.281723	CGI_10015855	GO:0005515; protein binding; Molecular Function	MYLK_MELGA Telokin OS=Meleagris gallopavo PE=1 SV=1	sp|A2ASS6|TITIN_MOUSE
gonads_contig_394310_N	0.281723	CGI_10002755	GO:0004553; hydrolase activity, hydrolyzing O-glycosyl compounds; Molecular Function GO:0005975; carbohydrate metabolic process; Biological Process	SP15_TORCA SITS-binding protein OS=Torpedo californica PE=1 SV=2
gonads_contig_397053_P	0.281723	CGI_10011143	GO:0003777; microtubule motor activity; Molecular Function GO:0005524; ATP binding; Molecular Function GO:0007018; microtubule-based movement; Biological Process	KIF23_HUMAN Kinesin-like protein KIF23 OS=Homo sapiens GN=KIF23 PE=1 SV=3	sp|Q02241|KIF23_HUMAN
gonads_contig_399934_N	0.281723	CGI_10005111	GO:0005215; transporter activity; Molecular Function GO:0006810; transport; Biological Process GO:0016021; integral to membrane; Cellular Component GO:0055085; transmembrane transport; Biological Process	S26A5_MERUN Prestin OS=Meriones unguiculatus GN=SLC26A5 PE=1 SV=1	sp|Q9BXS9|S26A6_HUMAN
gonads_contig_403711_P	0.281723	CGI_10021998	GO:0003774; motor activity; Molecular Function GO:0005515; protein binding; Molecular Function GO:0005524; ATP binding; Molecular Function GO:0016459; myosin complex; Cellular Component	MYO3B_MOUSE Myosin-IIIB OS=Mus musculus GN=Myo3b PE=2 SV=2	sp|Q8BI17|SH2D7_MOUSE
gonads_contig_408877_P	0.281723	CGI_10008697	GO:0003677; DNA binding; Molecular Function GO:0005515; protein binding; Molecular Function GO:0005634; nucleus; Cellular Component GO:0008270; zinc ion binding; Molecular Function	BAZ2B_HUMAN Bromodomain adjacent to zinc finger domain protein 2B OS=Homo sapiens GN=BAZ2B PE=1 SV=3	sp|Q91YE5|BAZ2A_MOUSE
gonads_contig_410817_N	0.281723	CGI_10013002	NA	NA
gonads_contig_413448_P	0.281723	CGI_10004935	GO:0005515; protein binding; Molecular Function GO:0016020; membrane; Cellular Component	MTPN_DICDI Myotrophin homolog OS=Dictyostelium discoideum GN=mtpn PE=3 SV=1	sp|Q624D2|EFN4_CAEBR
gonads_contig_416305_P	0.281723	CGI_10025939	GO:0005215; transporter activity; Molecular Function GO:0005351; sugar:hydrogen symporter activity; Molecular Function GO:0005452; inorganic anion exchanger activity; Molecular Function GO:0006810; transport; Biological Process GO:0006820; anion transport; Biological Process GO:0009401; phosphoenolpyruvate-dependent sugar phosphotransferase system; Biological Process GO:0016020; membrane; Cellula…	S4A11_HUMAN Sodium bicarbonate transporter-like protein 11 OS=Homo sapiens GN=SLC4A11 PE=1 SV=2	sp|Q8NBS3|S4A11_HUMAN
gonads_contig_419523_P	0.281723	CGI_10013307	NA	FA76A_CHICK Protein FAM76A OS=Gallus gallus GN=FAM76A PE=2 SV=1	sp|Q80XP8|FA76B_MOUSE
gonads_contig_434658_N	0.281723	CGI_10022243	GO:0008152; metabolic process; Biological Process GO:0008168; methyltransferase activity; Molecular Function	K1456_HUMAN Putative methyltransferase KIAA1456 OS=Homo sapiens GN=C8orf79 PE=2 SV=2	sp|Q08DH3|K1456_BOVIN
gonads_contig_438096_P	0.281723	CGI_10024667	GO:0004420; hydroxymethylglutaryl-CoA reductase (NADPH) activity; Molecular Function GO:0015936; coenzyme A metabolic process; Biological Process GO:0016021; integral to membrane; Cellular Component GO:0016616; oxidoreductase activity, acting on the CH-OH group of donors, NAD or NADP as acceptor; Molecular Function GO:0050662; coenzyme binding; Molecular Function GO:0055114; oxidation-reduction p…	HMDH_MOUSE 3-hydroxy-3-methylglutaryl-coenzyme A reductase OS=Mus musculus GN=Hmgcr PE=2 SV=2	sp|P16393|HMDH_STRPU
gonads_contig_440436_P	0.281723	CGI_10021985	GO:0016788; hydrolase activity, acting on ester bonds; Molecular Function	ENDUA_XENLA Poly(U)-specific endoribonuclease-A OS=Xenopus laevis GN=endou-A PE=1 SV=1	sp|Q1LUM3|ENDUC_DANRE
gonads_contig_449321_N	0.281723	CGI_10005383	GO:0005515; protein binding; Molecular Function	GIPC1_RAT PDZ domain-containing protein GIPC1 OS=Rattus norvegicus GN=Gipc1 PE=1 SV=2	sp|Q9Z254|GIPC1_RAT
gonads_contig_463421_N	0.281723	CGI_10026173	GO:0007049; cell cycle; Biological Process GO:0016538; cyclin-dependent protein kinase regulator activity; Molecular Function	CKS1_MOUSE Cyclin-dependent kinases regulatory subunit 1 OS=Mus musculus GN=Cks1b PE=2 SV=1	sp|P61025|CKS1_MOUSE
gonads_contig_463848_P	0.281723	CGI_10028273	GO:0003723; RNA binding; Molecular Function	QKIB_XENLA Protein quaking-B OS=Xenopus laevis GN=qki-B PE=1 SV=1	sp|Q6P0D0|QKIA_DANRE
gonads_contig_466242_N	0.281723	CGI_10027436	GO:0000226; microtubule cytoskeleton organization; Biological Process GO:0005515; protein binding; Molecular Function GO:0005737; cytoplasm; Cellular Component GO:0008017; microtubule binding; Molecular Function	HOOK3_HUMAN Protein Hook homolog 3 OS=Homo sapiens GN=HOOK3 PE=1 SV=2	sp|Q86VS8|HOOK3_HUMAN
gonads_contig_469321_P	0.281723	CGI_10001175	GO:0008146; sulfotransferase activity; Molecular Function GO:0016021; integral to membrane; Cellular Component GO:0016051; carbohydrate biosynthetic process; Biological Process	CHSTB_HUMAN Carbohydrate sulfotransferase 11 OS=Homo sapiens GN=CHST11 PE=1 SV=1	sp|Q9NPF2|CHSTB_HUMAN
gonads_contig_479929_AS	0.281723
gonads_contig_480735_AS	0.281723
gonads_contig_48162_N	0.281723
gonads_contig_503522_S	0.281723
gonads_contig_50596_P	0.281723	CGI_10027002	GO:0016021; integral to membrane; Cellular Component	ORML1_XENLA ORM1-like protein 1 OS=Xenopus laevis GN=ormdl1 PE=2 SV=1	sp|Q5XJR6|ORML3_DANRE
gonads_contig_52314_P	0.281723	CGI_10021998	GO:0003774; motor activity; Molecular Function GO:0005515; protein binding; Molecular Function GO:0005524; ATP binding; Molecular Function GO:0016459; myosin complex; Cellular Component	MYO3B_MOUSE Myosin-IIIB OS=Mus musculus GN=Myo3b PE=2 SV=2	sp|Q8BI17|SH2D7_MOUSE
gonads_contig_52797_P	0.281723	CGI_10016473	NA	ARRD3_RAT Arrestin domain-containing protein 3 OS=Rattus norvegicus GN=Arrdc3 PE=2 SV=1	sp|Q8NCT1|ARRD4_HUMAN
gonads_contig_62669_P	0.281723	CGI_10026039	GO:0016787; hydrolase activity; Molecular Function	ADPRM_BOVIN Manganese-dependent ADP-ribose/CDP-alcohol diphosphatase OS=Bos taurus PE=2 SV=2	sp|Q66JJ3|ADPRM_XENTR
gonads_contig_64256_S	0.281723
gonads_contig_64633_N	0.281723	CGI_10010254	GO:0005622; intracellular; Cellular Component GO:0007165; signal transduction; Biological Process	RHG18_MOUSE Rho GTPase-activating protein 18 OS=Mus musculus GN=Arhgap18 PE=2 SV=1	sp|Q8K0Q5|RHG18_MOUSE
gonads_contig_64654_P	0.281723	CGI_10003717	GO:0005272; sodium channel activity; Molecular Function GO:0006814; sodium ion transport; Biological Process GO:0016020; membrane; Cellular Component	ACCN4_RAT Amiloride-sensitive cation channel 4 OS=Rattus norvegicus GN=Accn4 PE=2 SV=1	sp|P55926|ACCN2_RAT
gonads_contig_64921_P	0.281723	CGI_10021384	GO:0003824; catalytic activity; Molecular Function GO:0006777; Mo-molybdopterin cofactor biosynthetic process; Biological Process GO:0019008; molybdopterin synthase complex; Cellular Component GO:0051536; iron-sulfur cluster binding; Molecular Function GO:0051539; 4 iron, 4 sulfur cluster binding; Molecular Function	MOCS1_MOUSE Molybdenum cofactor biosynthesis protein 1 OS=Mus musculus GN=Mocs1 PE=2 SV=2	sp|Q5RKZ7|MOCS1_MOUSE
gonads_contig_67936_P	0.281723	CGI_10008856	GO:0004359; glutaminase activity; Molecular Function GO:0005515; protein binding; Molecular Function GO:0006541; glutamine metabolic process; Biological Process	GLSK_HUMAN Glutaminase kidney isoform, mitochondrial OS=Homo sapiens GN=GLS PE=1 SV=1	sp|P13264|GLSK_RAT
gonads_contig_71219_AS	0.281723
gonads_contig_71926_S	0.281723
gonads_contig_75692_AS	0.281723	CGI_10008212	GO:0005515; protein binding; Molecular Function	SNIP1_HUMAN Smad nuclear-interacting protein 1 OS=Homo sapiens GN=SNIP1 PE=1 SV=1	sp|Q8BIZ6|SNIP1_MOUSE
gonads_contig_80109_AS	0.281723
gonads_contig_96130_AS	0.281723
gonads_contig_96446_AS	0.281723
gonads_contig_10166_N	0.292522	CGI_10012186	GO:0005515; protein binding; Molecular Function	GEMI5_HUMAN Gem-associated protein 5 OS=Homo sapiens GN=GEMIN5 PE=1 SV=2	sp|Q92545|TM131_HUMAN
gonads_contig_10190_P	0.292522	CGI_10018530	NA	CCD42_NEMVE Coiled-coil domain-containing protein 42 homolog OS=Nematostella vectensis GN=v1g187067 PE=3 SV=1	sp|A7S8T5|CCD42_NEMVE
gonads_contig_102718_N	0.292522	CGI_10019228	GO:0005515; protein binding; Molecular Function	COCA1_HUMAN Collagen alpha-1(XII) chain OS=Homo sapiens GN=COL12A1 PE=1 SV=2	sp|Q8NFW1|COMA1_HUMAN
gonads_contig_105772_P	0.292522	CGI_10024274	GO:0003755; peptidyl-prolyl cis-trans isomerase activity; Molecular Function GO:0006457; protein folding; Biological Process	PPIB_CHICK Peptidyl-prolyl cis-trans isomerase B OS=Gallus gallus GN=PPIB PE=2 SV=1	sp|P24367|PPIB_CHICK
gonads_contig_10670_P	0.292522				sp|P33849|A32_VAR67
gonads_contig_10831_P	0.292522	CGI_10016941	GO:0003924; GTPase activity; Molecular Function GO:0005525; GTP binding; Molecular Function GO:0005622; intracellular; Cellular Component GO:0006886; intracellular protein transport; Biological Process GO:0006913; nucleocytoplasmic transport; Biological Process GO:0007165; signal transduction; Biological Process GO:0007264; small GTPase mediated signal transduction; Biological Process GO:0015031;…	RAB5C_CANFA Ras-related protein Rab-5C OS=Canis familiaris GN=RAB5C PE=2 SV=1	sp|Q5ZHW4|RAB5B_CHICK
gonads_contig_10953_P	0.292522	CGI_10011568	NA	CPMD8_HUMAN C3 and PZP-like alpha-2-macroglobulin domain-containing protein 8 OS=Homo sapiens GN=CPAMD8 PE=1 SV=2	sp|P10079|FBP1_STRPU
gonads_contig_11127_P	0.292522	CGI_10010157	GO:0005634; nucleus; Cellular Component	CCNL1_XENLA Cyclin-L1 OS=Xenopus laevis GN=ccnl1 PE=2 SV=2	sp|Q52KE7|CCNL1_MOUSE
gonads_contig_11601_N	0.292522	CGI_10028747	GO:0005488; binding; Molecular Function GO:0008270; zinc ion binding; Molecular Function	LST2_DROSE Lateral signaling target protein 2 homolog OS=Drosophila sechellia GN=GM10129 PE=3 SV=1	sp|Q5PQT2|MTMR3_RAT
gonads_contig_117782_P	0.292522	CGI_10019107	GO:0005515; protein binding; Molecular Function	DEND3_HUMAN DENN domain-containing protein 3 OS=Homo sapiens GN=DENND3 PE=2 SV=2	sp|A2RUS2|DEND3_HUMAN
gonads_contig_119646_P	0.292522	CGI_10012864	NA	DOCK4_MOUSE Dedicator of cytokinesis protein 4 OS=Mus musculus GN=Dock4 PE=1 SV=1	sp|Q14185|DOCK1_HUMAN
gonads_contig_12011_N	0.292522	CGI_10019146	GO:0005515; protein binding; Molecular Function	KLHL9_MOUSE Kelch-like protein 9 OS=Mus musculus GN=Klhl9 PE=2 SV=2	sp|Q96NJ5|KLH32_HUMAN
gonads_contig_126429_P	0.292522	CGI_10027515	NA	GBRL2_RAT Gamma-aminobutyric acid receptor-associated protein-like 2 OS=Rattus norvegicus GN=Gabarapl2 PE=2 SV=1	sp|P60522|GBRL2_RAT
gonads_contig_12900_AS	0.292522
gonads_contig_131250_AS	0.292522
gonads_contig_131371_AS	0.292522
gonads_contig_131951_AS	0.292522
gonads_contig_13358_P	0.292522	CGI_10014473	GO:0003676; nucleic acid binding; Molecular Function GO:0004386; helicase activity; Molecular Function GO:0005524; ATP binding; Molecular Function GO:0008026; ATP-dependent helicase activity; Molecular Function	DDX5_MOUSE Probable ATP-dependent RNA helicase DDX5 OS=Mus musculus GN=Ddx5 PE=1 SV=1	sp|Q5R4I9|DDX5_PONAB
gonads_contig_14632_P	0.292522	CGI_10012899	GO:0005515; protein binding; Molecular Function GO:0005622; intracellular; Cellular Component GO:0008270; zinc ion binding; Molecular Function	TRI56_HUMAN Tripartite motif-containing protein 56 OS=Homo sapiens GN=TRIM56 PE=1 SV=3	sp|Q9BRZ2|TRI56_HUMAN
gonads_contig_149356_P	0.292522	CGI_10023554	NA	NA	sp|D3ZHV2|MACF1_RAT
gonads_contig_15335_AS	0.292522
gonads_contig_15714_AS	0.292522
gonads_contig_15951_AS	0.292522
gonads_contig_164081_P	0.292522	CGI_10020511	GO:0003676; nucleic acid binding; Molecular Function GO:0005515; protein binding; Molecular Function	AGO2_HUMAN Protein argonaute-2 OS=Homo sapiens GN=EIF2C2 PE=1 SV=3	sp|Q8CJG1|AGO1_MOUSE
gonads_contig_169986_AS	0.292522
gonads_contig_17270_P	0.292522	CGI_10004203	GO:0005622; intracellular; Cellular Component GO:0008270; zinc ion binding; Molecular Function	ZFP37_MOUSE Zinc finger protein 37 OS=Mus musculus GN=Zfp37 PE=2 SV=3	sp|P17035|ZNF28_HUMAN
gonads_contig_17827_N	0.292522	CGI_10011829	NA	NA	sp|Q9C0R2|RTF22_SCHPO
gonads_contig_178960_P	0.292522	CGI_10025593	GO:0005515; protein binding; Molecular Function GO:0008270; zinc ion binding; Molecular Function	NBR1_HUMAN Next to BRCA1 gene 1 protein OS=Homo sapiens GN=NBR1 PE=1 SV=2	sp|P97432|NBR1_MOUSE
gonads_contig_182244_N	0.292522
gonads_contig_18232_P	0.292522	CGI_10002468	NA	NA	sp|Q6BER5|NU301_CAEEL
gonads_contig_18319_P	0.292522	CGI_10016952	GO:0005515; protein binding; Molecular Function GO:0005576; extracellular region; Cellular Component GO:0006030; chitin metabolic process; Biological Process GO:0008061; chitin binding; Molecular Function	NA
gonads_contig_186038_S	0.292522
gonads_contig_18770_P	0.292522	CGI_10018921	GO:0005515; protein binding; Molecular Function	WWC2_HUMAN Protein WWC2 OS=Homo sapiens GN=WWC2 PE=1 SV=2	sp|Q6DJR2|WWC2_XENTR
gonads_contig_193373_S	0.292522
gonads_contig_194934_P	0.292522	CGI_10012746	GO:0003824; catalytic activity; Molecular Function GO:0003872; 6-phosphofructokinase activity; Molecular Function GO:0005945; 6-phosphofructokinase complex; Cellular Component GO:0006096; glycolysis; Biological Process GO:0044237; cellular metabolic process; Biological Process GO:0050662; coenzyme binding; Molecular Function	K6PF_SCHMA 6-phosphofructokinase OS=Schistosoma mansoni GN=PFK PE=2 SV=1	sp|P52034|K6PF_DROME
gonads_contig_20109_S	0.292522
gonads_contig_20181_N	0.292522	CGI_10019663	GO:0004672; protein kinase activity; Molecular Function GO:0004674; protein serine/threonine kinase activity; Molecular Function GO:0005524; ATP binding; Molecular Function GO:0006468; protein phosphorylation; Biological Process	CDKL1_MOUSE Cyclin-dependent kinase-like 1 OS=Mus musculus GN=Cdkl1 PE=2 SV=1	sp|Q8CEQ0|CDKL1_MOUSE
gonads_contig_202337_P	0.292522	CGI_10003637	GO:0004888; transmembrane receptor activity; Molecular Function GO:0004930; G-protein coupled receptor activity; Molecular Function GO:0005509; calcium ion binding; Molecular Function GO:0005515; protein binding; Molecular Function GO:0007166; cell surface receptor linked signaling pathway; Biological Process GO:0007186; G-protein coupled receptor protein signaling pathway; Biological Process GO:…	MATN2_HUMAN Matrilin-2 OS=Homo sapiens GN=MATN2 PE=1 SV=3	sp|Q61549|EMR1_MOUSE
gonads_contig_20626_AS	0.292522	CGI_10025899	GO:0004672; protein kinase activity; Molecular Function GO:0004674; protein serine/threonine kinase activity; Molecular Function GO:0005524; ATP binding; Molecular Function GO:0006468; protein phosphorylation; Biological Process	PINK1_MOUSE Serine/threonine-protein kinase PINK1, mitochondrial OS=Mus musculus GN=Pink1 PE=2 SV=2	sp|Q9BXM7|PINK1_HUMAN
gonads_contig_20626_S	0.292522	CGI_10025899	GO:0004672; protein kinase activity; Molecular Function GO:0004674; protein serine/threonine kinase activity; Molecular Function GO:0005524; ATP binding; Molecular Function GO:0006468; protein phosphorylation; Biological Process	PINK1_MOUSE Serine/threonine-protein kinase PINK1, mitochondrial OS=Mus musculus GN=Pink1 PE=2 SV=2	sp|Q9BXM7|PINK1_HUMAN
gonads_contig_207134_P	0.292522	CGI_10018871	GO:0005044; scavenger receptor activity; Molecular Function GO:0016020; membrane; Cellular Component	DMBT1_MOUSE Deleted in malignant brain tumors 1 protein OS=Mus musculus GN=Dmbt1 PE=1 SV=2	sp|P58215|LOXL3_HUMAN
gonads_contig_21106_P	0.292522	CGI_10010490	GO:0003924; GTPase activity; Molecular Function GO:0005525; GTP binding; Molecular Function GO:0005622; intracellular; Cellular Component GO:0006886; intracellular protein transport; Biological Process GO:0006913; nucleocytoplasmic transport; Biological Process GO:0007165; signal transduction; Biological Process GO:0007264; small GTPase mediated signal transduction; Biological Process GO:0015031;…	RAB2_LYMST Ras-related protein Rab-2 OS=Lymnaea stagnalis GN=RAB2 PE=2 SV=1	sp|Q05975|RAB2_LYMST
gonads_contig_21158_P	0.292522	CGI_10025885	GO:0004871; signal transducer activity; Molecular Function GO:0005515; protein binding; Molecular Function GO:0005634; nucleus; Cellular Component GO:0006355; regulation of transcription, DNA-dependent; Biological Process GO:0007165; signal transduction; Biological Process GO:0030528; transcription regulator activity; Molecular Function GO:0045449; regulation of transcription; Biological Process	NCOA1_MOUSE Nuclear receptor coactivator 1 OS=Mus musculus GN=Ncoa1 PE=1 SV=2
gonads_contig_21398_N	0.292522	CGI_10013327	GO:0005509; calcium ion binding; Molecular Function GO:0005515; protein binding; Molecular Function GO:0005576; extracellular region; Cellular Component GO:0006030; chitin metabolic process; Biological Process GO:0008061; chitin binding; Molecular Function	NOTC1_RAT Neurogenic locus notch homolog protein 1 OS=Rattus norvegicus GN=Notch1 PE=1 SV=2	sp|P21783|NOTCH_XENLA
gonads_contig_226523_AS	0.292522
gonads_contig_230475_N	0.292522	CGI_10020325	GO:0004725; protein tyrosine phosphatase activity; Molecular Function GO:0005515; protein binding; Molecular Function GO:0006470; protein dephosphorylation; Biological Process GO:0016311; dephosphorylation; Biological Process GO:0016791; phosphatase activity; Molecular Function	LAR_DROME Tyrosine-protein phosphatase Lar OS=Drosophila melanogaster GN=Lar PE=1 SV=2	sp|P16621|LAR_DROME
gonads_contig_231790_P	0.292522	CGI_10015960	GO:0005249; voltage-gated potassium channel activity; Molecular Function GO:0005515; protein binding; Molecular Function GO:0006813; potassium ion transport; Biological Process GO:0008076; voltage-gated potassium channel complex; Cellular Component GO:0016020; membrane; Cellular Component	KCD21_MOUSE BTB/POZ domain-containing protein KCTD21 OS=Mus musculus GN=Kctd21 PE=2 SV=1	sp|Q62897|KCND3_RAT
gonads_contig_234214_N	0.292522	CGI_10025385	GO:0003824; catalytic activity; Molecular Function GO:0005634; nucleus; Cellular Component GO:0008134; transcription factor binding; Molecular Function GO:0008152; metabolic process; Biological Process	DIP2C_HUMAN Disco-interacting protein 2 homolog C OS=Homo sapiens GN=DIP2C PE=2 SV=2
gonads_contig_24093_P	0.292522	CGI_10010531	GO:0005515; protein binding; Molecular Function	FBW10_HUMAN F-box/WD repeat-containing protein 10 OS=Homo sapiens GN=FBXW10 PE=2 SV=1	sp|Q5XX13|FBW10_HUMAN
gonads_contig_243860_N	0.292522	CGI_10000817	NA	TRIM3_MOUSE Tripartite motif-containing protein 3 OS=Mus musculus GN=Trim3 PE=1 SV=1
gonads_contig_253917_AS	0.292522
gonads_contig_254572_P	0.292522	CGI_10012354	GO:0005622; intracellular; Cellular Component GO:0008270; zinc ion binding; Molecular Function	ZN333_HUMAN Zinc finger protein 333 OS=Homo sapiens GN=ZNF333 PE=2 SV=3	sp|Q6NZQ6|ZN740_MOUSE
gonads_contig_255606_AS	0.292522
gonads_contig_25742_P	0.292522	CGI_10011575	GO:0055085; transmembrane transport; Biological Process	MOT12_XENTR Monocarboxylate transporter 12 OS=Xenopus tropicalis GN=slc16a12 PE=2 SV=1	sp|Q6GM59|MOT12_XENLA
gonads_contig_262281_AS	0.292522
gonads_contig_268814_P	0.292522	CGI_10019347	0	0
gonads_contig_270999_P	0.292522	CGI_10006099	0	0
gonads_contig_280424_AS	0.292522
gonads_contig_288420_P	0.292522	CGI_10023589	GO:0008375; acetylglucosaminyltransferase activity; Molecular Function GO:0016020; membrane; Cellular Component	GCNT4_DANRE Beta-1,3-galactosyl-O-glycosyl-glycoprotein beta-1,6-N-acetylglucosaminyltransferase 4 OS=Danio rerio GN=gcnt4 PE=2 SV=2	sp|Q06430|GNT2B_HUMAN
gonads_contig_290933_P	0.292522				sp|Q9R237|JIP1_RAT
gonads_contig_29176_S	0.292522
gonads_contig_29204_P	0.292522	CGI_10025887	NA	CES3_RAT Carboxylesterase 3 OS=Rattus norvegicus GN=Ces3 PE=1 SV=2	sp|Q8NFZ3|NLGNY_HUMAN
gonads_contig_292776_S	0.292522
gonads_contig_30457_N	0.292522	CGI_10019373	NA	NA
gonads_contig_31114_AS	0.292522
gonads_contig_311192_N	0.292522	CGI_10003687	GO:0005249; voltage-gated potassium channel activity; Molecular Function GO:0006813; potassium ion transport; Biological Process GO:0008076; voltage-gated potassium channel complex; Cellular Component GO:0016020; membrane; Cellular Component	SHKB1_BOVIN SH3KBP1-binding protein 1 OS=Bos taurus GN=SHKBP1 PE=2 SV=1	sp|Q62897|KCND3_RAT
gonads_contig_312899_S	0.292522
gonads_contig_31419_P	0.292522	CGI_10019532	0	0
gonads_contig_31520_N	0.292522	CGI_10016724	GO:0005515; protein binding; Molecular Function	CTSL2_RAT CTD small phosphatase-like protein 2 OS=Rattus norvegicus GN=Ctdspl2 PE=2 SV=1	sp|Q5XIK8|CTSL2_RAT
gonads_contig_31533_N	0.292522	CGI_10017247	GO:0005215; transporter activity; Molecular Function GO:0006810; transport; Biological Process GO:0016020; membrane; Cellular Component GO:0055085; transmembrane transport; Biological Process	S23A2_MOUSE Solute carrier family 23 member 2 OS=Mus musculus GN=Slc23a2 PE=1 SV=2	sp|Q9EPR4|S23A2_MOUSE
gonads_contig_316722_S	0.292522
gonads_contig_31943_P	0.292522	CGI_10028846	GO:0005515; protein binding; Molecular Function GO:0008270; zinc ion binding; Molecular Function	CYR1B_XENLA Cysteine and histidine-rich protein 1-B OS=Xenopus laevis GN=cyhr1-B PE=2 SV=2	sp|Q9VZV5|CYHR1_DROME
gonads_contig_319758_N	0.292522	CGI_10025239	GO:0003723; RNA binding; Molecular Function	PCBP3_MOUSE Poly(rC)-binding protein 3 OS=Mus musculus GN=Pcbp3 PE=2 SV=2	sp|P57722|PCBP3_MOUSE
gonads_contig_326860_P	0.292522	CGI_10015668	GO:0009058; biosynthetic process; Biological Process GO:0016769; transferase activity, transferring nitrogenous groups; Molecular Function GO:0030170; pyridoxal phosphate binding; Molecular Function	SPTC2_MOUSE Serine palmitoyltransferase 2 OS=Mus musculus GN=Sptlc2 PE=2 SV=2	sp|P97363|SPTC2_MOUSE
gonads_contig_33631_P	0.292522	CGI_10027894	GO:0003924; GTPase activity; Molecular Function GO:0005525; GTP binding; Molecular Function GO:0005622; intracellular; Cellular Component GO:0007165; signal transduction; Biological Process GO:0007264; small GTPase mediated signal transduction; Biological Process GO:0016020; membrane; Cellular Component	RASLC_DANRE Ras-like protein family member 12 OS=Danio rerio GN=RASL12 PE=2 SV=1	sp|Q7SZ59|RASLC_DANRE
gonads_contig_341035_P	0.292522	CGI_10007965	GO:0005515; protein binding; Molecular Function GO:0008270; zinc ion binding; Molecular Function	BPTF_HUMAN Nucleosome-remodeling factor subunit BPTF OS=Homo sapiens GN=BPTF PE=1 SV=3	sp|Q6BER5|NU301_CAEEL
gonads_contig_342645_N	0.292522	CGI_10023352	GO:0005515; protein binding; Molecular Function GO:0007154; cell communication; Biological Process GO:0007155; cell adhesion; Biological Process GO:0016020; membrane; Cellular Component	TENX_HUMAN Tenascin-X OS=Homo sapiens GN=TNXB PE=1 SV=2	sp|Q9W7R3|TEN4_DANRE
gonads_contig_346309_P	0.292522	CGI_10025015	GO:0005515; protein binding; Molecular Function GO:0008270; zinc ion binding; Molecular Function	ANUB1_HUMAN AN1-type zinc finger and ubiquitin domain-containing protein 1 OS=Homo sapiens GN=ANUBL1 PE=2 SV=2	sp|Q86XD8|ANUB1_HUMAN
gonads_contig_34833_P	0.292522	CGI_10016769	NA	RIPL1_MOUSE RILP-like protein 1 OS=Mus musculus GN=Rilpl1 PE=1 SV=1	sp|Q5EBL4|RIPL1_HUMAN
gonads_contig_348493_P	0.292522	CGI_10019544	GO:0005515; protein binding; Molecular Function GO:0007165; signal transduction; Biological Process GO:0008093; cytoskeletal adaptor activity; Molecular Function GO:0017124; SH3 domain binding; Molecular Function GO:0046847; filopodium assembly; Biological Process	VIAAT_XENTR Vesicular inhibitory amino acid transporter OS=Xenopus tropicalis GN=slc32a1 PE=2 SV=1	sp|Q6GMN2|BAIP2_RAT
gonads_contig_348870_P	0.292522
gonads_contig_348983_N	0.292522	CGI_10016918	GO:0007154; cell communication; Biological Process GO:0016021; integral to membrane; Cellular Component GO:0055085; transmembrane transport; Biological Process	NAC3_HUMAN Sodium/calcium exchanger 3 OS=Homo sapiens GN=SLC8A3 PE=2 SV=2	sp|P57103|NAC3_HUMAN
gonads_contig_349996_N	0.292522	CGI_10008031	GO:0003676; nucleic acid binding; Molecular Function	NA
gonads_contig_350961_S	0.292522
gonads_contig_352932_N	0.292522	CGI_10028732	NA	ARRD3_MOUSE Arrestin domain-containing protein 3 OS=Mus musculus GN=Arrdc3 PE=2 SV=1	sp|Q9D668|ARRD2_MOUSE
gonads_contig_356500_AS	0.292522
gonads_contig_358287_P	0.292522	CGI_10024332	GO:0005622; intracellular; Cellular Component GO:0008270; zinc ion binding; Molecular Function	ZN423_HUMAN Zinc finger protein 423 OS=Homo sapiens GN=ZNF423 PE=1 SV=1	sp|A6NDX5|ZN840_HUMAN
gonads_contig_358310_N	0.292522	CGI_10011359	GO:0003676; nucleic acid binding; Molecular Function GO:0008270; zinc ion binding; Molecular Function	K0232_MOUSE Uncharacterized protein KIAA0232 OS=Mus musculus GN=Kiaa0232 PE=2 SV=2	sp|Q92628|K0232_HUMAN
gonads_contig_359932_P	0.292522	CGI_10009836	GO:0005215; transporter activity; Molecular Function GO:0006810; transport; Biological Process GO:0016020; membrane; Cellular Component GO:0055085; transmembrane transport; Biological Process	SC5A9_DANRE Sodium/glucose cotransporter 4 OS=Danio rerio GN=slc5a9 PE=2 SV=1	sp|A8WHP3|SC5A9_DANRE
gonads_contig_367846_N	0.292522	CGI_10011829	NA	NA	sp|Q9UR07|RTF23_SCHPO
gonads_contig_373080_N	0.292522	CGI_10012609	GO:0005515; protein binding; Molecular Function GO:0023034; intracellular signaling pathway; Biological Process	DCDC2_MOUSE Doublecortin domain-containing protein 2 OS=Mus musculus GN=Dcdc2 PE=2 SV=2
gonads_contig_377093_N	0.292522	CGI_10019508	GO:0005515; protein binding; Molecular Function	SVEP1_RAT Sushi, von Willebrand factor type A, EGF and pentraxin domain-containing protein 1 OS=Rattus norvegicus GN=Svep1 PE=1 SV=1	sp|P0C6B8|SVEP1_RAT
gonads_contig_380348_P	0.292522	CGI_10011331	GO:0006486; protein glycosylation; Biological Process GO:0008378; galactosyltransferase activity; Molecular Function GO:0016020; membrane; Cellular Component	B3GT1_PONPY Beta-1,3-galactosyltransferase 1 OS=Pongo pygmaeus GN=B3GALT1 PE=3 SV=1	sp|Q9MYM7|B3GT1_PONPY
gonads_contig_380488_P	0.292522	CGI_10019590	NA	MEIS1_HUMAN Homeobox protein Meis1 OS=Homo sapiens GN=MEIS1 PE=1 SV=1	sp|Q60954|MEIS1_MOUSE
gonads_contig_38109_P	0.292522	CGI_10026424	GO:0005515; protein binding; Molecular Function GO:0005622; intracellular; Cellular Component GO:0006464; protein modification process; Biological Process GO:0016881; acid-amino acid ligase activity; Molecular Function	NEDD4_RAT E3 ubiquitin-protein ligase NEDD4 OS=Rattus norvegicus GN=Nedd4 PE=1 SV=1	sp|P46934|NEDD4_HUMAN
gonads_contig_381954_P	0.292522				sp|Q32PD8|LERL1_BOVIN
gonads_contig_38484_P	0.292522	CGI_10026087	GO:0005515; protein binding; Molecular Function GO:0008270; zinc ion binding; Molecular Function	RNF11_MOUSE RING finger protein 11 OS=Mus musculus GN=Rnf11 PE=1 SV=1	sp|Q9QYK7|RNF11_MOUSE
gonads_contig_385383_P	0.292522	CGI_10019107	GO:0005515; protein binding; Molecular Function	DEND3_HUMAN DENN domain-containing protein 3 OS=Homo sapiens GN=DENND3 PE=2 SV=2	sp|A2RT67|DEND3_MOUSE
gonads_contig_386914_N	0.292522	CGI_10019677	GO:0005509; calcium ion binding; Molecular Function GO:0005576; extracellular region; Cellular Component GO:0007160; cell-matrix adhesion; Biological Process	NA
gonads_contig_389116_P	0.292522				sp|Q09575|YRD6_CAEEL
gonads_contig_389696_N	0.292522	CGI_10019822	GO:0004672; protein kinase activity; Molecular Function GO:0004674; protein serine/threonine kinase activity; Molecular Function GO:0005524; ATP binding; Molecular Function GO:0006468; protein phosphorylation; Biological Process GO:0007155; cell adhesion; Biological Process	DDR2_MOUSE Discoidin domain-containing receptor 2 OS=Mus musculus GN=Ddr2 PE=2 SV=2	sp|Q16832|DDR2_HUMAN
gonads_contig_39133_P	0.292522	CGI_10020407	GO:0008190; eukaryotic initiation factor 4E binding; Molecular Function GO:0045947; negative regulation of translational initiation; Biological Process	4EBP1_HUMAN Eukaryotic translation initiation factor 4E-binding protein 1 OS=Homo sapiens GN=EIF4EBP1 PE=1 SV=3	sp|Q60876|4EBP1_MOUSE
gonads_contig_393453_N	0.292522	CGI_10012637	GO:0005515; protein binding; Molecular Function	DEN5A_HUMAN DENN domain-containing protein 5A OS=Homo sapiens GN=DENND5A PE=1 SV=1	sp|Q6IQ26|DEN5A_HUMAN
gonads_contig_399450_N	0.292522	CGI_10015869	GO:0005089; Rho guanyl-nucleotide exchange factor activity; Molecular Function GO:0005515; protein binding; Molecular Function GO:0005622; intracellular; Cellular Component GO:0035023; regulation of Rho protein signal transduction; Biological Process	ECT2L_HUMAN Epithelial cell transforming sequence 2 oncogene-like OS=Homo sapiens GN=ECT2L PE=2 SV=2	sp|Q008S8|ECT2L_HUMAN
gonads_contig_402615_P	0.292522	CGI_10010439	GO:0005515; protein binding; Molecular Function	RELN_RAT Reelin OS=Rattus norvegicus GN=Reln PE=2 SV=1
gonads_contig_40364_N	0.292522	CGI_10015414	GO:0005216; ion channel activity; Molecular Function GO:0005245; voltage-gated calcium channel activity; Molecular Function GO:0005891; voltage-gated calcium channel complex; Cellular Component GO:0006811; ion transport; Biological Process GO:0006816; calcium ion transport; Biological Process GO:0016020; membrane; Cellular Component GO:0055085; transmembrane transport; Biological Process	CAC1C_MOUSE Voltage-dependent L-type calcium channel subunit alpha-1C OS=Mus musculus GN=Cacna1c PE=1 SV=1	sp|C9D7C2|CAC1A_APIME
gonads_contig_404157_P	0.292522	CGI_10016822	NA	LENG8_XENLA Leukocyte receptor cluster member 8 homolog OS=Xenopus laevis GN=leng8 PE=2 SV=1	sp|Q8CBY3|LENG8_MOUSE
gonads_contig_404178_S	0.292522
gonads_contig_411099_AS	0.292522
gonads_contig_411268_N	0.292522	CGI_10008106	GO:0000166; nucleotide binding; Molecular Function GO:0005524; ATP binding; Molecular Function GO:0006810; transport; Biological Process GO:0016021; integral to membrane; Cellular Component GO:0016887; ATPase activity; Molecular Function GO:0017111; nucleoside-triphosphatase activity; Molecular Function GO:0042626; ATPase activity, coupled to transmembrane movement of substances; Molecular Functi…	MRP1_RAT Multidrug resistance-associated protein 1 OS=Rattus norvegicus GN=Abcc1 PE=1 SV=2	sp|Q8CG09|MRP1_RAT
gonads_contig_412484_P	0.292522	CGI_10023526	GO:0005515; protein binding; Molecular Function GO:0005622; intracellular; Cellular Component GO:0007154; cell communication; Biological Process GO:0007165; signal transduction; Biological Process GO:0035091; phosphoinositide binding; Molecular Function	RICS_XENLA Rho/Cdc42/Rac GTPase-activating protein RICS OS=Xenopus laevis GN=rics PE=2 SV=1	sp|Q5ZMM3|RHG15_CHICK
gonads_contig_412508_P	0.292522	CGI_10013447	GO:0005515; protein binding; Molecular Function	FBW1A_HUMAN F-box/WD repeat-containing protein 1A OS=Homo sapiens GN=BTRC PE=1 SV=1	sp|Q9Y297|FBW1A_HUMAN
gonads_contig_415914_P	0.292522	CGI_10011359	GO:0003676; nucleic acid binding; Molecular Function GO:0008270; zinc ion binding; Molecular Function	K0232_MOUSE Uncharacterized protein KIAA0232 OS=Mus musculus GN=Kiaa0232 PE=2 SV=2	sp|Q92628|K0232_HUMAN
gonads_contig_417164_P	0.292522	CGI_10023263	GO:0003677; DNA binding; Molecular Function GO:0005669; transcription factor TFIID complex; Cellular Component GO:0006352; transcription initiation; Biological Process GO:0016986; transcription initiation factor activity; Molecular Function	TAF12_BOVIN Transcription initiation factor TFIID subunit 12 OS=Bos taurus GN=TAF12 PE=2 SV=1	sp|Q8VE65|TAF12_MOUSE
gonads_contig_417189_N	0.292522	CGI_10007113	GO:0005515; protein binding; Molecular Function GO:0005622; intracellular; Cellular Component GO:0042981; regulation of apoptosis; Biological Process	NA	sp|O88843|CRADD_MOUSE
gonads_contig_41756_N	0.292522	CGI_10002468	NA	NA	sp|Q6BER5|NU301_CAEEL
gonads_contig_418911_P	0.292522	CGI_10027478	NA	NA	sp|Q9Y4F5|K0284_HUMAN
gonads_contig_419506_AS	0.292522
gonads_contig_424482_N	0.292522	CGI_10017247	GO:0005215; transporter activity; Molecular Function GO:0006810; transport; Biological Process GO:0016020; membrane; Cellular Component GO:0055085; transmembrane transport; Biological Process	S23A2_MOUSE Solute carrier family 23 member 2 OS=Mus musculus GN=Slc23a2 PE=1 SV=2	sp|Q9EPR4|S23A2_MOUSE
gonads_contig_427133_P	0.292522	CGI_10012053	NA	GCC2_MOUSE GRIP and coiled-coil domain-containing protein 2 OS=Mus musculus GN=Gcc2 PE=1 SV=2	sp|Q54G05|LRRX1_DICDI
gonads_contig_428028_N	0.292522	CGI_10004167	GO:0005515; protein binding; Molecular Function GO:0008104; protein localization; Biological Process	VP13D_HUMAN Vacuolar protein sorting-associated protein 13D OS=Homo sapiens GN=VPS13D PE=1 SV=1	sp|Q5THJ4|VP13D_HUMAN
gonads_contig_429542_N	0.292522	CGI_10023941	NA	UNC80_DROME Protein unc-80 homolog OS=Drosophila melanogaster GN=CG18437 PE=2 SV=4	sp|Q8BLN6|UNC80_MOUSE
gonads_contig_433179_P	0.292522	CGI_10022918	NA	RTBS_DROME Probable RNA-directed DNA polymerase from transposon BS OS=Drosophila melanogaster GN=RTase PE=2 SV=1
gonads_contig_437525_P	0.292522	CGI_10025258	GO:0004383; guanylate cyclase activity; Molecular Function GO:0006182; cGMP biosynthetic process; Biological Process GO:0009190; cyclic nucleotide biosynthetic process; Biological Process GO:0016849; phosphorus-oxygen lyase activity; Molecular Function GO:0020037; heme binding; Molecular Function GO:0023034; intracellular signaling pathway; Biological Process	GCYA2_RAT Guanylate cyclase soluble subunit alpha-2 OS=Rattus norvegicus GN=Gucy1a2 PE=2 SV=2	sp|P19686|GCYA3_RAT
gonads_contig_439209_N	0.292522	CGI_10025015	GO:0005515; protein binding; Molecular Function GO:0008270; zinc ion binding; Molecular Function	ANUB1_HUMAN AN1-type zinc finger and ubiquitin domain-containing protein 1 OS=Homo sapiens GN=ANUBL1 PE=2 SV=2	sp|Q86XD8|ANUB1_HUMAN
gonads_contig_439562_N	0.292522	CGI_10012899	GO:0005515; protein binding; Molecular Function GO:0005622; intracellular; Cellular Component GO:0008270; zinc ion binding; Molecular Function	TRI56_HUMAN Tripartite motif-containing protein 56 OS=Homo sapiens GN=TRIM56 PE=1 SV=3
gonads_contig_440351_AS	0.292522
gonads_contig_440630_N	0.292522	CGI_10022229	GO:0005515; protein binding; Molecular Function	NEO1_CHICK Neogenin (Fragment) OS=Gallus gallus PE=2 SV=1	sp|P97603|NEO1_RAT
gonads_contig_441044_P	0.292522	CGI_10021014	GO:0004672; protein kinase activity; Molecular Function GO:0004674; protein serine/threonine kinase activity; Molecular Function GO:0005524; ATP binding; Molecular Function GO:0006468; protein phosphorylation; Biological Process	E2AK3_HUMAN Eukaryotic translation initiation factor 2-alpha kinase 3 OS=Homo sapiens GN=EIF2AK3 PE=1 SV=2	sp|P33279|E2AK1_RABIT
gonads_contig_441363_N	0.292522	CGI_10014124	GO:0004888; transmembrane receptor activity; Molecular Function GO:0005509; calcium ion binding; Molecular Function GO:0005515; protein binding; Molecular Function GO:0007596; blood coagulation; Biological Process GO:0016020; membrane; Cellular Component	MEGF6_RAT Multiple epidermal growth factor-like domains 6 OS=Rattus norvegicus GN=Megf6 PE=1 SV=1	sp|O00339|MATN2_HUMAN
gonads_contig_442537_P	0.292522	CGI_10025757	GO:0003824; catalytic activity; Molecular Function GO:0004252; serine-type endopeptidase activity; Molecular Function GO:0006508; proteolysis; Biological Process GO:0007155; cell adhesion; Biological Process	KLKB1_BOVIN Plasma kallikrein OS=Bos taurus GN=KLKB1 PE=2 SV=1	sp|P69525|TMPS9_MOUSE
gonads_contig_45506_AS	0.292522
gonads_contig_45532_P	0.292522	CGI_10004530	GO:0004198; calcium-dependent cysteine-type endopeptidase activity; Molecular Function GO:0005622; intracellular; Cellular Component GO:0006508; proteolysis; Biological Process	CAN2_CHICK Calpain-2 catalytic subunit OS=Gallus gallus GN=CAPN2 PE=2 SV=3	sp|Q27971|CAN2_BOVIN
gonads_contig_460182_P	0.292522	CGI_10004167	GO:0005515; protein binding; Molecular Function GO:0008104; protein localization; Biological Process	VP13D_HUMAN Vacuolar protein sorting-associated protein 13D OS=Homo sapiens GN=VPS13D PE=1 SV=1	sp|Q5THJ4|VP13D_HUMAN
gonads_contig_460323_P	0.292522	CGI_10010531	GO:0005515; protein binding; Molecular Function	FBW10_HUMAN F-box/WD repeat-containing protein 10 OS=Homo sapiens GN=FBXW10 PE=2 SV=1	sp|Q5XX13|FBW10_HUMAN
gonads_contig_460810_N	0.292522				sp|Q9NBX4|RTXE_DROME
gonads_contig_466412_N	0.292522	CGI_10012302	GO:0005230; extracellular ligand-gated ion channel activity; Molecular Function GO:0006810; transport; Biological Process GO:0006811; ion transport; Biological Process GO:0016020; membrane; Cellular Component GO:0016021; integral to membrane; Cellular Component	ACH3_DROME Acetylcholine receptor subunit beta-like 1 OS=Drosophila melanogaster GN=nAcRbeta-64B PE=2 SV=1	sp|P09481|ACHA3_CHICK
gonads_contig_46948_N	0.292522	CGI_10004654	GO:0004672; protein kinase activity; Molecular Function GO:0004674; protein serine/threonine kinase activity; Molecular Function GO:0005524; ATP binding; Molecular Function GO:0006468; protein phosphorylation; Biological Process	TBK1_HUMAN Serine/threonine-protein kinase TBK1 OS=Homo sapiens GN=TBK1 PE=1 SV=1	sp|Q6DFJ6|TBK1_XENLA
gonads_contig_47555_P	0.292522	CGI_10021640	GO:0009168; purine ribonucleoside monophosphate biosynthetic process; Biological Process GO:0019239; deaminase activity; Molecular Function	AMPD2_RAT AMP deaminase 2 OS=Rattus norvegicus GN=Ampd2 PE=2 SV=2	sp|Q9DBT5|AMPD2_MOUSE
gonads_contig_479578_N	0.292522	CGI_10019493	GO:0005509; calcium ion binding; Molecular Function GO:0005544; calcium-dependent phospholipid binding; Molecular Function	ANXA7_HUMAN Annexin A7 OS=Homo sapiens GN=ANXA7 PE=1 SV=3	sp|P20072|ANXA7_BOVIN
gonads_contig_481333_S	0.292522
gonads_contig_48395_P	0.292522
gonads_contig_48494_N	0.292522	CGI_10008546	GO:0006835; dicarboxylic acid transport; Biological Process GO:0016020; membrane; Cellular Component GO:0017153; sodium:dicarboxylate symporter activity; Molecular Function	EAA2_MOUSE Excitatory amino acid transporter 2 OS=Mus musculus GN=Slc1a2 PE=1 SV=1	sp|Q10901|EAA1_CAEEL
gonads_contig_48748_AS	0.292522
gonads_contig_49578_P	0.292522	CGI_10006213	GO:0005622; intracellular; Cellular Component GO:0006886; intracellular protein transport; Biological Process	TOM1_MOUSE Target of Myb protein 1 OS=Mus musculus GN=Tom1 PE=1 SV=1	sp|Q6ZVM7|TM1L2_HUMAN
gonads_contig_497493_S	0.292522
gonads_contig_54247_N	0.292522	CGI_10022884	NA	CC023_MOUSE Uncharacterized protein C3orf23 homolog OS=Mus musculus GN=D9Ertd402e PE=2 SV=1	sp|Q66JZ4|CC023_MOUSE
gonads_contig_55127_S	0.292522
gonads_contig_55550_P	0.292522	CGI_10028696	GO:0005743; mitochondrial inner membrane; Cellular Component GO:0008565; protein transporter activity; Molecular Function GO:0015031; protein transport; Biological Process	TI17A_MOUSE Mitochondrial import inner membrane translocase subunit Tim17-A OS=Mus musculus GN=Timm17a PE=2 SV=1	sp|O60830|TI17B_HUMAN
gonads_contig_55647_N	0.292522	CGI_10025330	GO:0005515; protein binding; Molecular Function GO:0016020; membrane; Cellular Component GO:0016192; vesicle-mediated transport; Biological Process	STX7_MOUSE Syntaxin-7 OS=Mus musculus GN=Stx7 PE=1 SV=3	sp|Q86Y82|STX12_HUMAN
gonads_contig_55992_N	0.292522	CGI_10021525	GO:0005216; ion channel activity; Molecular Function GO:0005249; voltage-gated potassium channel activity; Molecular Function GO:0006811; ion transport; Biological Process GO:0006813; potassium ion transport; Biological Process GO:0008076; voltage-gated potassium channel complex; Cellular Component GO:0016020; membrane; Cellular Component GO:0055085; transmembrane transport; Biological Process	KCNAB_DROME Potassium voltage-gated channel protein Shab OS=Drosophila melanogaster GN=Shab PE=1 SV=2	sp|P17972|KCNAW_DROME
gonads_contig_56329_S	0.292522
gonads_contig_60294_P	0.292522	CGI_10013124	GO:0005507; copper ion binding; Molecular Function GO:0005509; calcium ion binding; Molecular Function GO:0005515; protein binding; Molecular Function GO:0007154; cell communication; Biological Process GO:0007156; homophilic cell adhesion; Biological Process GO:0016020; membrane; Cellular Component GO:0016021; integral to membrane; Cellular Component GO:0016491; oxidoreductase activity; Molecular…	FRAS1_HUMAN Extracellular matrix protein FRAS1 OS=Homo sapiens GN=FRAS1 PE=2 SV=1
gonads_contig_61310_AS	0.292522
gonads_contig_62410_P	0.292522	CGI_10026784	GO:0003777; microtubule motor activity; Molecular Function GO:0005524; ATP binding; Molecular Function GO:0007018; microtubule-based movement; Biological Process	KIF19_XENLA Kinesin-like protein KIF19 OS=Xenopus laevis GN=kif19 PE=2 SV=1	sp|Q8NI77|KI18A_HUMAN
gonads_contig_62483_P	0.292522	CGI_10028476	NA	NA
gonads_contig_62672_N	0.292522	CGI_10006173	NA	RB6I2_MOUSE ELKS/RAB6-interacting/CAST family member 1 OS=Mus musculus GN=Erc1 PE=1 SV=1	sp|Q8IUD2|RB6I2_HUMAN
gonads_contig_64044_AS	0.292522
gonads_contig_66246_S	0.292522
gonads_contig_66655_P	0.292522	CGI_10013102	GO:0005515; protein binding; Molecular Function GO:0005622; intracellular; Cellular Component GO:0008270; zinc ion binding; Molecular Function	PRDM9_MOUSE Histone-lysine N-methyltransferase PRDM9 OS=Mus musculus GN=Prdm9 PE=1 SV=2	sp|Q6ZMW2|ZN782_HUMAN
gonads_contig_68288_AS	0.292522
gonads_contig_68595_P	0.292522	CGI_10002704	NA	PARP4_HUMAN Poly [ADP-ribose] polymerase 4 OS=Homo sapiens GN=PARP4 PE=1 SV=2	sp|Q9UKK3|PARP4_HUMAN
gonads_contig_68952_P	0.292522	CGI_10026422	GO:0005622; intracellular; Cellular Component GO:0008270; zinc ion binding; Molecular Function	VP13D_HUMAN Vacuolar protein sorting-associated protein 13D OS=Homo sapiens GN=VPS13D PE=1 SV=1	sp|Q5THJ4|VP13D_HUMAN
gonads_contig_70881_N	0.292522	CGI_10018346	NA	K0467_HUMAN Uncharacterized protein KIAA0467 OS=Homo sapiens GN=KIAA0467 PE=2 SV=2	sp|Q5T011|SZT2_HUMAN
gonads_contig_72126_P	0.292522	CGI_10026796	0	0
gonads_contig_75263_S	0.292522
gonads_contig_75478_N	0.292522	CGI_10013079	NA	TC1DB_XENLA Tctex1 domain-containing protein 1-B (Fragment) OS=Xenopus laevis GN=tctex1d1-B PE=2 SV=1	sp|A2VDD2|TC1DB_XENLA
gonads_contig_76858_P	0.292522	CGI_10018382	NA	FA63B_BOVIN Protein FAM63B OS=Bos taurus GN=FAM63B PE=2 SV=1	sp|Q8NBR6|FA63B_HUMAN
gonads_contig_77324_P	0.292522	CGI_10026239	GO:0004857; enzyme inhibitor activity; Molecular Function GO:0008073; ornithine decarboxylase inhibitor activity; Molecular Function	OAZ1_DANRE Ornithine decarboxylase antizyme 1 OS=Danio rerio GN=oaz1 PE=2 SV=1	sp|P55814|OAZ1_XENLA
gonads_contig_7810_N	0.292522	CGI_10015237	GO:0016021; integral to membrane; Cellular Component	CD53_RAT Leukocyte surface antigen CD53 OS=Rattus norvegicus GN=Cd53 PE=1 SV=3	sp|P41731|CD63_MOUSE
gonads_contig_8347_AS	0.292522
gonads_contig_89004_P	0.292522	CGI_10022741	GO:0016491; oxidoreductase activity; Molecular Function GO:0020037; heme binding; Molecular Function GO:0055114; oxidation-reduction process; Biological Process	NB5R4_HUMAN Cytochrome b5 reductase 4 OS=Homo sapiens GN=CYB5R4 PE=1 SV=1
gonads_contig_93334_AS	0.292522
gonads_contig_94150_P	0.292522	CGI_10007640	GO:0005488; binding; Molecular Function	SF3B1_XENLA Splicing factor 3B subunit 1 OS=Xenopus laevis GN=sf3b1 PE=2 SV=1	sp|O57683|SF3B1_XENLA
gonads_contig_97899_S	0.292522
gonads_contig_100731_AS	0.358044
gonads_contig_10380_S	0.358044
gonads_contig_105447_AS	0.358044
gonads_contig_108775_S	0.358044
gonads_contig_116937_P	0.358044	CGI_10010841	GO:0005524; ATP binding; Molecular Function GO:0006464; protein modification process; Biological Process GO:0008641; small protein activating enzyme activity; Molecular Function	UBA1_MOUSE Ubiquitin-like modifier-activating enzyme 1 OS=Mus musculus GN=Uba1 PE=1 SV=1	sp|Q8C7R4|UBA6_MOUSE
gonads_contig_117098_P	0.358044	CGI_10010034	GO:0055085; transmembrane transport; Biological Process	SPNS1_XENTR Protein spinster homolog 1 OS=Xenopus tropicalis GN=spns1 PE=2 SV=2	sp|Q5XGK0|SPNS1_XENLA
gonads_contig_120460_P	0.358044	CGI_10019873	GO:0006470; protein dephosphorylation; Biological Process GO:0008138; protein tyrosine/serine/threonine phosphatase activity; Molecular Function GO:0016311; dephosphorylation; Biological Process GO:0016791; phosphatase activity; Molecular Function	DUS11_HUMAN RNA/RNP complex-1-interacting phosphatase OS=Homo sapiens GN=DUSP11 PE=1 SV=1	sp|P34442|PTP4_CAEEL
gonads_contig_121478_P	0.358044	CGI_10002456	GO:0003924; GTPase activity; Molecular Function GO:0005198; structural molecule activity; Molecular Function GO:0005525; GTP binding; Molecular Function GO:0005874; microtubule; Cellular Component GO:0007017; microtubule-based process; Biological Process GO:0007018; microtubule-based movement; Biological Process GO:0043234; protein complex; Cellular Component GO:0051258; protein polymerization; B…	TBA_LYTPI Tubulin alpha chain (Fragment) OS=Lytechinus pictus PE=3 SV=1	sp|P08537|TBA_XENLA
gonads_contig_12496_P	0.358044	CGI_10011829	NA	NA
gonads_contig_13253_P	0.358044	CGI_10026252	GO:0003676; nucleic acid binding; Molecular Function	SAFB1_PONAB Scaffold attachment factor B1 OS=Pongo abelii GN=SAFB PE=2 SV=1	sp|D3YXK2|SAFB1_MOUSE
gonads_contig_132532_N	0.358044	CGI_10027681	GO:0005044; scavenger receptor activity; Molecular Function GO:0016020; membrane; Cellular Component	DMBT1_HUMAN Deleted in malignant brain tumors 1 protein OS=Homo sapiens GN=DMBT1 PE=1 SV=2	sp|P16264|SPER_STRPU
gonads_contig_13295_S	0.358044
gonads_contig_13426_P	0.358044	CGI_10027319	GO:0016491; oxidoreductase activity; Molecular Function GO:0055114; oxidation-reduction process; Biological Process	Y3136_ARATH Clavaminate synthase-like protein At3g21360 OS=Arabidopsis thaliana GN=At3g21360 PE=1 SV=1	sp|Q9LIG0|Y3136_ARATH
gonads_contig_136412_N	0.358044	CGI_10019746	GO:0003676; nucleic acid binding; Molecular Function	NA
gonads_contig_140869_N	0.358044	CGI_10021568	GO:0004672; protein kinase activity; Molecular Function GO:0004674; protein serine/threonine kinase activity; Molecular Function GO:0005083; small GTPase regulator activity; Molecular Function GO:0005515; protein binding; Molecular Function GO:0005524; ATP binding; Molecular Function GO:0006468; protein phosphorylation; Biological Process GO:0023034; intracellular signaling pathway; Biological Pr…	MRCKA_RAT Serine/threonine-protein kinase MRCK alpha OS=Rattus norvegicus GN=Cdc42bpa PE=1 SV=1
gonads_contig_141974_S	0.358044
gonads_contig_145801_N	0.358044	CGI_10023648	GO:0003777; microtubule motor activity; Molecular Function GO:0005524; ATP binding; Molecular Function GO:0007018; microtubule-based movement; Biological Process	KIF6_HUMAN Kinesin-like protein KIF6 OS=Homo sapiens GN=KIF6 PE=1 SV=3	sp|Q6ZMV9|KIF6_HUMAN
gonads_contig_15167_P	0.358044	CGI_10003987	NA	YTDC1_HUMAN YTH domain-containing protein 1 OS=Homo sapiens GN=YTHDC1 PE=1 SV=3	sp|Q96MU7|YTDC1_HUMAN
gonads_contig_15425_S	0.358044
gonads_contig_15446_N	0.358044	CGI_10010876	GO:0005515; protein binding; Molecular Function	DYC1_CAEEL Dystrophin-like protein 1 OS=Caenorhabditis elegans GN=dyc-1 PE=1 SV=1	sp|Q9D3A8|CAPON_MOUSE
gonads_contig_15526_P	0.358044	CGI_10014459	GO:0008060; ARF GTPase activator activity; Molecular Function GO:0008270; zinc ion binding; Molecular Function GO:0032312; regulation of ARF GTPase activity; Biological Process	SMAP2_MOUSE Stromal membrane-associated protein 2 OS=Mus musculus GN=Smap2 PE=1 SV=1	sp|Q91VZ6|SMAP1_MOUSE
gonads_contig_159925_AS	0.358044
gonads_contig_162060_P	0.358044	CGI_10026552	GO:0005794; Golgi apparatus; Cellular Component GO:0006810; transport; Biological Process	BICD2_HUMAN Protein bicaudal D homolog 2 OS=Homo sapiens GN=BICD2 PE=1 SV=1	sp|P16568|BICD_DROME
gonads_contig_164216_P	0.358044	CGI_10013847	GO:0003777; microtubule motor activity; Molecular Function GO:0005515; protein binding; Molecular Function GO:0005871; kinesin complex; Cellular Component	KLC_LOLPE Kinesin light chain OS=Loligo pealeii PE=2 SV=1	sp|P46825|KLC_LOLPE
gonads_contig_167341_N	0.358044	CGI_10011143	GO:0003777; microtubule motor activity; Molecular Function GO:0005524; ATP binding; Molecular Function GO:0007018; microtubule-based movement; Biological Process	KIF23_HUMAN Kinesin-like protein KIF23 OS=Homo sapiens GN=KIF23 PE=1 SV=3	sp|Q02241|KIF23_HUMAN
gonads_contig_17185_P	0.358044	CGI_10020062	GO:0004672; protein kinase activity; Molecular Function GO:0004674; protein serine/threonine kinase activity; Molecular Function GO:0005524; ATP binding; Molecular Function GO:0006468; protein phosphorylation; Biological Process	DYRK2_HUMAN Dual specificity tyrosine-phosphorylation-regulated kinase 2 OS=Homo sapiens GN=DYRK2 PE=1 SV=3	sp|Q5U4C9|DYRK2_MOUSE
gonads_contig_17452_P	0.358044	CGI_10020319	GO:0006814; sodium ion transport; Biological Process GO:0008508; bile acid:sodium symporter activity; Molecular Function GO:0016020; membrane; Cellular Component	CA163_HUMAN Hcp beta-lactamase-like protein C1orf163 OS=Homo sapiens GN=C1orf163 PE=1 SV=2	sp|Q5TYQ3|SELR1_DANRE
gonads_contig_177552_AS	0.358044
gonads_contig_177716_P	0.358044				sp|Q6NZR2|CK061_MOUSE
gonads_contig_178705_P	0.358044	CGI_10013073	GO:0005515; protein binding; Molecular Function	C1QT2_HUMAN Complement C1q tumor necrosis factor-related protein 2 OS=Homo sapiens GN=C1QTNF2 PE=2 SV=1	sp|Q4ZJM9|C1QL4_MOUSE
gonads_contig_17995_S	0.358044
gonads_contig_18300_AS	0.358044
gonads_contig_18363_P	0.358044	CGI_10019550	GO:0005622; intracellular; Cellular Component GO:0008270; zinc ion binding; Molecular Function	ZN208_HUMAN Zinc finger protein 208 OS=Homo sapiens GN=ZNF208 PE=2 SV=1	sp|Q05481|ZNF91_HUMAN
gonads_contig_18384_N	0.358044	CGI_10011829	NA	NA	sp|Q9UR07|RTF23_SCHPO
gonads_contig_187233_P	0.358044	CGI_10026078	GO:0003700; sequence-specific DNA binding transcription factor activity; Molecular Function GO:0005230; extracellular ligand-gated ion channel activity; Molecular Function GO:0005515; protein binding; Molecular Function GO:0006355; regulation of transcription, DNA-dependent; Biological Process GO:0006810; transport; Biological Process GO:0006811; ion transport; Biological Process GO:0016020; memb…	ACHB3_PANTR Neuronal acetylcholine receptor subunit beta-3 OS=Pan troglodytes GN=CHRNB3 PE=2 SV=1	sp|Q9N587|ACH6_CAEEL
gonads_contig_189687_P	0.358044	CGI_10019544	GO:0005515; protein binding; Molecular Function GO:0007165; signal transduction; Biological Process GO:0008093; cytoskeletal adaptor activity; Molecular Function GO:0017124; SH3 domain binding; Molecular Function GO:0046847; filopodium assembly; Biological Process	VIAAT_XENTR Vesicular inhibitory amino acid transporter OS=Xenopus tropicalis GN=slc32a1 PE=2 SV=1	sp|Q9UHR4|BI2L1_HUMAN
gonads_contig_201349_N	0.358044
gonads_contig_20240_P	0.358044	CGI_10015546	GO:0003700; sequence-specific DNA binding transcription factor activity; Molecular Function GO:0005515; protein binding; Molecular Function GO:0005634; nucleus; Cellular Component GO:0006355; regulation of transcription, DNA-dependent; Biological Process GO:0043565; sequence-specific DNA binding; Molecular Function	TMEM2_MOUSE Transmembrane protein 2 OS=Mus musculus GN=Tmem2 PE=1 SV=1	sp|P52947|PDX1_RAT
gonads_contig_204645_P	0.358044				sp|Q5ZM88|ASXL2_CHICK
gonads_contig_206762_P	0.358044	CGI_10023698	NA	NA	sp|B1AK53|ESPN_HUMAN
gonads_contig_207278_AS	0.358044
gonads_contig_20957_P	0.358044	CGI_10026772	GO:0005622; intracellular; Cellular Component	IAP1_DROME Apoptosis 1 inhibitor OS=Drosophila melanogaster GN=th PE=1 SV=2	sp|Q24306|IAP1_DROME
gonads_contig_220803_P	0.358044	CGI_10005033	GO:0004221; ubiquitin thiolesterase activity; Molecular Function GO:0006511; ubiquitin-dependent protein catabolic process; Biological Process GO:0008270; zinc ion binding; Molecular Function	UBP22_BOVIN Ubiquitin carboxyl-terminal hydrolase 22 OS=Bos taurus GN=USP22 PE=2 SV=1	sp|Q9FPS7|UBP20_ARATH
gonads_contig_225879_N	0.358044	CGI_10023573	GO:0005515; protein binding; Molecular Function GO:0006614; SRP-dependent cotranslational protein targeting to membrane; Biological Process GO:0008312; 7S RNA binding; Molecular Function GO:0048500; signal recognition particle; Cellular Component	SRP72_HUMAN Signal recognition particle 72 kDa protein OS=Homo sapiens GN=SRP72 PE=1 SV=3	sp|O76094|SRP72_HUMAN
gonads_contig_226486_P	0.358044	CGI_10020387	GO:0000036; acyl carrier activity; Molecular Function GO:0003824; catalytic activity; Molecular Function GO:0005488; binding; Molecular Function GO:0008152; metabolic process; Biological Process GO:0008270; zinc ion binding; Molecular Function GO:0009058; biosynthetic process; Biological Process GO:0016491; oxidoreductase activity; Molecular Function GO:0016747; transferase activity, transferring…	FAS_CHICK Fatty acid synthase OS=Gallus gallus GN=FASN PE=1 SV=5	sp|P12276|FAS_CHICK
gonads_contig_229777_AS	0.358044
gonads_contig_232628_AS	0.358044
gonads_contig_23757_S	0.358044
gonads_contig_24511_P	0.358044	CGI_10012549	GO:0006506; GPI anchor biosynthetic process; Biological Process GO:0016757; transferase activity, transferring glycosyl groups; Molecular Function GO:0031227; intrinsic to endoplasmic reticulum membrane; Cellular Component	NA
gonads_contig_246175_N	0.358044	CGI_10016819	NA	ODFP2_HUMAN Outer dense fiber protein 2 OS=Homo sapiens GN=ODF2 PE=1 SV=1	sp|Q5ZKK5|ODFP2_CHICK
gonads_contig_249340_N	0.358044	CGI_10014674	GO:0005515; protein binding; Molecular Function	NISCH_HUMAN Nischarin OS=Homo sapiens GN=NISCH PE=1 SV=2
gonads_contig_24956_N	0.358044	CGI_10021192	GO:0005509; calcium ion binding; Molecular Function GO:0005515; protein binding; Molecular Function GO:0007156; homophilic cell adhesion; Biological Process GO:0016020; membrane; Cellular Component	NOTC4_HUMAN Neurogenic locus notch homolog protein 4 OS=Homo sapiens GN=NOTCH4 PE=1 SV=2	sp|Q25464|FP2_MYTGA
gonads_contig_251274_N	0.358044	CGI_10010742	NA	EKI1_HUMAN Ethanolamine kinase 1 OS=Homo sapiens GN=ETNK1 PE=1 SV=1	sp|Q9D4V0|EKI1_MOUSE
gonads_contig_253612_N	0.358044	CGI_10009216	GO:0004672; protein kinase activity; Molecular Function GO:0004674; protein serine/threonine kinase activity; Molecular Function GO:0005524; ATP binding; Molecular Function GO:0006468; protein phosphorylation; Biological Process	KAPC_DROME cAMP-dependent protein kinase catalytic subunit OS=Drosophila melanogaster GN=Pka-C1 PE=1 SV=3	sp|P12370|KAPC_DROME
gonads_contig_25386_N	0.358044	CGI_10022283	GO:0005515; protein binding; Molecular Function GO:0005622; intracellular; Cellular Component GO:0008270; zinc ion binding; Molecular Function	TRI45_HUMAN Tripartite motif-containing protein 45 OS=Homo sapiens GN=TRIM45 PE=1 SV=2	sp|Q56R14|TRI33_XENLA
gonads_contig_255038_AS	0.358044
gonads_contig_257505_P	0.358044	CGI_10012957	GO:0008375; acetylglucosaminyltransferase activity; Molecular Function GO:0016020; membrane; Cellular Component	GCNT3_BUBBU Beta-1,3-galactosyl-O-glycosyl-glycoprotein beta-1,6-N-acetylglucosaminyltransferase 3 OS=Bubalus bubalis GN=GCNT3 PE=3 SV=1	sp|Q71SG7|GCNT4_DANRE
gonads_contig_25854_P	0.358044	CGI_10002921	GO:0004672; protein kinase activity; Molecular Function GO:0004674; protein serine/threonine kinase activity; Molecular Function GO:0005515; protein binding; Molecular Function GO:0005524; ATP binding; Molecular Function GO:0006468; protein phosphorylation; Biological Process GO:0008270; zinc ion binding; Molecular Function	FYN_XIPHE Proto-oncogene tyrosine-protein kinase FYN OS=Xiphophorus helleri GN=fyn PE=2 SV=3	sp|Q62844|FYN_RAT
gonads_contig_258877_N	0.358044	CGI_10024761	NA	PICAL_HUMAN Phosphatidylinositol-binding clathrin assembly protein OS=Homo sapiens GN=PICALM PE=1 SV=2	sp|O60641|AP180_HUMAN
gonads_contig_25923_P	0.358044	CGI_10008896	GO:0016021; integral to membrane; Cellular Component	ELOV4_HUMAN Elongation of very long chain fatty acids protein 4 OS=Homo sapiens GN=ELOVL4 PE=2 SV=1	sp|Q920L7|ELOV5_RAT
gonads_contig_27375_P	0.358044	CGI_10028559	GO:0004176; ATP-dependent peptidase activity; Molecular Function GO:0006508; proteolysis; Biological Process	CRBN_PONAB Protein cereblon OS=Pongo abelii GN=CRBN PE=2 SV=1	sp|Q68EH9|CRBN_DANRE
gonads_contig_28459_P	0.358044	CGI_10009745	GO:0004888; transmembrane receptor activity; Molecular Function GO:0004930; G-protein coupled receptor activity; Molecular Function GO:0007166; cell surface receptor linked signaling pathway; Biological Process GO:0007186; G-protein coupled receptor protein signaling pathway; Biological Process GO:0016020; membrane; Cellular Component	PTH1R_DIDMA Parathyroid hormone/parathyroid hormone-related peptide receptor OS=Didelphis marsupialis virginiana GN=PTH1R PE=2 SV=2	sp|P23811|SCTR_RAT
gonads_contig_288413_P	0.358044	CGI_10011112	GO:0005622; intracellular; Cellular Component	MDC1_HUMAN Mediator of DNA damage checkpoint protein 1 OS=Homo sapiens GN=MDC1 PE=1 SV=3	sp|Q54J55|MYBX_DICDI
gonads_contig_289039_AS	0.358044
gonads_contig_290718_S	0.358044
gonads_contig_290947_S	0.358044
gonads_contig_297723_N	0.358044	CGI_10005344	GO:0005509; calcium ion binding; Molecular Function GO:0005515; protein binding; Molecular Function GO:0016020; membrane; Cellular Component	LRP1_HUMAN Prolow-density lipoprotein receptor-related protein 1 OS=Homo sapiens GN=LRP1 PE=1 SV=1	sp|P98164|LRP2_HUMAN
gonads_contig_300262_P	0.358044				sp|P40821|CRJ1C_TRICY
gonads_contig_300580_N	0.358044	CGI_10014246	GO:0007186; G-protein coupled receptor protein signaling pathway; Biological Process GO:0016021; integral to membrane; Cellular Component	CUBN_RAT Cubilin OS=Rattus norvegicus GN=Cubn PE=1 SV=2	sp|Q9TU53|CUBN_CANFA
gonads_contig_300620_N	0.358044	CGI_10022767	0	0
gonads_contig_30732_S	0.358044
gonads_contig_307590_P	0.358044	CGI_10008276	GO:0008270; zinc ion binding; Molecular Function GO:0016491; oxidoreductase activity; Molecular Function GO:0016747; transferase activity, transferring acyl groups other than amino-acyl groups; Molecular Function GO:0055114; oxidation-reduction process; Biological Process	TDH_PYRKO Probable L-threonine 3-dehydrogenase OS=Pyrococcus kodakaraensis GN=tdh PE=3 SV=1	sp|O31776|TDH_BACSU
gonads_contig_308676_P	0.358044	CGI_10007096	GO:0004435; phosphoinositide phospholipase C activity; Molecular Function GO:0004629; phospholipase C activity; Molecular Function GO:0005085; guanyl-nucleotide exchange factor activity; Molecular Function GO:0005488; binding; Molecular Function GO:0005515; protein binding; Molecular Function GO:0005622; intracellular; Cellular Component GO:0006629; lipid metabolic process; Biological Process GO:…	PLCE1_MOUSE 1-phosphatidylinositol-4,5-bisphosphate phosphodiesterase epsilon-1 OS=Mus musculus GN=Plce1 PE=1 SV=2
gonads_contig_308732_N	0.358044	CGI_10015458	GO:0008152; metabolic process; Biological Process GO:0008168; methyltransferase activity; Molecular Function	PEAM3_ARATH Putative phosphoethanolamine N-methyltransferase 3 OS=Arabidopsis thaliana GN=NMT3 PE=2 SV=2
gonads_contig_311061_P	0.358044	CGI_10016499	NA	FA60A_CHICK Protein FAM60A OS=Gallus gallus GN=FAM60A PE=2 SV=1	sp|Q5ZJV7|FA60A_CHICK
gonads_contig_311425_AS	0.358044
gonads_contig_312315_N	0.358044	CGI_10022937	NA	CC14A_HUMAN Dual specificity protein phosphatase CDC14A OS=Homo sapiens GN=CDC14A PE=1 SV=1	sp|Q9UNH5|CC14A_HUMAN
gonads_contig_31260_N	0.358044	CGI_10011834	GO:0005634; nucleus; Cellular Component GO:0030528; transcription regulator activity; Molecular Function GO:0045449; regulation of transcription; Biological Process	ATOH8_MOUSE Protein atonal homolog 8 OS=Mus musculus GN=Atoh8 PE=2 SV=1	sp|Q99NA2|ATOH8_MOUSE
gonads_contig_316722_AS	0.358044
gonads_contig_319578_S	0.358044
gonads_contig_32915_N	0.358044	CGI_10020681	GO:0003950; NAD+ ADP-ribosyltransferase activity; Molecular Function GO:0004842; ubiquitin-protein ligase activity; Molecular Function GO:0005515; protein binding; Molecular Function GO:0008270; zinc ion binding; Molecular Function GO:0016567; protein ubiquitination; Biological Process GO:0046872; metal ion binding; Molecular Function	MIB2_CHICK E3 ubiquitin-protein ligase MIB2 OS=Gallus gallus GN=MIB2 PE=2 SV=1	sp|Q5ZIJ9|MIB2_CHICK
gonads_contig_32980_N	0.358044	CGI_10005393	GO:0005515; protein binding; Molecular Function GO:0005622; intracellular; Cellular Component GO:0008270; zinc ion binding; Molecular Function	BIR_CHICK Inhibitor of apoptosis protein OS=Gallus gallus GN=ITA PE=2 SV=1	sp|Q8JHV9|BIR7A_XENLA
gonads_contig_33119_S	0.358044	CGI_10024167	GO:0008080; N-acetyltransferase activity; Molecular Function GO:0008152; metabolic process; Biological Process	NAT9_MOUSE N-acetyltransferase 9 OS=Mus musculus GN=Nat9 PE=1 SV=2	sp|A7SLC8|NAT9_NEMVE
gonads_contig_335473_N	0.358044	CGI_10004140	GO:0005515; protein binding; Molecular Function	NPHP3_MOUSE Nephrocystin-3 OS=Mus musculus GN=Nphp3 PE=1 SV=1	sp|Q54KD0|Y7407_DICDI
gonads_contig_336915_N	0.358044	CGI_10016918	GO:0007154; cell communication; Biological Process GO:0016021; integral to membrane; Cellular Component GO:0055085; transmembrane transport; Biological Process	NAC3_HUMAN Sodium/calcium exchanger 3 OS=Homo sapiens GN=SLC8A3 PE=2 SV=2
gonads_contig_337439_N	0.358044	CGI_10017220	GO:0030163; protein catabolic process; Biological Process	FBX17_MOUSE F-box only protein 17 OS=Mus musculus GN=Fbxo17 PE=2 SV=2
gonads_contig_33879_N	0.358044	CGI_10026537	NA	HRG1B_DANRE Heme transporter hrg1-B OS=Danio rerio GN=slc48a1a PE=2 SV=2	sp|Q6ZM28|HRG1B_DANRE
gonads_contig_340384_N	0.358044	CGI_10013614	NA	MITD1_HUMAN MIT domain-containing protein 1 OS=Homo sapiens GN=MITD1 PE=1 SV=1	sp|Q5I0J5|MITD1_RAT
gonads_contig_344812_S	0.358044
gonads_contig_345127_AS	0.358044
gonads_contig_35640_P	0.358044	CGI_10011845	GO:0005230; extracellular ligand-gated ion channel activity; Molecular Function GO:0006810; transport; Biological Process GO:0006811; ion transport; Biological Process GO:0016020; membrane; Cellular Component GO:0016021; integral to membrane; Cellular Component	ACH10_CHICK Neuronal acetylcholine receptor subunit alpha-10 OS=Gallus gallus GN=CHRNA10 PE=3 SV=1	sp|P13908|ACHN2_CARAU
gonads_contig_359136_N	0.358044
gonads_contig_361186_S	0.358044	CGI_10010378	GO:0005515; protein binding; Molecular Function	KI67_HUMAN Antigen KI-67 OS=Homo sapiens GN=MKI67 PE=1 SV=2	sp|P46013|KI67_HUMAN
gonads_contig_36169_S	0.358044
gonads_contig_36666_N	0.358044	CGI_10004962	GO:0003684; damaged DNA binding; Molecular Function GO:0005634; nucleus; Cellular Component GO:0006289; nucleotide-excision repair; Biological Process	XPC_MOUSE DNA repair protein complementing XP-C cells homolog OS=Mus musculus GN=Xpc PE=1 SV=2	sp|Q01831|XPC_HUMAN
gonads_contig_369730_P	0.358044	CGI_10005418	GO:0005515; protein binding; Molecular Function	C1QL4_HUMAN Complement C1q-like protein 4 OS=Homo sapiens GN=C1QL4 PE=2 SV=1
gonads_contig_371173_P	0.358044	CGI_10007208	GO:0008146; sulfotransferase activity; Molecular Function GO:0015016; [heparan sulfate]-glucosamine N-sulfotransferase activity; Molecular Function GO:0016787; hydrolase activity; Molecular Function	NDST_DROME Bifunctional heparan sulfate N-deacetylase/N-sulfotransferase OS=Drosophila melanogaster GN=sfl PE=1 SV=1	sp|Q9V3L1|NDST_DROME
gonads_contig_372507_AS	0.358044
gonads_contig_374162_N	0.358044	CGI_10009064	GO:0005515; protein binding; Molecular Function GO:0016020; membrane; Cellular Component GO:0016192; vesicle-mediated transport; Biological Process	STX16_HUMAN Syntaxin-16 OS=Homo sapiens GN=STX16 PE=1 SV=3	sp|O14662|STX16_HUMAN
gonads_contig_375493_P	0.358044	CGI_10016757	GO:0005488; binding; Molecular Function	SARM1_DROME Sterile alpha and TIR motif-containing protein 1 OS=Drosophila melanogaster GN=Ect4 PE=2 SV=1	sp|Q6IDD9|SARM1_DROME
gonads_contig_37565_S	0.358044
gonads_contig_377213_N	0.358044
gonads_contig_378034_S	0.358044
gonads_contig_37982_N	0.358044	CGI_10021931	GO:0005089; Rho guanyl-nucleotide exchange factor activity; Molecular Function GO:0005515; protein binding; Molecular Function GO:0005622; intracellular; Cellular Component GO:0035023; regulation of Rho protein signal transduction; Biological Process	PKHG4_HUMAN Puratrophin-1 OS=Homo sapiens GN=PLEKHG4 PE=1 SV=1	sp|Q96PX9|PKH4B_HUMAN
gonads_contig_380419_P	0.358044	CGI_10011143	GO:0003777; microtubule motor activity; Molecular Function GO:0005524; ATP binding; Molecular Function GO:0007018; microtubule-based movement; Biological Process	KIF23_HUMAN Kinesin-like protein KIF23 OS=Homo sapiens GN=KIF23 PE=1 SV=3	sp|Q02241|KIF23_HUMAN
gonads_contig_380668_N	0.358044	CGI_10015149	GO:0008270; zinc ion binding; Molecular Function	KY_HUMAN Kyphoscoliosis peptidase OS=Homo sapiens GN=KY PE=2 SV=1	sp|Q8C8H8|KY_MOUSE
gonads_contig_382226_AS	0.358044
gonads_contig_383051_S	0.358044
gonads_contig_383831_P	0.358044	CGI_10002526	NA	SLAP1_CLOTH Cell surface glycoprotein 1 OS=Clostridium thermocellum (strain ATCC 27405 / DSM 1237) GN=olpB PE=4 SV=2
gonads_contig_384130_P	0.358044	CGI_10007304	GO:0005737; cytoplasm; Cellular Component GO:0016020; membrane; Cellular Component	LZTS2_XENTR Leucine zipper putative tumor suppressor 2 homolog OS=Xenopus tropicalis GN=lzts2 PE=2 SV=1	sp|Q6DIS8|LZTS2_XENTR
gonads_contig_388007_N	0.358044
gonads_contig_38956_P	0.358044	CGI_10004103	NA	MBOA2_CHICK Membrane-bound O-acyltransferase domain-containing protein 2 OS=Gallus gallus GN=mboat2 PE=2 SV=1	sp|Q5ZKL6|MBOA2_CHICK
gonads_contig_390217_P	0.358044	CGI_10011669	GO:0005488; binding; Molecular Function	COL12_MOUSE Collectin-12 OS=Mus musculus GN=Colec12 PE=1 SV=1	sp|Q719L8|CRC0_CRODU
gonads_contig_392414_P	0.358044	CGI_10025891	GO:0003824; catalytic activity; Molecular Function GO:0005515; protein binding; Molecular Function GO:0008146; sulfotransferase activity; Molecular Function GO:0016020; membrane; Cellular Component	CHSTF_HUMAN Carbohydrate sulfotransferase 15 OS=Homo sapiens GN=CHST15 PE=1 SV=1	sp|Q91XQ5|CHSTF_MOUSE
gonads_contig_39364_P	0.358044	CGI_10025674	GO:0000155; two-component sensor activity; Molecular Function GO:0004673; protein histidine kinase activity; Molecular Function GO:0005524; ATP binding; Molecular Function GO:0007165; signal transduction; Biological Process GO:0018106; peptidyl-histidine phosphorylation; Biological Process	BCKD_HUMAN [3-methyl-2-oxobutanoate dehydrogenase [lipoamide]] kinase, mitochondrial OS=Homo sapiens GN=BCKDK PE=1 SV=2	sp|O55028|BCKD_MOUSE
gonads_contig_395096_P	0.358044	CGI_10020781	GO:0004672; protein kinase activity; Molecular Function GO:0004674; protein serine/threonine kinase activity; Molecular Function GO:0005515; protein binding; Molecular Function GO:0005524; ATP binding; Molecular Function GO:0006468; protein phosphorylation; Biological Process	MUSK_CHICK Muscle, skeletal receptor tyrosine protein kinase OS=Gallus gallus GN=MUSK PE=2 SV=1	sp|Q8AXY6|MUSK_CHICK
gonads_contig_395793_N	0.358044	CGI_10010378	GO:0005515; protein binding; Molecular Function	KI67_HUMAN Antigen KI-67 OS=Homo sapiens GN=MKI67 PE=1 SV=2	sp|O01761|UNC89_CAEEL
gonads_contig_399760_N	0.358044	CGI_10027131	GO:0004888; transmembrane receptor activity; Molecular Function GO:0005515; protein binding; Molecular Function GO:0007166; cell surface receptor linked signaling pathway; Biological Process GO:0016020; membrane; Cellular Component	FZD7_HUMAN Frizzled-7 OS=Homo sapiens GN=FZD7 PE=2 SV=2	sp|Q61090|FZD7_MOUSE
gonads_contig_399810_N	0.358044	CGI_10000995	NA	NDE1_MOUSE Nuclear distribution protein nudE homolog 1 OS=Mus musculus GN=Nde1 PE=1 SV=1	sp|Q5ZKH4|NDEL1_CHICK
gonads_contig_40495_P	0.358044	CGI_10021305	GO:0004553; hydrolase activity, hydrolyzing O-glycosyl compounds; Molecular Function GO:0005975; carbohydrate metabolic process; Biological Process	K1161_HUMAN Uncharacterized family 31 glucosidase KIAA1161 OS=Homo sapiens GN=KIAA1161 PE=1 SV=2	sp|Q69ZQ1|K1161_MOUSE
gonads_contig_40608_N	0.358044	CGI_10018886	GO:0005515; protein binding; Molecular Function	PAR6B_HUMAN Partitioning defective 6 homolog beta OS=Homo sapiens GN=PARD6B PE=1 SV=1
gonads_contig_413208_P	0.358044				sp|Q95SX7|RTBS_DROME
gonads_contig_414822_S	0.358044
gonads_contig_417628_P	0.358044	CGI_10021109	GO:0005230; extracellular ligand-gated ion channel activity; Molecular Function GO:0006810; transport; Biological Process GO:0006811; ion transport; Biological Process GO:0006812; cation transport; Biological Process GO:0015299; solute:hydrogen antiporter activity; Molecular Function GO:0016020; membrane; Cellular Component GO:0016021; integral to membrane; Cellular Component GO:0055085; transmem…	SL9A9_HUMAN Sodium/hydrogen exchanger 9 OS=Homo sapiens GN=SLC9A9 PE=1 SV=1	sp|Q8BZ00|SL9A9_MOUSE
gonads_contig_419187_N	0.358044	CGI_10016971	GO:0005515; protein binding; Molecular Function	WDR86_HUMAN WD repeat-containing protein 86 OS=Homo sapiens GN=WDR86 PE=5 SV=2	sp|Q86TI4|WDR86_HUMAN
gonads_contig_422057_P	0.358044	CGI_10008406	GO:0005515; protein binding; Molecular Function GO:0005622; intracellular; Cellular Component GO:0006464; protein modification process; Biological Process GO:0016881; acid-amino acid ligase activity; Molecular Function	UBE3B_HUMAN Ubiquitin-protein ligase E3B OS=Homo sapiens GN=UBE3B PE=1 SV=2	sp|Q08CZ0|UBE3B_XENTR
gonads_contig_428711_N	0.358044				sp|Q76KX8|ZN534_HUMAN
gonads_contig_429961_P	0.358044	CGI_10009433	GO:0005789; endoplasmic reticulum membrane; Cellular Component GO:0006467; protein thiol-disulfide exchange; Biological Process GO:0016671; oxidoreductase activity, acting on a sulfur group of donors, disulfide as acceptor; Molecular Function GO:0050660; FAD or FADH2 binding; Molecular Function GO:0055114; oxidation-reduction process; Biological Process	ERO1B_MOUSE ERO1-like protein beta OS=Mus musculus GN=Ero1lb PE=2 SV=1	sp|Q8R2E9|ERO1B_MOUSE
gonads_contig_437896_AS	0.358044
gonads_contig_442454_S	0.358044
gonads_contig_44247_N	0.358044	CGI_10027530	GO:0003993; acid phosphatase activity; Molecular Function GO:0005509; calcium ion binding; Molecular Function GO:0005515; protein binding; Molecular Function GO:0007160; cell-matrix adhesion; Biological Process GO:0016020; membrane; Cellular Component	FBN2_HUMAN Fibrillin-2 OS=Homo sapiens GN=FBN2 PE=1 SV=3	sp|Q0P5F0|PPAL_BOVIN
gonads_contig_444422_P	0.358044	CGI_10025995	GO:0005515; protein binding; Molecular Function GO:0005856; cytoskeleton; Cellular Component GO:0008270; zinc ion binding; Molecular Function	MYLIP_HUMAN E3 ubiquitin-protein ligase MYLIP OS=Homo sapiens GN=MYLIP PE=1 SV=2	sp|D3ZDI6|MYLIP_RAT
gonads_contig_44509_N	0.358044	CGI_10028621	NA	NA	sp|O96006|ZBED1_HUMAN
gonads_contig_452617_N	0.358044	CGI_10017977	GO:0004176; ATP-dependent peptidase activity; Molecular Function GO:0005515; protein binding; Molecular Function GO:0006508; proteolysis; Biological Process	LONF1_HUMAN LON peptidase N-terminal domain and RING finger protein 1 OS=Homo sapiens GN=LONRF1 PE=2 SV=2
gonads_contig_452920_P	0.358044	CGI_10019822	GO:0004672; protein kinase activity; Molecular Function GO:0004674; protein serine/threonine kinase activity; Molecular Function GO:0005524; ATP binding; Molecular Function GO:0006468; protein phosphorylation; Biological Process GO:0007155; cell adhesion; Biological Process	DDR2_MOUSE Discoidin domain-containing receptor 2 OS=Mus musculus GN=Ddr2 PE=2 SV=2	sp|Q16832|DDR2_HUMAN
gonads_contig_453690_N	0.358044	CGI_10005889	GO:0003702; RNA polymerase II transcription factor activity; Molecular Function GO:0005634; nucleus; Cellular Component GO:0006281; DNA repair; Biological Process GO:0006355; regulation of transcription, DNA-dependent; Biological Process	TF2H4_PANTR General transcription factor IIH subunit 4 OS=Pan troglodytes GN=GTF2H4 PE=3 SV=1	sp|O70422|TF2H4_MOUSE
gonads_contig_45724_N	0.358044	CGI_10020438	GO:0003924; GTPase activity; Molecular Function GO:0005525; GTP binding; Molecular Function GO:0005622; intracellular; Cellular Component GO:0006886; intracellular protein transport; Biological Process GO:0006913; nucleocytoplasmic transport; Biological Process GO:0007165; signal transduction; Biological Process GO:0007264; small GTPase mediated signal transduction; Biological Process GO:0015031;…	RAB31_RAT Ras-related protein Rab-31 OS=Rattus norvegicus GN=Rab31 PE=2 SV=2	sp|Q9UL26|RB22A_HUMAN
gonads_contig_460276_S	0.358044	CGI_10012378	GO:0005515; protein binding; Molecular Function	CP110_HUMAN Centriolin OS=Homo sapiens GN=CEP110 PE=1 SV=2	sp|Q7Z7A1|CNTRL_HUMAN
gonads_contig_460423_P	0.358044	CGI_10003005	NA	GPTC8_MOUSE G patch domain-containing protein 8 OS=Mus musculus GN=Gpatch8 PE=2 SV=1
gonads_contig_460542_N	0.358044	CGI_10017043	GO:0003676; nucleic acid binding; Molecular Function	MP62_LYTPI Mitotic apparatus protein p62 OS=Lytechinus pictus PE=2 SV=1	sp|P91753|MP62_LYTPI
gonads_contig_460997_AS	0.358044
gonads_contig_461605_N	0.358044	CGI_10015354	GO:0000166; nucleotide binding; Molecular Function GO:0005524; ATP binding; Molecular Function GO:0006810; transport; Biological Process GO:0016021; integral to membrane; Cellular Component GO:0016887; ATPase activity; Molecular Function GO:0017111; nucleoside-triphosphatase activity; Molecular Function GO:0042626; ATPase activity, coupled to transmembrane movement of substances; Molecular Functi…	ABCBA_MOUSE ATP-binding cassette sub-family B member 10, mitochondrial OS=Mus musculus GN=Abcb10 PE=2 SV=1	sp|Q9NRK6|ABCBA_HUMAN
gonads_contig_463004_N	0.358044				sp|Q5RDF5|JAZF1_PONAB
gonads_contig_463492_S	0.358044	CGI_10006339	NA	FACD2_HUMAN Fanconi anemia group D2 protein OS=Homo sapiens GN=FANCD2 PE=1 SV=1	sp|Q9BXW9|FACD2_HUMAN
gonads_contig_464526_N	0.358044	CGI_10016971	GO:0005515; protein binding; Molecular Function	WDR86_HUMAN WD repeat-containing protein 86 OS=Homo sapiens GN=WDR86 PE=5 SV=2	sp|Q86TI4|WDR86_HUMAN
gonads_contig_464990_P	0.358044	CGI_10012695	GO:0003924; GTPase activity; Molecular Function GO:0005525; GTP binding; Molecular Function GO:0008270; zinc ion binding; Molecular Function	ZFYV1_MOUSE Zinc finger FYVE domain-containing protein 1 OS=Mus musculus GN=Zfyve1 PE=2 SV=1	sp|Q810J8|ZFYV1_MOUSE
gonads_contig_46999_P	0.358044	CGI_10010848	NA	NA
gonads_contig_470893_N	0.358044	CGI_10002629	GO:0005515; protein binding; Molecular Function	ANK1_HUMAN Ankyrin-1 OS=Homo sapiens GN=ANK1 PE=1 SV=3	sp|Q9J4Z4|V246_FOWPN
gonads_contig_47934_P	0.358044	CGI_10024692	GO:0003677; DNA binding; Molecular Function GO:0003700; sequence-specific DNA binding transcription factor activity; Molecular Function GO:0003707; steroid hormone receptor activity; Molecular Function GO:0004879; ligand-dependent nuclear receptor activity; Molecular Function GO:0005634; nucleus; Cellular Component GO:0006355; regulation of transcription, DNA-dependent; Biological Process GO:0008…	RORB_RAT Nuclear receptor ROR-beta OS=Rattus norvegicus GN=Rorb PE=1 SV=3	sp|P10734|KNIR_DROME
gonads_contig_481521_P	0.358044	CGI_10019482	GO:0005515; protein binding; Molecular Function GO:0008270; zinc ion binding; Molecular Function	BRPF1_HUMAN Peregrin OS=Homo sapiens GN=BRPF1 PE=1 SV=2	sp|O95696|BRD1_HUMAN
gonads_contig_48903_N	0.358044	CGI_10021722	NA	NA
gonads_contig_49339_AS	0.358044	CGI_10003543	GO:0005515; protein binding; Molecular Function	NA
gonads_contig_493695_P	0.358044	CGI_10024493	GO:0008152; metabolic process; Biological Process GO:0016616; oxidoreductase activity, acting on the CH-OH group of donors, NAD or NADP as acceptor; Molecular Function GO:0048037; cofactor binding; Molecular Function GO:0051287; NAD or NADH binding; Molecular Function	CTBP_DROME C-terminal-binding protein OS=Drosophila melanogaster GN=CtBP PE=1 SV=3	sp|Q9W758|CTBP2_XENLA
gonads_contig_49729_P	0.358044	CGI_10006507	GO:0004888; transmembrane receptor activity; Molecular Function GO:0004930; G-protein coupled receptor activity; Molecular Function GO:0005515; protein binding; Molecular Function GO:0007166; cell surface receptor linked signaling pathway; Biological Process GO:0007186; G-protein coupled receptor protein signaling pathway; Biological Process GO:0007218; neuropeptide signaling pathway; Biological …	GPR64_MOUSE G-protein coupled receptor 64 OS=Mus musculus GN=Gpr64 PE=2 SV=1	sp|Q8IZP9|GPR64_HUMAN
gonads_contig_497940_P	0.358044	CGI_10025791	GO:0016491; oxidoreductase activity; Molecular Function GO:0051287; NAD or NADH binding; Molecular Function GO:0055114; oxidation-reduction process; Biological Process	NDUV2_PONAB NADH dehydrogenase [ubiquinone] flavoprotein 2, mitochondrial OS=Pongo abelii GN=NDUFV2 PE=2 SV=1	sp|Q0MQI7|NDUV2_PONPY
gonads_contig_499899_AS	0.358044
gonads_contig_51035_S	0.358044
gonads_contig_53812_AS	0.358044
gonads_contig_54760_P	0.358044	CGI_10020511	GO:0003676; nucleic acid binding; Molecular Function GO:0005515; protein binding; Molecular Function	AGO2_HUMAN Protein argonaute-2 OS=Homo sapiens GN=EIF2C2 PE=1 SV=3	sp|Q9QZ81|AGO2_RAT
gonads_contig_58105_S	0.358044
gonads_contig_60849_N	0.358044	CGI_10023375	GO:0005635; nuclear envelope; Cellular Component	NA	sp|Q62733|LAP2_RAT
gonads_contig_61733_AS	0.358044	CGI_10006638	NA	CX065_BOVIN Uncharacterized protein CXorf65 homolog OS=Bos taurus PE=2 SV=1	sp|Q32LJ3|CX065_BOVIN
gonads_contig_62593_P	0.358044	CGI_10022276	GO:0003824; catalytic activity; Molecular Function GO:0005488; binding; Molecular Function GO:0008152; metabolic process; Biological Process	FABD_MOUSE Malonyl CoA-acyl carrier protein transacylase, mitochondrial OS=Mus musculus GN=Mcat PE=2 SV=3	sp|Q8IVS2|FABD_HUMAN
gonads_contig_62607_N	0.358044	CGI_10009829	0	0
gonads_contig_62728_S	0.358044
gonads_contig_63308_N	0.358044	CGI_10015959	GO:0005578; proteinaceous extracellular matrix; Cellular Component	LAMB1_MOUSE Laminin subunit beta-1 OS=Mus musculus GN=Lamb1-1 PE=1 SV=2	sp|P02469|LAMB1_MOUSE
gonads_contig_63396_S	0.358044
gonads_contig_63662_S	0.358044
gonads_contig_64831_P	0.358044	CGI_10009493	GO:0006814; sodium ion transport; Biological Process GO:0008508; bile acid:sodium symporter activity; Molecular Function GO:0016020; membrane; Cellular Component	NTCP7_DANRE Sodium/bile acid cotransporter 7 OS=Danio rerio GN=slc10a7 PE=2 SV=1	sp|Q28HF8|NTCP7_XENTR
gonads_contig_66135_N	0.358044	CGI_10017558	0	0	sp|Q54EQ9|Y1586_DICDI
gonads_contig_66210_AS	0.358044
gonads_contig_66216_P	0.358044
gonads_contig_66295_N	0.358044	CGI_10008336	GO:0005622; intracellular; Cellular Component GO:0008270; zinc ion binding; Molecular Function	NA	sp|C9JN71|ZN878_HUMAN
gonads_contig_67411_P	0.358044	CGI_10011848	GO:0005515; protein binding; Molecular Function GO:0023034; intracellular signaling pathway; Biological Process	ANR50_HUMAN Ankyrin repeat domain-containing protein 50 OS=Homo sapiens GN=ANKRD50 PE=1 SV=4	sp|Q4UMH6|Y381_RICFE
gonads_contig_67571_AS	0.358044
gonads_contig_67651_N	0.358044	CGI_10000076	NA	NA	sp|Q54G05|LRRX1_DICDI
gonads_contig_69322_N	0.358044	CGI_10003722	GO:0000213; tRNA-intron endonuclease activity; Molecular Function GO:0006388; tRNA splicing, via endonucleolytic cleavage and ligation; Biological Process	SEN34_HUMAN tRNA-splicing endonuclease subunit Sen34 OS=Homo sapiens GN=TSEN34 PE=1 SV=1	sp|Q8BMZ5|SEN34_MOUSE
gonads_contig_69931_P	0.358044	CGI_10024983	NA	DC12_PONAB UPF0361 protein DC12 homolog OS=Pongo abelii PE=2 SV=1	sp|Q5ZJT1|CC037_CHICK
gonads_contig_70825_P	0.358044	CGI_10004546	NA	LBN_HUMAN Limbin OS=Homo sapiens GN=EVC2 PE=1 SV=1	sp|Q8MI28|LBN_BOVIN
gonads_contig_71030_P	0.358044	CGI_10027673	GO:0005096; GTPase activator activity; Molecular Function GO:0005622; intracellular; Cellular Component GO:0007165; signal transduction; Biological Process GO:0051056; regulation of small GTPase mediated signal transduction; Biological Process	GAPD1_BOVIN GTPase-activating protein and VPS9 domain-containing protein 1 OS=Bos taurus GN=GAPVD1 PE=2 SV=1	sp|Q6PAR5|GAPD1_MOUSE
gonads_contig_71219_S	0.358044
gonads_contig_74610_P	0.358044	CGI_10007171	GO:0005509; calcium ion binding; Molecular Function GO:0005515; protein binding; Molecular Function	SRPX2_HUMAN Sushi repeat-containing protein SRPX2 OS=Homo sapiens GN=SRPX2 PE=1 SV=1	sp|P10040|CRB_DROME
gonads_contig_74742_P	0.358044	CGI_10013700	GO:0003700; sequence-specific DNA binding transcription factor activity; Molecular Function GO:0005634; nucleus; Cellular Component GO:0006355; regulation of transcription, DNA-dependent; Biological Process	TEAD1_MOUSE Transcriptional enhancer factor TEF-1 OS=Mus musculus GN=Tead1 PE=2 SV=2	sp|P30051|TEAD1_MOUSE
gonads_contig_75059_N	0.358044	CGI_10013845	GO:0005515; protein binding; Molecular Function	SPTCB_DROME Spectrin beta chain OS=Drosophila melanogaster GN=beta-Spec PE=1 SV=2	sp|Q01082|SPTB2_HUMAN
gonads_contig_75712_P	0.358044	CGI_10006166	NA	PLS2_BOVIN Phospholipid scramblase 2 OS=Bos taurus GN=PLSCR2 PE=2 SV=1	sp|Q9DCW2|PLS2_MOUSE
gonads_contig_82929_N	0.358044	CGI_10001519	NA	NA
gonads_contig_88046_P	0.358044	CGI_10022305	GO:0006457; protein folding; Biological Process	FKBP2_BOVIN FK506-binding protein 2 OS=Bos taurus GN=FKBP2 PE=2 SV=1	sp|Q4WLV6|FKB1A_ASPFU
gonads_contig_90564_P	0.358044	CGI_10023360	GO:0005488; binding; Molecular Function GO:0005743; mitochondrial inner membrane; Cellular Component GO:0006810; transport; Biological Process GO:0016020; membrane; Cellular Component GO:0055085; transmembrane transport; Biological Process	MCAT_RAT Mitochondrial carnitine/acylcarnitine carrier protein OS=Rattus norvegicus GN=Slc25a20 PE=1 SV=1	sp|Q9Z2Z6|MCAT_MOUSE
gonads_contig_92395_P	0.358044	CGI_10026184	GO:0007165; signal transduction; Biological Process GO:0008603; cAMP-dependent protein kinase regulator activity; Molecular Function	CC030_HUMAN Uncharacterized protein C3orf30 OS=Homo sapiens GN=C3orf30 PE=2 SV=1	sp|Q96M34|CC030_HUMAN
gonads_contig_93463_S	0.358044
gonads_contig_93815_S	0.358044
gonads_contig_9421_N	0.358044	CGI_10025757	GO:0003824; catalytic activity; Molecular Function GO:0004252; serine-type endopeptidase activity; Molecular Function GO:0006508; proteolysis; Biological Process GO:0007155; cell adhesion; Biological Process	KLKB1_BOVIN Plasma kallikrein OS=Bos taurus GN=KLKB1 PE=2 SV=1	sp|P23578|ACRO_MOUSE
gonads_contig_94736_S	0.358044
gonads_contig_95842_S	0.358044
gonads_contig_9935_P	0.358044	CGI_10020673	GO:0005634; nucleus; Cellular Component	CCNB_PATVU G2/mitotic-specific cyclin-B OS=Patella vulgata PE=2 SV=1	sp|P13952|CCNB_SPISO
gonads_contig_100598_P	0.455731	CGI_10008815	GO:0003924; GTPase activity; Molecular Function GO:0005525; GTP binding; Molecular Function	IF2H_MOUSE Eukaryotic translation initiation factor 2 subunit 3, Y-linked OS=Mus musculus GN=Eif2s3y PE=2 SV=2	sp|Q9Z0N2|IF2H_MOUSE
gonads_contig_104682_P	0.455731	CGI_10008387	GO:0019722; calcium-mediated signaling; Biological Process	RCAN1_MOUSE Calcipressin-1 OS=Mus musculus GN=Rcan1 PE=1 SV=1	sp|Q9UKA8|RCAN3_HUMAN
gonads_contig_104980_P	0.455731	CGI_10028469	GO:0003676; nucleic acid binding; Molecular Function	RO21_XENLA Heterogeneous nuclear ribonucleoprotein A2 homolog 1 OS=Xenopus laevis PE=2 SV=1	sp|Q02926|RB97D_DROME
gonads_contig_10533_P	0.455731	CGI_10006928	0	0
gonads_contig_111676_AS	0.455731
gonads_contig_116379_S	0.455731
gonads_contig_119335_P	0.455731	CGI_10013102	GO:0005515; protein binding; Molecular Function GO:0005622; intracellular; Cellular Component GO:0008270; zinc ion binding; Molecular Function	PRDM9_MOUSE Histone-lysine N-methyltransferase PRDM9 OS=Mus musculus GN=Prdm9 PE=1 SV=2	sp|Q8K083|ZN536_MOUSE
gonads_contig_12926_P	0.455731	CGI_10027939	GO:0008270; zinc ion binding; Molecular Function GO:0016491; oxidoreductase activity; Molecular Function GO:0016747; transferase activity, transferring acyl groups other than amino-acyl groups; Molecular Function GO:0055114; oxidation-reduction process; Biological Process	ADH_SULAC NAD-dependent alcohol dehydrogenase OS=Sulfolobus acidocaldarius GN=adh PE=3 SV=1
gonads_contig_131951_S	0.455731
gonads_contig_136746_P	0.455731	CGI_10024983	NA	DC12_PONAB UPF0361 protein DC12 homolog OS=Pongo abelii PE=2 SV=1	sp|Q6P7N4|CC037_XENTR
gonads_contig_13817_AS	0.455731
gonads_contig_14075_S	0.455731
gonads_contig_141094_N	0.455731	CGI_10024635	GO:0003824; catalytic activity; Molecular Function GO:0004114; 3',5'-cyclic-nucleotide phosphodiesterase activity; Molecular Function GO:0007165; signal transduction; Biological Process GO:0008081; phosphoric diester hydrolase activity; Molecular Function	PDE9A_MOUSE High affinity cGMP-specific 3',5'-cyclic phosphodiesterase 9A OS=Mus musculus GN=Pde9a PE=2 SV=1	sp|O70628|PDE9A_MOUSE
gonads_contig_141861_AS	0.455731
gonads_contig_146225_P	0.455731	CGI_10005762	NA	CRJ1C_TRICY Crystallin J1C OS=Tripedalia cystophora PE=1 SV=1
gonads_contig_148302_N	0.455731	CGI_10015414	GO:0005216; ion channel activity; Molecular Function GO:0005245; voltage-gated calcium channel activity; Molecular Function GO:0005891; voltage-gated calcium channel complex; Cellular Component GO:0006811; ion transport; Biological Process GO:0006816; calcium ion transport; Biological Process GO:0016020; membrane; Cellular Component GO:0055085; transmembrane transport; Biological Process	CAC1C_MOUSE Voltage-dependent L-type calcium channel subunit alpha-1C OS=Mus musculus GN=Cacna1c PE=1 SV=1	sp|P54282|CAC1A_RAT
gonads_contig_15370_P	0.455731	CGI_10016015	GO:0004222; metalloendopeptidase activity; Molecular Function GO:0006508; proteolysis; Biological Process	ATS18_MOUSE A disintegrin and metalloproteinase with thrombospondin motifs 18 OS=Mus musculus GN=Adamts18 PE=2 SV=1	sp|Q86TD4|SRCA_HUMAN
gonads_contig_15866_AS	0.455731
gonads_contig_16087_P	0.455731	CGI_10017259	NA	PIBF1_HUMAN Progesterone-induced-blocking factor 1 OS=Homo sapiens GN=PIBF1 PE=2 SV=2	sp|Q8WXW3|PIBF1_HUMAN
gonads_contig_164131_P	0.455731	CGI_10004362	GO:0005515; protein binding; Molecular Function	MEG10_XENTR Multiple epidermal growth factor-like domains 10 OS=Xenopus tropicalis GN=megf10 PE=2 SV=1
gonads_contig_16483_P	0.455731	CGI_10023856	GO:0016779; nucleotidyltransferase activity; Molecular Function	PAPD5_MOUSE PAP-associated domain-containing protein 5 OS=Mus musculus GN=Papd5 PE=2 SV=2	sp|Q68ED3|PAPD5_MOUSE
gonads_contig_16648_P	0.455731	CGI_10019608	NA	NA
gonads_contig_16777_P	0.455731	CGI_10026952	GO:0005272; sodium channel activity; Molecular Function GO:0006814; sodium ion transport; Biological Process GO:0016020; membrane; Cellular Component	SCNNG_RAT Amiloride-sensitive sodium channel subunit gamma OS=Rattus norvegicus GN=Scnn1g PE=1 SV=2	sp|Q21974|UNC8_CAEEL
gonads_contig_168837_N	0.455731	CGI_10006070	GO:0004672; protein kinase activity; Molecular Function GO:0004674; protein serine/threonine kinase activity; Molecular Function GO:0005515; protein binding; Molecular Function GO:0005524; ATP binding; Molecular Function GO:0006468; protein phosphorylation; Biological Process	FER_HUMAN Proto-oncogene tyrosine-protein kinase FER OS=Homo sapiens GN=FER PE=1 SV=2	sp|P70451|FER_MOUSE
gonads_contig_170161_N	0.455731	CGI_10010246	GO:0005488; binding; Molecular Function GO:0005529; sugar binding; Molecular Function	MRC1_MOUSE Macrophage mannose receptor 1 OS=Mus musculus GN=Mrc1 PE=1 SV=1	sp|P06734|FCER2_HUMAN
gonads_contig_170601_P	0.455731	CGI_10026445	NA	TTK_HUMAN Dual specificity protein kinase TTK OS=Homo sapiens GN=TTK PE=1 SV=2	sp|Q8AYG3|TTK_DANRE
gonads_contig_176507_N	0.455731
gonads_contig_17728_S	0.455731
gonads_contig_18305_N	0.455731	CGI_10017727	0	0
gonads_contig_186456_N	0.455731	CGI_10028648	GO:0003824; catalytic activity; Molecular Function GO:0004553; hydrolase activity, hydrolyzing O-glycosyl compounds; Molecular Function GO:0005975; carbohydrate metabolic process; Biological Process GO:0030246; carbohydrate binding; Molecular Function	GANAB_HUMAN Neutral alpha-glucosidase AB OS=Homo sapiens GN=GANAB PE=1 SV=3	sp|Q4R4N7|GANAB_MACFA
gonads_contig_188313_N	0.455731	CGI_10001247	NA	UBP25_MOUSE Ubiquitin carboxyl-terminal hydrolase 25 OS=Mus musculus GN=Usp25 PE=1 SV=2	sp|P57080|UBP25_MOUSE
gonads_contig_189366_P	0.455731	CGI_10014641	GO:0008270; zinc ion binding; Molecular Function	DMDD_DROME Dystrophin, isoform D OS=Drosophila melanogaster GN=Dys PE=1 SV=1	sp|Q9TW65|DMD_CAEEL
gonads_contig_194506_AS	0.455731
gonads_contig_196327_N	0.455731	CGI_10024118	GO:0005488; binding; Molecular Function GO:0030246; carbohydrate binding; Molecular Function	NOMO3_HUMAN Nodal modulator 3 OS=Homo sapiens GN=NOMO3 PE=2 SV=1	sp|Q15155|NOMO1_HUMAN
gonads_contig_200972_N	0.455731	CGI_10022847	NA	NA
gonads_contig_20169_P	0.455731	CGI_10004678	GO:0008152; metabolic process; Biological Process GO:0008168; methyltransferase activity; Molecular Function	NA
gonads_contig_208675_N	0.455731	CGI_10025824	GO:0003702; RNA polymerase II transcription factor activity; Molecular Function GO:0005673; transcription factor TFIIE complex; Cellular Component GO:0006367; transcription initiation from RNA polymerase II promoter; Biological Process	T2EB_HUMAN Transcription initiation factor IIE subunit beta OS=Homo sapiens GN=GTF2E2 PE=1 SV=1	sp|P29540|T2EB_XENLA
gonads_contig_21012_P	0.455731	CGI_10008276	GO:0008270; zinc ion binding; Molecular Function GO:0016491; oxidoreductase activity; Molecular Function GO:0016747; transferase activity, transferring acyl groups other than amino-acyl groups; Molecular Function GO:0055114; oxidation-reduction process; Biological Process	TDH_PYRKO Probable L-threonine 3-dehydrogenase OS=Pyrococcus kodakaraensis GN=tdh PE=3 SV=1	sp|Q83F39|TDH_COXBU
gonads_contig_214006_P	0.455731	CGI_10007096	GO:0004435; phosphoinositide phospholipase C activity; Molecular Function GO:0004629; phospholipase C activity; Molecular Function GO:0005085; guanyl-nucleotide exchange factor activity; Molecular Function GO:0005488; binding; Molecular Function GO:0005515; protein binding; Molecular Function GO:0005622; intracellular; Cellular Component GO:0006629; lipid metabolic process; Biological Process GO:…	PLCE1_MOUSE 1-phosphatidylinositol-4,5-bisphosphate phosphodiesterase epsilon-1 OS=Mus musculus GN=Plce1 PE=1 SV=2
gonads_contig_220327_S	0.455731
gonads_contig_226495_P	0.455731	CGI_10005311	NA	NA	sp|P86785|GIGA2_CRAGI
gonads_contig_226597_AS	0.455731
gonads_contig_22978_P	0.455731	CGI_10028744	NA	TTYH2_XENLA Protein tweety homolog 2 OS=Xenopus laevis GN=ttyh2 PE=2 SV=1	sp|Q6NUZ2|TTY2L_DANRE
gonads_contig_231661_P	0.455731	CGI_10014162	GO:0004497; monooxygenase activity; Molecular Function GO:0005506; iron ion binding; Molecular Function GO:0009055; electron carrier activity; Molecular Function GO:0020037; heme binding; Molecular Function GO:0055114; oxidation-reduction process; Biological Process	CP2DE_BOVIN Cytochrome P450 2D14 OS=Bos taurus GN=CYP2D14 PE=2 SV=2	sp|Q4V8D1|CP2U1_RAT
gonads_contig_23299_P	0.455731	CGI_10008593	GO:0016021; integral to membrane; Cellular Component	GP107_HUMAN Protein GPR107 OS=Homo sapiens GN=GPR107 PE=2 SV=1	sp|Q8BUV8|GP107_MOUSE
gonads_contig_238018_N	0.455731	CGI_10001331	GO:0004252; serine-type endopeptidase activity; Molecular Function GO:0016021; integral to membrane; Cellular Component	RHBL2_HUMAN Rhomboid-related protein 2 OS=Homo sapiens GN=RHBDL2 PE=1 SV=2
gonads_contig_23844_N	0.455731
gonads_contig_238537_P	0.455731	CGI_10017308	NA	FL2D_DROME Pre-mRNA-splicing regulator female-lethal(2)D OS=Drosophila melanogaster GN=fl(2)d PE=1 SV=2	sp|Q7SXL7|FL2D_DANRE
gonads_contig_24794_S	0.455731
gonads_contig_251059_P	0.455731	CGI_10023509	GO:0003700; sequence-specific DNA binding transcription factor activity; Molecular Function GO:0003707; steroid hormone receptor activity; Molecular Function GO:0005634; nucleus; Cellular Component GO:0006355; regulation of transcription, DNA-dependent; Biological Process	PXDC2_XENLA Plexin domain-containing protein 2 OS=Xenopus laevis GN=plxdc2 PE=2 SV=1	sp|Q91ZV7|PXDC1_MOUSE
gonads_contig_252408_AS	0.455731
gonads_contig_253662_P	0.455731	CGI_10014209	GO:0005515; protein binding; Molecular Function	BTBD6_MOUSE BTB/POZ domain-containing protein 6 OS=Mus musculus GN=Btbd6 PE=2 SV=2	sp|P58545|BTBD3_MOUSE
gonads_contig_253899_N	0.455731	CGI_10011876	GO:0003824; catalytic activity; Molecular Function GO:0008152; metabolic process; Biological Process	CDYL2_HUMAN Chromodomain Y-like protein 2 OS=Homo sapiens GN=CDYL2 PE=2 SV=2	sp|Q6AYK9|CDYL_RAT
gonads_contig_255898_AS	0.455731
gonads_contig_258139_P	0.455731	CGI_10011568	NA	CPMD8_HUMAN C3 and PZP-like alpha-2-macroglobulin domain-containing protein 8 OS=Homo sapiens GN=CPAMD8 PE=1 SV=2	sp|Q9ERB4|CSPG2_RAT
gonads_contig_259106_P	0.455731	CGI_10020325	GO:0004725; protein tyrosine phosphatase activity; Molecular Function GO:0005515; protein binding; Molecular Function GO:0006470; protein dephosphorylation; Biological Process GO:0016311; dephosphorylation; Biological Process GO:0016791; phosphatase activity; Molecular Function	LAR_DROME Tyrosine-protein phosphatase Lar OS=Drosophila melanogaster GN=Lar PE=1 SV=2	sp|P23468|PTPRD_HUMAN
gonads_contig_260320_P	0.455731	CGI_10015960	GO:0005249; voltage-gated potassium channel activity; Molecular Function GO:0005515; protein binding; Molecular Function GO:0006813; potassium ion transport; Biological Process GO:0008076; voltage-gated potassium channel complex; Cellular Component GO:0016020; membrane; Cellular Component	KCD21_MOUSE BTB/POZ domain-containing protein KCTD21 OS=Mus musculus GN=Kctd21 PE=2 SV=1	sp|Q8BNL5|KCTD6_MOUSE
gonads_contig_261825_N	0.455731	CGI_10016918	GO:0007154; cell communication; Biological Process GO:0016021; integral to membrane; Cellular Component GO:0055085; transmembrane transport; Biological Process	NAC3_HUMAN Sodium/calcium exchanger 3 OS=Homo sapiens GN=SLC8A3 PE=2 SV=2	sp|P48768|NAC2_RAT
gonads_contig_26219_N	0.455731	CGI_10017062	NA	VP13D_HUMAN Vacuolar protein sorting-associated protein 13D OS=Homo sapiens GN=VPS13D PE=1 SV=1	sp|Q5THJ4|VP13D_HUMAN
gonads_contig_26407_AS	0.455731
gonads_contig_264517_N	0.455731	CGI_10008014	GO:0016021; integral to membrane; Cellular Component	TM9S2_HUMAN Transmembrane 9 superfamily member 2 OS=Homo sapiens GN=TM9SF2 PE=1 SV=1	sp|Q5R8Y6|TM9S2_PONAB
gonads_contig_270242_P	0.455731	CGI_10002285	NA	DYH2_MOUSE Dynein heavy chain 2, axonemal OS=Mus musculus GN=Dnah2 PE=2 SV=1	sp|P0C6F1|DYH2_MOUSE
gonads_contig_27190_N	0.455731	CGI_10022117	0	0
gonads_contig_272027_AS	0.455731
gonads_contig_28575_P	0.455731	CGI_10009341	GO:0008158; hedgehog receptor activity; Molecular Function GO:0016020; membrane; Cellular Component GO:0016021; integral to membrane; Cellular Component	DISP1_DANRE Protein dispatched homolog 1 OS=Danio rerio GN=disp1 PE=2 SV=1	sp|Q6R5J2|DISP1_DANRE
gonads_contig_287818_S	0.455731
gonads_contig_289108_S	0.455731
gonads_contig_290901_S	0.455731
gonads_contig_29199_S	0.455731
gonads_contig_29434_P	0.455731	CGI_10015459	GO:0005515; protein binding; Molecular Function GO:0005622; intracellular; Cellular Component	CTDP1_HUMAN RNA polymerase II subunit A C-terminal domain phosphatase OS=Homo sapiens GN=CTDP1 PE=1 SV=2	sp|Q7TSG2|CTDP1_MOUSE
gonads_contig_295129_N	0.455731	CGI_10020634	GO:0003676; nucleic acid binding; Molecular Function	NCBP2_DROMO Nuclear cap-binding protein subunit 2 OS=Drosophila mojavensis GN=Cbp20 PE=3 SV=1	sp|B5G279|NCBP2_TAEGU
gonads_contig_301931_N	0.455731	CGI_10005457	GO:0005488; binding; Molecular Function GO:0005515; protein binding; Molecular Function GO:0005634; nucleus; Cellular Component GO:0005643; nuclear pore; Cellular Component GO:0005737; cytoplasm; Cellular Component GO:0006606; protein import into nucleus; Biological Process GO:0006886; intracellular protein transport; Biological Process GO:0008565; protein transporter activity; Molecular Function	IMA3_MOUSE Importin subunit alpha-3 OS=Mus musculus GN=Kpna3 PE=1 SV=1	sp|O35344|IMA3_MOUSE
gonads_contig_304084_N	0.455731	CGI_10007513	NA	TP4AP_MOUSE Trpc4-associated protein OS=Mus musculus GN=Trpc4ap PE=2 SV=2	sp|Q8TEL6|TP4AP_HUMAN
gonads_contig_304922_N	0.455731	CGI_10022993	GO:0005515; protein binding; Molecular Function GO:0008152; metabolic process; Biological Process GO:0016491; oxidoreductase activity; Molecular Function GO:0055114; oxidation-reduction process; Biological Process	RDH12_MOUSE Retinol dehydrogenase 12 OS=Mus musculus GN=Rdh12 PE=2 SV=1	sp|Q09221|CPNA2_CAEEL
gonads_contig_30970_P	0.455731	CGI_10027179	GO:0003913; DNA photolyase activity; Molecular Function GO:0006281; DNA repair; Biological Process	PHR_POTTR Deoxyribodipyrimidine photo-lyase OS=Potorous tridactylus GN=PHR PE=2 SV=1	sp|Q28811|PHR_POTTR
gonads_contig_313271_AS	0.455731
gonads_contig_314189_AS	0.455731
gonads_contig_316352_P	0.455731	CGI_10006569	GO:0005488; binding; Molecular Function GO:0005515; protein binding; Molecular Function GO:0016021; integral to membrane; Cellular Component GO:0016070; RNA metabolic process; Biological Process GO:0051205; protein insertion into membrane; Biological Process	IF4G2_MOUSE Eukaryotic translation initiation factor 4 gamma 2 OS=Mus musculus GN=Eif4g2 PE=1 SV=2	sp|P79398|IF4G2_RABIT
gonads_contig_319431_N	0.455731	CGI_10006174	GO:0005509; calcium ion binding; Molecular Function GO:0005515; protein binding; Molecular Function GO:0006281; DNA repair; Biological Process GO:0006310; DNA recombination; Biological Process	FBLN2_MOUSE Fibulin-2 OS=Mus musculus GN=Fbln2 PE=1 SV=1	sp|O73775|FBLN1_CHICK
gonads_contig_323180_P	0.455731	CGI_10026428	GO:0005622; intracellular; Cellular Component GO:0006915; apoptosis; Biological Process	DFFA_MOUSE DNA fragmentation factor subunit alpha OS=Mus musculus GN=Dffa PE=1 SV=1	sp|P56198|CIDEC_MOUSE
gonads_contig_327003_AS	0.455731
gonads_contig_334356_P	0.455731	CGI_10013102	GO:0005515; protein binding; Molecular Function GO:0005622; intracellular; Cellular Component GO:0008270; zinc ion binding; Molecular Function	PRDM9_MOUSE Histone-lysine N-methyltransferase PRDM9 OS=Mus musculus GN=Prdm9 PE=1 SV=2	sp|Q9UJU3|ZF112_HUMAN
gonads_contig_337839_P	0.455731	CGI_10020857	GO:0003824; catalytic activity; Molecular Function GO:0004504; peptidylglycine monooxygenase activity; Molecular Function GO:0005507; copper ion binding; Molecular Function GO:0005515; protein binding; Molecular Function GO:0006518; peptide metabolic process; Biological Process GO:0009987; cellular process; Biological Process GO:0016020; membrane; Cellular Component GO:0055114; oxidation-reductio…	AMD_RAT Peptidyl-glycine alpha-amidating monooxygenase OS=Rattus norvegicus GN=Pam PE=1 SV=1	sp|P10731|AMD_BOVIN
gonads_contig_342743_S	0.455731
gonads_contig_345535_P	0.455731	CGI_10010072	GO:0008152; metabolic process; Biological Process GO:0016491; oxidoreductase activity; Molecular Function GO:0055114; oxidation-reduction process; Biological Process	RDHE2_HUMAN Epidermal retinal dehydrogenase 2 OS=Homo sapiens GN=SDR16C5 PE=2 SV=2	sp|Q8N3Y7|RDHE2_HUMAN
gonads_contig_347881_P	0.455731	CGI_10006703	GO:0008270; zinc ion binding; Molecular Function	ZDHC2_RAT Palmitoyltransferase ZDHHC2 OS=Rattus norvegicus GN=Zdhhc2 PE=2 SV=1	sp|Q5FWL7|ZDH15_XENLA
gonads_contig_350027_AS	0.455731
gonads_contig_353098_N	0.455731	CGI_10026646	GO:0005515; protein binding; Molecular Function	ANR44_HUMAN Serine/threonine-protein phosphatase 6 regulatory ankyrin repeat subunit B OS=Homo sapiens GN=ANKRD44 PE=1 SV=3	sp|Q9J5H7|V024_FOWPN
gonads_contig_353972_P	0.455731	CGI_10025016	GO:0004001; adenosine kinase activity; Molecular Function GO:0006166; purine ribonucleoside salvage; Biological Process	ADK1_ARATH Adenosine kinase 1 OS=Arabidopsis thaliana GN=ADK1 PE=1 SV=1	sp|Q9LZG0|ADK2_ARATH
gonads_contig_356616_N	0.455731	CGI_10006178	GO:0003824; catalytic activity; Molecular Function GO:0008152; metabolic process; Biological Process	SERB_BOVIN Phosphoserine phosphatase OS=Bos taurus GN=PSPH PE=2 SV=1	sp|O82796|SERB_ARATH
gonads_contig_356937_N	0.455731	CGI_10003635	GO:0005622; intracellular; Cellular Component GO:0006464; protein modification process; Biological Process GO:0016881; acid-amino acid ligase activity; Molecular Function	HERC4_RAT Probable E3 ubiquitin-protein ligase HERC4 OS=Rattus norvegicus GN=Herc4 PE=2 SV=1	sp|Q5GLZ8|HERC4_HUMAN
gonads_contig_357263_N	0.455731	CGI_10014477	GO:0016021; integral to membrane; Cellular Component	ELOV6_CHICK Elongation of very long chain fatty acids protein 6 OS=Gallus gallus GN=ELOVL6 PE=2 SV=1	sp|P49191|ELO3_CAEEL
gonads_contig_358423_P	0.455731	CGI_10009056	NA	DDA1_XENTR DET1- and DDB1-associated protein 1 OS=Xenopus tropicalis GN=dda1 PE=3 SV=1	sp|Q5RD86|DDA1_PONAB
gonads_contig_360045_N	0.455731	CGI_10005693	GO:0005515; protein binding; Molecular Function GO:0006470; protein dephosphorylation; Biological Process GO:0008138; protein tyrosine/serine/threonine phosphatase activity; Molecular Function	TPTE2_HUMAN Phosphatidylinositol-3,4,5-trisphosphate 3-phosphatase TPTE2 OS=Homo sapiens GN=TPTE2 PE=1 SV=2	sp|Q4R6N0|TPTE2_MACFA
gonads_contig_360221_P	0.455731	CGI_10019802	NA	VKORL_HUMAN Vitamin K epoxide reductase complex subunit 1-like protein 1 OS=Homo sapiens GN=VKORC1L1 PE=1 SV=2	sp|Q6TEK3|VKORL_RAT
gonads_contig_371779_AS	0.455731
gonads_contig_37238_S	0.455731
gonads_contig_37538_P	0.455731				sp|Q6NTS7|PRLD2_XENLA
gonads_contig_38047_P	0.455731	CGI_10022106	GO:0016021; integral to membrane; Cellular Component	GPM6B_MOUSE Neuronal membrane glycoprotein M6-b OS=Mus musculus GN=Gpm6b PE=1 SV=2	sp|P36964|DMB_SQUAC
gonads_contig_380743_S	0.455731
gonads_contig_381244_N	0.455731	CGI_10022349	GO:0003824; catalytic activity; Molecular Function GO:0004573; mannosyl-oligosaccharide glucosidase activity; Molecular Function GO:0009311; oligosaccharide metabolic process; Biological Process	YM54_YEAST Uncharacterized protein YMR196W OS=Saccharomyces cerevisiae GN=YMR196W PE=1 SV=1	sp|Q04336|YM54_YEAST
gonads_contig_38219_P	0.455731	CGI_10020373	0	0
gonads_contig_38231_P	0.455731	CGI_10019046	GO:0005515; protein binding; Molecular Function GO:0005578; proteinaceous extracellular matrix; Cellular Component GO:0007155; cell adhesion; Biological Process GO:0031012; extracellular matrix; Cellular Component	LAMC1_DROME Laminin subunit gamma-1 OS=Drosophila melanogaster GN=LanB2 PE=1 SV=2	sp|P15215|LAMC1_DROME
gonads_contig_38483_S	0.455731
gonads_contig_385872_P	0.455731	CGI_10008319	GO:0003950; NAD+ ADP-ribosyltransferase activity; Molecular Function	PAR14_HUMAN Poly [ADP-ribose] polymerase 14 OS=Homo sapiens GN=PARP14 PE=1 SV=2	sp|Q8TQD0|Y1614_METAC
gonads_contig_386068_P	0.455731	CGI_10012486	NA	CT152_HUMAN Uncharacterized protein C20orf152 OS=Homo sapiens GN=C20orf152 PE=2 SV=2	sp|Q9D5U8|CT152_MOUSE
gonads_contig_386869_P	0.455731	CGI_10014158	GO:0004629; phospholipase C activity; Molecular Function GO:0005215; transporter activity; Molecular Function GO:0005452; inorganic anion exchanger activity; Molecular Function GO:0006629; lipid metabolic process; Biological Process GO:0006810; transport; Biological Process GO:0006820; anion transport; Biological Process GO:0008509; anion transmembrane transporter activity; Molecular Function GO:…	B3A2_MOUSE Anion exchange protein 2 OS=Mus musculus GN=Slc4a2 PE=1 SV=1	sp|Q5ZM13|HYCCI_CHICK
gonads_contig_387742_N	0.455731				sp|Q5ZM88|ASXL2_CHICK
gonads_contig_387983_N	0.455731	CGI_10005390	GO:0003677; DNA binding; Molecular Function GO:0005272; sodium channel activity; Molecular Function GO:0005634; nucleus; Cellular Component GO:0006350; transcription; Biological Process GO:0006814; sodium ion transport; Biological Process GO:0016020; membrane; Cellular Component GO:0030528; transcription regulator activity; Molecular Function	CA083_HUMAN Uncharacterized protein C1orf83 OS=Homo sapiens GN=C1orf83 PE=1 SV=1	sp|A5PKE4|TEAN2_BOVIN
gonads_contig_38855_AS	0.455731	CGI_10019620	GO:0005488; binding; Molecular Function GO:0005515; protein binding; Molecular Function	K1468_DANRE LisH domain and HEAT repeat-containing protein KIAA1468 homolog OS=Danio rerio GN=zgc:66014 PE=2 SV=1	sp|Q6P6Y1|K1468_DANRE
gonads_contig_391014_AS	0.455731
gonads_contig_391195_P	0.455731	CGI_10007865	GO:0000166; nucleotide binding; Molecular Function GO:0004368; glycerol-3-phosphate dehydrogenase activity; Molecular Function GO:0005524; ATP binding; Molecular Function GO:0005783; endoplasmic reticulum; Cellular Component GO:0006072; glycerol-3-phosphate metabolic process; Biological Process GO:0009331; glycerol-3-phosphate dehydrogenase complex; Cellular Component GO:0016491; oxidoreductase a…	TOR1B_HUMAN Torsin-1B OS=Homo sapiens GN=TOR1B PE=1 SV=2	sp|Q9ER41|TOR1B_MOUSE
gonads_contig_391244_P	0.455731	CGI_10017094	GO:0003676; nucleic acid binding; Molecular Function GO:0004672; protein kinase activity; Molecular Function GO:0004674; protein serine/threonine kinase activity; Molecular Function GO:0005515; protein binding; Molecular Function GO:0005524; ATP binding; Molecular Function GO:0006468; protein phosphorylation; Biological Process	PAK6_HUMAN Serine/threonine-protein kinase PAK 6 OS=Homo sapiens GN=PAK6 PE=1 SV=1	sp|Q9VXE5|PAKM_DROME
gonads_contig_39180_P	0.455731	CGI_10002341	GO:0000166; nucleotide binding; Molecular Function GO:0005524; ATP binding; Molecular Function GO:0016887; ATPase activity; Molecular Function GO:0017111; nucleoside-triphosphatase activity; Molecular Function	ABCF2_MOUSE ATP-binding cassette sub-family F member 2 OS=Mus musculus GN=Abcf2 PE=2 SV=1	sp|Q99LE6|ABCF2_MOUSE
gonads_contig_394885_P	0.455731	CGI_10023684	GO:0003824; catalytic activity; Molecular Function GO:0005388; calcium-transporting ATPase activity; Molecular Function GO:0005524; ATP binding; Molecular Function GO:0006754; ATP biosynthetic process; Biological Process GO:0006812; cation transport; Biological Process GO:0008152; metabolic process; Biological Process GO:0015662; ATPase activity, coupled to transmembrane movement of ions, phospho…	AT2B3_HUMAN Plasma membrane calcium-transporting ATPase 3 OS=Homo sapiens GN=ATP2B3 PE=1 SV=3	sp|P23634|AT2B4_HUMAN
gonads_contig_39670_N	0.455731	CGI_10015062	GO:0005488; binding; Molecular Function GO:0005515; protein binding; Molecular Function	ECM29_MOUSE Proteasome-associated protein ECM29 homolog OS=Mus musculus GN=Ecm29 PE=1 SV=2	sp|Q5VYK3|ECM29_HUMAN
gonads_contig_397816_P	0.455731	CGI_10023307	GO:0000012; single strand break repair; Biological Process GO:0003684; damaged DNA binding; Molecular Function GO:0005622; intracellular; Cellular Component GO:0005634; nucleus; Cellular Component	XRCC1_MOUSE DNA repair protein XRCC1 OS=Mus musculus GN=Xrcc1 PE=1 SV=2	sp|Q9ESZ0|XRCC1_RAT
gonads_contig_40202_S	0.455731
gonads_contig_405701_AS	0.455731	CGI_10010378	GO:0005515; protein binding; Molecular Function	KI67_HUMAN Antigen KI-67 OS=Homo sapiens GN=MKI67 PE=1 SV=2
gonads_contig_406774_P	0.455731	CGI_10006516	GO:0005622; intracellular; Cellular Component GO:0008270; zinc ion binding; Molecular Function	RBNS5_HUMAN Rabenosyn-5 OS=Homo sapiens GN=ZFYVE20 PE=1 SV=2	sp|Q9H1K0|RBNS5_HUMAN
gonads_contig_40896_P	0.455731	CGI_10010115	GO:0004672; protein kinase activity; Molecular Function GO:0004674; protein serine/threonine kinase activity; Molecular Function GO:0005524; ATP binding; Molecular Function GO:0006468; protein phosphorylation; Biological Process	NEK9_HUMAN Serine/threonine-protein kinase Nek9 OS=Homo sapiens GN=NEK9 PE=1 SV=2	sp|Q8TD19|NEK9_HUMAN
gonads_contig_410375_P	0.455731	CGI_10019046	GO:0005515; protein binding; Molecular Function GO:0005578; proteinaceous extracellular matrix; Cellular Component GO:0007155; cell adhesion; Biological Process GO:0031012; extracellular matrix; Cellular Component	LAMC1_DROME Laminin subunit gamma-1 OS=Drosophila melanogaster GN=LanB2 PE=1 SV=2	sp|Q18823|LAM2_CAEEL
gonads_contig_41214_N	0.455731	CGI_10023025	GO:0003995; acyl-CoA dehydrogenase activity; Molecular Function GO:0008152; metabolic process; Biological Process GO:0016627; oxidoreductase activity, acting on the CH-CH group of donors; Molecular Function GO:0055114; oxidation-reduction process; Biological Process	ACAD8_MOUSE Isobutyryl-CoA dehydrogenase, mitochondrial OS=Mus musculus GN=Acad8 PE=2 SV=2	sp|Q9UKU7|ACAD8_HUMAN
gonads_contig_41230_P	0.455731	CGI_10022473	GO:0004672; protein kinase activity; Molecular Function GO:0004674; protein serine/threonine kinase activity; Molecular Function GO:0005524; ATP binding; Molecular Function GO:0006468; protein phosphorylation; Biological Process	ERBB4_MOUSE Receptor tyrosine-protein kinase erbB-4 OS=Mus musculus GN=Erbb4 PE=1 SV=3	sp|P0CY46|EGFR_APIME
gonads_contig_414584_P	0.455731	CGI_10008665	GO:0005515; protein binding; Molecular Function GO:0008270; zinc ion binding; Molecular Function	RNF31_MOUSE RING finger protein 31 OS=Mus musculus GN=Rnf31 PE=2 SV=2	sp|Q924T7|RNF31_MOUSE
gonads_contig_41667_P	0.455731	CGI_10019086	GO:0003824; catalytic activity; Molecular Function GO:0008152; metabolic process; Biological Process GO:0008484; sulfuric ester hydrolase activity; Molecular Function	GALNS_CANFA N-acetylgalactosamine-6-sulfatase OS=Canis familiaris GN=GALNS PE=2 SV=1	sp|Q32KJ6|GALNS_RAT
gonads_contig_416813_N	0.455731	CGI_10008106	GO:0000166; nucleotide binding; Molecular Function GO:0005524; ATP binding; Molecular Function GO:0006810; transport; Biological Process GO:0016021; integral to membrane; Cellular Component GO:0016887; ATPase activity; Molecular Function GO:0017111; nucleoside-triphosphatase activity; Molecular Function GO:0042626; ATPase activity, coupled to transmembrane movement of substances; Molecular Functi…	MRP1_RAT Multidrug resistance-associated protein 1 OS=Rattus norvegicus GN=Abcc1 PE=1 SV=2	sp|P33527|MRP1_HUMAN
gonads_contig_420214_N	0.455731	CGI_10018913	GO:0003677; DNA binding; Molecular Function GO:0003700; sequence-specific DNA binding transcription factor activity; Molecular Function GO:0003707; steroid hormone receptor activity; Molecular Function GO:0004879; ligand-dependent nuclear receptor activity; Molecular Function GO:0004887; thyroid hormone receptor activity; Molecular Function GO:0005634; nucleus; Cellular Component GO:0006355; regu…	E75_METEN Nuclear hormone receptor E75 OS=Metapenaeus ensis GN=E75 PE=2 SV=1	sp|O77245|E75_METEN
gonads_contig_420646_S	0.455731
gonads_contig_422227_N	0.455731	CGI_10025208	GO:0016021; integral to membrane; Cellular Component	FRRS1_DROME Putative ferric-chelate reductase 1 homolog OS=Drosophila melanogaster GN=CG8399 PE=2 SV=1	sp|A4QP81|FRRS1_DANRE
gonads_contig_424201_N	0.455731	CGI_10028290	GO:0005783; endoplasmic reticulum; Cellular Component GO:0016021; integral to membrane; Cellular Component GO:0016125; sterol metabolic process; Biological Process GO:0047750; cholestenol delta-isomerase activity; Molecular Function	EBPL_HUMAN Emopamil-binding protein-like OS=Homo sapiens GN=EBPL PE=1 SV=1	sp|Q9D0P0|EBPL_MOUSE
gonads_contig_42770_N	0.455731	CGI_10026427	NA	DTWD2_MOUSE DTW domain-containing protein 2 OS=Mus musculus GN=Dtwd2 PE=2 SV=1	sp|Q4R7M4|DTWD2_MACFA
gonads_contig_433411_N	0.455731	CGI_10007807	GO:0005097; Rab GTPase activator activity; Molecular Function GO:0005622; intracellular; Cellular Component GO:0032313; regulation of Rab GTPase activity; Biological Process	TBCD9_HUMAN TBC1 domain family member 9 OS=Homo sapiens GN=TBC1D9 PE=1 SV=2	sp|Q6PBU5|GRT1A_DANRE
gonads_contig_43865_AS	0.455731
gonads_contig_439399_P	0.455731	CGI_10023529	GO:0007275; multicellular organismal development; Biological Process GO:0016021; integral to membrane; Cellular Component	VANG1_HUMAN Vang-like protein 1 OS=Homo sapiens GN=VANGL1 PE=1 SV=1	sp|Q90Z05|VNG2B_XENLA
gonads_contig_440904_S	0.455731
gonads_contig_443153_N	0.455731	CGI_10002526	NA	SLAP1_CLOTH Cell surface glycoprotein 1 OS=Clostridium thermocellum (strain ATCC 27405 / DSM 1237) GN=olpB PE=4 SV=2
gonads_contig_447629_AS	0.455731
gonads_contig_450499_P	0.455731
gonads_contig_451967_N	0.455731	CGI_10022125	GO:0016787; hydrolase activity; Molecular Function	NUD16_MOUSE U8 snoRNA-decapping enzyme OS=Mus musculus GN=Nudt16 PE=2 SV=1	sp|Q6TEC1|NUD16_XENLA
gonads_contig_452071_P	0.455731	CGI_10010439	GO:0005515; protein binding; Molecular Function	RELN_RAT Reelin OS=Rattus norvegicus GN=Reln PE=2 SV=1	sp|P58751|RELN_RAT
gonads_contig_457906_P	0.455731	CGI_10013754	GO:0005328; neurotransmitter:sodium symporter activity; Molecular Function GO:0005887; integral to plasma membrane; Cellular Component GO:0006836; neurotransmitter transport; Biological Process GO:0016020; membrane; Cellular Component	S6A18_MOUSE Sodium-dependent neutral amino acid transporter B(0)AT3 OS=Mus musculus GN=Slc6a18 PE=2 SV=1
gonads_contig_458505_P	0.455731	CGI_10021998	GO:0003774; motor activity; Molecular Function GO:0005515; protein binding; Molecular Function GO:0005524; ATP binding; Molecular Function GO:0016459; myosin complex; Cellular Component	MYO3B_MOUSE Myosin-IIIB OS=Mus musculus GN=Myo3b PE=2 SV=2	sp|Q29P71|MYO7A_DROPS
gonads_contig_461674_P	0.455731	CGI_10007513	NA	TP4AP_MOUSE Trpc4-associated protein OS=Mus musculus GN=Trpc4ap PE=2 SV=2	sp|Q9JLV2|TP4AP_MOUSE
gonads_contig_463599_N	0.455731	CGI_10010275	GO:0005515; protein binding; Molecular Function	AAKG2_MOUSE 5'-AMP-activated protein kinase subunit gamma-2 OS=Mus musculus GN=Prkag2 PE=1 SV=1	sp|Q91WG5|AAKG2_MOUSE
gonads_contig_464250_S	0.455731
gonads_contig_478888_AS	0.455731
gonads_contig_479162_P	0.455731	CGI_10026183	GO:0005515; protein binding; Molecular Function	EMAL6_HUMAN Echinoderm microtubule-associated protein-like 6 OS=Homo sapiens GN=EML6 PE=2 SV=2	sp|Q6ZMW3|EMAL6_HUMAN
gonads_contig_479443_P	0.455731	CGI_10021713	GO:0008146; sulfotransferase activity; Molecular Function GO:0016021; integral to membrane; Cellular Component GO:0016051; carbohydrate biosynthetic process; Biological Process	HS2ST_CHICK Heparan sulfate 2-O-sulfotransferase 1 OS=Gallus gallus GN=HS2ST1 PE=1 SV=1	sp|O08889|HS2ST_CRILO
gonads_contig_480853_P	0.455731	CGI_10015121	GO:0007026; negative regulation of microtubule depolymerization; Biological Process	MAP2_RAT Microtubule-associated protein 2 OS=Rattus norvegicus GN=Map2 PE=1 SV=3
gonads_contig_481443_S	0.455731
gonads_contig_482528_N	0.455731	CGI_10022271	GO:0005515; protein binding; Molecular Function	FTM_HUMAN Protein fantom OS=Homo sapiens GN=RPGRIP1L PE=1 SV=1	sp|Q9GLM3|RPGR1_BOVIN
gonads_contig_488814_P	0.455731	CGI_10026552	GO:0005794; Golgi apparatus; Cellular Component GO:0006810; transport; Biological Process	BICD2_HUMAN Protein bicaudal D homolog 2 OS=Homo sapiens GN=BICD2 PE=1 SV=1
gonads_contig_492097_S	0.455731
gonads_contig_495845_P	0.455731				sp|Q6UR05|MRP1_CANFA
gonads_contig_499507_AS	0.455731
gonads_contig_502337_P	0.455731	CGI_10028179	NA	POMP_PONAB Proteasome maturation protein OS=Pongo abelii GN=POMP PE=2 SV=1	sp|Q9CQT5|POMP_MOUSE
gonads_contig_503506_N	0.455731	CGI_10019456	GO:0005515; protein binding; Molecular Function	GSTA_PLEPL Glutathione S-transferase A OS=Pleuronectes platessa PE=2 SV=1	sp|P30568|GSTA_PLEPL
gonads_contig_503624_S	0.455731
gonads_contig_50756_N	0.455731	CGI_10006703	GO:0008270; zinc ion binding; Molecular Function	ZDHC2_RAT Palmitoyltransferase ZDHHC2 OS=Rattus norvegicus GN=Zdhhc2 PE=2 SV=1	sp|Q9UIJ5|ZDHC2_HUMAN
gonads_contig_50889_P	0.455731	CGI_10015402	NA	PTPLB_PONAB Protein-tyrosine phosphatase-like member B OS=Pongo abelii GN=PTPLB PE=2 SV=1	sp|Q8K2C9|HACD3_MOUSE
gonads_contig_53525_N	0.455731	CGI_10024077	GO:0003723; RNA binding; Molecular Function GO:0003725; double-stranded RNA binding; Molecular Function GO:0004000; adenosine deaminase activity; Molecular Function GO:0005622; intracellular; Cellular Component GO:0006396; RNA processing; Biological Process	RED1_MOUSE Double-stranded RNA-specific editase 1 OS=Mus musculus GN=Adarb1 PE=2 SV=1	sp|P51400|RED1_RAT
gonads_contig_55079_P	0.455731	CGI_10003918	0	0
gonads_contig_55250_S	0.455731
gonads_contig_55507_S	0.455731
gonads_contig_55554_AS	0.455731	CGI_10019530	GO:0005515; protein binding; Molecular Function GO:0007165; signal transduction; Biological Process	ANK2_HUMAN Ankyrin-2 OS=Homo sapiens GN=ANK2 PE=1 SV=3	sp|Q12955|ANK3_HUMAN
gonads_contig_62464_P	0.455731	CGI_10010981	NA	PRR12_HUMAN Proline-rich protein 12 OS=Homo sapiens GN=PRR12 PE=1 SV=2	sp|P54276|MSH6_MOUSE
gonads_contig_62690_P	0.455731	CGI_10020639	GO:0008033; tRNA processing; Biological Process GO:0017150; tRNA dihydrouridine synthase activity; Molecular Function GO:0050660; FAD or FADH2 binding; Molecular Function GO:0055114; oxidation-reduction process; Biological Process	DUS1L_MOUSE tRNA-dihydrouridine synthase 1-like OS=Mus musculus GN=Dus1l PE=2 SV=1	sp|Q8C2P3|DUS1L_MOUSE
gonads_contig_63084_N	0.455731	CGI_10003946	NA	CDAN1_MOUSE Codanin-1 OS=Mus musculus GN=Cdan1 PE=2 SV=2	sp|Q8CC12|CDAN1_MOUSE
gonads_contig_63893_S	0.455731
gonads_contig_64249_AS	0.455731
gonads_contig_64864_P	0.455731	CGI_10025034	GO:0004143; diacylglycerol kinase activity; Molecular Function GO:0005509; calcium ion binding; Molecular Function GO:0007205; activation of protein kinase C activity by G-protein coupled receptor protein signaling pathway; Biological Process GO:0023034; intracellular signaling pathway; Biological Process	DGKB_HUMAN Diacylglycerol kinase beta OS=Homo sapiens GN=DGKB PE=1 SV=2	sp|Q9Y6T7|DGKB_HUMAN
gonads_contig_64873_P	0.455731	CGI_10024655	GO:0005515; protein binding; Molecular Function	KTNB1_XENLA Katanin p80 WD40-containing subunit B1 OS=Xenopus laevis GN=katnb1 PE=1 SV=1	sp|O61585|KTNB1_STRPU
gonads_contig_65519_S	0.455731
gonads_contig_66125_N	0.455731	CGI_10013102	GO:0005515; protein binding; Molecular Function GO:0005622; intracellular; Cellular Component GO:0008270; zinc ion binding; Molecular Function	PRDM9_MOUSE Histone-lysine N-methyltransferase PRDM9 OS=Mus musculus GN=Prdm9 PE=1 SV=2	sp|Q96N38|ZN714_HUMAN
gonads_contig_66282_N	0.455731	CGI_10007129	GO:0008270; zinc ion binding; Molecular Function	KY_MOUSE Kyphoscoliosis peptidase OS=Mus musculus GN=Ky PE=1 SV=1	sp|Q8C8H8|KY_MOUSE
gonads_contig_66995_P	0.455731	CGI_10013955	NA	THTM_RAT 3-mercaptopyruvate sulfurtransferase OS=Rattus norvegicus GN=Mpst PE=1 SV=3	sp|P46635|THTR_CRIGR
gonads_contig_67656_P	0.455731	CGI_10024187	GO:0004629; phospholipase C activity; Molecular Function GO:0006629; lipid metabolic process; Biological Process GO:0016758; transferase activity, transferring hexosyl groups; Molecular Function GO:0023034; intracellular signaling pathway; Biological Process GO:0032580; Golgi cisterna membrane; Cellular Component	CHSS1_MOUSE Chondroitin sulfate synthase 1 OS=Mus musculus GN=Chsy1 PE=2 SV=2	sp|Q86X52|CHSS1_HUMAN
gonads_contig_69045_N	0.455731	CGI_10020212	GO:0000145; exocyst; Cellular Component GO:0006904; vesicle docking involved in exocytosis; Biological Process	EXOC6_RAT Exocyst complex component 6 OS=Rattus norvegicus GN=Exoc6 PE=2 SV=2	sp|A6H5Z3|EXC6B_MOUSE
gonads_contig_71180_P	0.455731	CGI_10005168	NA	SAMD9_HUMAN Sterile alpha motif domain-containing protein 9 OS=Homo sapiens GN=SAMD9 PE=1 SV=1	sp|Q8IVG5|SAM9L_HUMAN
gonads_contig_71349_S	0.455731	CGI_10018606	GO:0003676; nucleic acid binding; Molecular Function	RBM16_HUMAN Putative RNA-binding protein 16 OS=Homo sapiens GN=RBM16 PE=1 SV=1	sp|Q6DID3|SCAF8_MOUSE
gonads_contig_71538_AS	0.455731	CGI_10012667	GO:0005515; protein binding; Molecular Function GO:0005622; intracellular; Cellular Component GO:0006396; RNA processing; Biological Process	TTC37_XENLA Tetratricopeptide repeat protein 37 OS=Xenopus laevis GN=ttc37 PE=2 SV=1	sp|Q6DFB8|TTC37_XENLA
gonads_contig_72595_P	0.455731	CGI_10001190	NA	D2_DICDI cAMP-regulated D2 protein OS=Dictyostelium discoideum GN=D2 PE=2 SV=3	sp|P21837|CRYS_DICDI
gonads_contig_74011_N	0.455731	CGI_10025885	GO:0004871; signal transducer activity; Molecular Function GO:0005515; protein binding; Molecular Function GO:0005634; nucleus; Cellular Component GO:0006355; regulation of transcription, DNA-dependent; Biological Process GO:0007165; signal transduction; Biological Process GO:0030528; transcription regulator activity; Molecular Function GO:0045449; regulation of transcription; Biological Process	NCOA1_MOUSE Nuclear receptor coactivator 1 OS=Mus musculus GN=Ncoa1 PE=1 SV=2	sp|Q9Y6Q9|NCOA3_HUMAN
gonads_contig_74092_P	0.455731	CGI_10002018	GO:0005215; transporter activity; Molecular Function GO:0005622; intracellular; Cellular Component GO:0006810; transport; Biological Process	RLBL2_MACFA Retinaldehyde-binding protein 1-like protein 2 OS=Macaca fascicularis GN=RLBP1L2 PE=2 SV=2	sp|Q5SPP0|CLVS2_DANRE
gonads_contig_74533_N	0.455731
gonads_contig_75428_AS	0.455731
gonads_contig_75507_AS	0.455731
gonads_contig_76871_N	0.455731	CGI_10014674	GO:0005515; protein binding; Molecular Function	NISCH_HUMAN Nischarin OS=Homo sapiens GN=NISCH PE=1 SV=2	sp|Q9Y2I1|NISCH_HUMAN
gonads_contig_77232_P	0.455731	CGI_10027747	NA	TXND9_BOVIN Thioredoxin domain-containing protein 9 OS=Bos taurus GN=TXNDC9 PE=2 SV=2	sp|O18883|TXND9_BOVIN
gonads_contig_79695_S	0.455731
gonads_contig_81768_AS	0.455731
gonads_contig_8892_N	0.455731				sp|Q5K651|SAMD9_HUMAN
gonads_contig_91385_P	0.455731	CGI_10013928	GO:0004748; ribonucleoside-diphosphate reductase activity; Molecular Function GO:0009186; deoxyribonucleoside diphosphate metabolic process; Biological Process GO:0016491; oxidoreductase activity; Molecular Function GO:0046914; transition metal ion binding; Molecular Function GO:0055114; oxidation-reduction process; Biological Process	RIR2_SPISO Ribonucleoside-diphosphate reductase small chain OS=Spisula solidissima PE=2 SV=2	sp|P07201|RIR2_SPISO
gonads_contig_91879_AS	0.455731
gonads_contig_93566_S	0.455731
gonads_contig_100856_AS	0.534065
gonads_contig_10287_S	0.534065
gonads_contig_116331_S	0.534065
gonads_contig_116969_P	0.534065	CGI_10012372	GO:0000786; nucleosome; Cellular Component GO:0003677; DNA binding; Molecular Function GO:0005634; nucleus; Cellular Component GO:0006334; nucleosome assembly; Biological Process	H2A_MYTGA Histone H2A OS=Mytilus galloprovincialis PE=3 SV=3	sp|P02270|H2A_SIPNU
gonads_contig_125676_P	0.534065	CGI_10013928	GO:0004748; ribonucleoside-diphosphate reductase activity; Molecular Function GO:0009186; deoxyribonucleoside diphosphate metabolic process; Biological Process GO:0016491; oxidoreductase activity; Molecular Function GO:0046914; transition metal ion binding; Molecular Function GO:0055114; oxidation-reduction process; Biological Process	RIR2_SPISO Ribonucleoside-diphosphate reductase small chain OS=Spisula solidissima PE=2 SV=2	sp|P07201|RIR2_SPISO
gonads_contig_127254_P	0.534065
gonads_contig_129031_S	0.534065
gonads_contig_132992_P	0.534065	CGI_10015598	GO:0005515; protein binding; Molecular Function GO:0016020; membrane; Cellular Component GO:0016192; vesicle-mediated transport; Biological Process	SNP25_DROME Synaptosomal-associated protein 25 OS=Drosophila melanogaster GN=Snap25 PE=2 SV=1	sp|P36975|SNP25_DROME
gonads_contig_133928_N	0.534065	CGI_10010633	NA	CCD46_HUMAN Coiled-coil domain-containing protein 46 OS=Homo sapiens GN=CCDC46 PE=2 SV=2	sp|Q5PR68|CE112_MOUSE
gonads_contig_136970_AS	0.534065
gonads_contig_13845_P	0.534065	CGI_10020779	GO:0003676; nucleic acid binding; Molecular Function GO:0005634; nucleus; Cellular Component	CNOT7_MOUSE CCR4-NOT transcription complex subunit 7 OS=Mus musculus GN=Cnot7 PE=1 SV=1	sp|Q60809|CNOT7_MOUSE
gonads_contig_14243_P	0.534065	CGI_10007919	GO:0003676; nucleic acid binding; Molecular Function GO:0005515; protein binding; Molecular Function GO:0008270; zinc ion binding; Molecular Function	UNK_DROME RING finger protein unkempt OS=Drosophila melanogaster GN=unk PE=1 SV=1	sp|Q9C0B0|UNK_HUMAN
gonads_contig_143356_AS	0.534065
gonads_contig_145113_P	0.534065				sp|Q8C996|TM163_MOUSE
gonads_contig_145702_AS	0.534065
gonads_contig_149040_N	0.534065	CGI_10018549	GO:0005515; protein binding; Molecular Function GO:0006629; lipid metabolic process; Biological Process GO:0008152; metabolic process; Biological Process	PA2G6_MOUSE 85 kDa calcium-independent phospholipase A2 OS=Mus musculus GN=Pla2g6 PE=1 SV=2	sp|P97819|PA2G6_MOUSE
gonads_contig_15049_P	0.534065	CGI_10018650	GO:0003950; NAD+ ADP-ribosyltransferase activity; Molecular Function GO:0005509; calcium ion binding; Molecular Function GO:0005515; protein binding; Molecular Function GO:0016020; membrane; Cellular Component	LRP1B_HUMAN Low-density lipoprotein receptor-related protein 1B OS=Homo sapiens GN=LRP1B PE=1 SV=2	sp|Q07954|LRP1_HUMAN
gonads_contig_15369_S	0.534065
gonads_contig_15391_S	0.534065	CGI_10012577	NA	ENKUR_MOUSE Enkurin OS=Mus musculus GN=Enkur PE=1 SV=1	sp|Q8TC29|ENKUR_HUMAN
gonads_contig_15566_N	0.534065	CGI_10022804	GO:0005515; protein binding; Molecular Function	LRRC7_MOUSE Leucine-rich repeat-containing protein 7 OS=Mus musculus GN=Lrrc7 PE=1 SV=2	sp|P70587|LRRC7_RAT
gonads_contig_15617_P	0.534065	CGI_10006633	NA	OVCA2_DANRE Ovarian cancer-associated gene 2 protein homolog OS=Danio rerio GN=ovca2 PE=2 SV=1	sp|A4II73|OVCA2_XENTR
gonads_contig_15732_P	0.534065
gonads_contig_158013_AS	0.534065
gonads_contig_163843_AS	0.534065
gonads_contig_17476_S	0.534065
gonads_contig_177211_S	0.534065
gonads_contig_17736_AS	0.534065
gonads_contig_178140_N	0.534065	CGI_10027179	GO:0003913; DNA photolyase activity; Molecular Function GO:0006281; DNA repair; Biological Process	PHR_POTTR Deoxyribodipyrimidine photo-lyase OS=Potorous tridactylus GN=PHR PE=2 SV=1	sp|Q28811|PHR_POTTR
gonads_contig_18487_AS	0.534065
gonads_contig_18768_N	0.534065	CGI_10008213	GO:0055085; transmembrane transport; Biological Process	MOT8_RAT Monocarboxylate transporter 8 OS=Rattus norvegicus GN=Slc16a2 PE=1 SV=1
gonads_contig_188100_N	0.534065	CGI_10025594	GO:0003779; actin binding; Molecular Function GO:0007010; cytoskeleton organization; Biological Process	VILI_CHICK Villin-1 OS=Gallus gallus GN=VIL1 PE=1 SV=2	sp|P02640|VILI_CHICK
gonads_contig_18815_P	0.534065
gonads_contig_191203_AS	0.534065
gonads_contig_191649_S	0.534065
gonads_contig_196364_N	0.534065	CGI_10016651	GO:0005044; scavenger receptor activity; Molecular Function GO:0005509; calcium ion binding; Molecular Function GO:0005515; protein binding; Molecular Function GO:0016020; membrane; Cellular Component	DMBT1_HUMAN Deleted in malignant brain tumors 1 protein OS=Homo sapiens GN=DMBT1 PE=1 SV=2	sp|Q2VLG6|C163A_CANFA
gonads_contig_196381_N	0.534065	CGI_10022229	GO:0005515; protein binding; Molecular Function	NEO1_CHICK Neogenin (Fragment) OS=Gallus gallus PE=2 SV=1	sp|P97603|NEO1_RAT
gonads_contig_199051_P	0.534065	CGI_10021560	GO:0000275; mitochondrial proton-transporting ATP synthase complex, catalytic core F(1); Cellular Component GO:0015986; ATP synthesis coupled proton transport; Biological Process GO:0046933; hydrogen ion transporting ATP synthase activity, rotational mechanism; Molecular Function GO:0046961; proton-transporting ATPase activity, rotational mechanism; Molecular Function	NA	sp|P05632|ATP5E_BOVIN
gonads_contig_19955_N	0.534065	CGI_10027236	0	0
gonads_contig_19989_P	0.534065	CGI_10000096	NA	TPPP3_MOUSE Tubulin polymerization-promoting protein family member 3 OS=Mus musculus GN=Tppp3 PE=1 SV=1	sp|Q0P5Y3|TPPP2_MOUSE
gonads_contig_20057_N	0.534065	CGI_10002018	GO:0005215; transporter activity; Molecular Function GO:0005622; intracellular; Cellular Component GO:0006810; transport; Biological Process	RLBL2_MACFA Retinaldehyde-binding protein 1-like protein 2 OS=Macaca fascicularis GN=RLBP1L2 PE=2 SV=2	sp|Q9D3D0|TTPAL_MOUSE
gonads_contig_20143_S	0.534065
gonads_contig_20575_S	0.534065
gonads_contig_206442_N	0.534065	CGI_10002242	GO:0004842; ubiquitin-protein ligase activity; Molecular Function GO:0005515; protein binding; Molecular Function GO:0008270; zinc ion binding; Molecular Function	FBX11_HUMAN F-box only protein 11 OS=Homo sapiens GN=FBXO11 PE=1 SV=3	sp|Q7TSL3|FBX11_RAT
gonads_contig_211793_P	0.534065	CGI_10018682	NA	DIRC2_XENTR Disrupted in renal carcinoma protein 2 homolog OS=Xenopus tropicalis GN=dirc2 PE=2 SV=1
gonads_contig_21319_AS	0.534065
gonads_contig_220291_P	0.534065	CGI_10019293	0	0
gonads_contig_220936_P	0.534065	CGI_10022331	GO:0004497; monooxygenase activity; Molecular Function GO:0005506; iron ion binding; Molecular Function GO:0009055; electron carrier activity; Molecular Function GO:0020037; heme binding; Molecular Function GO:0055114; oxidation-reduction process; Biological Process	CP17A_CHICK Steroid 17-alpha-hydroxylase/17,20 lyase OS=Gallus gallus GN=CYP17A1 PE=2 SV=1	sp|O54750|CP2J6_MOUSE
gonads_contig_22308_P	0.534065
gonads_contig_227347_S	0.534065
gonads_contig_227351_P	0.534065	CGI_10023589	GO:0008375; acetylglucosaminyltransferase activity; Molecular Function GO:0016020; membrane; Cellular Component	GCNT4_DANRE Beta-1,3-galactosyl-O-glycosyl-glycoprotein beta-1,6-N-acetylglucosaminyltransferase 4 OS=Danio rerio GN=gcnt4 PE=2 SV=2
gonads_contig_23367_N	0.534065	CGI_10024906	NA	SCUB1_MOUSE Signal peptide, CUB and EGF-like domain-containing protein 1 OS=Mus musculus GN=Scube1 PE=2 SV=2	sp|Q14767|LTBP2_HUMAN
gonads_contig_240993_N	0.534065	CGI_10000725	NA	NA	sp|Q8TGM7|ART2_YEAST
gonads_contig_241243_P	0.534065	CGI_10020657	NA	UQCC_HUMAN Ubiquinol-cytochrome c reductase complex chaperone CBP3 homolog OS=Homo sapiens GN=UQCC PE=1 SV=2	sp|Q9W6I0|UQCC_XENLA
gonads_contig_24244_S	0.534065
gonads_contig_244067_N	0.534065	CGI_10023666	NA	L10K_MOUSE Leydig cell tumor 10 kDa protein homolog OS=Mus musculus GN=D8Ertd738e PE=2 SV=1	sp|Q24JV4|U390_DANRE
gonads_contig_247055_S	0.534065
gonads_contig_249323_P	0.534065	CGI_10004992	NA	CAHZ_DANRE Carbonic anhydrase OS=Danio rerio GN=cahz PE=1 SV=2	sp|Q92051|CAHZ_DANRE
gonads_contig_252907_P	0.534065
gonads_contig_256766_N	0.534065	CGI_10011162	NA	HMU_HALWD Halomucin OS=Haloquadratum walsbyi (strain DSM 16790) GN=hmu PE=4 SV=1
gonads_contig_258661_N	0.534065	CGI_10022030	GO:0008152; metabolic process; Biological Process GO:0016491; oxidoreductase activity; Molecular Function GO:0055114; oxidation-reduction process; Biological Process	RDH13_HUMAN Retinol dehydrogenase 13 OS=Homo sapiens GN=RDH13 PE=1 SV=2	sp|Q9HBH5|RDH14_HUMAN
gonads_contig_258676_P	0.534065	CGI_10016510	NA	SPG17_HUMAN Sperm-associated antigen 17 OS=Homo sapiens GN=SPAG17 PE=1 SV=1	sp|Q6Q759|SPG17_HUMAN
gonads_contig_260130_S	0.534065
gonads_contig_27610_S	0.534065
gonads_contig_277264_N	0.534065	CGI_10000541	GO:0009168; purine ribonucleoside monophosphate biosynthetic process; Biological Process GO:0019239; deaminase activity; Molecular Function	AMPD2_RAT AMP deaminase 2 OS=Rattus norvegicus GN=Ampd2 PE=2 SV=2	sp|Q02356|AMPD2_RAT
gonads_contig_286373_P	0.534065	CGI_10005457	GO:0005488; binding; Molecular Function GO:0005515; protein binding; Molecular Function GO:0005634; nucleus; Cellular Component GO:0005643; nuclear pore; Cellular Component GO:0005737; cytoplasm; Cellular Component GO:0006606; protein import into nucleus; Biological Process GO:0006886; intracellular protein transport; Biological Process GO:0008565; protein transporter activity; Molecular Function	IMA3_MOUSE Importin subunit alpha-3 OS=Mus musculus GN=Kpna3 PE=1 SV=1	sp|O35344|IMA3_MOUSE
gonads_contig_288949_P	0.534065	CGI_10009222	GO:0004174; electron-transferring-flavoprotein dehydrogenase activity; Molecular Function GO:0055114; oxidation-reduction process; Biological Process	ETFD_BOVIN Electron transfer flavoprotein-ubiquinone oxidoreductase, mitochondrial OS=Bos taurus GN=ETFDH PE=2 SV=1	sp|P55931|ETFD_PIG
gonads_contig_290893_AS	0.534065
gonads_contig_292343_AS	0.534065
gonads_contig_29334_N	0.534065	CGI_10026694	GO:0003676; nucleic acid binding; Molecular Function	MYEF2_MOUSE Myelin expression factor 2 OS=Mus musculus GN=Myef2 PE=1 SV=1	sp|Q9P2K5|MYEF2_HUMAN
gonads_contig_293934_P	0.534065	CGI_10019661	GO:0005515; protein binding; Molecular Function GO:0005578; proteinaceous extracellular matrix; Cellular Component GO:0008233; peptidase activity; Molecular Function GO:0008237; metallopeptidase activity; Molecular Function GO:0008270; zinc ion binding; Molecular Function	ATS16_MOUSE A disintegrin and metalloproteinase with thrombospondin motifs 16 OS=Mus musculus GN=Adamts16 PE=2 SV=2	sp|Q8BLI0|ATL1_MOUSE
gonads_contig_29459_P	0.534065	CGI_10021424	GO:0003676; nucleic acid binding; Molecular Function	ESRP2_DANRE Epithelial splicing regulatory protein 2 OS=Danio rerio GN=esrp2 PE=2 SV=2	sp|B2RYD2|ESRP1_RAT
gonads_contig_29666_S	0.534065
gonads_contig_297118_S	0.534065
gonads_contig_29748_N	0.534065	CGI_10015282	GO:0005515; protein binding; Molecular Function GO:0005622; intracellular; Cellular Component GO:0008270; zinc ion binding; Molecular Function	FA92B_HUMAN Protein FAM92B OS=Homo sapiens GN=FAM92B PE=2 SV=1	sp|Q1RMK1|FA92B_BOVIN
gonads_contig_299679_S	0.534065
gonads_contig_300391_N	0.534065	CGI_10018194	GO:0003676; nucleic acid binding; Molecular Function	TDRD5_XENTR Tudor domain-containing protein 5 OS=Xenopus tropicalis GN=tdrd5 PE=2 SV=1	sp|E2QTD3|TDRD5_CANFA
gonads_contig_313689_N	0.534065	CGI_10000443	0	0
gonads_contig_31477_N	0.534065	CGI_10003942	GO:0005783; endoplasmic reticulum; Cellular Component GO:0008201; heparin binding; Molecular Function GO:0050750; low-density lipoprotein receptor binding; Molecular Function	AMRP_HUMAN Alpha-2-macroglobulin receptor-associated protein OS=Homo sapiens GN=LRPAP1 PE=1 SV=1	sp|P55302|AMRP_MOUSE
gonads_contig_31779_P	0.534065	CGI_10010851	0	0
gonads_contig_31817_P	0.534065	CGI_10027186	GO:0008745; N-acetylmuramoyl-L-alanine amidase activity; Molecular Function GO:0009253; peptidoglycan catabolic process; Biological Process	PGRP2_HUMAN N-acetylmuramoyl-L-alanine amidase OS=Homo sapiens GN=PGLYRP2 PE=1 SV=1	sp|Q765P4|PGRP1_HOLDI
gonads_contig_32160_P	0.534065	CGI_10018606	GO:0003676; nucleic acid binding; Molecular Function	RBM16_HUMAN Putative RNA-binding protein 16 OS=Homo sapiens GN=RBM16 PE=1 SV=1	sp|O95104|SFR15_HUMAN
gonads_contig_33622_P	0.534065	CGI_10005814	NA	YPEL5_PONAB Protein yippee-like 5 OS=Pongo abelii GN=YPEL5 PE=2 SV=1	sp|Q5RDU7|YPEL5_PONAB
gonads_contig_34150_P	0.534065	CGI_10002235	GO:0005515; protein binding; Molecular Function	HIP_MYTED Heavy metal-binding protein HIP OS=Mytilus edulis PE=1 SV=1	sp|Q4ZJM9|C1QL4_MOUSE
gonads_contig_346881_N	0.534065	CGI_10014516	NA	SPC3_STRPU Protein SPEC3 OS=Strongylocentrotus purpuratus GN=SPEC3 PE=3 SV=1	sp|P16537|SPC3_STRPU
gonads_contig_347469_P	0.534065	CGI_10028616	GO:0005622; intracellular; Cellular Component GO:0008270; zinc ion binding; Molecular Function	RN_DROME Zinc finger protein rotund OS=Drosophila melanogaster GN=rn PE=1 SV=2	sp|Q5RDF5|JAZF1_PONAB
gonads_contig_34883_AS	0.534065
gonads_contig_35150_S	0.534065
gonads_contig_35269_P	0.534065	CGI_10022993	GO:0005515; protein binding; Molecular Function GO:0008152; metabolic process; Biological Process GO:0016491; oxidoreductase activity; Molecular Function GO:0055114; oxidation-reduction process; Biological Process	RDH12_MOUSE Retinol dehydrogenase 12 OS=Mus musculus GN=Rdh12 PE=2 SV=1	sp|Q8NBN7|RDH13_HUMAN
gonads_contig_353764_P	0.534065	CGI_10008106	GO:0000166; nucleotide binding; Molecular Function GO:0005524; ATP binding; Molecular Function GO:0006810; transport; Biological Process GO:0016021; integral to membrane; Cellular Component GO:0016887; ATPase activity; Molecular Function GO:0017111; nucleoside-triphosphatase activity; Molecular Function GO:0042626; ATPase activity, coupled to transmembrane movement of substances; Molecular Functi…	MRP1_RAT Multidrug resistance-associated protein 1 OS=Rattus norvegicus GN=Abcc1 PE=1 SV=2	sp|O35379|MRP1_MOUSE
gonads_contig_35437_N	0.534065
gonads_contig_357201_N	0.534065	CGI_10006619	GO:0004553; hydrolase activity, hydrolyzing O-glycosyl compounds; Molecular Function GO:0005975; carbohydrate metabolic process; Biological Process GO:0016798; hydrolase activity, acting on glycosyl bonds; Molecular Function	XYNA_STRLI Endo-1,4-beta-xylanase A OS=Streptomyces lividans GN=xlnA PE=1 SV=2
gonads_contig_35778_N	0.534065	CGI_10026315	NA	T161B_MOUSE Transmembrane protein 161B OS=Mus musculus GN=Tmem161b PE=2 SV=1	sp|Q8C2L6|T161B_MOUSE
gonads_contig_359169_P	0.534065	CGI_10022426	GO:0005515; protein binding; Molecular Function GO:0005622; intracellular; Cellular Component GO:0007165; signal transduction; Biological Process GO:0042981; regulation of apoptosis; Biological Process	NA
gonads_contig_359738_P	0.534065	CGI_10007576	GO:0005215; transporter activity; Molecular Function GO:0005515; protein binding; Molecular Function GO:0006810; transport; Biological Process GO:0006886; intracellular protein transport; Biological Process GO:0008021; synaptic vesicle; Cellular Component GO:0008270; zinc ion binding; Molecular Function GO:0016020; membrane; Cellular Component GO:0017137; Rab GTPase binding; Molecular Function	SYTL5_HUMAN Synaptotagmin-like protein 5 OS=Homo sapiens GN=SYTL5 PE=1 SV=1	sp|Q8TDW5|SYTL5_HUMAN
gonads_contig_360783_P	0.534065	CGI_10020870	GO:0005509; calcium ion binding; Molecular Function GO:0005515; protein binding; Molecular Function	CRB_DROME Protein crumbs OS=Drosophila melanogaster GN=crb PE=1 SV=3	sp|P10040|CRB_DROME
gonads_contig_360898_P	0.534065	CGI_10021840	GO:0005515; protein binding; Molecular Function	KLH20_HUMAN Kelch-like protein 20 OS=Homo sapiens GN=KLHL20 PE=1 SV=4	sp|B4PD06|KLHDB_DROYA
gonads_contig_362986_P	0.534065	CGI_10024493	GO:0008152; metabolic process; Biological Process GO:0016616; oxidoreductase activity, acting on the CH-OH group of donors, NAD or NADP as acceptor; Molecular Function GO:0048037; cofactor binding; Molecular Function GO:0051287; NAD or NADH binding; Molecular Function	CTBP_DROME C-terminal-binding protein OS=Drosophila melanogaster GN=CtBP PE=1 SV=3	sp|O46036|CTBP_DROME
gonads_contig_363669_S	0.534065	CGI_10017212	NA	CSH1_YEAST Mannosyl phosphorylinositol ceramide synthase CSH1 OS=Saccharomyces cerevisiae GN=CSH1 PE=1 SV=1	sp|Q10323|YD6B_SCHPO
gonads_contig_36683_P	0.534065	CGI_10028503	GO:0005515; protein binding; Molecular Function	IQCG_HUMAN IQ domain-containing protein G OS=Homo sapiens GN=IQCG PE=2 SV=1	sp|Q2T9V2|IQCG_BOVIN
gonads_contig_368957_S	0.534065
gonads_contig_369700_P	0.534065	CGI_10004772	GO:0005515; protein binding; Molecular Function	SNTG1_HUMAN Gamma-1-syntrophin OS=Homo sapiens GN=SNTG1 PE=1 SV=1	sp|Q9NSN8|SNTG1_HUMAN
gonads_contig_371943_N	0.534065	CGI_10024854	GO:0005515; protein binding; Molecular Function	YPG43_CAEEL Ig-like and fibronectin type-III domain-containing protein C25G4.10 OS=Caenorhabditis elegans GN=C25G4.10 PE=1 SV=3	sp|O18023|YPG43_CAEEL
gonads_contig_372192_P	0.534065	CGI_10004961	NA	LAMA2_HUMAN Laminin subunit alpha-2 OS=Homo sapiens GN=LAMA2 PE=1 SV=4	sp|Q4V328|GRAP1_HUMAN
gonads_contig_375513_N	0.534065	CGI_10022905	GO:0007186; G-protein coupled receptor protein signaling pathway; Biological Process GO:0016021; integral to membrane; Cellular Component	CCR6_MOUSE C-C chemokine receptor type 6 OS=Mus musculus GN=Ccr6 PE=2 SV=1	sp|P79217|NPY6R_RABIT
gonads_contig_380693_P	0.534065	CGI_10024635	GO:0003824; catalytic activity; Molecular Function GO:0004114; 3',5'-cyclic-nucleotide phosphodiesterase activity; Molecular Function GO:0007165; signal transduction; Biological Process GO:0008081; phosphoric diester hydrolase activity; Molecular Function	PDE9A_MOUSE High affinity cGMP-specific 3',5'-cyclic phosphodiesterase 9A OS=Mus musculus GN=Pde9a PE=2 SV=1	sp|O70628|PDE9A_MOUSE
gonads_contig_380697_S	0.534065	CGI_10012886	GO:0008270; zinc ion binding; Molecular Function	NA	sp|Q5M8Y1|SPCS2_XENTR
gonads_contig_380713_S	0.534065
gonads_contig_381261_P	0.534065	CGI_10027478	NA	NA	sp|Q6A065|CE170_MOUSE
gonads_contig_382247_P	0.534065	CGI_10028469	GO:0003676; nucleic acid binding; Molecular Function	RO21_XENLA Heterogeneous nuclear ribonucleoprotein A2 homolog 1 OS=Xenopus laevis PE=2 SV=1	sp|P07909|ROA1_DROME
gonads_contig_38289_P	0.534065	CGI_10015613	GO:0003777; microtubule motor activity; Molecular Function GO:0005515; protein binding; Molecular Function GO:0005524; ATP binding; Molecular Function GO:0007018; microtubule-based movement; Biological Process	KI16B_HUMAN Kinesin-like protein KIF16B OS=Homo sapiens GN=KIF16B PE=1 SV=2	sp|Q9NZW4|DSPP_HUMAN
gonads_contig_384346_N	0.534065	CGI_10013013	NA	GOSR2_RAT Golgi SNAP receptor complex member 2 OS=Rattus norvegicus GN=Gosr2 PE=1 SV=2	sp|O35165|GOSR2_RAT
gonads_contig_38500_P	0.534065	CGI_10003773	GO:0005509; calcium ion binding; Molecular Function GO:0005515; protein binding; Molecular Function GO:0007156; homophilic cell adhesion; Biological Process GO:0016020; membrane; Cellular Component	FAT4_HUMAN Protocadherin Fat 4 OS=Homo sapiens GN=FAT4 PE=2 SV=2	sp|P33450|FAT_DROME
gonads_contig_385242_P	0.534065	CGI_10011708	GO:0004871; signal transducer activity; Molecular Function GO:0005525; GTP binding; Molecular Function GO:0006471; protein ADP-ribosylation; Biological Process GO:0007165; signal transduction; Biological Process GO:0007186; G-protein coupled receptor protein signaling pathway; Biological Process GO:0019001; guanyl nucleotide binding; Molecular Function	GNAQ_PATYE Guanine nucleotide-binding protein G(q) subunit alpha OS=Patinopecten yessoensis GN=SCGQA PE=2 SV=1	sp|O15975|GNAQ_MIZYE
gonads_contig_38674_P	0.534065	CGI_10013880	GO:0003755; peptidyl-prolyl cis-trans isomerase activity; Molecular Function GO:0006457; protein folding; Biological Process	PPIB_CHICK Peptidyl-prolyl cis-trans isomerase B OS=Gallus gallus GN=PPIB PE=2 SV=1	sp|P52014|CYP6_CAEEL
gonads_contig_38754_N	0.534065	CGI_10004776	GO:0008270; zinc ion binding; Molecular Function	NA
gonads_contig_387630_P	0.534065	CGI_10013225	NA	NA
gonads_contig_388730_P	0.534065	CGI_10027039	GO:0004872; receptor activity; Molecular Function GO:0005488; binding; Molecular Function GO:0007155; cell adhesion; Biological Process GO:0007160; cell-matrix adhesion; Biological Process GO:0007229; integrin-mediated signaling pathway; Biological Process GO:0008305; integrin complex; Cellular Component	ITB3_HUMAN Integrin beta-3 OS=Homo sapiens GN=ITGB3 PE=1 SV=2	sp|P18563|ITB6_CAVPO
gonads_contig_397768_P	0.534065	CGI_10012222	GO:0003824; catalytic activity; Molecular Function GO:0008152; metabolic process; Biological Process	ENPP5_MOUSE Ectonucleotide pyrophosphatase/phosphodiesterase family member 5 OS=Mus musculus GN=Enpp5 PE=2 SV=2	sp|P84039|ENPP5_RAT
gonads_contig_398218_N	0.534065	CGI_10028754	GO:0005622; intracellular; Cellular Component GO:0008270; zinc ion binding; Molecular Function	NA	sp|Q15025|TNIP1_HUMAN
gonads_contig_398464_N	0.534065	CGI_10002638	NA	NA
gonads_contig_39897_P	0.534065	CGI_10020178	NA	GRAP1_MOUSE GRIP1-associated protein 1 OS=Mus musculus GN=Gripap1 PE=1 SV=1	sp|Q4V328|GRAP1_HUMAN
gonads_contig_399907_P	0.534065	CGI_10009481	GO:0005622; intracellular; Cellular Component GO:0008270; zinc ion binding; Molecular Function	NA
gonads_contig_40248_P	0.534065	CGI_10006702	GO:0004519; endonuclease activity; Molecular Function GO:0006281; DNA repair; Biological Process	YQ020_HUMAN Putative endonuclease FLJ39025 OS=Homo sapiens PE=2 SV=1	sp|Q8C9A2|ENDOV_MOUSE
gonads_contig_40296_P	0.534065	CGI_10012015	GO:0004672; protein kinase activity; Molecular Function GO:0004674; protein serine/threonine kinase activity; Molecular Function GO:0005524; ATP binding; Molecular Function GO:0006468; protein phosphorylation; Biological Process	SSK22_YEAST Serine/threonine-protein kinase SSK22 OS=Saccharomyces cerevisiae GN=SSK22 PE=1 SV=2	sp|P41892|CDC7_SCHPO
gonads_contig_40317_P	0.534065	CGI_10027758	GO:0005515; protein binding; Molecular Function GO:0008270; zinc ion binding; Molecular Function	LMO7_HUMAN LIM domain only protein 7 OS=Homo sapiens GN=LMO7 PE=1 SV=2	sp|Q3KQW7|LIMC1_XENLA
gonads_contig_408408_P	0.534065	CGI_10010439	GO:0005515; protein binding; Molecular Function	RELN_RAT Reelin OS=Rattus norvegicus GN=Reln PE=2 SV=1	sp|O93574|RELN_CHICK
gonads_contig_408435_P	0.534065	CGI_10028627	GO:0005515; protein binding; Molecular Function	EHBP1_HUMAN EH domain-binding protein 1 OS=Homo sapiens GN=EHBP1 PE=1 SV=3	sp|Q69ZW3|EHBP1_MOUSE
gonads_contig_409358_P	0.534065	CGI_10019968	GO:0005515; protein binding; Molecular Function GO:0005622; intracellular; Cellular Component GO:0008270; zinc ion binding; Molecular Function	TRI56_HUMAN Tripartite motif-containing protein 56 OS=Homo sapiens GN=TRIM56 PE=1 SV=3	sp|E1BD59|TRI56_BOVIN
gonads_contig_410133_AS	0.534065	CGI_10018922	GO:0003677; DNA binding; Molecular Function GO:0005515; protein binding; Molecular Function	SNPC4_MOUSE snRNA-activating protein complex subunit 4 OS=Mus musculus GN=Snapc4 PE=2 SV=2	sp|P47179|DAN4_YEAST
gonads_contig_410245_S	0.534065	CGI_10028269	NA	NA	sp|P12804|FGL2_MOUSE
gonads_contig_410882_S	0.534065
gonads_contig_411756_P	0.534065	CGI_10016858	GO:0004672; protein kinase activity; Molecular Function GO:0004674; protein serine/threonine kinase activity; Molecular Function GO:0004715; non-membrane spanning protein tyrosine kinase activity; Molecular Function GO:0005515; protein binding; Molecular Function GO:0005524; ATP binding; Molecular Function GO:0006468; protein phosphorylation; Biological Process	ABL_DROME Tyrosine-protein kinase Abl OS=Drosophila melanogaster GN=Abl PE=1 SV=3	sp|P00522|ABL_DROME
gonads_contig_41524_P	0.534065	CGI_10010876	GO:0005515; protein binding; Molecular Function	DYC1_CAEEL Dystrophin-like protein 1 OS=Caenorhabditis elegans GN=dyc-1 PE=1 SV=1	sp|O54960|CAPON_RAT
gonads_contig_417323_AS	0.534065
gonads_contig_417481_S	0.534065
gonads_contig_418109_AS	0.534065
gonads_contig_419864_P	0.534065	CGI_10025025	GO:0005515; protein binding; Molecular Function	LAP4_DROME Protein lap4 OS=Drosophila melanogaster GN=scrib PE=1 SV=1	sp|Q4H4B6|SCRIB_DANRE
gonads_contig_420575_N	0.534065	CGI_10011192	GO:0003777; microtubule motor activity; Molecular Function GO:0005515; protein binding; Molecular Function GO:0005524; ATP binding; Molecular Function GO:0007018; microtubule-based movement; Biological Process	KIF14_HUMAN Kinesin-like protein KIF14 OS=Homo sapiens GN=KIF14 PE=1 SV=1
gonads_contig_421135_P	0.534065	CGI_10018471	NA	NA
gonads_contig_421276_S	0.534065	CGI_10012667	GO:0005515; protein binding; Molecular Function GO:0005622; intracellular; Cellular Component GO:0006396; RNA processing; Biological Process	TTC37_XENLA Tetratricopeptide repeat protein 37 OS=Xenopus laevis GN=ttc37 PE=2 SV=1	sp|Q6DFB8|TTC37_XENLA
gonads_contig_426722_P	0.534065	CGI_10004096	GO:0004222; metalloendopeptidase activity; Molecular Function GO:0006508; proteolysis; Biological Process GO:0008237; metallopeptidase activity; Molecular Function	ECE2_HUMAN Endothelin-converting enzyme 2 OS=Homo sapiens GN=ECE2 PE=1 SV=4	sp|P42893|ECE1_RAT
gonads_contig_431561_N	0.534065	CGI_10005267	GO:0005515; protein binding; Molecular Function	CNN3_RAT Calponin-3 OS=Rattus norvegicus GN=Cnn3 PE=1 SV=1	sp|Q5RFN6|CNN2_PONAB
gonads_contig_432445_P	0.534065	CGI_10026247	GO:0005515; protein binding; Molecular Function GO:0007154; cell communication; Biological Process GO:0035091; phosphoinositide binding; Molecular Function	SNX19_HUMAN Sorting nexin-19 OS=Homo sapiens GN=SNX19 PE=1 SV=1	sp|Q92543|SNX19_HUMAN
gonads_contig_432517_N	0.534065	CGI_10014415	GO:0005515; protein binding; Molecular Function	HMCN1_HUMAN Hemicentin-1 OS=Homo sapiens GN=HMCN1 PE=1 SV=2	sp|P23468|PTPRD_HUMAN
gonads_contig_43424_P	0.534065	CGI_10019532	0	0
gonads_contig_436805_P	0.534065	CGI_10010146	GO:0005509; calcium ion binding; Molecular Function GO:0007156; homophilic cell adhesion; Biological Process GO:0016020; membrane; Cellular Component	CSTN1_HUMAN Calsyntenin-1 OS=Homo sapiens GN=CLSTN1 PE=1 SV=1	sp|O94985|CSTN1_HUMAN
gonads_contig_43792_P	0.534065	CGI_10024692	GO:0003677; DNA binding; Molecular Function GO:0003700; sequence-specific DNA binding transcription factor activity; Molecular Function GO:0003707; steroid hormone receptor activity; Molecular Function GO:0004879; ligand-dependent nuclear receptor activity; Molecular Function GO:0005634; nucleus; Cellular Component GO:0006355; regulation of transcription, DNA-dependent; Biological Process GO:0008…	RORB_RAT Nuclear receptor ROR-beta OS=Rattus norvegicus GN=Rorb PE=1 SV=3	sp|Q5RAP4|RORG_PONAB
gonads_contig_446643_AS	0.534065
gonads_contig_447469_N	0.534065	CGI_10022184	GO:0005515; protein binding; Molecular Function	SSPO_CHICK SCO-spondin OS=Gallus gallus GN=SSPO PE=2 SV=1	sp|Q2PC93|SSPO_CHICK
gonads_contig_453019_P	0.534065	CGI_10020327	GO:0005215; transporter activity; Molecular Function GO:0006810; transport; Biological Process GO:0016020; membrane; Cellular Component GO:0016021; integral to membrane; Cellular Component GO:0022891; substrate-specific transmembrane transporter activity; Molecular Function GO:0055085; transmembrane transport; Biological Process	GTR12_XENLA Solute carrier family 2, facilitated glucose transporter member 12 OS=Xenopus laevis GN=slc2a12 PE=2 SV=1	sp|Q0P4G6|GTR10_XENTR
gonads_contig_456369_P	0.534065				sp|A7RL75|TTC36_NEMVE
gonads_contig_456914_N	0.534065	CGI_10027129	GO:0005524; ATP binding; Molecular Function	HYOU1_DANRE Hypoxia up-regulated protein 1 OS=Danio rerio GN=hyou1 PE=2 SV=1	sp|Q0VA61|HYOU1_XENTR
gonads_contig_45797_P	0.534065	CGI_10020455	GO:0004672; protein kinase activity; Molecular Function GO:0004674; protein serine/threonine kinase activity; Molecular Function GO:0005515; protein binding; Molecular Function GO:0005524; ATP binding; Molecular Function GO:0006468; protein phosphorylation; Biological Process	TENX_HUMAN Tenascin-X OS=Homo sapiens GN=TNXB PE=1 SV=2	sp|Q80V70|MEGF6_MOUSE
gonads_contig_46028_S	0.534065
gonads_contig_460707_AS	0.534065
gonads_contig_460957_P	0.534065	CGI_10027757	GO:0005515; protein binding; Molecular Function GO:0016881; acid-amino acid ligase activity; Molecular Function GO:0043687; post-translational protein modification; Biological Process	UBCD4_DROME Ubiquitin-conjugating enzyme E2-22 kDa OS=Drosophila melanogaster GN=UbcD4 PE=1 SV=2	sp|P52486|UBCD4_DROME
gonads_contig_461328_N	0.534065	CGI_10017200	GO:0003700; sequence-specific DNA binding transcription factor activity; Molecular Function GO:0004871; signal transducer activity; Molecular Function GO:0005515; protein binding; Molecular Function GO:0005634; nucleus; Cellular Component GO:0006355; regulation of transcription, DNA-dependent; Biological Process GO:0007165; signal transduction; Biological Process GO:0030528; transcription regulat…	ARNT_DROME Aryl hydrocarbon receptor nuclear translocator homolog OS=Drosophila melanogaster GN=tgo PE=1 SV=2	sp|Q9I8T7|BMAL1_CHICK
gonads_contig_462196_P	0.534065	CGI_10020325	GO:0004725; protein tyrosine phosphatase activity; Molecular Function GO:0005515; protein binding; Molecular Function GO:0006470; protein dephosphorylation; Biological Process GO:0016311; dephosphorylation; Biological Process GO:0016791; phosphatase activity; Molecular Function	LAR_DROME Tyrosine-protein phosphatase Lar OS=Drosophila melanogaster GN=Lar PE=1 SV=2	sp|A7MBJ4|PTPRF_BOVIN
gonads_contig_462372_P	0.534065	CGI_10004140	GO:0005515; protein binding; Molecular Function	NPHP3_MOUSE Nephrocystin-3 OS=Mus musculus GN=Nphp3 PE=1 SV=1	sp|Q54KD0|Y7407_DICDI
gonads_contig_463686_N	0.534065	CGI_10024305	NA	NA
gonads_contig_46839_P	0.534065	CGI_10019371	GO:0003924; GTPase activity; Molecular Function GO:0005525; GTP binding; Molecular Function GO:0005622; intracellular; Cellular Component GO:0007165; signal transduction; Biological Process GO:0007264; small GTPase mediated signal transduction; Biological Process GO:0015031; protein transport; Biological Process GO:0016020; membrane; Cellular Component	RERG_BOVIN Ras-related and estrogen-regulated growth inhibitor OS=Bos taurus GN=RERG PE=2 SV=1	sp|Q0VCJ7|RERG_BOVIN
gonads_contig_47247_N	0.534065	CGI_10006362	GO:0004725; protein tyrosine phosphatase activity; Molecular Function GO:0006470; protein dephosphorylation; Biological Process GO:0016311; dephosphorylation; Biological Process GO:0016791; phosphatase activity; Molecular Function	PTPRK_HUMAN Receptor-type tyrosine-protein phosphatase kappa OS=Homo sapiens GN=PTPRK PE=1 SV=2	sp|Q15262|PTPRK_HUMAN
gonads_contig_47916_S	0.534065
gonads_contig_481004_AS	0.534065
gonads_contig_48392_S	0.534065
gonads_contig_48414_P	0.534065	CGI_10018930	GO:0003924; GTPase activity; Molecular Function GO:0005198; structural molecule activity; Molecular Function GO:0005525; GTP binding; Molecular Function GO:0005874; microtubule; Cellular Component GO:0007017; microtubule-based process; Biological Process GO:0007018; microtubule-based movement; Biological Process GO:0043234; protein complex; Cellular Component GO:0051258; protein polymerization; B…	TBA3_RAT Tubulin alpha-3 chain OS=Rattus norvegicus GN=Tuba3a PE=2 SV=1	sp|P06603|TBA1_DROME
gonads_contig_48448_P	0.534065	CGI_10018918	GO:0005524; ATP binding; Molecular Function GO:0044267; cellular protein metabolic process; Biological Process	TCPA_DROME T-complex protein 1 subunit alpha OS=Drosophila melanogaster GN=T-cp1 PE=2 SV=2	sp|P18279|TCPA_CRIGR
gonads_contig_485861_AS	0.534065
gonads_contig_48587_S	0.534065
gonads_contig_48706_S	0.534065
gonads_contig_488792_P	0.534065	CGI_10020984	GO:0005515; protein binding; Molecular Function	LIN7B_RAT Lin-7 homolog B OS=Rattus norvegicus GN=Lin7b PE=1 SV=1
gonads_contig_48958_N	0.534065	CGI_10028125	GO:0005622; intracellular; Cellular Component GO:0008270; zinc ion binding; Molecular Function GO:0046907; intracellular transport; Biological Process	RBP2_HUMAN E3 SUMO-protein ligase RanBP2 OS=Homo sapiens GN=RANBP2 PE=1 SV=2	sp|P49792|RBP2_HUMAN
gonads_contig_49248_P	0.534065	CGI_10018871	GO:0005044; scavenger receptor activity; Molecular Function GO:0016020; membrane; Cellular Component	DMBT1_MOUSE Deleted in malignant brain tumors 1 protein OS=Mus musculus GN=Dmbt1 PE=1 SV=2	sp|Q6NY73|L3BPB_DANRE
gonads_contig_495923_P	0.534065	CGI_10023573	GO:0005515; protein binding; Molecular Function GO:0006614; SRP-dependent cotranslational protein targeting to membrane; Biological Process GO:0008312; 7S RNA binding; Molecular Function GO:0048500; signal recognition particle; Cellular Component	SRP72_HUMAN Signal recognition particle 72 kDa protein OS=Homo sapiens GN=SRP72 PE=1 SV=3	sp|O76094|SRP72_HUMAN
gonads_contig_498269_S	0.534065
gonads_contig_50091_AS	0.534065
gonads_contig_502693_P	0.534065	CGI_10021336	GO:0005198; structural molecule activity; Molecular Function GO:0006886; intracellular protein transport; Biological Process GO:0016192; vesicle-mediated transport; Biological Process GO:0030130; clathrin coat of trans-Golgi network vesicle; Cellular Component GO:0030132; clathrin coat of coated pit; Cellular Component	CLCA_MOUSE Clathrin light chain A OS=Mus musculus GN=Clta PE=1 SV=1	sp|O08585|CLCA_MOUSE
gonads_contig_51653_AS	0.534065
gonads_contig_51736_P	0.534065	CGI_10014651	GO:0004812; aminoacyl-tRNA ligase activity; Molecular Function GO:0005524; ATP binding; Molecular Function GO:0006412; translation; Biological Process	BXDC2_BOVIN Brix domain-containing protein 2 OS=Bos taurus GN=BXDC2 PE=2 SV=1	sp|Q3SZZ0|BRX1_BOVIN
gonads_contig_51891_P	0.534065	CGI_10025926	GO:0005524; ATP binding; Molecular Function	ATAD5_MOUSE ATPase family AAA domain-containing protein 5 OS=Mus musculus GN=Atad5 PE=1 SV=1	sp|Q7T0T2|LTR3B_XENLA
gonads_contig_52891_P	0.534065
gonads_contig_55427_P	0.534065	CGI_10026728	GO:0008146; sulfotransferase activity; Molecular Function	CHST1_HUMAN Carbohydrate sulfotransferase 1 OS=Homo sapiens GN=CHST1 PE=1 SV=1	sp|Q6DBY9|CHST1_DANRE
gonads_contig_56249_N	0.534065	CGI_10027677	GO:0003676; nucleic acid binding; Molecular Function	NELFE_DROME Negative elongation factor E OS=Drosophila melanogaster GN=Nelf-E PE=1 SV=1	sp|P92204|NELFE_DROME
gonads_contig_56966_P	0.534065	CGI_10005887	GO:0005515; protein binding; Molecular Function GO:0007165; signal transduction; Biological Process	NA
gonads_contig_58897_P	0.534065	CGI_10021099	GO:0008270; zinc ion binding; Molecular Function	ZDH14_HUMAN Probable palmitoyltransferase ZDHHC14 OS=Homo sapiens GN=ZDHHC14 PE=1 SV=1	sp|Q8IZN3|ZDH14_HUMAN
gonads_contig_59638_AS	0.534065
gonads_contig_60581_P	0.534065	CGI_10016955	GO:0004672; protein kinase activity; Molecular Function GO:0004674; protein serine/threonine kinase activity; Molecular Function GO:0005524; ATP binding; Molecular Function GO:0006468; protein phosphorylation; Biological Process	IKKE_HUMAN Inhibitor of nuclear factor kappa-B kinase subunit epsilon OS=Homo sapiens GN=IKBKE PE=1 SV=1	sp|Q14164|IKKE_HUMAN
gonads_contig_61339_AS	0.534065
gonads_contig_62835_P	0.534065	CGI_10010657	GO:0005515; protein binding; Molecular Function	MLL5_MOUSE Histone-lysine N-methyltransferase MLL5 OS=Mus musculus GN=Mll5 PE=1 SV=2	sp|Q8IZD2|MLL5_HUMAN
gonads_contig_62855_S	0.534065
gonads_contig_63143_P	0.534065	CGI_10004515	GO:0003677; DNA binding; Molecular Function GO:0005634; nucleus; Cellular Component GO:0006302; double-strand break repair; Biological Process GO:0006310; DNA recombination; Biological Process	XRCC4_HUMAN DNA repair protein XRCC4 OS=Homo sapiens GN=XRCC4 PE=1 SV=2	sp|Q13426|XRCC4_HUMAN
gonads_contig_64120_S	0.534065
gonads_contig_64307_N	0.534065	CGI_10027903	NA	NA
gonads_contig_64557_N	0.534065	CGI_10012728	GO:0005622; intracellular; Cellular Component GO:0008270; zinc ion binding; Molecular Function	NA
gonads_contig_65164_N	0.534065	CGI_10011192	GO:0003777; microtubule motor activity; Molecular Function GO:0005515; protein binding; Molecular Function GO:0005524; ATP binding; Molecular Function GO:0007018; microtubule-based movement; Biological Process	KIF14_HUMAN Kinesin-like protein KIF14 OS=Homo sapiens GN=KIF14 PE=1 SV=1	sp|Q15058|KIF14_HUMAN
gonads_contig_65510_P	0.534065	CGI_10006935	GO:0005622; intracellular; Cellular Component GO:0005634; nucleus; Cellular Component GO:0006396; RNA processing; Biological Process GO:0006397; mRNA processing; Biological Process	PRP39_MOUSE Pre-mRNA-processing factor 39 OS=Mus musculus GN=Prpf39 PE=2 SV=3	sp|Q8K2Z2|PRP39_MOUSE
gonads_contig_65515_P	0.534065	CGI_10011644	GO:0006508; proteolysis; Biological Process GO:0008234; cysteine-type peptidase activity; Molecular Function	SENP1_PONAB Sentrin-specific protease 1 OS=Pongo abelii GN=SENP1 PE=2 SV=1	sp|P59110|SENP1_MOUSE
gonads_contig_65764_P	0.534065	CGI_10018460	GO:0004222; metalloendopeptidase activity; Molecular Function GO:0005509; calcium ion binding; Molecular Function GO:0005515; protein binding; Molecular Function GO:0006508; proteolysis; Biological Process GO:0008237; metallopeptidase activity; Molecular Function GO:0008270; zinc ion binding; Molecular Function GO:0016020; membrane; Cellular Component	PLMN_RAT Plasminogen OS=Rattus norvegicus GN=Plg PE=2 SV=2	sp|Q95SX7|RTBS_DROME
gonads_contig_66806_N	0.534065	CGI_10021359	GO:0055085; transmembrane transport; Biological Process	S17A5_SHEEP Sialin OS=Ovis aries GN=SLC17A5 PE=2 SV=1	sp|Q8GX78|ANTR2_ARATH
gonads_contig_67586_N	0.534065	CGI_10010851	0	0
gonads_contig_68402_P	0.534065	CGI_10006006	GO:0003700; sequence-specific DNA binding transcription factor activity; Molecular Function GO:0005634; nucleus; Cellular Component GO:0006355; regulation of transcription, DNA-dependent; Biological Process GO:0043565; sequence-specific DNA binding; Molecular Function	FOXE1_XENLA Forkhead box protein E1 OS=Xenopus laevis GN=foxe1 PE=2 SV=1	sp|Q5J3Q5|FOXE1_XENLA
gonads_contig_68932_S	0.534065
gonads_contig_69173_N	0.534065	CGI_10005663	GO:0004714; transmembrane receptor protein tyrosine kinase activity; Molecular Function GO:0005524; ATP binding; Molecular Function GO:0006468; protein phosphorylation; Biological Process GO:0007169; transmembrane receptor protein tyrosine kinase signaling pathway; Biological Process GO:0016020; membrane; Cellular Component	EGFR_DROME Epidermal growth factor receptor OS=Drosophila melanogaster GN=Egfr PE=1 SV=3	sp|Q62956|ERBB4_RAT
gonads_contig_73673_S	0.534065
gonads_contig_73840_P	0.534065	CGI_10000937	0	0
gonads_contig_74914_N	0.534065	CGI_10014201	NA	CAH14_MOUSE Carbonic anhydrase 14 OS=Mus musculus GN=Ca14 PE=1 SV=1	sp|P00918|CAH2_HUMAN
gonads_contig_75599_AS	0.534065
gonads_contig_76875_P	0.534065	CGI_10024079	GO:0005515; protein binding; Molecular Function	OSB11_HUMAN Oxysterol-binding protein-related protein 11 OS=Homo sapiens GN=OSBPL11 PE=1 SV=2	sp|Q9BXB4|OSB11_HUMAN
gonads_contig_76983_P	0.534065	CGI_10004018	GO:0008171; O-methyltransferase activity; Molecular Function	MDMC_STRMY O-methyltransferase mdmC OS=Streptomyces mycarofaciens GN=mdmC PE=3 SV=1	sp|Q00719|MDMC_STRMY
gonads_contig_77255_P	0.534065	CGI_10014553	NA	YDJ1_CAEEL Uncharacterized protein ZK1073.1 OS=Caenorhabditis elegans GN=ZK1073.1 PE=2 SV=1	sp|O02485|YDJ1_CAEEL
gonads_contig_78978_S	0.534065
gonads_contig_7948_S	0.534065
gonads_contig_79640_N	0.534065	CGI_10007099	NA	TMM80_HUMAN Transmembrane protein 80 OS=Homo sapiens GN=TMEM80 PE=2 SV=3	sp|Q9CQC4|TM216_MOUSE
gonads_contig_79916_AS	0.534065
gonads_contig_80074_AS	0.534065
gonads_contig_8015_P	0.534065	CGI_10008151	GO:0003872; 6-phosphofructokinase activity; Molecular Function GO:0005945; 6-phosphofructokinase complex; Cellular Component GO:0006096; glycolysis; Biological Process	K6PF_DROME 6-phosphofructokinase OS=Drosophila melanogaster GN=Pfk PE=2 SV=2	sp|Q867C9|K6PF_HORSE
gonads_contig_8199_P	0.534065	CGI_10013630	GO:0008152; metabolic process; Biological Process GO:0016491; oxidoreductase activity; Molecular Function GO:0055114; oxidation-reduction process; Biological Process	DHB14_BOVIN 17-beta-hydroxysteroid dehydrogenase 14 OS=Bos taurus GN=HSD17B14 PE=2 SV=1	sp|Q9BPX1|DHB14_HUMAN
gonads_contig_86639_S	0.534065
gonads_contig_87556_P	0.534065	CGI_10015426	GO:0004356; glutamate-ammonia ligase activity; Molecular Function GO:0006542; glutamine biosynthetic process; Biological Process GO:0006807; nitrogen compound metabolic process; Biological Process	GLNA_CANFA Glutamine synthetase OS=Canis familiaris GN=GLUL PE=1 SV=3	sp|Q04831|GLNA_PANAR
gonads_contig_89036_P	0.534065	CGI_10028762	GO:0005488; binding; Molecular Function GO:0005743; mitochondrial inner membrane; Cellular Component GO:0006810; transport; Biological Process GO:0016020; membrane; Cellular Component GO:0055085; transmembrane transport; Biological Process	S2538_XENLA Solute carrier family 25 member 38 OS=Xenopus laevis GN=slc25a38 PE=2 SV=1	sp|Q91XD8|S2538_MOUSE
gonads_contig_9169_S	0.534065
gonads_contig_93114_AS	0.534065
gonads_contig_10092_AS	0.642024
gonads_contig_108329_S	0.642024
gonads_contig_11018_S	0.642024
gonads_contig_110552_P	0.642024	CGI_10025726	NA	DAP1_BOVIN Death-associated protein 1 OS=Bos taurus GN=DAP PE=3 SV=3	sp|P51397|DAP1_HUMAN
gonads_contig_110734_S	0.642024
gonads_contig_119225_P	0.642024	CGI_10010964	GO:0003676; nucleic acid binding; Molecular Function GO:0008168; methyltransferase activity; Molecular Function GO:0032259; methylation; Biological Process	RRMJ1_HUMAN Putative ribosomal RNA methyltransferase 1 OS=Homo sapiens GN=FTSJ1 PE=1 SV=2	sp|Q54VA8|RRMJ1_DICDI
gonads_contig_12972_AS	0.642024
gonads_contig_12999_AS	0.642024
gonads_contig_132685_N	0.642024	CGI_10010268	GO:0004871; signal transducer activity; Molecular Function GO:0005515; protein binding; Molecular Function GO:0005634; nucleus; Cellular Component GO:0007166; cell surface receptor linked signaling pathway; Biological Process GO:0008270; zinc ion binding; Molecular Function	CBLB_XENTR E3 ubiquitin-protein ligase CBL-B OS=Xenopus tropicalis GN=cblb PE=2 SV=1	sp|P22682|CBL_MOUSE
gonads_contig_13351_P	0.642024	CGI_10014252	GO:0005515; protein binding; Molecular Function GO:0007155; cell adhesion; Biological Process	ROBO3_HUMAN Roundabout homolog 3 OS=Homo sapiens GN=ROBO3 PE=1 SV=2	sp|A4IGL7|PXDN_XENTR
gonads_contig_135581_AS	0.642024
gonads_contig_13597_N	0.642024	CGI_10027500	GO:0005089; Rho guanyl-nucleotide exchange factor activity; Molecular Function GO:0005515; protein binding; Molecular Function GO:0005622; intracellular; Cellular Component GO:0035023; regulation of Rho protein signal transduction; Biological Process	ARHGA_MOUSE Rho guanine nucleotide exchange factor 10 OS=Mus musculus GN=Arhgef10 PE=1 SV=2	sp|A2AWP8|ARGAL_MOUSE
gonads_contig_136329_S	0.642024
gonads_contig_137068_N	0.642024	CGI_10004560	NA	SCPDH_HUMAN Probable saccharopine dehydrogenase OS=Homo sapiens GN=SCCPDH PE=1 SV=1	sp|Q5R5C9|SCPDL_PONAB
gonads_contig_137214_S	0.642024
gonads_contig_138914_S	0.642024
gonads_contig_140491_AS	0.642024
gonads_contig_140972_P	0.642024	CGI_10008527	GO:0016020; membrane; Cellular Component	CAHD1_HUMAN VWFA and cache domain-containing protein 1 OS=Homo sapiens GN=CACHD1 PE=1 SV=2
gonads_contig_143546_S	0.642024
gonads_contig_143853_N	0.642024	CGI_10016098	GO:0005737; cytoplasm; Cellular Component GO:0005856; cytoskeleton; Cellular Component GO:0008092; cytoskeletal protein binding; Molecular Function GO:0019898; extrinsic to membrane; Cellular Component	MERL_HUMAN Merlin OS=Homo sapiens GN=NF2 PE=1 SV=1	sp|P46662|MERL_MOUSE
gonads_contig_145863_N	0.642024	CGI_10010966	GO:0005515; protein binding; Molecular Function	Y381_RICFE Putative ankyrin repeat protein RF_0381 OS=Rickettsia felis GN=RF_0381 PE=4 SV=1	sp|Q3SX45|ASB2_BOVIN
gonads_contig_14604_P	0.642024	CGI_10019550	GO:0005622; intracellular; Cellular Component GO:0008270; zinc ion binding; Molecular Function	ZN208_HUMAN Zinc finger protein 208 OS=Homo sapiens GN=ZNF208 PE=2 SV=1	sp|O57415|RREB1_CHICK
gonads_contig_14760_S	0.642024
gonads_contig_149741_P	0.642024	CGI_10025757	GO:0003824; catalytic activity; Molecular Function GO:0004252; serine-type endopeptidase activity; Molecular Function GO:0006508; proteolysis; Biological Process GO:0007155; cell adhesion; Biological Process	KLKB1_BOVIN Plasma kallikrein OS=Bos taurus GN=KLKB1 PE=2 SV=1	sp|P69525|TMPS9_MOUSE
gonads_contig_15162_AS	0.642024
gonads_contig_15214_AS	0.642024
gonads_contig_155293_P	0.642024	CGI_10024665	GO:0003774; motor activity; Molecular Function GO:0005515; protein binding; Molecular Function GO:0005524; ATP binding; Molecular Function GO:0005622; intracellular; Cellular Component GO:0007165; signal transduction; Biological Process GO:0016459; myosin complex; Cellular Component GO:0023034; intracellular signaling pathway; Biological Process	MYO9A_RAT Myosin-IXa OS=Rattus norvegicus GN=Myo9a PE=1 SV=1	sp|B2RTY4|MYO9A_HUMAN
gonads_contig_155557_N	0.642024	CGI_10010876	GO:0005515; protein binding; Molecular Function	DYC1_CAEEL Dystrophin-like protein 1 OS=Caenorhabditis elegans GN=dyc-1 PE=1 SV=1	sp|Q9D3A8|CAPON_MOUSE
gonads_contig_15618_S	0.642024
gonads_contig_159503_AS	0.642024
gonads_contig_160224_P	0.642024	CGI_10015501	GO:0003723; RNA binding; Molecular Function GO:0004866; endopeptidase inhibitor activity; Molecular Function GO:0005576; extracellular region; Cellular Component GO:0005615; extracellular space; Cellular Component	CD109_HUMAN CD109 antigen OS=Homo sapiens GN=CD109 PE=1 SV=2	sp|Q6YHK3|CD109_HUMAN
gonads_contig_161023_S	0.642024
gonads_contig_163069_N	0.642024	CGI_10009400	GO:0005089; Rho guanyl-nucleotide exchange factor activity; Molecular Function GO:0005515; protein binding; Molecular Function GO:0005622; intracellular; Cellular Component GO:0023034; intracellular signaling pathway; Biological Process GO:0035023; regulation of Rho protein signal transduction; Biological Process	VAV2_MOUSE Guanine nucleotide exchange factor VAV2 OS=Mus musculus GN=Vav2 PE=2 SV=1	sp|Q60992|VAV2_MOUSE
gonads_contig_163365_P	0.642024	CGI_10015618	GO:0008033; tRNA processing; Biological Process GO:0017150; tRNA dihydrouridine synthase activity; Molecular Function GO:0050660; FAD or FADH2 binding; Molecular Function GO:0055114; oxidation-reduction process; Biological Process	DUS2L_HUMAN tRNA-dihydrouridine synthase 2-like OS=Homo sapiens GN=DUS2L PE=1 SV=1	sp|Q9D7B1|DUS2L_MOUSE
gonads_contig_16549_P	0.642024	CGI_10022343	GO:0004064; arylesterase activity; Molecular Function GO:0004197; cysteine-type endopeptidase activity; Molecular Function GO:0006508; proteolysis; Biological Process GO:0006915; apoptosis; Biological Process GO:0008234; cysteine-type peptidase activity; Molecular Function	PON1_HUMAN Serum paraoxonase/arylesterase 1 OS=Homo sapiens GN=PON1 PE=1 SV=2	sp|P55211|CASP9_HUMAN
gonads_contig_166592_S	0.642024	CGI_10020552	GO:0003677; DNA binding; Molecular Function GO:0004003; ATP-dependent DNA helicase activity; Molecular Function GO:0005524; ATP binding; Molecular Function GO:0006281; DNA repair; Biological Process	FBX18_HUMAN F-box only protein 18 OS=Homo sapiens GN=FBXO18 PE=1 SV=2	sp|Q8NFZ0|FBX18_HUMAN
gonads_contig_16770_P	0.642024	CGI_10011720	GO:0005488; binding; Molecular Function GO:0005515; protein binding; Molecular Function GO:0016070; RNA metabolic process; Biological Process	CTIF_MOUSE CBP80/20-dependent translation initiation factor OS=Mus musculus GN=Gm672 PE=1 SV=2	sp|Q6PEE2|CTIF_MOUSE
gonads_contig_171106_N	0.642024				sp|Q5R5H4|PARL_PONAB
gonads_contig_17454_S	0.642024
gonads_contig_175346_S	0.642024
gonads_contig_18254_P	0.642024	CGI_10019254	NA	TMM66_MOUSE Transmembrane protein 66 OS=Mus musculus GN=Tmem66 PE=2 SV=2	sp|Q6PGD0|APR3_MOUSE
gonads_contig_183534_N	0.642024	CGI_10021557	GO:0005515; protein binding; Molecular Function GO:0008270; zinc ion binding; Molecular Function	JADE1_XENLA Protein Jade-1 OS=Xenopus laevis GN=phf17 PE=2 SV=1	sp|O94868|FCSD2_HUMAN
gonads_contig_18771_P	0.642024	CGI_10025081	NA	PAP21_MOUSE Protease-associated domain-containing protein of 21 kDa OS=Mus musculus GN=Pap21 PE=2 SV=1	sp|Q9D9N8|PADC1_MOUSE
gonads_contig_19025_N	0.642024	CGI_10026134	GO:0004497; monooxygenase activity; Molecular Function GO:0005506; iron ion binding; Molecular Function GO:0009055; electron carrier activity; Molecular Function GO:0020037; heme binding; Molecular Function GO:0055114; oxidation-reduction process; Biological Process	CP2J6_MOUSE Cytochrome P450 2J6 OS=Mus musculus GN=Cyp2j6 PE=2 SV=1	sp|Q1ZXG6|C5131_DICDI
gonads_contig_191569_S	0.642024
gonads_contig_191835_N	0.642024	CGI_10008697	GO:0003677; DNA binding; Molecular Function GO:0005515; protein binding; Molecular Function GO:0005634; nucleus; Cellular Component GO:0008270; zinc ion binding; Molecular Function	BAZ2B_HUMAN Bromodomain adjacent to zinc finger domain protein 2B OS=Homo sapiens GN=BAZ2B PE=1 SV=3	sp|Q9UIF8|BAZ2B_HUMAN
gonads_contig_191848_S	0.642024
gonads_contig_195972_N	0.642024
gonads_contig_198120_P	0.642024	CGI_10013574	NA	CCD58_MOUSE Coiled-coil domain-containing protein 58 OS=Mus musculus GN=Ccdc58 PE=2 SV=1	sp|Q6PBK1|CCD58_DANRE
gonads_contig_198588_P	0.642024	CGI_10004353	GO:0005515; protein binding; Molecular Function	MEG11_MOUSE Multiple epidermal growth factor-like domains 11 OS=Mus musculus GN=Megf11 PE=2 SV=3
gonads_contig_198830_S	0.642024
gonads_contig_20100_P	0.642024	CGI_10028871	NA	PAIRB_RAT Plasminogen activator inhibitor 1 RNA-binding protein OS=Rattus norvegicus GN=Serbp1 PE=1 SV=2	sp|Q6AXS5|PAIRB_RAT
gonads_contig_203245_N	0.642024	CGI_10000705	NA	NA
gonads_contig_203259_AS	0.642024
gonads_contig_205599_N	0.642024
gonads_contig_20640_S	0.642024
gonads_contig_21538_P	0.642024	CGI_10007033	NA	LKAP_MOUSE Limkain-b1 OS=Mus musculus GN=Lkap PE=1 SV=2	sp|Q9Y4F3|LKAP_HUMAN
gonads_contig_215529_P	0.642024
gonads_contig_22429_N	0.642024	CGI_10022804	GO:0005515; protein binding; Molecular Function	LRRC7_MOUSE Leucine-rich repeat-containing protein 7 OS=Mus musculus GN=Lrrc7 PE=1 SV=2	sp|P70587|LRRC7_RAT
gonads_contig_228511_P	0.642024	CGI_10008717	GO:0003774; motor activity; Molecular Function GO:0005515; protein binding; Molecular Function GO:0005524; ATP binding; Molecular Function GO:0016459; myosin complex; Cellular Component	MYSN_DROME Myosin heavy chain, non-muscle OS=Drosophila melanogaster GN=zip PE=1 SV=2
gonads_contig_231363_AS	0.642024
gonads_contig_231430_P	0.642024	CGI_10012647	GO:0005515; protein binding; Molecular Function GO:0005737; cytoplasm; Cellular Component	SHLB1_CHICK Endophilin-B1 OS=Gallus gallus GN=SH3GLB1 PE=2 SV=1	sp|Q5ZJ81|SHLB2_CHICK
gonads_contig_23282_P	0.642024	CGI_10019735	GO:0005267; potassium channel activity; Molecular Function GO:0006813; potassium ion transport; Biological Process GO:0016020; membrane; Cellular Component	TWK7_CAEEL TWiK family of potassium channels protein 7 OS=Caenorhabditis elegans GN=twk-7 PE=2 SV=3	sp|P10394|POL4_DROME
gonads_contig_23301_P	0.642024	CGI_10024303	NA	NA
gonads_contig_236305_S	0.642024
gonads_contig_237097_S	0.642024
gonads_contig_240206_P	0.642024	CGI_10008546	GO:0006835; dicarboxylic acid transport; Biological Process GO:0016020; membrane; Cellular Component GO:0017153; sodium:dicarboxylate symporter activity; Molecular Function	EAA2_MOUSE Excitatory amino acid transporter 2 OS=Mus musculus GN=Slc1a2 PE=1 SV=1	sp|P24942|EAA1_RAT
gonads_contig_24073_N	0.642024	CGI_10006278	GO:0005515; protein binding; Molecular Function	GCC2_MOUSE GRIP and coiled-coil domain-containing protein 2 OS=Mus musculus GN=Gcc2 PE=1 SV=2	sp|Q8IWJ2|GCC2_HUMAN
gonads_contig_241291_N	0.642024	CGI_10021817	GO:0005319; lipid transporter activity; Molecular Function GO:0006869; lipid transport; Biological Process	VIT6_CAEEL Vitellogenin-6 OS=Caenorhabditis elegans GN=vit-6 PE=1 SV=5	sp|P18948|VIT6_CAEEL
gonads_contig_255152_AS	0.642024
gonads_contig_25538_P	0.642024
gonads_contig_25670_P	0.642024	CGI_10008906	GO:0005515; protein binding; Molecular Function	C1QT4_MOUSE Complement C1q tumor necrosis factor-related protein 4 OS=Mus musculus GN=C1qtnf4 PE=2 SV=1	sp|Q8CFR0|C1QL2_MOUSE
gonads_contig_258011_N	0.642024	CGI_10009223	NA	F16A2_DANRE UPF0518 protein fam160a2 OS=Danio rerio GN=fam160a2 PE=3 SV=1	sp|B0V207|F16A2_DANRE
gonads_contig_258921_P	0.642024	CGI_10027024	GO:0003824; catalytic activity; Molecular Function GO:0004674; protein serine/threonine kinase activity; Molecular Function GO:0005524; ATP binding; Molecular Function	RIOK3_MOUSE Serine/threonine-protein kinase RIO3 OS=Mus musculus GN=Riok3 PE=2 SV=2	sp|Q9DBU3|RIOK3_MOUSE
gonads_contig_27073_N	0.642024	CGI_10015692	GO:0003913; DNA photolyase activity; Molecular Function GO:0006281; DNA repair; Biological Process	CRY2_ARATH Cryptochrome-2 OS=Arabidopsis thaliana GN=CRY2 PE=1 SV=2	sp|Q43125|CRY1_ARATH
gonads_contig_27392_N	0.642024	CGI_10013742	NA	T10_MOUSE Ser/Thr-rich protein T10 in DGCR region OS=Mus musculus GN=T10 PE=2 SV=1	sp|P54797|T10_MOUSE
gonads_contig_27492_N	0.642024	CGI_10018020	GO:0004674; protein serine/threonine kinase activity; Molecular Function GO:0005524; ATP binding; Molecular Function GO:0006468; protein phosphorylation; Biological Process	ADCK1_CHICK Uncharacterized aarF domain-containing protein kinase 1 OS=Gallus gallus GN=ADCK1 PE=2 SV=1	sp|Q80V03|ADCK5_MOUSE
gonads_contig_275962_P	0.642024	CGI_10019436	GO:0005622; intracellular; Cellular Component GO:0008270; zinc ion binding; Molecular Function	HINFP_BOVIN Histone H4 transcription factor OS=Bos taurus GN=HINFP PE=2 SV=1	sp|Q9BQA5|HINFP_HUMAN
gonads_contig_279147_N	0.642024
gonads_contig_287145_N	0.642024	CGI_10026255	GO:0003700; sequence-specific DNA binding transcription factor activity; Molecular Function GO:0005515; protein binding; Molecular Function GO:0005634; nucleus; Cellular Component GO:0006355; regulation of transcription, DNA-dependent; Biological Process GO:0043565; sequence-specific DNA binding; Molecular Function	FOXK1_HUMAN Forkhead box protein K1 OS=Homo sapiens GN=FOXK1 PE=1 SV=1	sp|Q3UCQ1|FOXK2_MOUSE
gonads_contig_288135_N	0.642024	CGI_10027459	GO:0005515; protein binding; Molecular Function GO:0005634; nucleus; Cellular Component GO:0006355; regulation of transcription, DNA-dependent; Biological Process	GON4L_HUMAN GON-4-like protein OS=Homo sapiens GN=GON4L PE=1 SV=1
gonads_contig_288960_N	0.642024				sp|Q674X7|KAZRN_HUMAN
gonads_contig_289472_P	0.642024
gonads_contig_289828_AS	0.642024
gonads_contig_290510_S	0.642024
gonads_contig_290893_S	0.642024
gonads_contig_290919_N	0.642024	CGI_10023509	GO:0003700; sequence-specific DNA binding transcription factor activity; Molecular Function GO:0003707; steroid hormone receptor activity; Molecular Function GO:0005634; nucleus; Cellular Component GO:0006355; regulation of transcription, DNA-dependent; Biological Process	PXDC2_XENLA Plexin domain-containing protein 2 OS=Xenopus laevis GN=plxdc2 PE=2 SV=1	sp|Q91ZV7|PXDC1_MOUSE
gonads_contig_291113_S	0.642024
gonads_contig_291393_P	0.642024	CGI_10016108	GO:0005578; proteinaceous extracellular matrix; Cellular Component GO:0016020; membrane; Cellular Component GO:0043395; heparan sulfate proteoglycan binding; Molecular Function	GPC6_MOUSE Glypican-6 OS=Mus musculus GN=Gpc6 PE=2 SV=1	sp|Q9R087|GPC6_MOUSE
gonads_contig_291669_S	0.642024
gonads_contig_292054_P	0.642024	CGI_10026552	GO:0005794; Golgi apparatus; Cellular Component GO:0006810; transport; Biological Process	BICD2_HUMAN Protein bicaudal D homolog 2 OS=Homo sapiens GN=BICD2 PE=1 SV=1	sp|P16568|BICD_DROME
gonads_contig_29351_P	0.642024	CGI_10011029	GO:0005509; calcium ion binding; Molecular Function GO:0007156; homophilic cell adhesion; Biological Process GO:0016020; membrane; Cellular Component	FAT4_MOUSE Protocadherin Fat 4 OS=Mus musculus GN=Fat4 PE=1 SV=1	sp|Q2PZL6|FAT4_MOUSE
gonads_contig_29576_P	0.642024	CGI_10004741	GO:0008146; sulfotransferase activity; Molecular Function	ST1B1_BOVIN Sulfotransferase family cytosolic 1B member 1 OS=Bos taurus GN=SULT1B1 PE=2 SV=1	sp|Q9QWG7|ST1B1_MOUSE
gonads_contig_29704_N	0.642024	CGI_10005323	NA	FOJO_DROME Protein four-jointed OS=Drosophila melanogaster GN=fj PE=1 SV=2	sp|P54360|FOJO_DROME
gonads_contig_298011_P	0.642024	CGI_10010749	GO:0003676; nucleic acid binding; Molecular Function GO:0008270; zinc ion binding; Molecular Function	NA
gonads_contig_302355_S	0.642024
gonads_contig_305295_S	0.642024
gonads_contig_31005_P	0.642024	CGI_10026056	GO:0003723; RNA binding; Molecular Function GO:0005622; intracellular; Cellular Component GO:0019843; rRNA binding; Molecular Function	RS9_DROME 40S ribosomal protein S9 OS=Drosophila melanogaster GN=RpS9 PE=1 SV=2	sp|P55935|RS9_DROME
gonads_contig_31038_P	0.642024	CGI_10021005	GO:0005737; cytoplasm; Cellular Component GO:0016491; oxidoreductase activity; Molecular Function GO:0045454; cell redox homeostasis; Biological Process GO:0050660; FAD or FADH2 binding; Molecular Function GO:0055114; oxidation-reduction process; Biological Process	GSHR_MOUSE Glutathione reductase, mitochondrial OS=Mus musculus GN=Gsr PE=2 SV=3	sp|P47791|GSHR_MOUSE
gonads_contig_310607_N	0.642024	CGI_10010882	GO:0005515; protein binding; Molecular Function	OFD1_HUMAN Oral-facial-digital syndrome 1 protein OS=Homo sapiens GN=OFD1 PE=1 SV=1	sp|O75665|OFD1_HUMAN
gonads_contig_311628_S	0.642024
gonads_contig_311853_AS	0.642024
gonads_contig_312101_N	0.642024	CGI_10026214	GO:0006457; protein folding; Biological Process GO:0031072; heat shock protein binding; Molecular Function GO:0051082; unfolded protein binding; Molecular Function	DNJA1_PONAB DnaJ homolog subfamily A member 1 OS=Pongo abelii GN=DNAJA1 PE=2 SV=1	sp|Q9JMC3|DNJA4_MOUSE
gonads_contig_312282_AS	0.642024
gonads_contig_31259_P	0.642024	CGI_10025695	NA	NA
gonads_contig_312898_P	0.642024	CGI_10022030	GO:0008152; metabolic process; Biological Process GO:0016491; oxidoreductase activity; Molecular Function GO:0055114; oxidation-reduction process; Biological Process	RDH13_HUMAN Retinol dehydrogenase 13 OS=Homo sapiens GN=RDH13 PE=1 SV=2	sp|Q9ERI6|RDH14_MOUSE
gonads_contig_316229_P	0.642024	CGI_10026168	NA	NA
gonads_contig_31645_S	0.642024
gonads_contig_318878_AS	0.642024
gonads_contig_323563_S	0.642024
gonads_contig_32457_N	0.642024	CGI_10019123	GO:0005216; ion channel activity; Molecular Function GO:0006811; ion transport; Biological Process GO:0016020; membrane; Cellular Component GO:0055085; transmembrane transport; Biological Process	NALCN_RAT Sodium leak channel non-selective protein OS=Rattus norvegicus GN=Nalcn PE=2 SV=1	sp|Q8IZF0|NALCN_HUMAN
gonads_contig_32480_S	0.642024
gonads_contig_32537_N	0.642024	CGI_10028326	GO:0006470; protein dephosphorylation; Biological Process GO:0008138; protein tyrosine/serine/threonine phosphatase activity; Molecular Function GO:0016311; dephosphorylation; Biological Process GO:0016791; phosphatase activity; Molecular Function	DUS19_HUMAN Dual specificity protein phosphatase 19 OS=Homo sapiens GN=DUSP19 PE=2 SV=1	sp|Q54Y32|MPL3_DICDI
gonads_contig_32656_N	0.642024	CGI_10015734	GO:0003700; sequence-specific DNA binding transcription factor activity; Molecular Function GO:0003707; steroid hormone receptor activity; Molecular Function GO:0005634; nucleus; Cellular Component GO:0006355; regulation of transcription, DNA-dependent; Biological Process GO:0008270; zinc ion binding; Molecular Function GO:0043565; sequence-specific DNA binding; Molecular Function	RXRA_XENLA Retinoic acid receptor RXR-alpha OS=Xenopus laevis GN=rxra PE=1 SV=1	sp|P45447|E78C_DROME
gonads_contig_329400_P	0.642024	CGI_10014459	GO:0008060; ARF GTPase activator activity; Molecular Function GO:0008270; zinc ion binding; Molecular Function GO:0032312; regulation of ARF GTPase activity; Biological Process	SMAP2_MOUSE Stromal membrane-associated protein 2 OS=Mus musculus GN=Smap2 PE=1 SV=1	sp|Q91VZ6|SMAP1_MOUSE
gonads_contig_334797_S	0.642024
gonads_contig_33866_N	0.642024	CGI_10018562	GO:0004930; G-protein coupled receptor activity; Molecular Function GO:0004965; GABA-B receptor activity; Molecular Function GO:0007186; G-protein coupled receptor protein signaling pathway; Biological Process GO:0016021; integral to membrane; Cellular Component	GABR2_RAT Gamma-aminobutyric acid type B receptor subunit 2 OS=Rattus norvegicus GN=Gabbr2 PE=1 SV=2	sp|O75899|GABR2_HUMAN
gonads_contig_33998_P	0.642024
gonads_contig_34085_P	0.642024	CGI_10027170	GO:0004672; protein kinase activity; Molecular Function GO:0004674; protein serine/threonine kinase activity; Molecular Function GO:0005515; protein binding; Molecular Function GO:0005524; ATP binding; Molecular Function GO:0006468; protein phosphorylation; Biological Process	FGFR3_DANRE Fibroblast growth factor receptor 3 OS=Danio rerio GN=fgfr3 PE=2 SV=1	sp|P18460|FGFR3_CHICK
gonads_contig_341989_P	0.642024	CGI_10011029	GO:0005509; calcium ion binding; Molecular Function GO:0007156; homophilic cell adhesion; Biological Process GO:0016020; membrane; Cellular Component	FAT4_MOUSE Protocadherin Fat 4 OS=Mus musculus GN=Fat4 PE=1 SV=1	sp|Q9V5N8|STAN_DROME
gonads_contig_346220_P	0.642024	CGI_10008817	NA	NA
gonads_contig_346868_P	0.642024	CGI_10020691	NA	F16B1_BOVIN UPF0518 protein FAM160B1 OS=Bos taurus GN=FAM160B1 PE=2 SV=1
gonads_contig_34740_N	0.642024	CGI_10022738	GO:0005515; protein binding; Molecular Function GO:0005622; intracellular; Cellular Component GO:0042981; regulation of apoptosis; Biological Process	NA
gonads_contig_348633_N	0.642024	CGI_10016499	NA	FA60A_CHICK Protein FAM60A OS=Gallus gallus GN=FAM60A PE=2 SV=1	sp|Q5RCB7|FA60A_PONAB
gonads_contig_34961_P	0.642024	CGI_10013496	GO:0003735; structural constituent of ribosome; Molecular Function GO:0006412; translation; Biological Process GO:0015934; large ribosomal subunit; Cellular Component	RM32_DROME 39S ribosomal protein L32, mitochondrial OS=Drosophila melanogaster GN=mRpL32 PE=2 SV=1	sp|Q9V9Z1|RM32_DROME
gonads_contig_350551_P	0.642024	CGI_10008123	GO:0004867; serine-type endopeptidase inhibitor activity; Molecular Function GO:0005515; protein binding; Molecular Function GO:0030212; hyaluronan metabolic process; Biological Process	ITIH3_HUMAN Inter-alpha-trypsin inhibitor heavy chain H3 OS=Homo sapiens GN=ITIH3 PE=1 SV=2	sp|P56652|ITIH3_BOVIN
gonads_contig_350743_N	0.642024	CGI_10020092	NA	EEPD1_HUMAN Endonuclease/exonuclease/phosphatase family domain-containing protein 1 OS=Homo sapiens GN=EEPD1 PE=1 SV=1	sp|Q3MHJ7|EEPD1_BOVIN
gonads_contig_352184_N	0.642024	CGI_10012809	GO:0003824; catalytic activity; Molecular Function GO:0016491; oxidoreductase activity; Molecular Function GO:0050660; FAD or FADH2 binding; Molecular Function	LDHD_HUMAN Probable D-lactate dehydrogenase, mitochondrial OS=Homo sapiens GN=LDHD PE=1 SV=1	sp|Q7TNG8|LDHD_MOUSE
gonads_contig_353046_P	0.642024	CGI_10018453	NA	CB043_CHICK UPF0554 protein C2orf43 homolog OS=Gallus gallus GN=RCJMB04_2g19 PE=2 SV=2	sp|Q9H6V9|CB043_HUMAN
gonads_contig_353155_N	0.642024	CGI_10019286	GO:0003676; nucleic acid binding; Molecular Function	SARNP_MOUSE SAP domain-containing ribonucleoprotein OS=Mus musculus GN=Sarnp PE=1 SV=3	sp|Q498U4|SARNP_RAT
gonads_contig_355869_S	0.642024
gonads_contig_360211_N	0.642024	CGI_10014431	GO:0016491; oxidoreductase activity; Molecular Function GO:0055114; oxidation-reduction process; Biological Process	MTRR_HUMAN Methionine synthase reductase, mitochondrial OS=Homo sapiens GN=MTRR PE=1 SV=2	sp|Q9UBK8|MTRR_HUMAN
gonads_contig_364771_P	0.642024	CGI_10017406	GO:0005096; GTPase activator activity; Molecular Function GO:0005488; binding; Molecular Function GO:0005622; intracellular; Cellular Component GO:0007165; signal transduction; Biological Process GO:0051056; regulation of small GTPase mediated signal transduction; Biological Process	NF1_RAT Neurofibromin OS=Rattus norvegicus GN=Nf1 PE=1 SV=1	sp|Q04690|NF1_MOUSE
gonads_contig_365516_P	0.642024	CGI_10016160	GO:0005515; protein binding; Molecular Function GO:0023034; intracellular signaling pathway; Biological Process	ANKK1_MOUSE Ankyrin repeat and protein kinase domain-containing protein 1 OS=Mus musculus GN=Ankk1 PE=2 SV=1
gonads_contig_367176_P	0.642024	CGI_10012296	GO:0004674; protein serine/threonine kinase activity; Molecular Function GO:0005524; ATP binding; Molecular Function GO:0006468; protein phosphorylation; Biological Process	ST32B_MOUSE Serine/threonine-protein kinase 32B OS=Mus musculus GN=Stk32b PE=2 SV=2	sp|A0JMF1|CTC1_DANRE
gonads_contig_367506_P	0.642024	CGI_10003373	GO:0004672; protein kinase activity; Molecular Function GO:0004674; protein serine/threonine kinase activity; Molecular Function GO:0004714; transmembrane receptor protein tyrosine kinase activity; Molecular Function GO:0005515; protein binding; Molecular Function GO:0005524; ATP binding; Molecular Function GO:0006468; protein phosphorylation; Biological Process GO:0007169; transmembrane receptor…	MIPR_LYMST Putative molluscan insulin-related peptide(s) receptor OS=Lymnaea stagnalis PE=2 SV=1	sp|O02466|ILPR_BRALA
gonads_contig_367552_P	0.642024	CGI_10007208	GO:0008146; sulfotransferase activity; Molecular Function GO:0015016; [heparan sulfate]-glucosamine N-sulfotransferase activity; Molecular Function GO:0016787; hydrolase activity; Molecular Function	NDST_DROME Bifunctional heparan sulfate N-deacetylase/N-sulfotransferase OS=Drosophila melanogaster GN=sfl PE=1 SV=1	sp|Q9V3L1|NDST_DROME
gonads_contig_36939_S	0.642024
gonads_contig_372167_P	0.642024	CGI_10012877	0	0
gonads_contig_37738_N	0.642024	CGI_10006759	GO:0003677; DNA binding; Molecular Function GO:0003700; sequence-specific DNA binding transcription factor activity; Molecular Function GO:0003707; steroid hormone receptor activity; Molecular Function GO:0004879; ligand-dependent nuclear receptor activity; Molecular Function GO:0005634; nucleus; Cellular Component GO:0006355; regulation of transcription, DNA-dependent; Biological Process GO:0008…	E75_METEN Nuclear hormone receptor E75 OS=Metapenaeus ensis GN=E75 PE=2 SV=1	sp|P49868|HR3_GALME
gonads_contig_378452_N	0.642024	CGI_10000402	GO:0000786; nucleosome; Cellular Component GO:0003677; DNA binding; Molecular Function GO:0005634; nucleus; Cellular Component GO:0006334; nucleosome assembly; Biological Process	H1D_STRPU Histone H1-delta OS=Strongylocentrotus purpuratus PE=3 SV=1	sp|P15870|H1D_STRPU
gonads_contig_37849_P	0.642024	CGI_10006000	GO:0004478; methionine adenosyltransferase activity; Molecular Function	METK1_BOVIN S-adenosylmethionine synthetase isoform type-1 OS=Bos taurus GN=MAT1A PE=2 SV=1	sp|P18298|METK2_RAT
gonads_contig_380618_P	0.642024	CGI_10014038	GO:0003677; DNA binding; Molecular Function GO:0005634; nucleus; Cellular Component GO:0006355; regulation of transcription, DNA-dependent; Biological Process GO:0030528; transcription regulator activity; Molecular Function GO:0045449; regulation of transcription; Biological Process	HES1_CHICK Transcription factor HES-1 OS=Gallus gallus GN=HES1 PE=2 SV=1
gonads_contig_380702_N	0.642024	CGI_10009216	GO:0004672; protein kinase activity; Molecular Function GO:0004674; protein serine/threonine kinase activity; Molecular Function GO:0005524; ATP binding; Molecular Function GO:0006468; protein phosphorylation; Biological Process	KAPC_DROME cAMP-dependent protein kinase catalytic subunit OS=Drosophila melanogaster GN=Pka-C1 PE=1 SV=3	sp|Q9MZD9|KAPCA_SHEEP
gonads_contig_380843_AS	0.642024
gonads_contig_381205_AS	0.642024
gonads_contig_383179_N	0.642024	CGI_10021673	NA	ACT3_LIMPO Actin-3 OS=Limulus polyphemus PE=1 SV=1	sp|Q10DV7|ACT1_ORYSJ
gonads_contig_383484_N	0.642024	CGI_10012814	NA	TPX2_HUMAN Targeting protein for Xklp2 OS=Homo sapiens GN=TPX2 PE=1 SV=2	sp|Q6DDV8|TPX2B_XENLA
gonads_contig_383526_P	0.642024	CGI_10016795	GO:0003824; catalytic activity; Molecular Function GO:0016020; membrane; Cellular Component	LPP3_HUMAN Lipid phosphate phosphohydrolase 3 OS=Homo sapiens GN=PPAP2B PE=1 SV=1	sp|O14495|LPP3_HUMAN
gonads_contig_38393_AS	0.642024
gonads_contig_384628_P	0.642024	CGI_10003017	NA	SNPC1_MACFA snRNA-activating protein complex subunit 1 OS=Macaca fascicularis GN=SNAPC1 PE=2 SV=1	sp|Q16533|SNPC1_HUMAN
gonads_contig_384696_P	0.642024	CGI_10026315	NA	T161B_MOUSE Transmembrane protein 161B OS=Mus musculus GN=Tmem161b PE=2 SV=1	sp|Q8C2L6|T161B_MOUSE
gonads_contig_384856_N	0.642024	CGI_10008606	GO:0005515; protein binding; Molecular Function GO:0006810; transport; Biological Process GO:0006886; intracellular protein transport; Biological Process GO:0016192; vesicle-mediated transport; Biological Process GO:0030131; clathrin adaptor complex; Cellular Component	AP2M1_CHICK AP-2 complex subunit mu-1 OS=Gallus gallus GN=AP2M1 PE=2 SV=1	sp|Q9JKC7|AP4M1_MOUSE
gonads_contig_385106_P	0.642024	CGI_10026424	GO:0005515; protein binding; Molecular Function GO:0005622; intracellular; Cellular Component GO:0006464; protein modification process; Biological Process GO:0016881; acid-amino acid ligase activity; Molecular Function	NEDD4_RAT E3 ubiquitin-protein ligase NEDD4 OS=Rattus norvegicus GN=Nedd4 PE=1 SV=1	sp|Q8CFI0|NED4L_MOUSE
gonads_contig_385227_S	0.642024
gonads_contig_385260_N	0.642024	CGI_10027055	GO:0005515; protein binding; Molecular Function	GDAP1_HUMAN Ganglioside-induced differentiation-associated protein 1 OS=Homo sapiens GN=GDAP1 PE=1 SV=2	sp|Q8TB36|GDAP1_HUMAN
gonads_contig_385626_AS	0.642024
gonads_contig_38796_AS	0.642024
gonads_contig_387976_N	0.642024	CGI_10018115	GO:0004615; phosphomannomutase activity; Molecular Function GO:0005737; cytoplasm; Cellular Component GO:0019307; mannose biosynthetic process; Biological Process	PMM_WHEAT Phosphomannomutase OS=Triticum aestivum PE=2 SV=1	sp|Q1W374|PMM_WHEAT
gonads_contig_38855_S	0.642024	CGI_10019620	GO:0005488; binding; Molecular Function GO:0005515; protein binding; Molecular Function	K1468_DANRE LisH domain and HEAT repeat-containing protein KIAA1468 homolog OS=Danio rerio GN=zgc:66014 PE=2 SV=1	sp|Q6P6Y1|K1468_DANRE
gonads_contig_388763_P	0.642024	CGI_10022937	NA	CC14A_HUMAN Dual specificity protein phosphatase CDC14A OS=Homo sapiens GN=CDC14A PE=1 SV=1	sp|O60729|CC14B_HUMAN
gonads_contig_38953_N	0.642024	CGI_10012277	GO:0003924; GTPase activity; Molecular Function GO:0005525; GTP binding; Molecular Function GO:0005622; intracellular; Cellular Component GO:0006886; intracellular protein transport; Biological Process GO:0006913; nucleocytoplasmic transport; Biological Process GO:0007165; signal transduction; Biological Process GO:0007264; small GTPase mediated signal transduction; Biological Process GO:0015031;…	RAB26_RAT Ras-related protein Rab-26 OS=Rattus norvegicus GN=Rab26 PE=2 SV=2	sp|Q9JKM7|RAB37_MOUSE
gonads_contig_389583_N	0.642024	CGI_10025706	GO:0004489; methylenetetrahydrofolate reductase (NADPH) activity; Molecular Function GO:0006555; methionine metabolic process; Biological Process GO:0055114; oxidation-reduction process; Biological Process	MTHR_BOVIN Methylenetetrahydrofolate reductase OS=Bos taurus GN=MTHFR PE=2 SV=1	sp|Q5I598|MTHR_BOVIN
gonads_contig_393689_N	0.642024	CGI_10016908	GO:0003924; GTPase activity; Molecular Function GO:0005525; GTP binding; Molecular Function GO:0005622; intracellular; Cellular Component GO:0007165; signal transduction; Biological Process GO:0007264; small GTPase mediated signal transduction; Biological Process GO:0015031; protein transport; Biological Process GO:0016020; membrane; Cellular Component	RSLBB_DANRE Ras-like protein family member 11B OS=Danio rerio GN=rasl11b PE=2 SV=1	sp|Q6P0U3|RSLBB_DANRE
gonads_contig_394425_P	0.642024	CGI_10010657	GO:0005515; protein binding; Molecular Function	MLL5_MOUSE Histone-lysine N-methyltransferase MLL5 OS=Mus musculus GN=Mll5 PE=1 SV=2	sp|Q7A362|SRAP_STAAN
gonads_contig_394756_N	0.642024	CGI_10025187	GO:0000166; nucleotide binding; Molecular Function GO:0016020; membrane; Cellular Component GO:0016192; vesicle-mediated transport; Biological Process	CENPF_HUMAN Centromere protein F OS=Homo sapiens GN=CENPF PE=1 SV=2	sp|Q06VD6|Y147_TNAVC
gonads_contig_399728_N	0.642024	CGI_10008930	GO:0008152; metabolic process; Biological Process	KYNU_NEMVE Kynureninase OS=Nematostella vectensis GN=kynu PE=3 SV=1	sp|Q9CXF0|KYNU_MOUSE
gonads_contig_40234_P	0.642024	CGI_10018935	GO:0003824; catalytic activity; Molecular Function GO:0016020; membrane; Cellular Component	DOPP1_MOUSE Dolichyldiphosphatase 1 OS=Mus musculus GN=Dolpp1 PE=2 SV=1	sp|B2KI79|DOPP1_RHIFE
gonads_contig_40260_N	0.642024	CGI_10019123	GO:0005216; ion channel activity; Molecular Function GO:0006811; ion transport; Biological Process GO:0016020; membrane; Cellular Component GO:0055085; transmembrane transport; Biological Process	NALCN_RAT Sodium leak channel non-selective protein OS=Rattus norvegicus GN=Nalcn PE=2 SV=1	sp|Q8IZF0|NALCN_HUMAN
gonads_contig_40358_P	0.642024	CGI_10026694	GO:0003676; nucleic acid binding; Molecular Function	MYEF2_MOUSE Myelin expression factor 2 OS=Mus musculus GN=Myef2 PE=1 SV=1	sp|Q8C854|MYEF2_MOUSE
gonads_contig_40427_AS	0.642024
gonads_contig_40864_N	0.642024	CGI_10018997	GO:0005515; protein binding; Molecular Function GO:0016020; membrane; Cellular Component	LRP4_HUMAN Low-density lipoprotein receptor-related protein 4 OS=Homo sapiens GN=LRP4 PE=2 SV=3	sp|Q8VI56|LRP4_MOUSE
gonads_contig_409050_AS	0.642024
gonads_contig_411058_P	0.642024	CGI_10015504	GO:0003755; peptidyl-prolyl cis-trans isomerase activity; Molecular Function GO:0005515; protein binding; Molecular Function GO:0006457; protein folding; Biological Process	PPID_MOUSE 40 kDa peptidyl-prolyl cis-trans isomerase OS=Mus musculus GN=Ppid PE=1 SV=3	sp|Q6DGG0|PPID_RAT
gonads_contig_412390_P	0.642024	CGI_10019559	NA	CHLE_RABIT Cholinesterase OS=Oryctolagus cuniculus GN=BCHE PE=2 SV=1	sp|Q27459|ACE1_CAEBR
gonads_contig_412491_P	0.642024	CGI_10026011	GO:0000785; chromatin; Cellular Component GO:0003676; nucleic acid binding; Molecular Function GO:0003677; DNA binding; Molecular Function GO:0003682; chromatin binding; Molecular Function GO:0004386; helicase activity; Molecular Function GO:0005515; protein binding; Molecular Function GO:0005524; ATP binding; Molecular Function GO:0005634; nucleus; Cellular Component GO:0006333; chromatin assemb…	CHDM_DROME Chromodomain-helicase-DNA-binding protein Mi-2 homolog OS=Drosophila melanogaster GN=Mi-2 PE=1 SV=2	sp|O97159|CHDM_DROME
gonads_contig_412991_P	0.642024	CGI_10017220	GO:0030163; protein catabolic process; Biological Process	FBX17_MOUSE F-box only protein 17 OS=Mus musculus GN=Fbxo17 PE=2 SV=2	sp|Q54KD0|Y7407_DICDI
gonads_contig_413666_P	0.642024	CGI_10010238	GO:0005515; protein binding; Molecular Function	LAR_DROME Tyrosine-protein phosphatase Lar OS=Drosophila melanogaster GN=Lar PE=1 SV=2	sp|P40190|IL6RB_RAT
gonads_contig_414917_N	0.642024	CGI_10007211	NA	MOB1_DROME Mps one binder kinase activator-like 1 OS=Drosophila melanogaster GN=mats PE=1 SV=1	sp|Q8BPB0|MOB1B_MOUSE
gonads_contig_415317_N	0.642024	CGI_10017718	NA	TM208_BOVIN Transmembrane protein 208 OS=Bos taurus GN=TMEM208 PE=2 SV=1	sp|Q6NYP0|TM208_DANRE
gonads_contig_41559_P	0.642024	CGI_10008319	GO:0003950; NAD+ ADP-ribosyltransferase activity; Molecular Function	PAR14_HUMAN Poly [ADP-ribose] polymerase 14 OS=Homo sapiens GN=PARP14 PE=1 SV=2	sp|Q8TQD0|Y1614_METAC
gonads_contig_416014_P	0.642024	CGI_10005354	GO:0004497; monooxygenase activity; Molecular Function GO:0005506; iron ion binding; Molecular Function GO:0009055; electron carrier activity; Molecular Function GO:0020037; heme binding; Molecular Function GO:0055114; oxidation-reduction process; Biological Process	CP17A_ICTPU Steroid 17-alpha-hydroxylase/17,20 lyase OS=Ictalurus punctatus GN=cyp17a1 PE=2 SV=1	sp|P12394|CP17A_CHICK
gonads_contig_417011_N	0.642024	CGI_10023992	GO:0016787; hydrolase activity; Molecular Function	NUD18_DANRE Nucleoside diphosphate-linked moiety X motif 18 OS=Danio rerio GN=nudt18 PE=2 SV=1	sp|Q6ZVK8|NUD18_HUMAN
gonads_contig_419445_P	0.642024	CGI_10025927	NA	CD031_XENLA Fibronectin type-III domain-containing protein C4orf31 homolog OS=Xenopus laevis PE=2 SV=1	sp|Q8TB73|NDNF_HUMAN
gonads_contig_420501_N	0.642024	CGI_10011248	GO:0004428; inositol or phosphatidylinositol kinase activity; Molecular Function GO:0005488; binding; Molecular Function GO:0005515; protein binding; Molecular Function GO:0005942; phosphoinositide 3-kinase complex; Cellular Component GO:0007154; cell communication; Biological Process GO:0016303; 1-phosphatidylinositol-3-kinase activity; Molecular Function GO:0016773; phosphotransferase activity,…	P3C2A_HUMAN Phosphatidylinositol-4-phosphate 3-kinase C2 domain-containing alpha polypeptide OS=Homo sapiens GN=PIK3C2A PE=1 SV=2	sp|O00443|P3C2A_HUMAN
gonads_contig_421113_N	0.642024	CGI_10022243	GO:0008152; metabolic process; Biological Process GO:0008168; methyltransferase activity; Molecular Function	K1456_HUMAN Putative methyltransferase KIAA1456 OS=Homo sapiens GN=C8orf79 PE=2 SV=2	sp|Q80WQ4|K1456_MOUSE
gonads_contig_42148_P	0.642024	CGI_10021607	GO:0003677; DNA binding; Molecular Function GO:0005622; intracellular; Cellular Component GO:0008270; zinc ion binding; Molecular Function	ZN207_HUMAN Zinc finger protein 207 OS=Homo sapiens GN=ZNF207 PE=1 SV=1
gonads_contig_422314_P	0.642024	CGI_10003896	GO:0005216; ion channel activity; Molecular Function GO:0005249; voltage-gated potassium channel activity; Molecular Function GO:0006811; ion transport; Biological Process GO:0006813; potassium ion transport; Biological Process GO:0008076; voltage-gated potassium channel complex; Cellular Component GO:0016020; membrane; Cellular Component GO:0055085; transmembrane transport; Biological Process	KCNQ1_SQUAC Potassium voltage-gated channel subfamily KQT member 1 OS=Squalus acanthias GN=KCNQ1 PE=2 SV=1	sp|O73925|KCNQ1_SQUAC
gonads_contig_427152_P	0.642024	CGI_10005854	GO:0005515; protein binding; Molecular Function GO:0005622; intracellular; Cellular Component GO:0008270; zinc ion binding; Molecular Function	ZF106_HUMAN Zinc finger protein 106 homolog OS=Homo sapiens GN=ZFP106 PE=1 SV=1	sp|O88466|ZF106_MOUSE
gonads_contig_43163_N	0.642024	CGI_10025694	GO:0006508; proteolysis; Biological Process GO:0008233; peptidase activity; Molecular Function	NALD2_MOUSE N-acetylated-alpha-linked acidic dipeptidase 2 OS=Mus musculus GN=Naalad2 PE=1 SV=2	sp|P70627|FOLH1_RAT
gonads_contig_433998_P	0.642024	CGI_10010578	GO:0005216; ion channel activity; Molecular Function GO:0005249; voltage-gated potassium channel activity; Molecular Function GO:0006811; ion transport; Biological Process GO:0006813; potassium ion transport; Biological Process GO:0008076; voltage-gated potassium channel complex; Cellular Component GO:0016020; membrane; Cellular Component GO:0055085; transmembrane transport; Biological Process	KCNQ1_SQUAC Potassium voltage-gated channel subfamily KQT member 1 OS=Squalus acanthias GN=KCNQ1 PE=2 SV=1	sp|P70057|KCNQ1_XENLA
gonads_contig_434091_P	0.642024	CGI_10023191	GO:0005515; protein binding; Molecular Function	TRIM3_MOUSE Tripartite motif-containing protein 3 OS=Mus musculus GN=Trim3 PE=1 SV=1	sp|D3ZQG6|TRIM2_RAT
gonads_contig_437008_N	0.642024	CGI_10000402	GO:0000786; nucleosome; Cellular Component GO:0003677; DNA binding; Molecular Function GO:0005634; nucleus; Cellular Component GO:0006334; nucleosome assembly; Biological Process	H1D_STRPU Histone H1-delta OS=Strongylocentrotus purpuratus PE=3 SV=1	sp|P15870|H1D_STRPU
gonads_contig_437479_P	0.642024	CGI_10016918	GO:0007154; cell communication; Biological Process GO:0016021; integral to membrane; Cellular Component GO:0055085; transmembrane transport; Biological Process	NAC3_HUMAN Sodium/calcium exchanger 3 OS=Homo sapiens GN=SLC8A3 PE=2 SV=2	sp|P57103|NAC3_HUMAN
gonads_contig_440903_N	0.642024	CGI_10005111	GO:0005215; transporter activity; Molecular Function GO:0006810; transport; Biological Process GO:0016021; integral to membrane; Cellular Component GO:0055085; transmembrane transport; Biological Process	S26A5_MERUN Prestin OS=Meriones unguiculatus GN=SLC26A5 PE=1 SV=1	sp|Q9GJY3|S26A2_SHEEP
gonads_contig_442984_P	0.642024				sp|Q9T012|HMG13_ARATH
gonads_contig_445922_P	0.642024	CGI_10028571	0	0
gonads_contig_446098_P	0.642024	CGI_10011818	GO:0005975; carbohydrate metabolic process; Biological Process GO:0016868; intramolecular transferase activity, phosphotransferases; Molecular Function	PGM1_HUMAN Phosphoglucomutase-1 OS=Homo sapiens GN=PGM1 PE=1 SV=3	sp|P00949|PGM1_RABIT
gonads_contig_44871_AS	0.642024
gonads_contig_449080_S	0.642024
gonads_contig_450702_P	0.642024	CGI_10007809	NA	TBCD9_MOUSE TBC1 domain family member 9 OS=Mus musculus GN=Tbc1d9 PE=2 SV=2	sp|Q5SVR0|TBC9B_MOUSE
gonads_contig_450938_N	0.642024	CGI_10027191	NA	STAR_DROME Protein Star OS=Drosophila melanogaster GN=S PE=1 SV=1	sp|P42519|STAR_DROME
gonads_contig_451219_AS	0.642024
gonads_contig_45281_N	0.642024	CGI_10012900	GO:0010038; response to metal ion; Biological Process	CUTA_XENLA Protein CutA homolog OS=Xenopus laevis GN=cuta PE=2 SV=2	sp|Q1L8U8|STB1A_DANRE
gonads_contig_458625_P	0.642024	CGI_10001839	NA	COBL_MOUSE Protein cordon-bleu OS=Mus musculus GN=Cobl PE=1 SV=1
gonads_contig_459401_AS	0.642024
gonads_contig_460157_N	0.642024	CGI_10016287	GO:0015520; tetracycline:hydrogen antiporter activity; Molecular Function GO:0015904; tetracycline transport; Biological Process GO:0016021; integral to membrane; Cellular Component GO:0046677; response to antibiotic; Biological Process GO:0055085; transmembrane transport; Biological Process	HIAT1_HUMAN Hippocampus abundant transcript 1 protein OS=Homo sapiens GN=HIAT1 PE=2 SV=2	sp|P70187|HIAT1_MOUSE
gonads_contig_460293_S	0.642024	CGI_10026287	0	0	sp|Q54G05|LRRX1_DICDI
gonads_contig_460324_P	0.642024	CGI_10027483	NA	CCD45_MOUSE Coiled-coil domain-containing protein 45 OS=Mus musculus GN=Ccdc45 PE=2 SV=1	sp|Q96GE4|CEP95_HUMAN
gonads_contig_46050_P	0.642024	CGI_10017514	NA	AR6P4_CHICK ADP-ribosylation factor-like protein 6-interacting protein 4 OS=Gallus gallus GN=ARL6IP4 PE=2 SV=1	sp|Q6PHG8|RPA43_DANRE
gonads_contig_460694_N	0.642024	CGI_10017838	NA	WIBG_XENLA Partner of Y14 and mago OS=Xenopus laevis GN=wibg PE=2 SV=1	sp|A6QPH1|WIBG_BOVIN
gonads_contig_461762_P	0.642024	CGI_10019876	GO:0005795; Golgi stack; Cellular Component GO:0008455; alpha-1,6-mannosylglycoprotein 2-beta-N-acetylglucosaminyltransferase activity; Molecular Function GO:0009312; oligosaccharide biosynthetic process; Biological Process GO:0016021; integral to membrane; Cellular Component	MGAT2_RAT Alpha-1,6-mannosyl-glycoprotein 2-beta-N-acetylglucosaminyltransferase OS=Rattus norvegicus GN=Mgat2 PE=1 SV=1	sp|O19071|MGAT2_PIG
gonads_contig_462714_N	0.642024	CGI_10022211	GO:0005622; intracellular; Cellular Component GO:0008270; zinc ion binding; Molecular Function	ZUFSP_BOVIN Zinc finger with UFM1-specific peptidase domain protein OS=Bos taurus GN=ZUFSP PE=2 SV=1	sp|Q3T9Z9|ZUFSP_MOUSE
gonads_contig_462879_S	0.642024
gonads_contig_464207_AS	0.642024
gonads_contig_464730_P	0.642024	CGI_10028457	GO:0004221; ubiquitin thiolesterase activity; Molecular Function GO:0006511; ubiquitin-dependent protein catabolic process; Biological Process	UBP1_RAT Ubiquitin carboxyl-terminal hydrolase 1 OS=Rattus norvegicus GN=Usp1 PE=2 SV=1	sp|Q29RP1|UBP1_BOVIN
gonads_contig_464807_P	0.642024	CGI_10017738	GO:0005524; ATP binding; Molecular Function GO:0008152; metabolic process; Biological Process GO:0016301; kinase activity; Molecular Function GO:0016773; phosphotransferase activity, alcohol group as acceptor; Molecular Function	UCK2_XENTR Uridine-cytidine kinase 2 OS=Xenopus tropicalis GN=uck2 PE=2 SV=1	sp|P52623|UCK1_MOUSE
gonads_contig_468474_P	0.642024	CGI_10022070	NA	ATG2B_HUMAN Autophagy-related protein 2 homolog B OS=Homo sapiens GN=ATG2B PE=1 SV=4	sp|Q96BY7|ATG2B_HUMAN
gonads_contig_475070_N	0.642024	CGI_10018871	GO:0005044; scavenger receptor activity; Molecular Function GO:0016020; membrane; Cellular Component	DMBT1_MOUSE Deleted in malignant brain tumors 1 protein OS=Mus musculus GN=Dmbt1 PE=1 SV=2	sp|Q95218|DMBT1_RABIT
gonads_contig_477346_P	0.642024	CGI_10013754	GO:0005328; neurotransmitter:sodium symporter activity; Molecular Function GO:0005887; integral to plasma membrane; Cellular Component GO:0006836; neurotransmitter transport; Biological Process GO:0016020; membrane; Cellular Component	S6A18_MOUSE Sodium-dependent neutral amino acid transporter B(0)AT3 OS=Mus musculus GN=Slc6a18 PE=2 SV=1	sp|Q9NP91|S6A20_HUMAN
gonads_contig_479494_P	0.642024	CGI_10028396	GO:0003676; nucleic acid binding; Molecular Function	RBP1_DROME RNA-binding protein 1 OS=Drosophila melanogaster GN=Rbp1 PE=1 SV=3	sp|Q02427|RBP1_DROME
gonads_contig_480284_S	0.642024
gonads_contig_480414_S	0.642024
gonads_contig_484042_S	0.642024
gonads_contig_484175_P	0.642024				sp|Q9BZC7|ABCA2_HUMAN
gonads_contig_485740_P	0.642024	CGI_10013108	GO:0004571; mannosyl-oligosaccharide 1,2-alpha-mannosidase activity; Molecular Function GO:0005509; calcium ion binding; Molecular Function GO:0016020; membrane; Cellular Component	MA1A2_MOUSE Mannosyl-oligosaccharide 1,2-alpha-mannosidase IB OS=Mus musculus GN=Man1a2 PE=2 SV=1	sp|P39098|MA1A2_MOUSE
gonads_contig_486189_P	0.642024	CGI_10004874	GO:0004663; Rab geranylgeranyltransferase activity; Molecular Function GO:0005968; Rab-protein geranylgeranyltransferase complex; Cellular Component GO:0006886; intracellular protein transport; Biological Process GO:0043087; regulation of GTPase activity; Biological Process	RAE1_HUMAN Rab proteins geranylgeranyltransferase component A 1 OS=Homo sapiens GN=CHM PE=1 SV=3	sp|Q9QZD5|RAE2_MOUSE
gonads_contig_48852_P	0.642024	CGI_10015348	GO:0005515; protein binding; Molecular Function	C1QT3_HUMAN Complement C1q tumor necrosis factor-related protein 3 OS=Homo sapiens GN=C1QTNF3 PE=1 SV=1	sp|Q6IMN6|CAPR2_HUMAN
gonads_contig_490051_P	0.642024	CGI_10017855	GO:0005515; protein binding; Molecular Function GO:0023034; intracellular signaling pathway; Biological Process	PLEK_RAT Pleckstrin OS=Rattus norvegicus GN=Plek PE=2 SV=1
gonads_contig_49027_AS	0.642024
gonads_contig_493704_P	0.642024				sp|Q91XU8|CDS2_RAT
gonads_contig_49514_S	0.642024
gonads_contig_49869_S	0.642024
gonads_contig_50028_S	0.642024
gonads_contig_50110_P	0.642024	CGI_10019894	GO:0000287; magnesium ion binding; Molecular Function GO:0016616; oxidoreductase activity, acting on the CH-OH group of donors, NAD or NADP as acceptor; Molecular Function GO:0051287; NAD or NADH binding; Molecular Function GO:0055114; oxidation-reduction process; Biological Process	IDH3A_MOUSE Isocitrate dehydrogenase [NAD] subunit alpha, mitochondrial OS=Mus musculus GN=Idh3a PE=1 SV=1	sp|Q9VWH4|IDH3A_DROME
gonads_contig_50334_S	0.642024
gonads_contig_503494_S	0.642024
gonads_contig_50358_N	0.642024	CGI_10011036	0	0
gonads_contig_51567_S	0.642024
gonads_contig_53365_N	0.642024	CGI_10024638	NA	KY_MOUSE Kyphoscoliosis peptidase OS=Mus musculus GN=Ky PE=1 SV=1	sp|Q8C8H8|KY_MOUSE
gonads_contig_55062_N	0.642024	CGI_10008560	GO:0003700; sequence-specific DNA binding transcription factor activity; Molecular Function GO:0005634; nucleus; Cellular Component GO:0006355; regulation of transcription, DNA-dependent; Biological Process GO:0043565; sequence-specific DNA binding; Molecular Function	FOXF1_MOUSE Forkhead box protein F1 OS=Mus musculus GN=Foxf1 PE=2 SV=2	sp|O54743|FOXF2_MOUSE
gonads_contig_55316_P	0.642024	CGI_10022730	NA	ACT_CRAGI Actin OS=Crassostrea gigas PE=2 SV=1	sp|P12717|ACTM_PISOC
gonads_contig_55338_AS	0.642024
gonads_contig_57571_N	0.642024	CGI_10019083	NA	NA
gonads_contig_59796_AS	0.642024
gonads_contig_61242_P	0.642024
gonads_contig_62381_P	0.642024	CGI_10019173	NA	STOX1_HUMAN Storkhead-box protein 1 OS=Homo sapiens GN=STOX1 PE=1 SV=2	sp|Q6ZVD7|STOX1_HUMAN
gonads_contig_62385_P	0.642024	CGI_10010368	GO:0004672; protein kinase activity; Molecular Function GO:0004674; protein serine/threonine kinase activity; Molecular Function GO:0005524; ATP binding; Molecular Function GO:0006468; protein phosphorylation; Biological Process	MELK_HUMAN Maternal embryonic leucine zipper kinase OS=Homo sapiens GN=MELK PE=1 SV=3	sp|Q28GW8|MELK_XENTR
gonads_contig_62709_AS	0.642024	CGI_10005715	GO:0004672; protein kinase activity; Molecular Function GO:0004674; protein serine/threonine kinase activity; Molecular Function GO:0005524; ATP binding; Molecular Function GO:0006468; protein phosphorylation; Biological Process	NEK2_HUMAN Serine/threonine-protein kinase Nek2 OS=Homo sapiens GN=NEK2 PE=1 SV=1	sp|Q8JFW4|ADAT3_DANRE
gonads_contig_62895_P	0.642024	CGI_10008416	GO:0016020; membrane; Cellular Component	NA
gonads_contig_62897_P	0.642024	CGI_10003798	GO:0005515; protein binding; Molecular Function GO:0008270; zinc ion binding; Molecular Function	RN219_MOUSE RING finger protein 219 OS=Mus musculus GN=Rnf219 PE=2 SV=2	sp|Q5RD97|RN219_PONAB
gonads_contig_62913_N	0.642024	CGI_10011143	GO:0003777; microtubule motor activity; Molecular Function GO:0005524; ATP binding; Molecular Function GO:0007018; microtubule-based movement; Biological Process	KIF23_HUMAN Kinesin-like protein KIF23 OS=Homo sapiens GN=KIF23 PE=1 SV=3	sp|Q02241|KIF23_HUMAN
gonads_contig_63118_P	0.642024	CGI_10008544	GO:0003676; nucleic acid binding; Molecular Function	TDRD1_HUMAN Tudor domain-containing protein 1 OS=Homo sapiens GN=TDRD1 PE=1 SV=2	sp|Q9BXT4|TDRD1_HUMAN
gonads_contig_63348_P	0.642024				sp|B0BLS0|OST4_RAT
gonads_contig_63374_P	0.642024	CGI_10026072	GO:0016787; hydrolase activity; Molecular Function	PP2BA_RAT Serine/threonine-protein phosphatase 2B catalytic subunit alpha isoform OS=Rattus norvegicus GN=Ppp3ca PE=1 SV=1	sp|P63329|PP2BA_RAT
gonads_contig_63399_N	0.642024	CGI_10001005	NA	CQ085_DANRE Uncharacterized protein C17orf85 homolog OS=Danio rerio GN=zgc:55870 PE=2 SV=1	sp|Q803E1|CQ085_DANRE
gonads_contig_63442_N	0.642024	CGI_10023529	GO:0007275; multicellular organismal development; Biological Process GO:0016021; integral to membrane; Cellular Component	VANG1_HUMAN Vang-like protein 1 OS=Homo sapiens GN=VANGL1 PE=1 SV=1	sp|P84889|VANG2_RAT
gonads_contig_63883_N	0.642024	CGI_10018990	GO:0003676; nucleic acid binding; Molecular Function	SNRPA_BOVIN U1 small nuclear ribonucleoprotein A OS=Bos taurus GN=SNRPA PE=2 SV=1	sp|Q9BWQ8|FAIM2_HUMAN
gonads_contig_63970_P	0.642024	CGI_10011211	GO:0004672; protein kinase activity; Molecular Function GO:0004674; protein serine/threonine kinase activity; Molecular Function GO:0005524; ATP binding; Molecular Function GO:0006468; protein phosphorylation; Biological Process	KC1A_XENLA Casein kinase I isoform alpha OS=Xenopus laevis GN=csnk1a1 PE=2 SV=1	sp|P67963|KC1A_XENLA
gonads_contig_64101_S	0.642024
gonads_contig_64170_P	0.642024	CGI_10024442	GO:0005198; structural molecule activity; Molecular Function GO:0007155; cell adhesion; Biological Process GO:0015629; actin cytoskeleton; Cellular Component GO:0045296; cadherin binding; Molecular Function	CTNA2_MOUSE Catenin alpha-2 OS=Mus musculus GN=Ctnna2 PE=1 SV=3	sp|Q5R416|CTNA2_PONAB
gonads_contig_64503_P	0.642024	CGI_10009029	GO:0007267; cell-cell signaling; Biological Process	DLGP5_MOUSE Disks large-associated protein 5 OS=Mus musculus GN=Dlgap5 PE=1 SV=2
gonads_contig_64608_N	0.642024	CGI_10007355	GO:0008152; metabolic process; Biological Process GO:0016491; oxidoreductase activity; Molecular Function GO:0055114; oxidation-reduction process; Biological Process	BADH_GADCA Betaine aldehyde dehydrogenase OS=Gadus callarias GN=aldh9A1 PE=1 SV=1	sp|Q7ZVB2|A9A1A_DANRE
gonads_contig_64800_N	0.642024	CGI_10018501	GO:0005515; protein binding; Molecular Function GO:0005622; intracellular; Cellular Component GO:0007165; signal transduction; Biological Process	RTKN_RAT Rhotekin OS=Rattus norvegicus GN=Rtkn PE=2 SV=1	sp|Q9BST9|RTKN_HUMAN
gonads_contig_66056_P	0.642024	CGI_10025353	GO:0003924; GTPase activity; Molecular Function GO:0005525; GTP binding; Molecular Function GO:0005622; intracellular; Cellular Component GO:0006886; intracellular protein transport; Biological Process GO:0006913; nucleocytoplasmic transport; Biological Process GO:0007165; signal transduction; Biological Process GO:0007264; small GTPase mediated signal transduction; Biological Process GO:0015031;…	RAB4B_DANRE Ras-related protein Rab-4B OS=Danio rerio GN=rab4b PE=2 SV=1	sp|Q68EK7|RAB4B_DANRE
gonads_contig_67755_N	0.642024	CGI_10026909	GO:0005634; nucleus; Cellular Component GO:0030528; transcription regulator activity; Molecular Function GO:0045449; regulation of transcription; Biological Process	TFAP4_HUMAN Transcription factor AP-4 OS=Homo sapiens GN=TFAP4 PE=1 SV=2	sp|Q01664|TFAP4_HUMAN
gonads_contig_67971_P	0.642024	CGI_10019241	GO:0015031; protein transport; Biological Process GO:0016021; integral to membrane; Cellular Component	SCAM1_MOUSE Secretory carrier-associated membrane protein 1 OS=Mus musculus GN=Scamp1 PE=1 SV=1	sp|P56603|SCAM1_RAT
gonads_contig_68032_P	0.642024	CGI_10007809	NA	TBCD9_MOUSE TBC1 domain family member 9 OS=Mus musculus GN=Tbc1d9 PE=2 SV=2	sp|Q3UYK3|TBCD9_MOUSE
gonads_contig_68094_N	0.642024	CGI_10024106	GO:0004871; signal transducer activity; Molecular Function GO:0005515; protein binding; Molecular Function GO:0005622; intracellular; Cellular Component GO:0007275; multicellular organismal development; Biological Process GO:0023034; intracellular signaling pathway; Biological Process	DVL3_XENTR Segment polarity protein dishevelled homolog DVL-3 OS=Xenopus tropicalis GN=dvl3 PE=2 SV=1	sp|B1WAP7|DVL3_XENTR
gonads_contig_68768_P	0.642024	CGI_10010687	NA	NA	sp|Q4VBF2|CS022_MOUSE
gonads_contig_6892_N	0.642024	CGI_10014573	GO:0005634; nucleus; Cellular Component GO:0016458; gene silencing; Biological Process	SAS10_RAT Something about silencing protein 10 OS=Rattus norvegicus GN=Utp3 PE=2 SV=1	sp|Q9I7W5|SAS10_DROME
gonads_contig_69274_AS	0.642024
gonads_contig_73171_P	0.642024	CGI_10022882	GO:0003824; catalytic activity; Molecular Function	SAMH1_XENLA SAM domain and HD domain-containing protein 1 OS=Xenopus laevis GN=samhd1 PE=2 SV=2	sp|Q502K2|SAMH1_DANRE
gonads_contig_74867_N	0.642024	CGI_10022432	NA	RTEL1_PONAB Regulator of telomere elongation helicase 1 OS=Pongo abelii GN=RTEL1 PE=2 SV=1	sp|Q9NZ71|RTEL1_HUMAN
gonads_contig_75167_N	0.642024	CGI_10028468	GO:0003700; sequence-specific DNA binding transcription factor activity; Molecular Function GO:0005622; intracellular; Cellular Component GO:0006355; regulation of transcription, DNA-dependent; Biological Process	NA
gonads_contig_76348_AS	0.642024
gonads_contig_76466_P	0.642024	CGI_10003321	NA	PSGP_ONCMY Polysialoglycoprotein OS=Oncorhynchus mykiss PE=1 SV=2	sp|Q4L9P0|SRAP_STAHJ
gonads_contig_76558_AS	0.642024
gonads_contig_77056_N	0.642024	CGI_10005354	GO:0004497; monooxygenase activity; Molecular Function GO:0005506; iron ion binding; Molecular Function GO:0009055; electron carrier activity; Molecular Function GO:0020037; heme binding; Molecular Function GO:0055114; oxidation-reduction process; Biological Process	CP17A_ICTPU Steroid 17-alpha-hydroxylase/17,20 lyase OS=Ictalurus punctatus GN=cyp17a1 PE=2 SV=1	sp|Q9CX98|CP2U1_MOUSE
gonads_contig_79141_S	0.642024
gonads_contig_79830_AS	0.642024
gonads_contig_86289_N	0.642024	CGI_10009222	GO:0004174; electron-transferring-flavoprotein dehydrogenase activity; Molecular Function GO:0055114; oxidation-reduction process; Biological Process	ETFD_BOVIN Electron transfer flavoprotein-ubiquinone oxidoreductase, mitochondrial OS=Bos taurus GN=ETFDH PE=2 SV=1	sp|P55931|ETFD_PIG
gonads_contig_8676_P	0.642024	CGI_10007005	GO:0003677; DNA binding; Molecular Function GO:0003700; sequence-specific DNA binding transcription factor activity; Molecular Function GO:0003707; steroid hormone receptor activity; Molecular Function GO:0004879; ligand-dependent nuclear receptor activity; Molecular Function GO:0005634; nucleus; Cellular Component GO:0006355; regulation of transcription, DNA-dependent; Biological Process GO:0008…	ERR3_RAT Estrogen-related receptor gamma OS=Rattus norvegicus GN=Esrrg PE=2 SV=1	sp|P62510|ERR3_RAT
gonads_contig_87947_P	0.642024
gonads_contig_9363_P	0.642024	CGI_10025007	GO:0005488; binding; Molecular Function	MCAF1_CHICK Activating transcription factor 7-interacting protein 1 OS=Gallus gallus GN=ATF7IP PE=2 SV=1	sp|Q7TT18|MCAF1_MOUSE
gonads_contig_100632_S	0.7349
gonads_contig_10129_S	0.7349
gonads_contig_101565_S	0.7349
gonads_contig_102594_P	0.7349	CGI_10024581	GO:0003676; nucleic acid binding; Molecular Function	SRRT_DROYA Serrate RNA effector molecule homolog OS=Drosophila yakuba GN=Ars2 PE=3 SV=1	sp|Q5TUF1|SRRT_ANOGA
gonads_contig_10283_S	0.7349	CGI_10004628	GO:0003677; DNA binding; Molecular Function GO:0005622; intracellular; Cellular Component GO:0043565; sequence-specific DNA binding; Molecular Function	NFYC_PONAB Nuclear transcription factor Y subunit gamma OS=Pongo abelii GN=NFYC PE=2 SV=1	sp|Q62725|NFYC_RAT
gonads_contig_103657_S	0.7349
gonads_contig_10398_AS	0.7349
gonads_contig_106547_AS	0.7349
gonads_contig_10899_AS	0.7349
gonads_contig_109589_S	0.7349
gonads_contig_110183_P	0.7349	CGI_10017860	GO:0005634; nucleus; Cellular Component	ESF1_RAT ESF1 homolog OS=Rattus norvegicus GN=Esf1 PE=1 SV=1	sp|Q9H501|ESF1_HUMAN
gonads_contig_114493_N	0.7349	CGI_10006939	GO:0000166; nucleotide binding; Molecular Function GO:0005524; ATP binding; Molecular Function GO:0017111; nucleoside-triphosphatase activity; Molecular Function	PRS10_SPETR 26S protease regulatory subunit S10B OS=Spermophilus tridecemlineatus GN=PSMC6 PE=2 SV=1	sp|P62335|PRS10_SPETR
gonads_contig_115314_P	0.7349	CGI_10028857	GO:0009190; cyclic nucleotide biosynthetic process; Biological Process GO:0016849; phosphorus-oxygen lyase activity; Molecular Function GO:0023034; intracellular signaling pathway; Biological Process	ADCY2_HUMAN Adenylate cyclase type 2 OS=Homo sapiens GN=ADCY2 PE=2 SV=5	sp|Q91WF3|ADCY4_MOUSE
gonads_contig_116337_P	0.7349	CGI_10019080	GO:0005515; protein binding; Molecular Function	GBB_LOLFO Guanine nucleotide-binding protein subunit beta OS=Loligo forbesi PE=2 SV=1	sp|P23232|GBB_LOLFO
gonads_contig_11646_P	0.7349	CGI_10012746	GO:0003824; catalytic activity; Molecular Function GO:0003872; 6-phosphofructokinase activity; Molecular Function GO:0005945; 6-phosphofructokinase complex; Cellular Component GO:0006096; glycolysis; Biological Process GO:0044237; cellular metabolic process; Biological Process GO:0050662; coenzyme binding; Molecular Function	K6PF_SCHMA 6-phosphofructokinase OS=Schistosoma mansoni GN=PFK PE=2 SV=1	sp|P52034|K6PF_DROME
gonads_contig_11934_P	0.7349	CGI_10008802	GO:0005515; protein binding; Molecular Function GO:0005622; intracellular; Cellular Component GO:0008270; zinc ion binding; Molecular Function	TRI33_MOUSE E3 ubiquitin-protein ligase TRIM33 OS=Mus musculus GN=Trim33 PE=2 SV=2	sp|Q61510|TRI25_MOUSE
gonads_contig_119358_S	0.7349
gonads_contig_120773_S	0.7349
gonads_contig_12154_N	0.7349	CGI_10026552	GO:0005794; Golgi apparatus; Cellular Component GO:0006810; transport; Biological Process	BICD2_HUMAN Protein bicaudal D homolog 2 OS=Homo sapiens GN=BICD2 PE=1 SV=1	sp|P16568|BICD_DROME
gonads_contig_121903_P	0.7349	CGI_10018696	NA	OSGI2_HUMAN Oxidative stress-induced growth inhibitor 2 OS=Homo sapiens GN=OSGIN2 PE=2 SV=1	sp|Q9Y236|OSGI2_HUMAN
gonads_contig_123074_P	0.7349	CGI_10026837	GO:0000785; chromatin; Cellular Component GO:0003682; chromatin binding; Molecular Function GO:0005634; nucleus; Cellular Component GO:0006333; chromatin assembly or disassembly; Biological Process	MO4L1_MOUSE Mortality factor 4-like protein 1 OS=Mus musculus GN=Morf4l1 PE=2 SV=2	sp|Q9Y0I1|EAF3_DROME
gonads_contig_123999_P	0.7349	CGI_10020096	GO:0016021; integral to membrane; Cellular Component	MP17L_BOVIN Mpv17-like protein OS=Bos taurus GN=MPV17L PE=2 SV=1	sp|Q2QL34|MP17L_HUMAN
gonads_contig_125470_P	0.7349
gonads_contig_130122_S	0.7349
gonads_contig_13197_AS	0.7349
gonads_contig_132186_P	0.7349	CGI_10003025	GO:0005515; protein binding; Molecular Function	TITIN_MOUSE Titin OS=Mus musculus GN=Ttn PE=1 SV=1
gonads_contig_135506_AS	0.7349
gonads_contig_13576_P	0.7349	CGI_10008713	GO:0003676; nucleic acid binding; Molecular Function GO:0003677; DNA binding; Molecular Function GO:0003700; sequence-specific DNA binding transcription factor activity; Molecular Function GO:0005634; nucleus; Cellular Component GO:0006355; regulation of transcription, DNA-dependent; Biological Process GO:0008270; zinc ion binding; Molecular Function GO:0043565; sequence-specific DNA binding; Mol…	ZC3H3_HUMAN Zinc finger CCCH domain-containing protein 3 OS=Homo sapiens GN=ZC3H3 PE=1 SV=2	sp|P54841|MAFB_MOUSE
gonads_contig_13854_P	0.7349	CGI_10021933	NA	RBL1_MOUSE Retinoblastoma-like protein 1 OS=Mus musculus GN=Rbl1 PE=1 SV=2	sp|Q08999|RBL2_HUMAN
gonads_contig_140359_P	0.7349	CGI_10014162	GO:0004497; monooxygenase activity; Molecular Function GO:0005506; iron ion binding; Molecular Function GO:0009055; electron carrier activity; Molecular Function GO:0020037; heme binding; Molecular Function GO:0055114; oxidation-reduction process; Biological Process	CP2DE_BOVIN Cytochrome P450 2D14 OS=Bos taurus GN=CYP2D14 PE=2 SV=2	sp|P12394|CP17A_CHICK
gonads_contig_14057_N	0.7349	CGI_10003661	GO:0003676; nucleic acid binding; Molecular Function GO:0004527; exonuclease activity; Molecular Function GO:0005622; intracellular; Cellular Component	DPO3_THETN DNA polymerase III polC-type OS=Thermoanaerobacter tengcongensis GN=polC PE=3 SV=1
gonads_contig_142880_N	0.7349	CGI_10019254	NA	TMM66_MOUSE Transmembrane protein 66 OS=Mus musculus GN=Tmem66 PE=2 SV=2	sp|Q6UW56|APR3_HUMAN
gonads_contig_143502_N	0.7349
gonads_contig_144910_N	0.7349	CGI_10016098	GO:0005737; cytoplasm; Cellular Component GO:0005856; cytoskeleton; Cellular Component GO:0008092; cytoskeletal protein binding; Molecular Function GO:0019898; extrinsic to membrane; Cellular Component	MERL_HUMAN Merlin OS=Homo sapiens GN=NF2 PE=1 SV=1	sp|P26044|RADI_PIG
gonads_contig_14581_P	0.7349	CGI_10023716	GO:0005515; protein binding; Molecular Function	CO6A4_MOUSE Collagen alpha-4(VI) chain OS=Mus musculus GN=Col6a4 PE=1 SV=2	sp|Q99715|COCA1_HUMAN
gonads_contig_14859_N	0.7349	CGI_10011501	GO:0005622; intracellular; Cellular Component GO:0008270; zinc ion binding; Molecular Function	ZSC22_HUMAN Zinc finger and SCAN domain-containing protein 22 OS=Homo sapiens GN=ZSCAN22 PE=1 SV=2	sp|P40631|MLH_TETTH
gonads_contig_149998_N	0.7349	CGI_10014105	GO:0005089; Rho guanyl-nucleotide exchange factor activity; Molecular Function GO:0005515; protein binding; Molecular Function GO:0005622; intracellular; Cellular Component GO:0035023; regulation of Rho protein signal transduction; Biological Process	ITSN1_HUMAN Intersectin-1 OS=Homo sapiens GN=ITSN1 PE=1 SV=3	sp|Q9Z0R4|ITSN1_MOUSE
gonads_contig_151395_S	0.7349
gonads_contig_154916_P	0.7349	CGI_10021856	GO:0004672; protein kinase activity; Molecular Function GO:0004674; protein serine/threonine kinase activity; Molecular Function GO:0004692; cGMP-dependent protein kinase activity; Molecular Function GO:0005524; ATP binding; Molecular Function GO:0006468; protein phosphorylation; Biological Process	KGP1B_BOVIN cGMP-dependent protein kinase 1, beta isozyme OS=Bos taurus GN=PRKG1 PE=1 SV=2	sp|O77676|KGP1_RABIT
gonads_contig_156247_P	0.7349	CGI_10021440	NA	NA
gonads_contig_157424_N	0.7349	CGI_10003373	GO:0004672; protein kinase activity; Molecular Function GO:0004674; protein serine/threonine kinase activity; Molecular Function GO:0004714; transmembrane receptor protein tyrosine kinase activity; Molecular Function GO:0005515; protein binding; Molecular Function GO:0005524; ATP binding; Molecular Function GO:0006468; protein phosphorylation; Biological Process GO:0007169; transmembrane receptor…	MIPR_LYMST Putative molluscan insulin-related peptide(s) receptor OS=Lymnaea stagnalis PE=2 SV=1	sp|Q9PVZ4|INSR_XENLA
gonads_contig_157515_P	0.7349	CGI_10006346	GO:0005509; calcium ion binding; Molecular Function GO:0005515; protein binding; Molecular Function	FAT1_HUMAN Protocadherin Fat 1 OS=Homo sapiens GN=FAT1 PE=1 SV=1	sp|Q70E20|SNED1_MOUSE
gonads_contig_158686_N	0.7349	CGI_10007089	NA	NA
gonads_contig_160198_S	0.7349
gonads_contig_16100_N	0.7349	CGI_10002568	GO:0003676; nucleic acid binding; Molecular Function	SFRS4_MOUSE Splicing factor, arginine/serine-rich 4 OS=Mus musculus GN=Sfrs4 PE=2 SV=1
gonads_contig_161483_P	0.7349	CGI_10023439	GO:0000166; nucleotide binding; Molecular Function GO:0003824; catalytic activity; Molecular Function GO:0005515; protein binding; Molecular Function GO:0005524; ATP binding; Molecular Function GO:0006631; fatty acid metabolic process; Biological Process GO:0008152; metabolic process; Biological Process GO:0016491; oxidoreductase activity; Molecular Function GO:0017111; nucleoside-triphosphatase …	ATD2B_HUMAN ATPase family AAA domain-containing protein 2B OS=Homo sapiens GN=ATAD2B PE=1 SV=2	sp|A1RI92|FADJ_SHESW
gonads_contig_16469_P	0.7349	CGI_10015716	GO:0005488; binding; Molecular Function	CQ066_HUMAN Uncharacterized protein C17orf66 OS=Homo sapiens GN=C17orf66 PE=2 SV=2	sp|Q4R744|CQ066_MACFA
gonads_contig_167857_P	0.7349	CGI_10026893	GO:0005524; ATP binding; Molecular Function GO:0006139; nucleobase, nucleoside, nucleotide and nucleic acid metabolic process; Biological Process GO:0007165; signal transduction; Biological Process GO:0008603; cAMP-dependent protein kinase regulator activity; Molecular Function GO:0019205; nucleobase, nucleoside, nucleotide kinase activity; Molecular Function	KAD5_BOVIN Adenylate kinase isoenzyme 5 OS=Bos taurus GN=Ak5 PE=2 SV=1	sp|Q5ZKE7|KCY_CHICK
gonads_contig_169689_AS	0.7349
gonads_contig_17265_S	0.7349
gonads_contig_17347_AS	0.7349
gonads_contig_17395_AS	0.7349
gonads_contig_174353_P	0.7349	CGI_10020477	GO:0000287; magnesium ion binding; Molecular Function GO:0004019; adenylosuccinate synthase activity; Molecular Function GO:0005525; GTP binding; Molecular Function GO:0005737; cytoplasm; Cellular Component GO:0006164; purine nucleotide biosynthetic process; Biological Process	PURA_DROME Adenylosuccinate synthetase OS=Drosophila melanogaster GN=CG17273 PE=1 SV=1	sp|Q6P875|PUA2A_XENTR
gonads_contig_176034_S	0.7349
gonads_contig_178966_P	0.7349	CGI_10013223	NA	CC146_HUMAN Coiled-coil domain-containing protein 146 OS=Homo sapiens GN=CCDC146 PE=2 SV=2	sp|Q8VIG6|TRAIP_MOUSE
gonads_contig_180768_N	0.7349	CGI_10019122	GO:0005216; ion channel activity; Molecular Function GO:0006811; ion transport; Biological Process GO:0016020; membrane; Cellular Component GO:0055085; transmembrane transport; Biological Process	NALCN_MOUSE Sodium leak channel non-selective protein OS=Mus musculus GN=Nalcn PE=1 SV=2	sp|Q6Q760|NALCN_RAT
gonads_contig_18280_P	0.7349	CGI_10025277	GO:0006355; regulation of transcription, DNA-dependent; Biological Process GO:0007165; signal transduction; Biological Process	BMAL1_MESAU Aryl hydrocarbon receptor nuclear translocator-like protein 1 OS=Mesocricetus auratus GN=ARNTL PE=2 SV=1	sp|Q9I8T7|BMAL1_CHICK
gonads_contig_18683_P	0.7349	CGI_10025179	GO:0003676; nucleic acid binding; Molecular Function	RB24A_XENLA RNA-binding protein 24-A OS=Xenopus laevis GN=rbm24-A PE=2 SV=1	sp|Q9I8B3|RB24B_XENLA
gonads_contig_18696_P	0.7349	CGI_10018239	GO:0004672; protein kinase activity; Molecular Function GO:0004674; protein serine/threonine kinase activity; Molecular Function GO:0004707; MAP kinase activity; Molecular Function GO:0005524; ATP binding; Molecular Function GO:0006468; protein phosphorylation; Biological Process	MK06_MOUSE Mitogen-activated protein kinase 6 OS=Mus musculus GN=Mapk6 PE=1 SV=3	sp|P26696|MK01_XENLA
gonads_contig_18759_P	0.7349	CGI_10010613	GO:0004672; protein kinase activity; Molecular Function GO:0004674; protein serine/threonine kinase activity; Molecular Function GO:0005524; ATP binding; Molecular Function GO:0006468; protein phosphorylation; Biological Process	WEE1_RAT Wee1-like protein kinase OS=Rattus norvegicus GN=Wee1 PE=1 SV=1	sp|Q63802|WEE1_RAT
gonads_contig_189317_P	0.7349	CGI_10018930	GO:0003924; GTPase activity; Molecular Function GO:0005198; structural molecule activity; Molecular Function GO:0005525; GTP binding; Molecular Function GO:0005874; microtubule; Cellular Component GO:0007017; microtubule-based process; Biological Process GO:0007018; microtubule-based movement; Biological Process GO:0043234; protein complex; Cellular Component GO:0051258; protein polymerization; B…	TBA3_RAT Tubulin alpha-3 chain OS=Rattus norvegicus GN=Tuba3a PE=2 SV=1	sp|P06603|TBA1_DROME
gonads_contig_189643_N	0.7349
gonads_contig_189693_N	0.7349	CGI_10026539	GO:0005975; carbohydrate metabolic process; Biological Process GO:0016868; intramolecular transferase activity, phosphotransferases; Molecular Function	AGM1_HUMAN Phosphoacetylglucosamine mutase OS=Homo sapiens GN=PGM3 PE=1 SV=1	sp|O95394|AGM1_HUMAN
gonads_contig_191237_AS	0.7349
gonads_contig_194591_N	0.7349	CGI_10023332	0	0
gonads_contig_194621_N	0.7349	CGI_10014632	GO:0005198; structural molecule activity; Molecular Function GO:0007155; cell adhesion; Biological Process GO:0015629; actin cytoskeleton; Cellular Component	VINC_DROME Vinculin OS=Drosophila melanogaster GN=Vinc PE=1 SV=1	sp|O46037|VINC_DROME
gonads_contig_195740_N	0.7349	CGI_10014557	GO:0003676; nucleic acid binding; Molecular Function	CPEB4_DANRE Cytoplasmic polyadenylation element-binding protein 4 OS=Danio rerio GN=cpeb4 PE=2 SV=1	sp|Q9VSR3|ORB2_DROME
gonads_contig_196886_N	0.7349	CGI_10017930	GO:0005622; intracellular; Cellular Component GO:0008270; zinc ion binding; Molecular Function	ZFP64_MOUSE Zinc finger protein 64 OS=Mus musculus GN=Zfp64 PE=2 SV=1
gonads_contig_20362_S	0.7349
gonads_contig_20509_P	0.7349	CGI_10022937	NA	CC14A_HUMAN Dual specificity protein phosphatase CDC14A OS=Homo sapiens GN=CDC14A PE=1 SV=1	sp|Q9UNH5|CC14A_HUMAN
gonads_contig_20615_P	0.7349	CGI_10014645	NA	NA
gonads_contig_20884_P	0.7349	CGI_10027699	GO:0016021; integral to membrane; Cellular Component	TM86A_MOUSE Transmembrane protein 86A OS=Mus musculus GN=Tmem86a PE=2 SV=1	sp|Q3MHQ7|TM86A_BOVIN
gonads_contig_21176_N	0.7349	CGI_10011742	GO:0003677; DNA binding; Molecular Function GO:0004518; nuclease activity; Molecular Function GO:0006289; nucleotide-excision repair; Biological Process	K0562_HUMAN Uncharacterized protein KIAA0562 OS=Homo sapiens GN=KIAA0562 PE=2 SV=1	sp|O60308|CE104_HUMAN
gonads_contig_21222_N	0.7349	CGI_10022056	GO:0016787; hydrolase activity; Molecular Function	ASM3B_HUMAN Acid sphingomyelinase-like phosphodiesterase 3b OS=Homo sapiens GN=SMPDL3B PE=2 SV=2	sp|Q3ZC91|ASM3A_BOVIN
gonads_contig_21300_P	0.7349	CGI_10009812	GO:0016209; antioxidant activity; Molecular Function GO:0016491; oxidoreductase activity; Molecular Function GO:0045454; cell redox homeostasis; Biological Process	NXN_BOVIN Nucleoredoxin OS=Bos taurus GN=NXN PE=2 SV=1	sp|Q6DKJ4|NXN_HUMAN
gonads_contig_213892_N	0.7349	CGI_10020354	GO:0000166; nucleotide binding; Molecular Function GO:0003677; DNA binding; Molecular Function GO:0005524; ATP binding; Molecular Function GO:0016881; acid-amino acid ligase activity; Molecular Function GO:0017111; nucleoside-triphosphatase activity; Molecular Function GO:0043687; post-translational protein modification; Biological Process	ORC1_HUMAN Origin recognition complex subunit 1 OS=Homo sapiens GN=ORC1L PE=1 SV=2
gonads_contig_215373_P	0.7349	CGI_10004025	GO:0005044; scavenger receptor activity; Molecular Function GO:0016020; membrane; Cellular Component	DMBT1_HUMAN Deleted in malignant brain tumors 1 protein OS=Homo sapiens GN=DMBT1 PE=1 SV=2	sp|Q86VB7|C163A_HUMAN
gonads_contig_21556_AS	0.7349
gonads_contig_21841_P	0.7349	CGI_10009092	GO:0005515; protein binding; Molecular Function	FLNC_HUMAN Filamin-C OS=Homo sapiens GN=FLNC PE=1 SV=3	sp|Q14315|FLNC_HUMAN
gonads_contig_219118_P	0.7349	CGI_10023335	GO:0004367; glycerol-3-phosphate dehydrogenase [NAD+] activity; Molecular Function GO:0005737; cytoplasm; Cellular Component GO:0005975; carbohydrate metabolic process; Biological Process GO:0006072; glycerol-3-phosphate metabolic process; Biological Process GO:0009331; glycerol-3-phosphate dehydrogenase complex; Cellular Component GO:0016491; oxidoreductase activity; Molecular Function GO:001661…	GPDA_DROPS Glycerol-3-phosphate dehydrogenase [NAD+], cytoplasmic OS=Drosophila pseudoobscura pseudoobscura GN=Gpdh PE=3 SV=2	sp|Q5R5V3|GPD1L_PONAB
gonads_contig_219726_P	0.7349	CGI_10018006	GO:0005634; nucleus; Cellular Component	HDAC4_MOUSE Histone deacetylase 4 OS=Mus musculus GN=Hdac4 PE=1 SV=1	sp|Q9YGY4|HDAC9_XENLA
gonads_contig_22182_S	0.7349	CGI_10012950	0	0	sp|P15305|DYHC_ONCMY
gonads_contig_222283_N	0.7349	CGI_10003373	GO:0004672; protein kinase activity; Molecular Function GO:0004674; protein serine/threonine kinase activity; Molecular Function GO:0004714; transmembrane receptor protein tyrosine kinase activity; Molecular Function GO:0005515; protein binding; Molecular Function GO:0005524; ATP binding; Molecular Function GO:0006468; protein phosphorylation; Biological Process GO:0007169; transmembrane receptor…	MIPR_LYMST Putative molluscan insulin-related peptide(s) receptor OS=Lymnaea stagnalis PE=2 SV=1	sp|O73798|IGF1R_XENLA
gonads_contig_222478_S	0.7349
gonads_contig_226083_P	0.7349	CGI_10009445	NA	CE037_XENLA Uncharacterized protein C5orf37 homolog OS=Xenopus laevis PE=2 SV=1
gonads_contig_22611_P	0.7349	CGI_10026428	GO:0005622; intracellular; Cellular Component GO:0006915; apoptosis; Biological Process	DFFA_MOUSE DNA fragmentation factor subunit alpha OS=Mus musculus GN=Dffa PE=1 SV=1	sp|O54786|DFFA_MOUSE
gonads_contig_226350_N	0.7349	CGI_10006840	GO:0003677; DNA binding; Molecular Function GO:0003700; sequence-specific DNA binding transcription factor activity; Molecular Function GO:0005634; nucleus; Cellular Component GO:0045449; regulation of transcription; Biological Process	GCFC_HUMAN GC-rich sequence DNA-binding factor homolog OS=Homo sapiens GN=GCFC PE=1 SV=2	sp|Q9Y5B6|GCFC1_HUMAN
gonads_contig_226777_AS	0.7349
gonads_contig_228455_AS	0.7349
gonads_contig_229481_P	0.7349	CGI_10003143	GO:0003824; catalytic activity; Molecular Function GO:0008152; metabolic process; Biological Process GO:0016747; transferase activity, transferring acyl groups other than amino-acyl groups; Molecular Function GO:0032934; sterol binding; Molecular Function	NLTP_CHICK Non-specific lipid-transfer protein (Fragment) OS=Gallus gallus GN=SCP2 PE=2 SV=1	sp|P32020|NLTP_MOUSE
gonads_contig_229732_S	0.7349
gonads_contig_23050_P	0.7349	CGI_10023573	GO:0005515; protein binding; Molecular Function GO:0006614; SRP-dependent cotranslational protein targeting to membrane; Biological Process GO:0008312; 7S RNA binding; Molecular Function GO:0048500; signal recognition particle; Cellular Component	SRP72_HUMAN Signal recognition particle 72 kDa protein OS=Homo sapiens GN=SRP72 PE=1 SV=3	sp|O76094|SRP72_HUMAN
gonads_contig_23105_P	0.7349	CGI_10017018	GO:0003676; nucleic acid binding; Molecular Function GO:0008270; zinc ion binding; Molecular Function	ZC3HF_HUMAN Zinc finger CCCH domain-containing protein 15 OS=Homo sapiens GN=ZC3H15 PE=1 SV=1	sp|A4IGY3|ZC3HF_XENTR
gonads_contig_231662_AS	0.7349
gonads_contig_232141_S	0.7349
gonads_contig_23405_P	0.7349	CGI_10017224	NA	CNO6L_MOUSE CCR4-NOT transcription complex subunit 6-like OS=Mus musculus GN=Cnot6l PE=1 SV=2	sp|Q5BJ41|CNOT6_XENLA
gonads_contig_234312_AS	0.7349
gonads_contig_234644_N	0.7349	CGI_10018918	GO:0005524; ATP binding; Molecular Function GO:0044267; cellular protein metabolic process; Biological Process	TCPA_DROME T-complex protein 1 subunit alpha OS=Drosophila melanogaster GN=T-cp1 PE=2 SV=2	sp|P17987|TCPA_HUMAN
gonads_contig_235264_AS	0.7349
gonads_contig_235643_N	0.7349	CGI_10006569	GO:0005488; binding; Molecular Function GO:0005515; protein binding; Molecular Function GO:0016021; integral to membrane; Cellular Component GO:0016070; RNA metabolic process; Biological Process GO:0051205; protein insertion into membrane; Biological Process	IF4G2_MOUSE Eukaryotic translation initiation factor 4 gamma 2 OS=Mus musculus GN=Eif4g2 PE=1 SV=2	sp|P79398|IF4G2_RABIT
gonads_contig_23598_AS	0.7349
gonads_contig_23598_S	0.7349
gonads_contig_24709_AS	0.7349
gonads_contig_249586_P	0.7349	CGI_10012746	GO:0003824; catalytic activity; Molecular Function GO:0003872; 6-phosphofructokinase activity; Molecular Function GO:0005945; 6-phosphofructokinase complex; Cellular Component GO:0006096; glycolysis; Biological Process GO:0044237; cellular metabolic process; Biological Process GO:0050662; coenzyme binding; Molecular Function	K6PF_SCHMA 6-phosphofructokinase OS=Schistosoma mansoni GN=PFK PE=2 SV=1
gonads_contig_253600_N	0.7349	CGI_10003373	GO:0004672; protein kinase activity; Molecular Function GO:0004674; protein serine/threonine kinase activity; Molecular Function GO:0004714; transmembrane receptor protein tyrosine kinase activity; Molecular Function GO:0005515; protein binding; Molecular Function GO:0005524; ATP binding; Molecular Function GO:0006468; protein phosphorylation; Biological Process GO:0007169; transmembrane receptor…	MIPR_LYMST Putative molluscan insulin-related peptide(s) receptor OS=Lymnaea stagnalis PE=2 SV=1	sp|Q25410|MIPR_LYMST
gonads_contig_25388_N	0.7349	CGI_10008402	GO:0005328; neurotransmitter:sodium symporter activity; Molecular Function GO:0005887; integral to plasma membrane; Cellular Component GO:0006836; neurotransmitter transport; Biological Process GO:0016020; membrane; Cellular Component	INE_DROME Sodium- and chloride-dependent GABA transporter ine OS=Drosophila melanogaster GN=ine PE=1 SV=1	sp|Q9VR07|INE_DROME
gonads_contig_254473_S	0.7349
gonads_contig_25585_N	0.7349	CGI_10021117	GO:0000166; nucleotide binding; Molecular Function GO:0005524; ATP binding; Molecular Function GO:0017111; nucleoside-triphosphatase activity; Molecular Function	NVL_HUMAN Nuclear valosin-containing protein-like OS=Homo sapiens GN=NVL PE=1 SV=1	sp|O15381|NVL_HUMAN
gonads_contig_25604_S	0.7349
gonads_contig_258819_N	0.7349	CGI_10019759	GO:0005515; protein binding; Molecular Function	ANR57_MOUSE Ankyrin repeat domain-containing protein 57 OS=Mus musculus GN=Ankrd57 PE=2 SV=2	sp|Q53LP3|ANR57_HUMAN
gonads_contig_260905_S	0.7349
gonads_contig_261695_N	0.7349	CGI_10014894	GO:0003676; nucleic acid binding; Molecular Function GO:0003684; damaged DNA binding; Molecular Function GO:0003906; DNA-(apurinic or apyrimidinic site) lyase activity; Molecular Function GO:0006284; base-excision repair; Biological Process GO:0006289; nucleotide-excision repair; Biological Process GO:0008270; zinc ion binding; Molecular Function GO:0016799; hydrolase activity, hydrolyzing N-glyc…	NEIL3_MOUSE Endonuclease VIII-like 3 OS=Mus musculus GN=Neil3 PE=2 SV=1	sp|Q3MHN7|NEIL3_BOVIN
gonads_contig_262564_S	0.7349
gonads_contig_266410_N	0.7349	CGI_10016908	GO:0003924; GTPase activity; Molecular Function GO:0005525; GTP binding; Molecular Function GO:0005622; intracellular; Cellular Component GO:0007165; signal transduction; Biological Process GO:0007264; small GTPase mediated signal transduction; Biological Process GO:0015031; protein transport; Biological Process GO:0016020; membrane; Cellular Component	RSLBB_DANRE Ras-like protein family member 11B OS=Danio rerio GN=rasl11b PE=2 SV=1	sp|Q8AVS6|RSLBB_XENLA
gonads_contig_271875_N	0.7349
gonads_contig_280543_AS	0.7349
gonads_contig_282957_N	0.7349	CGI_10026462	GO:0005622; intracellular; Cellular Component GO:0008270; zinc ion binding; Molecular Function	ZN765_HUMAN Zinc finger protein 765 OS=Homo sapiens GN=ZNF765 PE=2 SV=2	sp|A6NHJ4|ZN860_HUMAN
gonads_contig_287086_S	0.7349
gonads_contig_287696_AS	0.7349
gonads_contig_28791_N	0.7349	CGI_10021324	NA	CX039_XENTR Uncharacterized protein CXorf39 homolog OS=Xenopus tropicalis GN=TNeu080p02.1 PE=2 SV=1	sp|Q6PEV8|F199X_HUMAN
gonads_contig_288190_N	0.7349	CGI_10015855	GO:0005515; protein binding; Molecular Function	MYLK_MELGA Telokin OS=Meleagris gallopavo PE=1 SV=1	sp|Q8NFW9|MYRIP_HUMAN
gonads_contig_28941_N	0.7349	CGI_10013423	GO:0005515; protein binding; Molecular Function	SMRD1_MOUSE SWI/SNF-related matrix-associated actin-dependent regulator of chromatin subfamily D member 1 OS=Mus musculus GN=Smarcd1 PE=1 SV=3	sp|Q61466|SMRD1_MOUSE
gonads_contig_29117_P	0.7349	CGI_10012313	GO:0004672; protein kinase activity; Molecular Function GO:0004674; protein serine/threonine kinase activity; Molecular Function GO:0005524; ATP binding; Molecular Function GO:0006468; protein phosphorylation; Biological Process	IKKE_MOUSE Inhibitor of nuclear factor kappa-B kinase subunit epsilon OS=Mus musculus GN=Ikbke PE=2 SV=1	sp|Q6DFJ6|TBK1_XENLA
gonads_contig_29513_P	0.7349
gonads_contig_29608_P	0.7349	CGI_10014575	GO:0005515; protein binding; Molecular Function	KANK1_HUMAN KN motif and ankyrin repeat domain-containing protein 1 OS=Homo sapiens GN=KANK1 PE=2 SV=3	sp|Q14678|KANK1_HUMAN
gonads_contig_29636_N	0.7349	CGI_10021878	GO:0008146; sulfotransferase activity; Molecular Function	CHST3_HUMAN Carbohydrate sulfotransferase 3 OS=Homo sapiens GN=CHST3 PE=1 SV=3	sp|Q7LGC8|CHST3_HUMAN
gonads_contig_297278_P	0.7349				sp|Q9D4H7|LONF3_MOUSE
gonads_contig_300557_P	0.7349	CGI_10019456	GO:0005515; protein binding; Molecular Function	GSTA_PLEPL Glutathione S-transferase A OS=Pleuronectes platessa PE=2 SV=1	sp|P30568|GSTA_PLEPL
gonads_contig_301335_P	0.7349	CGI_10005111	GO:0005215; transporter activity; Molecular Function GO:0006810; transport; Biological Process GO:0016021; integral to membrane; Cellular Component GO:0055085; transmembrane transport; Biological Process	S26A5_MERUN Prestin OS=Meriones unguiculatus GN=SLC26A5 PE=1 SV=1	sp|Q9H2B4|S26A1_HUMAN
gonads_contig_301441_AS	0.7349
gonads_contig_30190_N	0.7349	CGI_10022804	GO:0005515; protein binding; Molecular Function	LRRC7_MOUSE Leucine-rich repeat-containing protein 7 OS=Mus musculus GN=Lrrc7 PE=1 SV=2	sp|P70587|LRRC7_RAT
gonads_contig_303620_N	0.7349	CGI_10018191	GO:0005515; protein binding; Molecular Function GO:0016020; membrane; Cellular Component GO:0016192; vesicle-mediated transport; Biological Process GO:0048193; Golgi vesicle transport; Biological Process	STX6_PONAB Syntaxin-6 OS=Pongo abelii GN=STX6 PE=2 SV=1	sp|Q5ZL19|STX6_CHICK
gonads_contig_305190_P	0.7349	CGI_10005610	NA	BTG3_PIG Protein BTG3 OS=Sus scrofa GN=BTG3 PE=2 SV=1	sp|P40744|B910_XENLA
gonads_contig_30994_P	0.7349	CGI_10013924	NA	PAHX_RAT Phytanoyl-CoA dioxygenase, peroxisomal OS=Rattus norvegicus GN=Phyh PE=1 SV=2	sp|Q9NAM7|PHYD1_CAEEL
gonads_contig_311035_AS	0.7349
gonads_contig_311052_N	0.7349	CGI_10016721	GO:0006508; proteolysis; Biological Process GO:0008234; cysteine-type peptidase activity; Molecular Function	CATL_SARPE Cathepsin L OS=Sarcophaga peregrina PE=1 SV=1	sp|Q86GF7|CRUST_PANBO
gonads_contig_311578_AS	0.7349
gonads_contig_314221_AS	0.7349
gonads_contig_31590_P	0.7349	CGI_10026252	GO:0003676; nucleic acid binding; Molecular Function	SAFB1_PONAB Scaffold attachment factor B1 OS=Pongo abelii GN=SAFB PE=2 SV=1	sp|Q5R452|SAFB1_PONAB
gonads_contig_316399_P	0.7349	CGI_10025775	NA	NA
gonads_contig_31813_N	0.7349	CGI_10020509	GO:0007186; G-protein coupled receptor protein signaling pathway; Biological Process GO:0016021; integral to membrane; Cellular Component	OX1R_HUMAN Orexin receptor type 1 OS=Homo sapiens GN=HCRTR1 PE=1 SV=2
gonads_contig_318289_P	0.7349	CGI_10002341	GO:0000166; nucleotide binding; Molecular Function GO:0005524; ATP binding; Molecular Function GO:0016887; ATPase activity; Molecular Function GO:0017111; nucleoside-triphosphatase activity; Molecular Function	ABCF2_MOUSE ATP-binding cassette sub-family F member 2 OS=Mus musculus GN=Abcf2 PE=2 SV=1	sp|Q99LE6|ABCF2_MOUSE
gonads_contig_31837_P	0.7349	CGI_10025282	GO:0005415; nucleoside:sodium symporter activity; Molecular Function GO:0006810; transport; Biological Process GO:0016020; membrane; Cellular Component	S28A3_EPTST Solute carrier family 28 member 3 OS=Eptatretus stoutii GN=SLC28A3 PE=2 SV=1	sp|Q62773|S28A2_RAT
gonads_contig_31857_P	0.7349	CGI_10017258	NA	F181B_BOVIN Protein FAM181B OS=Bos taurus GN=FAM181B PE=2 SV=1	sp|Q80VF6|F181B_MOUSE
gonads_contig_31994_AS	0.7349	CGI_10000068	NA	NA	sp|B0FWD3|NU5M_AEDAE
gonads_contig_32040_N	0.7349	CGI_10015360	GO:0005509; calcium ion binding; Molecular Function GO:0005578; proteinaceous extracellular matrix; Cellular Component GO:0007165; signal transduction; Biological Process	NPHP1_CANFA Nephrocystin-1 (Fragment) OS=Canis familiaris GN=NPHP1 PE=2 SV=1	sp|Q8BLY1|SMOC1_MOUSE
gonads_contig_321406_P	0.7349	CGI_10006138	GO:0005488; binding; Molecular Function GO:0005515; protein binding; Molecular Function	CONT_DROME Contactin OS=Drosophila melanogaster GN=Cont PE=1 SV=2	sp|Q9VN14|CONT_DROME
gonads_contig_325035_N	0.7349	CGI_10024999	GO:0003924; GTPase activity; Molecular Function GO:0005198; structural molecule activity; Molecular Function GO:0005525; GTP binding; Molecular Function GO:0005874; microtubule; Cellular Component GO:0007017; microtubule-based process; Biological Process GO:0007018; microtubule-based movement; Biological Process GO:0043234; protein complex; Cellular Component GO:0051258; protein polymerization; B…	TBA1C_MOUSE Tubulin alpha-1C chain OS=Mus musculus GN=Tuba1c PE=1 SV=1	sp|Q9ZRB7|TBA_WHEAT
gonads_contig_327843_P	0.7349	CGI_10025278	GO:0003700; sequence-specific DNA binding transcription factor activity; Molecular Function GO:0004871; signal transducer activity; Molecular Function GO:0005634; nucleus; Cellular Component GO:0006355; regulation of transcription, DNA-dependent; Biological Process GO:0007165; signal transduction; Biological Process GO:0030528; transcription regulator activity; Molecular Function GO:0045449; regu…	BMAL1_SPAGA Aryl hydrocarbon receptor nuclear translocator-like protein 1 OS=Spalax galili GN=Arntl PE=1 SV=1	sp|Q6YGZ5|BMAL1_TYTAL
gonads_contig_328189_P	0.7349	CGI_10024495	GO:0003676; nucleic acid binding; Molecular Function GO:0008270; zinc ion binding; Molecular Function	NA
gonads_contig_32973_P	0.7349	CGI_10010533	GO:0005216; ion channel activity; Molecular Function GO:0005249; voltage-gated potassium channel activity; Molecular Function GO:0005515; protein binding; Molecular Function GO:0006811; ion transport; Biological Process GO:0006813; potassium ion transport; Biological Process GO:0008076; voltage-gated potassium channel complex; Cellular Component GO:0016020; membrane; Cellular Component GO:0055085…	KCNAW_DROME Potassium voltage-gated channel protein Shaw OS=Drosophila melanogaster GN=Shaw PE=2 SV=1	sp|Q9NSA2|KCND1_HUMAN
gonads_contig_331120_P	0.7349	CGI_10027190	GO:0004871; signal transducer activity; Molecular Function GO:0005515; protein binding; Molecular Function GO:0007154; cell communication; Biological Process GO:0035091; phosphoinositide binding; Molecular Function	SNX25_HUMAN Sorting nexin-25 OS=Homo sapiens GN=SNX25 PE=1 SV=2	sp|Q3ZT31|SNX25_MOUSE
gonads_contig_33292_P	0.7349
gonads_contig_333424_P	0.7349	CGI_10003697	GO:0003924; GTPase activity; Molecular Function GO:0005525; GTP binding; Molecular Function	DNM1L_DANRE Dynamin-1-like protein OS=Danio rerio GN=dnm1l PE=2 SV=1	sp|O00429|DNM1L_HUMAN
gonads_contig_33553_P	0.7349	CGI_10026562	GO:0003700; sequence-specific DNA binding transcription factor activity; Molecular Function GO:0005515; protein binding; Molecular Function GO:0006355; regulation of transcription, DNA-dependent; Biological Process GO:0043565; sequence-specific DNA binding; Molecular Function	HLOX2_HELRO Homeobox protein LOX2 (Fragment) OS=Helobdella robusta GN=LOX2 PE=2 SV=1	sp|Q01622|HLOX2_HELRO
gonads_contig_34132_P	0.7349	CGI_10009887	GO:0005215; transporter activity; Molecular Function GO:0006810; transport; Biological Process GO:0016021; integral to membrane; Cellular Component GO:0055085; transmembrane transport; Biological Process	S26A2_MOUSE Sulfate transporter OS=Mus musculus GN=Slc26a2 PE=1 SV=1	sp|P45380|S26A1_RAT
gonads_contig_345258_AS	0.7349
gonads_contig_345263_P	0.7349	CGI_10008932	GO:0005515; protein binding; Molecular Function GO:0008270; zinc ion binding; Molecular Function	RN19A_PIG E3 ubiquitin-protein ligase RNF19A OS=Sus scrofa GN=RNF19A PE=2 SV=1	sp|Q9NV58|RN19A_HUMAN
gonads_contig_345464_S	0.7349
gonads_contig_34555_N	0.7349	CGI_10026255	GO:0003700; sequence-specific DNA binding transcription factor activity; Molecular Function GO:0005515; protein binding; Molecular Function GO:0005634; nucleus; Cellular Component GO:0006355; regulation of transcription, DNA-dependent; Biological Process GO:0043565; sequence-specific DNA binding; Molecular Function	FOXK1_HUMAN Forkhead box protein K1 OS=Homo sapiens GN=FOXK1 PE=1 SV=1	sp|P42128|FOXK1_MOUSE
gonads_contig_34587_N	0.7349	CGI_10020325	GO:0004725; protein tyrosine phosphatase activity; Molecular Function GO:0005515; protein binding; Molecular Function GO:0006470; protein dephosphorylation; Biological Process GO:0016311; dephosphorylation; Biological Process GO:0016791; phosphatase activity; Molecular Function	LAR_DROME Tyrosine-protein phosphatase Lar OS=Drosophila melanogaster GN=Lar PE=1 SV=2	sp|A4IFW2|PTPRF_DANRE
gonads_contig_346982_P	0.7349	CGI_10015282	GO:0005515; protein binding; Molecular Function GO:0005622; intracellular; Cellular Component GO:0008270; zinc ion binding; Molecular Function	FA92B_HUMAN Protein FAM92B OS=Homo sapiens GN=FAM92B PE=2 SV=1	sp|Q1RMK1|FA92B_BOVIN
gonads_contig_34793_S	0.7349
gonads_contig_348949_N	0.7349	CGI_10013102	GO:0005515; protein binding; Molecular Function GO:0005622; intracellular; Cellular Component GO:0008270; zinc ion binding; Molecular Function	PRDM9_MOUSE Histone-lysine N-methyltransferase PRDM9 OS=Mus musculus GN=Prdm9 PE=1 SV=2	sp|Q6NX45|ZN774_HUMAN
gonads_contig_349113_P	0.7349	CGI_10022860	GO:0006637; acyl-CoA metabolic process; Biological Process GO:0016291; acyl-CoA thioesterase activity; Molecular Function	ACOT8_HUMAN Acyl-coenzyme A thioesterase 8 OS=Homo sapiens GN=ACOT8 PE=1 SV=1	sp|Q8VHK0|ACOT8_RAT
gonads_contig_349145_P	0.7349	CGI_10021472	GO:0005515; protein binding; Molecular Function GO:0005622; intracellular; Cellular Component GO:0007165; signal transduction; Biological Process	SRGP1_HUMAN SLIT-ROBO Rho GTPase-activating protein 1 OS=Homo sapiens GN=SRGAP1 PE=1 SV=1	sp|O43295|SRGP2_HUMAN
gonads_contig_34933_P	0.7349	CGI_10010622	GO:0003824; catalytic activity; Molecular Function GO:0005515; protein binding; Molecular Function GO:0007154; cell communication; Biological Process GO:0008152; metabolic process; Biological Process GO:0035091; phosphoinositide binding; Molecular Function	PLD1_HUMAN Phospholipase D1 OS=Homo sapiens GN=PLD1 PE=1 SV=1	sp|Q98SJ7|TCTP_LABRO
gonads_contig_350430_N	0.7349	CGI_10005323	NA	FOJO_DROME Protein four-jointed OS=Drosophila melanogaster GN=fj PE=1 SV=2	sp|P54360|FOJO_DROME
gonads_contig_350838_N	0.7349	CGI_10013143	GO:0003676; nucleic acid binding; Molecular Function GO:0004527; exonuclease activity; Molecular Function GO:0005622; intracellular; Cellular Component	REXO1_MOUSE RNA exonuclease 1 homolog OS=Mus musculus GN=Rexo1 PE=1 SV=1	sp|Q7TT28|REXO1_MOUSE
gonads_contig_351338_P	0.7349	CGI_10011266	GO:0005515; protein binding; Molecular Function	YQJG_ECOLI Uncharacterized protein yqjG OS=Escherichia coli (strain K12) GN=yqjG PE=3 SV=1	sp|O94524|GTO2_SCHPO
gonads_contig_351773_N	0.7349	CGI_10002928	GO:0004518; nuclease activity; Molecular Function GO:0006281; DNA repair; Biological Process	ASTE1_PONAB Protein asteroid homolog 1 OS=Pongo abelii GN=ASTE1 PE=2 SV=1
gonads_contig_351804_N	0.7349	CGI_10017704	GO:0004177; aminopeptidase activity; Molecular Function GO:0005622; intracellular; Cellular Component GO:0005737; cytoplasm; Cellular Component GO:0006508; proteolysis; Biological Process GO:0008235; metalloexopeptidase activity; Molecular Function GO:0019538; protein metabolic process; Biological Process GO:0030145; manganese ion binding; Molecular Function	PEPL1_MOUSE Probable aminopeptidase NPEPL1 OS=Mus musculus GN=Npepl1 PE=2 SV=1	sp|Q6NSR8|PEPL1_MOUSE
gonads_contig_353112_P	0.7349	CGI_10003700	GO:0004672; protein kinase activity; Molecular Function GO:0004674; protein serine/threonine kinase activity; Molecular Function GO:0004713; protein tyrosine kinase activity; Molecular Function GO:0005524; ATP binding; Molecular Function GO:0006468; protein phosphorylation; Biological Process	RYK_MOUSE Tyrosine-protein kinase RYK OS=Mus musculus GN=Ryk PE=2 SV=2	sp|Q01887|RYK_MOUSE
gonads_contig_353924_P	0.7349	CGI_10012524	NA	NA
gonads_contig_354344_P	0.7349	CGI_10013481	GO:0005509; calcium ion binding; Molecular Function GO:0005515; protein binding; Molecular Function GO:0008218; bioluminescence; Biological Process GO:0018298; protein-chromophore linkage; Biological Process	HMCN1_HUMAN Hemicentin-1 OS=Homo sapiens GN=HMCN1 PE=1 SV=2	sp|Q08180|ICCR_DROME
gonads_contig_35464_P	0.7349	CGI_10018382	NA	FA63B_BOVIN Protein FAM63B OS=Bos taurus GN=FAM63B PE=2 SV=1	sp|A3KQS4|FA63A_DANRE
gonads_contig_354825_N	0.7349	CGI_10006125	GO:0003700; sequence-specific DNA binding transcription factor activity; Molecular Function GO:0005515; protein binding; Molecular Function GO:0006355; regulation of transcription, DNA-dependent; Biological Process GO:0043565; sequence-specific DNA binding; Molecular Function	ALX4_HUMAN Homeobox protein aristaless-like 4 OS=Homo sapiens GN=ALX4 PE=1 SV=2	sp|O97039|RX_DUGJA
gonads_contig_355451_AS	0.7349
gonads_contig_356244_N	0.7349	CGI_10008117	GO:0004143; diacylglycerol kinase activity; Molecular Function GO:0005515; protein binding; Molecular Function GO:0007205; activation of protein kinase C activity by G-protein coupled receptor protein signaling pathway; Biological Process GO:0023034; intracellular signaling pathway; Biological Process	DGKZ_RAT Diacylglycerol kinase zeta OS=Rattus norvegicus GN=Dgkz PE=2 SV=1	sp|O75912|DGKI_HUMAN
gonads_contig_359585_N	0.7349	CGI_10012069	GO:0004672; protein kinase activity; Molecular Function GO:0004674; protein serine/threonine kinase activity; Molecular Function GO:0005524; ATP binding; Molecular Function GO:0006468; protein phosphorylation; Biological Process	WNK1_MOUSE Serine/threonine-protein kinase WNK1 OS=Mus musculus GN=Wnk1 PE=1 SV=1	sp|Q9BYP7|WNK3_HUMAN
gonads_contig_360382_P	0.7349
gonads_contig_360958_AS	0.7349
gonads_contig_361186_AS	0.7349	CGI_10010378	GO:0005515; protein binding; Molecular Function	KI67_HUMAN Antigen KI-67 OS=Homo sapiens GN=MKI67 PE=1 SV=2	sp|P46013|KI67_HUMAN
gonads_contig_365221_N	0.7349	CGI_10017744	NA	NA	sp|P04630|CALL_CAEEL
gonads_contig_36583_N	0.7349
gonads_contig_366363_AS	0.7349
gonads_contig_367204_P	0.7349	CGI_10024854	GO:0005515; protein binding; Molecular Function	YPG43_CAEEL Ig-like and fibronectin type-III domain-containing protein C25G4.10 OS=Caenorhabditis elegans GN=C25G4.10 PE=1 SV=3	sp|O18023|YPG43_CAEEL
gonads_contig_368449_P	0.7349	CGI_10021041	NA	RTBS_DROME Probable RNA-directed DNA polymerase from transposon BS OS=Drosophila melanogaster GN=RTase PE=2 SV=1
gonads_contig_36914_P	0.7349	CGI_10023243	GO:0016757; transferase activity, transferring glycosyl groups; Molecular Function	CC021_MOUSE Uncharacterized protein C3orf21 homolog OS=Mus musculus PE=2 SV=1	sp|Q3U4G3|XXLT1_MOUSE
gonads_contig_369380_P	0.7349	CGI_10011669	GO:0005488; binding; Molecular Function	COL12_MOUSE Collectin-12 OS=Mus musculus GN=Colec12 PE=1 SV=1	sp|P02707|LECH_CHICK
gonads_contig_371336_P	0.7349	CGI_10014348	GO:0004672; protein kinase activity; Molecular Function GO:0004674; protein serine/threonine kinase activity; Molecular Function GO:0005515; protein binding; Molecular Function GO:0005524; ATP binding; Molecular Function GO:0006468; protein phosphorylation; Biological Process	KPCD1_RAT Serine/threonine-protein kinase D1 OS=Rattus norvegicus GN=Prkd1 PE=1 SV=2	sp|Q9WTQ1|KPCD1_RAT
gonads_contig_371467_P	0.7349	CGI_10007145	GO:0005488; binding; Molecular Function GO:0005743; mitochondrial inner membrane; Cellular Component GO:0006810; transport; Biological Process GO:0016020; membrane; Cellular Component GO:0055085; transmembrane transport; Biological Process	MFRN1_HUMAN Mitoferrin-1 OS=Homo sapiens GN=SLC25A37 PE=1 SV=2	sp|Q8R0Z5|MFRN2_MOUSE
gonads_contig_371523_N	0.7349	CGI_10017855	GO:0005515; protein binding; Molecular Function GO:0023034; intracellular signaling pathway; Biological Process	PLEK_RAT Pleckstrin OS=Rattus norvegicus GN=Plek PE=2 SV=1	sp|P08567|PLEK_HUMAN
gonads_contig_372028_N	0.7349	CGI_10012189	GO:0005515; protein binding; Molecular Function	CRML_MOUSE Protein cramped-like OS=Mus musculus GN=Cramp1l PE=2 SV=2
gonads_contig_372734_N	0.7349	CGI_10015414	GO:0005216; ion channel activity; Molecular Function GO:0005245; voltage-gated calcium channel activity; Molecular Function GO:0005891; voltage-gated calcium channel complex; Cellular Component GO:0006811; ion transport; Biological Process GO:0006816; calcium ion transport; Biological Process GO:0016020; membrane; Cellular Component GO:0055085; transmembrane transport; Biological Process	CAC1C_MOUSE Voltage-dependent L-type calcium channel subunit alpha-1C OS=Mus musculus GN=Cacna1c PE=1 SV=1	sp|C9D7C2|CAC1A_APIME
gonads_contig_380318_P	0.7349	CGI_10006174	GO:0005509; calcium ion binding; Molecular Function GO:0005515; protein binding; Molecular Function GO:0006281; DNA repair; Biological Process GO:0006310; DNA recombination; Biological Process	FBLN2_MOUSE Fibulin-2 OS=Mus musculus GN=Fbln2 PE=1 SV=1	sp|P98095|FBLN2_HUMAN
gonads_contig_380758_P	0.7349	CGI_10020340	GO:0005488; binding; Molecular Function GO:0006810; transport; Biological Process GO:0016020; membrane; Cellular Component GO:0055085; transmembrane transport; Biological Process	UCP4_HUMAN Mitochondrial uncoupling protein 4 OS=Homo sapiens GN=SLC25A27 PE=1 SV=1	sp|Q5SVS4|KMCP1_HUMAN
gonads_contig_380808_N	0.7349	CGI_10021424	GO:0003676; nucleic acid binding; Molecular Function	ESRP2_DANRE Epithelial splicing regulatory protein 2 OS=Danio rerio GN=esrp2 PE=2 SV=2	sp|Q6NXG1|ESRP1_HUMAN
gonads_contig_381253_AS	0.7349
gonads_contig_381973_N	0.7349
gonads_contig_382118_AS	0.7349
gonads_contig_384693_N	0.7349	CGI_10015598	GO:0005515; protein binding; Molecular Function GO:0016020; membrane; Cellular Component GO:0016192; vesicle-mediated transport; Biological Process	SNP25_DROME Synaptosomal-associated protein 25 OS=Drosophila melanogaster GN=Snap25 PE=2 SV=1	sp|P36975|SNP25_DROME
gonads_contig_38723_N	0.7349	CGI_10020457	NA	GP177_CHICK Integral membrane protein GPR177 OS=Gallus gallus GN=GPR177 PE=2 SV=1	sp|B4L184|WLS_DROMO
gonads_contig_388450_N	0.7349	CGI_10007785	GO:0004185; serine-type carboxypeptidase activity; Molecular Function GO:0006508; proteolysis; Biological Process	CPVL_PONAB Probable serine carboxypeptidase CPVL OS=Pongo abelii GN=CPVL PE=2 SV=1	sp|Q9H3G5|CPVL_HUMAN
gonads_contig_39033_P	0.7349	CGI_10028396	GO:0003676; nucleic acid binding; Molecular Function	RBP1_DROME RNA-binding protein 1 OS=Drosophila melanogaster GN=Rbp1 PE=1 SV=3	sp|Q02427|RBP1_DROME
gonads_contig_39039_S	0.7349
gonads_contig_390418_P	0.7349	CGI_10008472	GO:0005515; protein binding; Molecular Function	CYTSA_CANFA Cytospin-A OS=Canis familiaris GN=CYTSA PE=2 SV=1	sp|Q2KN96|CYTSA_XENTR
gonads_contig_391138_N	0.7349	CGI_10017618	GO:0005515; protein binding; Molecular Function GO:0005975; carbohydrate metabolic process; Biological Process GO:0016773; phosphotransferase activity, alcohol group as acceptor; Molecular Function	ADPGK_MOUSE ADP-dependent glucokinase OS=Mus musculus GN=Adpgk PE=1 SV=2
gonads_contig_391354_P	0.7349	CGI_10026336	GO:0004672; protein kinase activity; Molecular Function GO:0004674; protein serine/threonine kinase activity; Molecular Function GO:0005524; ATP binding; Molecular Function GO:0006468; protein phosphorylation; Biological Process	MAPK5_HUMAN MAP kinase-activated protein kinase 5 OS=Homo sapiens GN=MAPKAPK5 PE=1 SV=2	sp|Q8IW41|MAPK5_HUMAN
gonads_contig_392405_P	0.7349
gonads_contig_392440_P	0.7349	CGI_10009233	GO:0004713; protein tyrosine kinase activity; Molecular Function GO:0005515; protein binding; Molecular Function	WIF1_DROME Protein shifted OS=Drosophila melanogaster GN=shf PE=1 SV=2	sp|Q9W3W5|WIF1_DROME
gonads_contig_393240_N	0.7349	CGI_10010624	GO:0005515; protein binding; Molecular Function	PLIB_AGKBL Phospholipase A2 inhibitor subunit B OS=Agkistrodon blomhoffii siniticus PE=1 SV=1	sp|Q13641|TPBG_HUMAN
gonads_contig_39543_N	0.7349	CGI_10013927	NA	CA201_XENLA UPF0490 protein C1orf201 homolog OS=Xenopus laevis PE=2 SV=1	sp|Q3KQ80|CA201_XENLA
gonads_contig_39569_N	0.7349	CGI_10018803	0	0	sp|P47179|DAN4_YEAST
gonads_contig_396782_P	0.7349	CGI_10015590	GO:0007186; G-protein coupled receptor protein signaling pathway; Biological Process GO:0016021; integral to membrane; Cellular Component	TLR2_DROME Tachykinin-like peptides receptor 99D OS=Drosophila melanogaster GN=Takr99D PE=2 SV=2	sp|P25103|NK1R_HUMAN
gonads_contig_401450_N	0.7349	CGI_10019661	GO:0005515; protein binding; Molecular Function GO:0005578; proteinaceous extracellular matrix; Cellular Component GO:0008233; peptidase activity; Molecular Function GO:0008237; metallopeptidase activity; Molecular Function GO:0008270; zinc ion binding; Molecular Function	ATS16_MOUSE A disintegrin and metalloproteinase with thrombospondin motifs 16 OS=Mus musculus GN=Adamts16 PE=2 SV=2	sp|Q8BLI0|ATL1_MOUSE
gonads_contig_40334_P	0.7349	CGI_10008856	GO:0004359; glutaminase activity; Molecular Function GO:0005515; protein binding; Molecular Function GO:0006541; glutamine metabolic process; Biological Process	GLSK_HUMAN Glutaminase kidney isoform, mitochondrial OS=Homo sapiens GN=GLS PE=1 SV=1	sp|P13264|GLSK_RAT
gonads_contig_405048_P	0.7349	CGI_10016512	GO:0004888; transmembrane receptor activity; Molecular Function GO:0007165; signal transduction; Biological Process GO:0031224; intrinsic to membrane; Cellular Component GO:0045087; innate immune response; Biological Process	TLR4_PIG Toll-like receptor 4 OS=Sus scrofa GN=TLR4 PE=2 SV=1	sp|Q15399|TLR1_HUMAN
gonads_contig_406091_P	0.7349	CGI_10012024	GO:0005488; binding; Molecular Function GO:0005515; protein binding; Molecular Function	UN45A_PONAB Protein unc-45 homolog A OS=Pongo abelii GN=UNC45A PE=2 SV=1	sp|Q8CGY6|UN45B_MOUSE
gonads_contig_408617_S	0.7349
gonads_contig_409112_P	0.7349	CGI_10011487	GO:0005515; protein binding; Molecular Function	RPAP3_XENLA RNA polymerase II-associated protein 3 OS=Xenopus laevis GN=rpap3 PE=2 SV=1	sp|Q5ZKQ3|RPAP3_CHICK
gonads_contig_40973_N	0.7349	CGI_10011487	GO:0005515; protein binding; Molecular Function	RPAP3_XENLA RNA polymerase II-associated protein 3 OS=Xenopus laevis GN=rpap3 PE=2 SV=1	sp|Q28IV3|RPAP3_XENTR
gonads_contig_409788_N	0.7349	CGI_10019608	NA	NA
gonads_contig_410836_AS	0.7349
gonads_contig_411312_P	0.7349	CGI_10000075	GO:0005875; microtubule associated complex; Cellular Component GO:0007017; microtubule-based process; Biological Process	DYL2_RAT Dynein light chain 2, cytoplasmic OS=Rattus norvegicus GN=Dynll2 PE=1 SV=1	sp|Q39580|DYL1_CHLRE
gonads_contig_411471_S	0.7349
gonads_contig_41540_N	0.7349	CGI_10006174	GO:0005509; calcium ion binding; Molecular Function GO:0005515; protein binding; Molecular Function GO:0006281; DNA repair; Biological Process GO:0006310; DNA recombination; Biological Process	FBLN2_MOUSE Fibulin-2 OS=Mus musculus GN=Fbln2 PE=1 SV=1	sp|P37889|FBLN2_MOUSE
gonads_contig_41706_P	0.7349	CGI_10005469	GO:0016209; antioxidant activity; Molecular Function GO:0016491; oxidoreductase activity; Molecular Function GO:0045454; cell redox homeostasis; Biological Process	NXNL2_MOUSE Nucleoredoxin-like protein 2 OS=Mus musculus GN=Nxnl2 PE=2 SV=1	sp|Q9D531|NXNL2_MOUSE
gonads_contig_418607_P	0.7349	CGI_10018654	GO:0005488; binding; Molecular Function GO:0006886; intracellular protein transport; Biological Process GO:0008565; protein transporter activity; Molecular Function	TNPO3_HUMAN Transportin-3 OS=Homo sapiens GN=TNPO3 PE=1 SV=3	sp|Q6P2B1|TNPO3_MOUSE
gonads_contig_419348_N	0.7349	CGI_10011249	NA	TPPC9_BOVIN Trafficking protein particle complex subunit 9 OS=Bos taurus GN=TRAPPC9 PE=2 SV=1	sp|Q6PA97|TPPC9_XENLA
gonads_contig_42068_P	0.7349	CGI_10020642	GO:0005515; protein binding; Molecular Function GO:0008270; zinc ion binding; Molecular Function	PZRN3_HUMAN PDZ domain-containing RING finger protein 3 OS=Homo sapiens GN=PDZRN3 PE=1 SV=2	sp|Q9CQ29|RN151_MOUSE
gonads_contig_421841_P	0.7349	CGI_10023493	GO:0005622; intracellular; Cellular Component GO:0008270; zinc ion binding; Molecular Function	GLIS3_HUMAN Zinc finger protein GLIS3 OS=Homo sapiens GN=GLIS3 PE=2 SV=4	sp|Q6XP49|GLIS3_MOUSE
gonads_contig_42459_N	0.7349	CGI_10008577	GO:0005515; protein binding; Molecular Function GO:0005622; intracellular; Cellular Component GO:0008270; zinc ion binding; Molecular Function	TRI56_HUMAN Tripartite motif-containing protein 56 OS=Homo sapiens GN=TRIM56 PE=1 SV=3	sp|Q9QUS6|TRIM1_MOUSE
gonads_contig_424636_AS	0.7349
gonads_contig_426887_N	0.7349	CGI_10007208	GO:0008146; sulfotransferase activity; Molecular Function GO:0015016; [heparan sulfate]-glucosamine N-sulfotransferase activity; Molecular Function GO:0016787; hydrolase activity; Molecular Function	NDST_DROME Bifunctional heparan sulfate N-deacetylase/N-sulfotransferase OS=Drosophila melanogaster GN=sfl PE=1 SV=1	sp|Q9V3L1|NDST_DROME
gonads_contig_427039_P	0.7349	CGI_10018994	GO:0003676; nucleic acid binding; Molecular Function GO:0008270; zinc ion binding; Molecular Function	CNOT4_MOUSE CCR4-NOT transcription complex subunit 4 OS=Mus musculus GN=Cnot4 PE=1 SV=2	sp|Q8BT14|CNOT4_MOUSE
gonads_contig_427597_P	0.7349	CGI_10017164	GO:0005515; protein binding; Molecular Function	KLH20_MOUSE Kelch-like protein 20 OS=Mus musculus GN=Klhl20 PE=2 SV=2	sp|Q7ZVQ8|NS1BB_DANRE
gonads_contig_427798_P	0.7349	CGI_10023627	GO:0006520; cellular amino acid metabolic process; Biological Process GO:0008152; metabolic process; Biological Process GO:0008415; acyltransferase activity; Molecular Function GO:0016491; oxidoreductase activity; Molecular Function GO:0055114; oxidation-reduction process; Biological Process	DHE4_HYLLA Glutamate dehydrogenase 2, mitochondrial OS=Hylobates lar GN=GLUD2 PE=3 SV=1	sp|Q92604|LGAT1_HUMAN
gonads_contig_429411_P	0.7349	CGI_10020985	GO:0005249; voltage-gated potassium channel activity; Molecular Function GO:0005515; protein binding; Molecular Function GO:0005622; intracellular; Cellular Component GO:0006813; potassium ion transport; Biological Process GO:0008076; voltage-gated potassium channel complex; Cellular Component GO:0008270; zinc ion binding; Molecular Function GO:0016020; membrane; Cellular Component	KCTD6_DANRE BTB/POZ domain-containing protein KCTD6 OS=Danio rerio GN=kctd6 PE=2 SV=1	sp|Q8BNL5|KCTD6_MOUSE
gonads_contig_429663_AS	0.7349
gonads_contig_431480_N	0.7349	CGI_10019507	GO:0005509; calcium ion binding; Molecular Function GO:0005515; protein binding; Molecular Function	SVEP1_MOUSE Sushi, von Willebrand factor type A, EGF and pentraxin domain-containing protein 1 OS=Mus musculus GN=Svep1 PE=1 SV=1	sp|Q923L3|CSMD1_MOUSE
gonads_contig_43157_P	0.7349	CGI_10018263	GO:0005515; protein binding; Molecular Function	LIGO2_MOUSE Leucine-rich repeat and immunoglobulin-like domain-containing nogo receptor-interacting protein 2 OS=Mus musculus GN=Lingo2 PE=2 SV=1	sp|Q6WRH9|IGS10_RAT
gonads_contig_43202_P	0.7349	CGI_10005303	GO:0003676; nucleic acid binding; Molecular Function GO:0005515; protein binding; Molecular Function GO:0005622; intracellular; Cellular Component GO:0016020; membrane; Cellular Component	GPTC1_HUMAN G patch domain-containing protein 1 OS=Homo sapiens GN=GPATCH1 PE=1 SV=1	sp|Q9DBM1|GPTC1_MOUSE
gonads_contig_43397_N	0.7349	CGI_10001568	NA	EPI1_CAEEL Laminin-like protein epi-1 OS=Caenorhabditis elegans GN=epi-1 PE=1 SV=1	sp|Q8K389|CK5P2_MOUSE
gonads_contig_433982_P	0.7349	CGI_10016217	GO:0055085; transmembrane transport; Biological Process	MOT9_MOUSE Monocarboxylate transporter 9 OS=Mus musculus GN=Slc16a9 PE=2 SV=1	sp|Q8BGC3|MOT12_MOUSE
gonads_contig_436626_P	0.7349	CGI_10013607	GO:0005509; calcium ion binding; Molecular Function	CANB1_RAT Calcineurin subunit B type 1 OS=Rattus norvegicus GN=Ppp3r1 PE=1 SV=2	sp|Q24214|CANB2_DROME
gonads_contig_436911_N	0.7349	CGI_10008713	GO:0003676; nucleic acid binding; Molecular Function GO:0003677; DNA binding; Molecular Function GO:0003700; sequence-specific DNA binding transcription factor activity; Molecular Function GO:0005634; nucleus; Cellular Component GO:0006355; regulation of transcription, DNA-dependent; Biological Process GO:0008270; zinc ion binding; Molecular Function GO:0043565; sequence-specific DNA binding; Mol…	ZC3H3_HUMAN Zinc finger CCCH domain-containing protein 3 OS=Homo sapiens GN=ZC3H3 PE=1 SV=2	sp|P54841|MAFB_MOUSE
gonads_contig_437053_N	0.7349	CGI_10007276	NA	FAS1_SCHAM Fasciclin-1 OS=Schistocerca americana GN=FAS1 PE=1 SV=1	sp|P10675|FAS1_SCHAM
gonads_contig_437487_P	0.7349	CGI_10015408	GO:0005515; protein binding; Molecular Function	IBTK_HUMAN Inhibitor of Bruton tyrosine kinase OS=Homo sapiens GN=IBTK PE=1 SV=3	sp|Q6NRS1|IBTK_XENLA
gonads_contig_438193_N	0.7349	CGI_10021978	GO:0008152; metabolic process; Biological Process GO:0008415; acyltransferase activity; Molecular Function	ODB2_MOUSE Lipoamide acyltransferase component of branched-chain alpha-keto acid dehydrogenase complex, mitochondrial OS=Mus musculus GN=Dbt PE=2 SV=1	sp|P53395|ODB2_MOUSE
gonads_contig_438224_N	0.7349	CGI_10014593	GO:0005215; transporter activity; Molecular Function GO:0006810; transport; Biological Process GO:0016021; integral to membrane; Cellular Component GO:0055085; transmembrane transport; Biological Process	S26A5_HUMAN Prestin OS=Homo sapiens GN=SLC26A5 PE=2 SV=1	sp|Q9BEG8|S26A2_BOVIN
gonads_contig_438418_N	0.7349	CGI_10013306	NA	CEP57_RAT Centrosomal protein of 57 kDa OS=Rattus norvegicus GN=Cep57 PE=1 SV=2	sp|Q8CEE0|CEP57_MOUSE
gonads_contig_440441_P	0.7349	CGI_10028273	GO:0003723; RNA binding; Molecular Function	QKIB_XENLA Protein quaking-B OS=Xenopus laevis GN=qki-B PE=1 SV=1	sp|Q91XU1|QKI_RAT
gonads_contig_442120_P	0.7349	CGI_10018685	GO:0005515; protein binding; Molecular Function	AMRA1_HUMAN Activating molecule in BECN1-regulated autophagy protein 1 OS=Homo sapiens GN=AMBRA1 PE=1 SV=2	sp|A2AH22|AMRA1_MOUSE
gonads_contig_443026_P	0.7349				sp|Q53F19|CQ085_HUMAN
gonads_contig_443298_P	0.7349	CGI_10020059	GO:0003676; nucleic acid binding; Molecular Function GO:0005515; protein binding; Molecular Function GO:0008270; zinc ion binding; Molecular Function	MKRN1_MOUSE E3 ubiquitin-protein ligase makorin-1 OS=Mus musculus GN=Mkrn1 PE=2 SV=1	sp|Q9TT91|MKRN1_MACEU
gonads_contig_44407_P	0.7349	CGI_10002026	GO:0003824; catalytic activity; Molecular Function GO:0006464; protein modification process; Biological Process	LIPT_MOUSE Lipoyltransferase 1, mitochondrial OS=Mus musculus GN=Lipt1 PE=2 SV=1	sp|O46419|LIPT_BOVIN
gonads_contig_44487_P	0.7349	CGI_10004539	NA	LRRC6_MACFA Leucine-rich repeat-containing protein 6 OS=Macaca fascicularis GN=LRCC6 PE=2 SV=1	sp|Q96DT6|ATG4C_HUMAN
gonads_contig_44736_P	0.7349	CGI_10019017	GO:0005515; protein binding; Molecular Function GO:0005622; intracellular; Cellular Component GO:0008270; zinc ion binding; Molecular Function	BIR7A_XENLA Baculoviral IAP repeat-containing protein 7-A OS=Xenopus laevis GN=birc7-A PE=1 SV=1	sp|Q6R7D0|IAP3_OSHVF
gonads_contig_447363_P	0.7349	CGI_10008726	GO:0005622; intracellular; Cellular Component GO:0008270; zinc ion binding; Molecular Function	ZN507_PONAB Zinc finger protein 507 OS=Pongo abelii GN=ZNF507 PE=2 SV=1	sp|Q9NPA5|ZF64A_HUMAN
gonads_contig_447753_S	0.7349
gonads_contig_447871_N	0.7349	CGI_10024006	GO:0003676; nucleic acid binding; Molecular Function	CELF4_MACFA CUG-BP- and ETR-3-like factor 4 OS=Macaca fascicularis GN=BRUNOL4 PE=2 SV=1	sp|Q6DGV1|CELF4_DANRE
gonads_contig_449303_N	0.7349	CGI_10016822	NA	LENG8_XENLA Leukocyte receptor cluster member 8 homolog OS=Xenopus laevis GN=leng8 PE=2 SV=1
gonads_contig_45196_N	0.7349	CGI_10014056	NA	NA
gonads_contig_452619_P	0.7349	CGI_10026610	GO:0004672; protein kinase activity; Molecular Function GO:0004674; protein serine/threonine kinase activity; Molecular Function GO:0005515; protein binding; Molecular Function GO:0005524; ATP binding; Molecular Function GO:0005525; GTP binding; Molecular Function GO:0005622; intracellular; Cellular Component GO:0006468; protein phosphorylation; Biological Process GO:0007264; small GTPase mediate…	LRK1_CAEEL Leucine-rich repeat serine/threonine-protein kinase 1 OS=Caenorhabditis elegans GN=lrk-1 PE=1 SV=6	sp|Q4R544|ASB8_MACFA
gonads_contig_453175_N	0.7349	CGI_10026760	GO:0003677; DNA binding; Molecular Function GO:0005515; protein binding; Molecular Function GO:0005529; sugar binding; Molecular Function	PDCD5_MOUSE Programmed cell death protein 5 OS=Mus musculus GN=Pdcd5 PE=1 SV=3
gonads_contig_453622_P	0.7349	CGI_10008814	GO:0016192; vesicle-mediated transport; Biological Process	SFT2B_HUMAN Vesicle transport protein SFT2B OS=Homo sapiens GN=SFT2D2 PE=2 SV=1	sp|Q4FZV2|SFT2B_RAT
gonads_contig_453747_P	0.7349	CGI_10016664	GO:0016021; integral to membrane; Cellular Component	AIG1_HUMAN Androgen-induced protein 1 OS=Homo sapiens GN=AIG1 PE=2 SV=2	sp|Q9D8B1|AIG1_MOUSE
gonads_contig_457255_P	0.7349	CGI_10009148	GO:0005488; binding; Molecular Function GO:0005509; calcium ion binding; Molecular Function GO:0005515; protein binding; Molecular Function	FBP1_STRPU Fibropellin-1 OS=Strongylocentrotus purpuratus GN=EGF1 PE=1 SV=2	sp|P21783|NOTCH_XENLA
gonads_contig_457858_P	0.7349	CGI_10017247	GO:0005215; transporter activity; Molecular Function GO:0006810; transport; Biological Process GO:0016020; membrane; Cellular Component GO:0055085; transmembrane transport; Biological Process	S23A2_MOUSE Solute carrier family 23 member 2 OS=Mus musculus GN=Slc23a2 PE=1 SV=2	sp|Q9Z2J0|S23A1_MOUSE
gonads_contig_45849_N	0.7349	CGI_10005854	GO:0005515; protein binding; Molecular Function GO:0005622; intracellular; Cellular Component GO:0008270; zinc ion binding; Molecular Function	ZF106_HUMAN Zinc finger protein 106 homolog OS=Homo sapiens GN=ZFP106 PE=1 SV=1
gonads_contig_459033_P	0.7349
gonads_contig_459582_P	0.7349	CGI_10014726	GO:0003676; nucleic acid binding; Molecular Function GO:0005524; ATP binding; Molecular Function GO:0009396; folic acid-containing compound biosynthetic process; Biological Process GO:0030272; 5-formyltetrahydrofolate cyclo-ligase activity; Molecular Function	MTHSD_BOVIN Methenyltetrahydrofolate synthetase domain-containing protein OS=Bos taurus GN=MTHFSD PE=2 SV=1	sp|Q2KI24|MTHSD_BOVIN
gonads_contig_459865_N	0.7349	CGI_10027384	GO:0006810; transport; Biological Process	COPZ1_BOVIN Coatomer subunit zeta-1 OS=Bos taurus GN=COPZ1 PE=1 SV=2	sp|Q5R5F2|COPZ1_PONAB
gonads_contig_460608_P	0.7349				sp|Q5TYQ3|SELR1_DANRE
gonads_contig_460725_N	0.7349	CGI_10016758	NA	YK66_SCHPO Putative zinc metalloproteinase C607.06c OS=Schizosaccharomyces pombe GN=SPAC607.06c PE=2 SV=1	sp|Q9US12|YK66_SCHPO
gonads_contig_461325_N	0.7349	CGI_10018696	NA	OSGI2_HUMAN Oxidative stress-induced growth inhibitor 2 OS=Homo sapiens GN=OSGIN2 PE=2 SV=1	sp|Q9Y236|OSGI2_HUMAN
gonads_contig_461921_P	0.7349	CGI_10015778	GO:0005622; intracellular; Cellular Component GO:0008270; zinc ion binding; Molecular Function	ZN425_MACFA Zinc finger protein 425 (Fragment) OS=Macaca fascicularis GN=ZNF425 PE=2 SV=2
gonads_contig_462208_P	0.7349	CGI_10009973	GO:0004672; protein kinase activity; Molecular Function GO:0004674; protein serine/threonine kinase activity; Molecular Function GO:0005524; ATP binding; Molecular Function GO:0006468; protein phosphorylation; Biological Process	NIM1_MOUSE Serine/threonine-protein kinase NIM1 OS=Mus musculus GN=Nim1 PE=2 SV=1	sp|Q8BHI9|NIM1_MOUSE
gonads_contig_462588_P	0.7349	CGI_10018606	GO:0003676; nucleic acid binding; Molecular Function	RBM16_HUMAN Putative RNA-binding protein 16 OS=Homo sapiens GN=RBM16 PE=1 SV=1	sp|Q6DID3|SCAF8_MOUSE
gonads_contig_463186_AS	0.7349	CGI_10010378	GO:0005515; protein binding; Molecular Function	KI67_HUMAN Antigen KI-67 OS=Homo sapiens GN=MKI67 PE=1 SV=2	sp|Q54ME1|GMSA_DICDI
gonads_contig_46467_P	0.7349	CGI_10013878	GO:0005975; carbohydrate metabolic process; Biological Process GO:0016773; phosphotransferase activity, alcohol group as acceptor; Molecular Function	ADPGK_BOVIN ADP-dependent glucokinase OS=Bos taurus GN=ADPGK PE=2 SV=1	sp|Q86S40|ADPGK_CAEEL
gonads_contig_46597_N	0.7349	CGI_10017062	NA	VP13D_HUMAN Vacuolar protein sorting-associated protein 13D OS=Homo sapiens GN=VPS13D PE=1 SV=1	sp|Q5THJ4|VP13D_HUMAN
gonads_contig_466083_P	0.7349	CGI_10007487	GO:0000139; Golgi membrane; Cellular Component GO:0005351; sugar:hydrogen symporter activity; Molecular Function GO:0008643; carbohydrate transport; Biological Process GO:0016021; integral to membrane; Cellular Component	S35A2_BOVIN UDP-galactose translocator OS=Bos taurus GN=SLC35A2 PE=2 SV=1	sp|Q93890|SRF3_CAEEL
gonads_contig_46670_P	0.7349	CGI_10022749	GO:0005515; protein binding; Molecular Function	PTGD2_CHICK Glutathione-requiring prostaglandin D synthase OS=Gallus gallus GN=PTGDS2 PE=2 SV=3	sp|P46436|GST1_ASCSU
gonads_contig_46681_P	0.7349	CGI_10001842	GO:0005515; protein binding; Molecular Function	YR811_MIMIV Putative ariadne-like RING finger protein R811 OS=Acanthamoeba polyphaga mimivirus GN=MIMI_R811 PE=4 SV=1	sp|Q5UQ35|YR811_MIMIV
gonads_contig_471692_P	0.7349	CGI_10015147	GO:0000166; nucleotide binding; Molecular Function GO:0017111; nucleoside-triphosphatase activity; Molecular Function	PIF1_XENLA ATP-dependent DNA helicase PIF1 OS=Xenopus laevis GN=pif1 PE=2 SV=1	sp|Q0R4F1|PIF1_XENLA
gonads_contig_47562_P	0.7349	CGI_10025378	GO:0005515; protein binding; Molecular Function	CNN2_PIG Calponin-2 (Fragment) OS=Sus scrofa GN=CNN2 PE=2 SV=1	sp|P37397|CNN3_RAT
gonads_contig_476301_P	0.7349	CGI_10010779	GO:0003676; nucleic acid binding; Molecular Function GO:0003677; DNA binding; Molecular Function GO:0003700; sequence-specific DNA binding transcription factor activity; Molecular Function GO:0003707; steroid hormone receptor activity; Molecular Function GO:0004386; helicase activity; Molecular Function GO:0004879; ligand-dependent nuclear receptor activity; Molecular Function GO:0004887; thyroid…	DDX51_DANRE ATP-dependent RNA helicase DDX51 OS=Danio rerio GN=ddx51 PE=2 SV=1	sp|Q08893|E75_MANSE
gonads_contig_476497_P	0.7349	CGI_10026818	GO:0005515; protein binding; Molecular Function	TMM8A_MOUSE Transmembrane protein 8A OS=Mus musculus GN=Tmem8a PE=2 SV=1	sp|Q9ESN3|TMM8A_MOUSE
gonads_contig_47732_P	0.7349	CGI_10022246	GO:0005515; protein binding; Molecular Function	SYP2L_MOUSE Synaptopodin 2-like protein OS=Mus musculus GN=Synpo2l PE=2 SV=1	sp|Q1W617|SHRM4_MOUSE
gonads_contig_479145_N	0.7349	CGI_10025187	GO:0000166; nucleotide binding; Molecular Function GO:0016020; membrane; Cellular Component GO:0016192; vesicle-mediated transport; Biological Process	CENPF_HUMAN Centromere protein F OS=Homo sapiens GN=CENPF PE=1 SV=2	sp|Q8C9S4|CJ118_MOUSE
gonads_contig_479325_P	0.7349	CGI_10005693	GO:0005515; protein binding; Molecular Function GO:0006470; protein dephosphorylation; Biological Process GO:0008138; protein tyrosine/serine/threonine phosphatase activity; Molecular Function	TPTE2_HUMAN Phosphatidylinositol-3,4,5-trisphosphate 3-phosphatase TPTE2 OS=Homo sapiens GN=TPTE2 PE=1 SV=2	sp|Q6XPS3|TPTE2_HUMAN
gonads_contig_480252_S	0.7349
gonads_contig_483888_S	0.7349
gonads_contig_487993_P	0.7349	CGI_10014961	GO:0000166; nucleotide binding; Molecular Function GO:0003777; microtubule motor activity; Molecular Function GO:0005524; ATP binding; Molecular Function GO:0007018; microtubule-based movement; Biological Process GO:0016887; ATPase activity; Molecular Function GO:0017111; nucleoside-triphosphatase activity; Molecular Function GO:0030286; dynein complex; Cellular Component	DYH7_HUMAN Dynein heavy chain 7, axonemal OS=Homo sapiens GN=DNAH7 PE=1 SV=1	sp|Q8WXX0|DYH7_HUMAN
gonads_contig_488145_N	0.7349	CGI_10013847	GO:0003777; microtubule motor activity; Molecular Function GO:0005515; protein binding; Molecular Function GO:0005871; kinesin complex; Cellular Component	KLC_LOLPE Kinesin light chain OS=Loligo pealeii PE=2 SV=1	sp|Q05090|KLC_STRPU
gonads_contig_49022_N	0.7349	CGI_10014823	GO:0005328; neurotransmitter:sodium symporter activity; Molecular Function GO:0005887; integral to plasma membrane; Cellular Component GO:0006836; neurotransmitter transport; Biological Process GO:0016020; membrane; Cellular Component	SC6A9_XENLA Sodium- and chloride-dependent glycine transporter 1 OS=Xenopus laevis GN=slc6a9 PE=2 SV=1	sp|P48055|S6A12_RABIT
gonads_contig_49172_P	0.7349	CGI_10021316	GO:0015986; ATP synthesis coupled proton transport; Biological Process GO:0045261; proton-transporting ATP synthase complex, catalytic core F(1); Cellular Component GO:0046933; hydrogen ion transporting ATP synthase activity, rotational mechanism; Molecular Function GO:0046961; proton-transporting ATPase activity, rotational mechanism; Molecular Function	ATPG_DROME ATP synthase subunit gamma, mitochondrial OS=Drosophila melanogaster GN=ATPsyn-gamma PE=2 SV=2	sp|O01666|ATPG_DROME
gonads_contig_49245_P	0.7349	CGI_10017094	GO:0003676; nucleic acid binding; Molecular Function GO:0004672; protein kinase activity; Molecular Function GO:0004674; protein serine/threonine kinase activity; Molecular Function GO:0005515; protein binding; Molecular Function GO:0005524; ATP binding; Molecular Function GO:0006468; protein phosphorylation; Biological Process	PAK6_HUMAN Serine/threonine-protein kinase PAK 6 OS=Homo sapiens GN=PAK6 PE=1 SV=1
gonads_contig_49403_P	0.7349	CGI_10021302	GO:0005515; protein binding; Molecular Function	LAMB1_DROME Laminin subunit beta-1 OS=Drosophila melanogaster GN=LanB1 PE=1 SV=4	sp|P11046|LAMB1_DROME
gonads_contig_49666_AS	0.7349
gonads_contig_497035_N	0.7349	CGI_10020307	GO:0005783; endoplasmic reticulum; Cellular Component GO:0016021; integral to membrane; Cellular Component	SSRD_MOUSE Translocon-associated protein subunit delta OS=Mus musculus GN=Ssr4 PE=2 SV=1
gonads_contig_498014_AS	0.7349
gonads_contig_4986_P	0.7349	CGI_10016816	NA	CARKD_PONAB Carbohydrate kinase domain-containing protein OS=Pongo abelii GN=CARKD PE=2 SV=1	sp|Q5R824|CARKD_PONAB
gonads_contig_502273_P	0.7349	CGI_10023960	GO:0004197; cysteine-type endopeptidase activity; Molecular Function GO:0006508; proteolysis; Biological Process GO:0006915; apoptosis; Biological Process GO:0008234; cysteine-type peptidase activity; Molecular Function	CASP8_HUMAN Caspase-8 OS=Homo sapiens GN=CASP8 PE=1 SV=1	sp|Q14790|CASP8_HUMAN
gonads_contig_502420_S	0.7349
gonads_contig_50344_P	0.7349	CGI_10005814	NA	YPEL5_PONAB Protein yippee-like 5 OS=Pongo abelii GN=YPEL5 PE=2 SV=1	sp|Q5RDN9|YPEL2_PONAB
gonads_contig_503494_AS	0.7349
gonads_contig_50739_P	0.7349	CGI_10027347	GO:0005198; structural molecule activity; Molecular Function GO:0005515; protein binding; Molecular Function GO:0006886; intracellular protein transport; Biological Process GO:0016192; vesicle-mediated transport; Biological Process GO:0030117; membrane coat; Cellular Component GO:0030126; COPI vesicle coat; Cellular Component	COPA_BOVIN Coatomer subunit alpha OS=Bos taurus GN=COPA PE=1 SV=1	sp|Q8CIE6|COPA_MOUSE
gonads_contig_51001_P	0.7349	CGI_10020387	GO:0000036; acyl carrier activity; Molecular Function GO:0003824; catalytic activity; Molecular Function GO:0005488; binding; Molecular Function GO:0008152; metabolic process; Biological Process GO:0008270; zinc ion binding; Molecular Function GO:0009058; biosynthetic process; Biological Process GO:0016491; oxidoreductase activity; Molecular Function GO:0016747; transferase activity, transferring…	FAS_CHICK Fatty acid synthase OS=Gallus gallus GN=FASN PE=1 SV=5	sp|P12276|FAS_CHICK
gonads_contig_51051_AS	0.7349
gonads_contig_51342_S	0.7349
gonads_contig_51683_N	0.7349	CGI_10013637	GO:0005515; protein binding; Molecular Function GO:0007154; cell communication; Biological Process GO:0035091; phosphoinositide binding; Molecular Function	SNX4_BOVIN Sorting nexin-4 OS=Bos taurus GN=SNX4 PE=2 SV=1	sp|A1A4L0|SNX4_BOVIN
gonads_contig_51837_AS	0.7349
gonads_contig_52040_N	0.7349	CGI_10003352	GO:0004197; cysteine-type endopeptidase activity; Molecular Function GO:0006508; proteolysis; Biological Process GO:0006915; apoptosis; Biological Process GO:0008234; cysteine-type peptidase activity; Molecular Function	CASPA_HUMAN Caspase-10 OS=Homo sapiens GN=CASP10 PE=1 SV=3	sp|P55211|CASP9_HUMAN
gonads_contig_52497_S	0.7349	CGI_10010378	GO:0005515; protein binding; Molecular Function	KI67_HUMAN Antigen KI-67 OS=Homo sapiens GN=MKI67 PE=1 SV=2	sp|O01761|UNC89_CAEEL
gonads_contig_53017_P	0.7349	CGI_10006846	GO:0005215; transporter activity; Molecular Function GO:0006810; transport; Biological Process GO:0030288; outer membrane-bounded periplasmic space; Cellular Component	GRIK2_RAT Glutamate receptor, ionotropic kainate 2 OS=Rattus norvegicus GN=Grik2 PE=1 SV=2	sp|P42260|GRIK2_RAT
gonads_contig_53420_P	0.7349	CGI_10023335	GO:0004367; glycerol-3-phosphate dehydrogenase [NAD+] activity; Molecular Function GO:0005737; cytoplasm; Cellular Component GO:0005975; carbohydrate metabolic process; Biological Process GO:0006072; glycerol-3-phosphate metabolic process; Biological Process GO:0009331; glycerol-3-phosphate dehydrogenase complex; Cellular Component GO:0016491; oxidoreductase activity; Molecular Function GO:001661…	GPDA_DROPS Glycerol-3-phosphate dehydrogenase [NAD+], cytoplasmic OS=Drosophila pseudoobscura pseudoobscura GN=Gpdh PE=3 SV=2	sp|O97463|GPDA_DROKA
gonads_contig_53443_P	0.7349				sp|Q5VUE5|CA053_HUMAN
gonads_contig_53696_AS	0.7349
gonads_contig_53737_S	0.7349
gonads_contig_53878_AS	0.7349	CGI_10019167	GO:0000166; nucleotide binding; Molecular Function GO:0004812; aminoacyl-tRNA ligase activity; Molecular Function GO:0004831; tyrosine-tRNA ligase activity; Molecular Function GO:0005524; ATP binding; Molecular Function GO:0005737; cytoplasm; Cellular Component GO:0006412; translation; Biological Process GO:0006418; tRNA aminoacylation for protein translation; Biological Process GO:0006437; tyros…	SYYM_DROME Probable tyrosyl-tRNA synthetase, mitochondrial OS=Drosophila melanogaster GN=CG16912 PE=2 SV=1	sp|Q9W107|SYYM_DROME
gonads_contig_54739_P	0.7349	CGI_10005720	GO:0003676; nucleic acid binding; Molecular Function GO:0005634; nucleus; Cellular Component GO:0006397; mRNA processing; Biological Process	SF3B2_HUMAN Splicing factor 3B subunit 2 OS=Homo sapiens GN=SF3B2 PE=1 SV=1	sp|Q13435|SF3B2_HUMAN
gonads_contig_55338_S	0.7349
gonads_contig_55473_AS	0.7349
gonads_contig_55484_P	0.7349	CGI_10004612	GO:0003700; sequence-specific DNA binding transcription factor activity; Molecular Function GO:0005634; nucleus; Cellular Component GO:0006355; regulation of transcription, DNA-dependent; Biological Process GO:0043565; sequence-specific DNA binding; Molecular Function GO:0046983; protein dimerization activity; Molecular Function	NFIL3_HUMAN Nuclear factor interleukin-3-regulated protein OS=Homo sapiens GN=NFIL3 PE=1 SV=2	sp|Q5FW38|NFIL3_XENTR
gonads_contig_55606_AS	0.7349
gonads_contig_56382_N	0.7349	CGI_10013547	GO:0004672; protein kinase activity; Molecular Function GO:0004674; protein serine/threonine kinase activity; Molecular Function GO:0005086; ARF guanyl-nucleotide exchange factor activity; Molecular Function GO:0005515; protein binding; Molecular Function GO:0005524; ATP binding; Molecular Function GO:0005622; intracellular; Cellular Component GO:0006468; protein phosphorylation; Biological Proce…	GBF1_HUMAN Golgi-specific brefeldin A-resistance guanine nucleotide exchange factor 1 OS=Homo sapiens GN=GBF1 PE=1 SV=2	sp|Q92538|GBF1_HUMAN
gonads_contig_57797_P	0.7349	CGI_10008042	GO:0000166; nucleotide binding; Molecular Function GO:0005524; ATP binding; Molecular Function GO:0016020; membrane; Cellular Component GO:0016887; ATPase activity; Molecular Function GO:0017111; nucleoside-triphosphatase activity; Molecular Function	ABCG2_MACMU ATP-binding cassette sub-family G member 2 OS=Macaca mulatta GN=ABCG2 PE=2 SV=1	sp|Q5MB13|ABCG2_MACMU
gonads_contig_58601_S	0.7349
gonads_contig_59291_N	0.7349	CGI_10001190	NA	D2_DICDI cAMP-regulated D2 protein OS=Dictyostelium discoideum GN=D2 PE=2 SV=3	sp|P18142|D2_DICDI
gonads_contig_59572_P	0.7349	CGI_10018506	NA	FBX41_MOUSE F-box only protein 41 OS=Mus musculus GN=Fbxo41 PE=1 SV=3	sp|Q8TF61|FBX41_HUMAN
gonads_contig_60069_P	0.7349	CGI_10024137	GO:0005515; protein binding; Molecular Function GO:0005622; intracellular; Cellular Component GO:0006464; protein modification process; Biological Process GO:0016881; acid-amino acid ligase activity; Molecular Function	SMUF2_HUMAN E3 ubiquitin-protein ligase SMURF2 OS=Homo sapiens GN=SMURF2 PE=1 SV=1	sp|A9JRZ0|SMUF2_DANRE
gonads_contig_60151_N	0.7349	CGI_10013098	NA	QN1_HUMAN Protein QN1 homolog OS=Homo sapiens GN=KIAA1009 PE=1 SV=2	sp|Q6ZQ06|QN1_MOUSE
gonads_contig_61706_S	0.7349
gonads_contig_61744_P	0.7349	CGI_10019436	GO:0005622; intracellular; Cellular Component GO:0008270; zinc ion binding; Molecular Function	HINFP_BOVIN Histone H4 transcription factor OS=Bos taurus GN=HINFP PE=2 SV=1	sp|Q9BQA5|HINFP_HUMAN
gonads_contig_62384_P	0.7349	CGI_10023760	GO:0005634; nucleus; Cellular Component	CCNA_PATVU G2/mitotic-specific cyclin-A OS=Patella vulgata PE=2 SV=1	sp|P04962|CCNA_SPISO
gonads_contig_62475_N	0.7349	CGI_10012372	GO:0000786; nucleosome; Cellular Component GO:0003677; DNA binding; Molecular Function GO:0005634; nucleus; Cellular Component GO:0006334; nucleosome assembly; Biological Process	H2A_MYTGA Histone H2A OS=Mytilus galloprovincialis PE=3 SV=3	sp|Q6WV88|H2A_MYTGA
gonads_contig_62733_P	0.7349	CGI_10027416	GO:0005515; protein binding; Molecular Function	LIPB1_MOUSE Liprin-beta-1 OS=Mus musculus GN=Ppfibp1 PE=1 SV=3	sp|Q86W92|LIPB1_HUMAN
gonads_contig_62870_N	0.7349	CGI_10011721	GO:0005622; intracellular; Cellular Component GO:0008270; zinc ion binding; Molecular Function	ZNF99_HUMAN Zinc finger protein 99 OS=Homo sapiens GN=ZNF99 PE=2 SV=2	sp|P17012|ZFX_MOUSE
gonads_contig_63130_N	0.7349	CGI_10008949	NA	XKR4_PANTR XK-related protein 4 OS=Pan troglodytes GN=XKR4 PE=2 SV=1	sp|Q49LS8|XKR6_TETNG
gonads_contig_63637_AS	0.7349	CGI_10004772	GO:0005515; protein binding; Molecular Function	SNTG1_HUMAN Gamma-1-syntrophin OS=Homo sapiens GN=SNTG1 PE=1 SV=1	sp|Q9NY99|SNTG2_HUMAN
gonads_contig_63751_P	0.7349	CGI_10020638	GO:0015078; hydrogen ion transmembrane transporter activity; Molecular Function GO:0015986; ATP synthesis coupled proton transport; Biological Process GO:0033177; proton-transporting two-sector ATPase complex, proton-transporting domain; Cellular Component	VPP1_MOUSE V-type proton ATPase 116 kDa subunit a isoform 1 OS=Mus musculus GN=Atp6v0a1 PE=1 SV=2	sp|Q9Z1G4|VPP1_MOUSE
gonads_contig_63969_S	0.7349
gonads_contig_63978_N	0.7349	CGI_10004416	GO:0055085; transmembrane transport; Biological Process	SPX3_BOVIN Sugar phosphate exchanger 3 OS=Bos taurus GN=SLC37A3 PE=2 SV=1	sp|Q5F3N0|SPX3_CHICK
gonads_contig_64099_P	0.7349	CGI_10007866	GO:0005515; protein binding; Molecular Function GO:0005622; intracellular; Cellular Component GO:0008270; zinc ion binding; Molecular Function	NCL1_CAEEL B-box type zinc finger protein ncl-1 OS=Caenorhabditis elegans GN=ncl-1 PE=1 SV=1	sp|P34611|NCL1_CAEEL
gonads_contig_64156_N	0.7349	CGI_10018501	GO:0005515; protein binding; Molecular Function GO:0005622; intracellular; Cellular Component GO:0007165; signal transduction; Biological Process	RTKN_RAT Rhotekin OS=Rattus norvegicus GN=Rtkn PE=2 SV=1	sp|Q8C6B2|RTKN_MOUSE
gonads_contig_64764_N	0.7349	CGI_10011901	NA	NA
gonads_contig_65038_P	0.7349	CGI_10010929	GO:0004672; protein kinase activity; Molecular Function GO:0004674; protein serine/threonine kinase activity; Molecular Function GO:0004871; signal transducer activity; Molecular Function GO:0005524; ATP binding; Molecular Function GO:0006355; regulation of transcription, DNA-dependent; Biological Process GO:0006468; protein phosphorylation; Biological Process GO:0007165; signal transduction; Bio…	PASK_MOUSE PAS domain-containing serine/threonine-protein kinase OS=Mus musculus GN=Pask PE=2 SV=2	sp|Q96RG2|PASK_HUMAN
gonads_contig_65340_P	0.7349	CGI_10018969	GO:0003676; nucleic acid binding; Molecular Function GO:0004386; helicase activity; Molecular Function GO:0005524; ATP binding; Molecular Function GO:0008026; ATP-dependent helicase activity; Molecular Function	DDX42_XENLA ATP-dependent RNA helicase DDX42 OS=Xenopus laevis GN=ddx42 PE=2 SV=1	sp|Q5F485|DDX42_CHICK
gonads_contig_65502_P	0.7349	CGI_10001943	GO:0003677; DNA binding; Molecular Function GO:0003824; catalytic activity; Molecular Function GO:0003887; DNA-directed DNA polymerase activity; Molecular Function GO:0006281; DNA repair; Biological Process GO:0016779; nucleotidyltransferase activity; Molecular Function	DPOLL_RAT DNA polymerase lambda OS=Rattus norvegicus GN=Poll PE=2 SV=1	sp|Q9UGP5|DPOLL_HUMAN
gonads_contig_65809_AS	0.7349
gonads_contig_65986_P	0.7349	CGI_10007933	NA	TM6S2_HUMAN Transmembrane 6 superfamily member 2 OS=Homo sapiens GN=TM6SF2 PE=2 SV=2	sp|Q9BZW5|TM6S1_HUMAN
gonads_contig_66291_P	0.7349	CGI_10004299	GO:0008152; metabolic process; Biological Process GO:0016491; oxidoreductase activity; Molecular Function GO:0055114; oxidation-reduction process; Biological Process	DHRS7_HUMAN Dehydrogenase/reductase SDR family member 7 OS=Homo sapiens GN=DHRS7 PE=1 SV=1	sp|Q9Y394|DHRS7_HUMAN
gonads_contig_66580_P	0.7349	CGI_10010676	GO:0004197; cysteine-type endopeptidase activity; Molecular Function GO:0006508; proteolysis; Biological Process	LGMN_MOUSE Legumain OS=Mus musculus GN=Lgmn PE=1 SV=1	sp|O89017|LGMN_MOUSE
gonads_contig_66700_S	0.7349
gonads_contig_66988_P	0.7349	CGI_10015013	NA	UFM1_RAT Ubiquitin-fold modifier 1 OS=Rattus norvegicus GN=Ufm1 PE=2 SV=1	sp|Q2KJG2|UFM1_BOVIN
gonads_contig_68229_P	0.7349	CGI_10015620	GO:0005515; protein binding; Molecular Function	ANR12_HUMAN Ankyrin repeat domain-containing protein 12 OS=Homo sapiens GN=ANKRD12 PE=1 SV=3	sp|Q6UB98|ANR12_HUMAN
gonads_contig_68985_P	0.7349	CGI_10011205	GO:0005515; protein binding; Molecular Function GO:0016020; membrane; Cellular Component GO:0016021; integral to membrane; Cellular Component	SORL_MOUSE Sortilin-related receptor OS=Mus musculus GN=Sorl1 PE=2 SV=2	sp|Q92673|SORL_HUMAN
[truncated: 8,442 more rows]
