# Supplementary material for: A Microarray-Based Analysis of Gametogenesis in Two Portuguese Populations of the European Clam Ruditapes decussatus
Source: PLoS One. 2014 Mar 18;9(3):e92202. doi: 10.1371/journal.pone.0092202 (PMC3958495; doi:10.1371/journal.pone.0092202)
Supplement: Table S10 — List of significant probes identified by SAM quantitative correlation analysis (FDR = 5%) between microarray data and values of male gonad area of stages II, III and IV after angular transformation in Ruditapes decussatus . (XLSX) [file pone.0092202.s010.xlsx]

## Sheet: Feuil1
Gene ID	q-value(%)	Crassostrea gigas prot	Crassostrea gigas GO	Crassostrea gigas swissprot	Swiss prot
gonads_contig_100_N	0	CGI_10009679	NA	CP080_MOUSE UPF0468 protein C16orf80 homolog OS=Mus musculus GN=Gtl3 PE=2 SV=1	sp|Q9VKV8|U0468_DROME
gonads_contig_10005_N	0	CGI_10018419	GO:0004221; ubiquitin thiolesterase activity; Molecular Function GO:0006511; ubiquitin-dependent protein catabolic process; Biological Process	UBP2_CHICK Ubiquitin carboxyl-terminal hydrolase 2 OS=Gallus gallus GN=USP2 PE=2 SV=1	sp|O57429|UBP2_CHICK
gonads_contig_10010_S	0	CGI_10026340	NA	EST1A_MOUSE Telomerase-binding protein EST1A OS=Mus musculus GN=Smg6 PE=2 SV=1	sp|Q95JQ1|SPT22_MACFA
gonads_contig_10011_P	0	CGI_10015745	GO:0005634; nucleus; Cellular Component	CK001_MACFA UPF0686 protein C11orf1 homolog OS=Macaca fascicularis GN=QtsA-19889 PE=2 SV=1	sp|Q4R5Y0|CK001_MACFA
gonads_contig_10027_P	0	CGI_10023182	NA	HYDIN_HUMAN Hydrocephalus-inducing protein homolog OS=Homo sapiens GN=HYDIN PE=1 SV=2	sp|Q4G0P3|HYDIN_HUMAN
gonads_contig_10031_P	0	CGI_10026289	GO:0004672; protein kinase activity; Molecular Function GO:0004674; protein serine/threonine kinase activity; Molecular Function GO:0005524; ATP binding; Molecular Function GO:0006468; protein phosphorylation; Biological Process	RN5A_MOUSE 2-5A-dependent ribonuclease OS=Mus musculus GN=Rnasel PE=2 SV=2
gonads_contig_100475_P	0	CGI_10010305	GO:0004175; endopeptidase activity; Molecular Function GO:0004298; threonine-type endopeptidase activity; Molecular Function GO:0005839; proteasome core complex; Cellular Component GO:0051603; proteolysis involved in cellular protein catabolic process; Biological Process	PSB6_BOVIN Proteasome subunit beta type-6 OS=Bos taurus GN=PSMB6 PE=1 SV=1	sp|P28073|PSB6_RAT
gonads_contig_10070_P	0	CGI_10006670	GO:0003700; sequence-specific DNA binding transcription factor activity; Molecular Function GO:0005634; nucleus; Cellular Component GO:0006355; regulation of transcription, DNA-dependent; Biological Process GO:0043565; sequence-specific DNA binding; Molecular Function	FOXH1_DANRE Forkhead box protein H1 OS=Danio rerio GN=foxh1 PE=1 SV=1	sp|Q9BZF9|UACA_HUMAN
gonads_contig_10088_P	0	CGI_10013053	GO:0005515; protein binding; Molecular Function	NA
gonads_contig_10104_N	0	CGI_10003521	GO:0005515; protein binding; Molecular Function	FLNC_HUMAN Filamin-C OS=Homo sapiens GN=FLNC PE=1 SV=3	sp|Q8BTM8|FLNA_MOUSE
gonads_contig_101065_P	0				sp|Q5RFJ9|ATIF1_PONAB
gonads_contig_10116_P	0	CGI_10017958	GO:0006801; superoxide metabolic process; Biological Process GO:0046872; metal ion binding; Molecular Function GO:0055114; oxidation-reduction process; Biological Process	SODC_MOUSE Superoxide dismutase [Cu-Zn] OS=Mus musculus GN=Sod1 PE=1 SV=2	sp|Q54G70|SODC5_DICDI
gonads_contig_10132_N	0	CGI_10018169	GO:0004672; protein kinase activity; Molecular Function GO:0004674; protein serine/threonine kinase activity; Molecular Function GO:0005524; ATP binding; Molecular Function GO:0006468; protein phosphorylation; Biological Process	CDK2_CRIGR Cell division protein kinase 2 OS=Cricetulus griseus GN=CDK2 PE=2 SV=1	sp|Q63699|CDK2_RAT
gonads_contig_10143_P	0	CGI_10020127	GO:0003676; nucleic acid binding; Molecular Function GO:0004527; exonuclease activity; Molecular Function GO:0005622; intracellular; Cellular Component	REXO1_MOUSE RNA exonuclease 1 homolog OS=Mus musculus GN=Rexo1 PE=1 SV=1	sp|P32583|SRP40_YEAST
gonads_contig_101433_P	0	CGI_10006312	NA	CC147_HUMAN Coiled-coil domain-containing protein 147 OS=Homo sapiens GN=CCDC147 PE=2 SV=1	sp|Q5T655|CC147_HUMAN
gonads_contig_10156_P	0	CGI_10025609	GO:0005515; protein binding; Molecular Function	ARC1A_BOVIN Actin-related protein 2/3 complex subunit 1A OS=Bos taurus GN=ARPC1A PE=2 SV=1	sp|Q92747|ARC1A_HUMAN
gonads_contig_101677_P	0	CGI_10018930	GO:0003924; GTPase activity; Molecular Function GO:0005198; structural molecule activity; Molecular Function GO:0005525; GTP binding; Molecular Function GO:0005874; microtubule; Cellular Component GO:0007017; microtubule-based process; Biological Process GO:0007018; microtubule-based movement; Biological Process GO:0043234; protein complex; Cellular Component GO:0051258; protein polymerization; B…	TBA3_RAT Tubulin alpha-3 chain OS=Rattus norvegicus GN=Tuba3a PE=2 SV=1	sp|Q06331|TBA_ENTDO
gonads_contig_10172_AS	0
gonads_contig_10172_S	0
gonads_contig_10175_N	0
gonads_contig_10176_P	0	CGI_10009850	0	0
gonads_contig_10179_P	0	CGI_10009067	NA	YR008_HUMAN Uncharacterized protein DKFZp781G0119 OS=Homo sapiens PE=2 SV=2	sp|Q68DL7|CR063_HUMAN
gonads_contig_10190_P	0	CGI_10018530	NA	CCD42_NEMVE Coiled-coil domain-containing protein 42 homolog OS=Nematostella vectensis GN=v1g187067 PE=3 SV=1	sp|A7S8T5|CCD42_NEMVE
gonads_contig_101940_S	0
gonads_contig_10211_N	0	CGI_10011321	GO:0005515; protein binding; Molecular Function	ANR26_HUMAN Ankyrin repeat domain-containing protein 26 OS=Homo sapiens GN=ANKRD26 PE=1 SV=3	sp|Q9UPS8|ANR26_HUMAN
gonads_contig_10224_N	0	CGI_10004544	GO:0005622; intracellular; Cellular Component GO:0008270; zinc ion binding; Molecular Function	ZFAT_MOUSE Zinc finger protein ZFAT OS=Mus musculus GN=Zfat PE=1 SV=2	sp|Q6PG37|ZN790_HUMAN
gonads_contig_10227_AS	0
gonads_contig_102338_P	0	CGI_10009256	GO:0006511; ubiquitin-dependent protein catabolic process; Biological Process GO:0031461; cullin-RING ubiquitin ligase complex; Cellular Component GO:0031625; ubiquitin protein ligase binding; Molecular Function	CUL2_MOUSE Cullin-2 OS=Mus musculus GN=Cul2 PE=1 SV=2	sp|Q9D4H8|CUL2_MOUSE
gonads_contig_102613_S	0
gonads_contig_10269_S	0
gonads_contig_10278_S	0
gonads_contig_102788_P	0	CGI_10002160	GO:0003824; catalytic activity; Molecular Function GO:0008152; metabolic process; Biological Process GO:0016747; transferase activity, transferring acyl groups other than amino-acyl groups; Molecular Function	THIM_BOVIN 3-ketoacyl-CoA thiolase, mitochondrial OS=Bos taurus GN=ACAA2 PE=2 SV=1	sp|Q3T0R7|THIM_BOVIN
gonads_contig_102961_P	0	CGI_10015916	GO:0005509; calcium ion binding; Molecular Function GO:0005783; endoplasmic reticulum; Cellular Component GO:0006457; protein folding; Biological Process GO:0051082; unfolded protein binding; Molecular Function	CALR_RABIT Calreticulin OS=Oryctolagus cuniculus GN=CALR PE=1 SV=1	sp|P18418|CALR_RAT
gonads_contig_103105_P	0	CGI_10019253	GO:0000226; microtubule cytoskeleton organization; Biological Process GO:0005874; microtubule; Cellular Component	TEKT3_HUMAN Tektin-3 OS=Homo sapiens GN=TEKT3 PE=1 SV=1	sp|A6H782|TEKT3_BOVIN
gonads_contig_10314_S	0
gonads_contig_103202_S	0
gonads_contig_10323_S	0
gonads_contig_10332_N	0	CGI_10021367	0	0
gonads_contig_10373_AS	0
gonads_contig_10383_P	0	CGI_10012486	NA	CT152_HUMAN Uncharacterized protein C20orf152 OS=Homo sapiens GN=C20orf152 PE=2 SV=2	sp|Q96M20|CT152_HUMAN
gonads_contig_10390_P	0	CGI_10025401	GO:0005215; transporter activity; Molecular Function GO:0005488; binding; Molecular Function GO:0005743; mitochondrial inner membrane; Cellular Component GO:0006810; transport; Biological Process GO:0016020; membrane; Cellular Component GO:0055085; transmembrane transport; Biological Process	ADT_CHLRE ADP,ATP carrier protein OS=Chlamydomonas reinhardtii GN=ABT PE=2 SV=1	sp|P04709|ADT1_MAIZE
gonads_contig_10412_S	0
gonads_contig_10422_P	0	CGI_10022743	NA	CCR4_PHANO Glucose-repressible alcohol dehydrogenase transcriptional effector OS=Phaeosphaeria nodorum GN=CCR4 PE=3 SV=2	sp|A2Q9L0|CCR4_ASPNC
gonads_contig_104299_P	0	CGI_10021480	GO:0016301; kinase activity; Molecular Function GO:0016772; transferase activity, transferring phosphorus-containing groups; Molecular Function	KARG_LIOJA Arginine kinase OS=Liolophura japonica PE=2 SV=1	sp|P51544|KARG_HALMK
gonads_contig_10435_P	0	CGI_10024540	NA	NA
gonads_contig_10442_S	0
gonads_contig_10448_P	0	CGI_10027876	NA	KY_MOUSE Kyphoscoliosis peptidase OS=Mus musculus GN=Ky PE=1 SV=1	sp|Q8NBH2|KY_HUMAN
gonads_contig_105594_P	0	CGI_10012577	NA	ENKUR_MOUSE Enkurin OS=Mus musculus GN=Enkur PE=1 SV=1	sp|Q8TC29|ENKUR_HUMAN
gonads_contig_105701_P	0	CGI_10019752	GO:0003924; GTPase activity; Molecular Function GO:0005198; structural molecule activity; Molecular Function GO:0005525; GTP binding; Molecular Function GO:0005874; microtubule; Cellular Component GO:0007017; microtubule-based process; Biological Process GO:0007018; microtubule-based movement; Biological Process GO:0043234; protein complex; Cellular Component GO:0051258; protein polymerization; B…	TBB_PARLI Tubulin beta chain OS=Paracentrotus lividus PE=2 SV=1	sp|P85108|TBB2A_RAT
gonads_contig_105720_S	0
gonads_contig_105772_P	0	CGI_10024274	GO:0003755; peptidyl-prolyl cis-trans isomerase activity; Molecular Function GO:0006457; protein folding; Biological Process	PPIB_CHICK Peptidyl-prolyl cis-trans isomerase B OS=Gallus gallus GN=PPIB PE=2 SV=1	sp|P24367|PPIB_CHICK
gonads_contig_105884_S	0
gonads_contig_10591_N	0	CGI_10009032	GO:0005216; ion channel activity; Molecular Function GO:0005249; voltage-gated potassium channel activity; Molecular Function GO:0005515; protein binding; Molecular Function GO:0006811; ion transport; Biological Process GO:0006813; potassium ion transport; Biological Process GO:0008076; voltage-gated potassium channel complex; Cellular Component GO:0016020; membrane; Cellular Component GO:0055085…	KCNAW_DROME Potassium voltage-gated channel protein Shaw OS=Drosophila melanogaster GN=Shaw PE=2 SV=1	sp|P17972|KCNAW_DROME
gonads_contig_106016_P	0	CGI_10020746	GO:0009987; cellular process; Biological Process	PA2G4_MOUSE Proliferation-associated protein 2G4 OS=Mus musculus GN=Pa2g4 PE=1 SV=3	sp|P50580|PA2G4_MOUSE
gonads_contig_106312_P	0	CGI_10023288	GO:0020037; heme binding; Molecular Function	CB5D1_DANRE Cytochrome b5 domain-containing protein 1 OS=Danio rerio GN=cyb5d1 PE=2 SV=1	sp|Q567I9|CB5D1_DANRE
gonads_contig_106767_P	0				sp|Q4V8V1|BM1LA_DANRE
gonads_contig_10707_P	0	CGI_10009721	GO:0004672; protein kinase activity; Molecular Function GO:0004674; protein serine/threonine kinase activity; Molecular Function GO:0005524; ATP binding; Molecular Function GO:0006468; protein phosphorylation; Biological Process	SRPK1_HUMAN Serine/threonine-protein kinase SRPK1 OS=Homo sapiens GN=SRPK1 PE=1 SV=2	sp|P78362|SRPK2_HUMAN
gonads_contig_10711_S	0
gonads_contig_10739_P	0	CGI_10021467	NA	CI116_SALSA UPF0691 protein C9orf116 homolog OS=Salmo salar PE=2 SV=1	sp|B5X5D0|CI116_SALSA
gonads_contig_10760_AS	0
gonads_contig_10763_P	0	CGI_10015124	GO:0003676; nucleic acid binding; Molecular Function	IF4B_MOUSE Eukaryotic translation initiation factor 4B OS=Mus musculus GN=Eif4b PE=1 SV=1
gonads_contig_107678_P	0	CGI_10019752	GO:0003924; GTPase activity; Molecular Function GO:0005198; structural molecule activity; Molecular Function GO:0005525; GTP binding; Molecular Function GO:0005874; microtubule; Cellular Component GO:0007017; microtubule-based process; Biological Process GO:0007018; microtubule-based movement; Biological Process GO:0043234; protein complex; Cellular Component GO:0051258; protein polymerization; B…	TBB_PARLI Tubulin beta chain OS=Paracentrotus lividus PE=2 SV=1	sp|O17449|TBB1_MANSE
gonads_contig_10769_N	0	CGI_10004839	GO:0006836; neurotransmitter transport; Biological Process GO:0019905; syntaxin binding; Molecular Function	CPLX_LOLPE Complexin OS=Loligo pealeii GN=cpx PE=1 SV=1
gonads_contig_107705_AS	0
gonads_contig_107928_S	0
gonads_contig_108575_P	0	CGI_10023719	GO:0008537; proteasome activator complex; Cellular Component	PSME3_CHICK Proteasome activator complex subunit 3 OS=Gallus gallus GN=PSME3 PE=1 SV=1
gonads_contig_10862_P	0	CGI_10017640	GO:0009055; electron carrier activity; Molecular Function GO:0015035; protein disulfide oxidoreductase activity; Molecular Function GO:0045454; cell redox homeostasis; Biological Process	SH3BG_MOUSE SH3 domain-binding glutamic acid-rich protein OS=Mus musculus GN=Sh3bgr PE=2 SV=1	sp|Q5RFN7|SH3L1_PONAB
gonads_contig_109257_S	0
gonads_contig_109572_P	0	CGI_10005085	0	0
gonads_contig_109743_P	0				sp|A4II71|BRM1L_XENTR
gonads_contig_11018_S	0
gonads_contig_11022_N	0	CGI_10017262	GO:0006629; lipid metabolic process; Biological Process GO:0016491; oxidoreductase activity; Molecular Function GO:0055114; oxidation-reduction process; Biological Process	FADS2_MOUSE Fatty acid desaturase 2 OS=Mus musculus GN=Fads2 PE=2 SV=1	sp|O60427|FADS1_HUMAN
gonads_contig_111021_P	0	CGI_10024999	GO:0003924; GTPase activity; Molecular Function GO:0005198; structural molecule activity; Molecular Function GO:0005525; GTP binding; Molecular Function GO:0005874; microtubule; Cellular Component GO:0007017; microtubule-based process; Biological Process GO:0007018; microtubule-based movement; Biological Process GO:0043234; protein complex; Cellular Component GO:0051258; protein polymerization; B…	TBA1C_MOUSE Tubulin alpha-1C chain OS=Mus musculus GN=Tuba1c PE=1 SV=1	sp|Q2HJ86|TBA1D_BOVIN
gonads_contig_11112_P	0	CGI_10007737	NA	NIP30_MOUSE NEFA-interacting nuclear protein NIP30 OS=Mus musculus GN=Nip30 PE=2 SV=1	sp|Q9GZU8|F192A_HUMAN
gonads_contig_111230_P	0	CGI_10006510	NA	SPAT4_PANTR Spermatogenesis-associated protein 4 OS=Pan troglodytes GN=SPATA4 PE=2 SV=1	sp|Q8K3V1|SPAT4_MOUSE
gonads_contig_11145_S	0
gonads_contig_111631_P	0	CGI_10013802	0	0
gonads_contig_112087_P	0	CGI_10016530	GO:0004645; phosphorylase activity; Molecular Function GO:0005975; carbohydrate metabolic process; Biological Process	PYGM_MOUSE Glycogen phosphorylase, muscle form OS=Mus musculus GN=Pygm PE=1 SV=3	sp|Q9XTL9|PYG_DROME
gonads_contig_11221_P	0	CGI_10003195	GO:0005509; calcium ion binding; Molecular Function GO:0005515; protein binding; Molecular Function	CO6A3_CHICK Collagen alpha-3(VI) chain OS=Gallus gallus GN=COL6A3 PE=2 SV=2	sp|Q8K135|K319L_MOUSE
gonads_contig_11277_N	0	CGI_10024263	NA	MGST3_BOVIN Microsomal glutathione S-transferase 3 OS=Bos taurus GN=MGST3 PE=2 SV=1	sp|Q9CPU4|MGST3_MOUSE
gonads_contig_113066_AS	0
gonads_contig_11310_P	0	CGI_10027979	GO:0004888; transmembrane receptor activity; Molecular Function GO:0005515; protein binding; Molecular Function GO:0007165; signal transduction; Biological Process GO:0008270; zinc ion binding; Molecular Function GO:0031224; intrinsic to membrane; Cellular Component GO:0045087; innate immune response; Biological Process	TRAF6_MOUSE TNF receptor-associated factor 6 OS=Mus musculus GN=Traf6 PE=1 SV=1	sp|Q54C11|Y3202_DICDI
gonads_contig_113731_AS	0
gonads_contig_113731_S	0
gonads_contig_114051_P	0	CGI_10010586	NA	PACRG_MOUSE Parkin coregulated gene protein homolog OS=Mus musculus GN=Pacrg PE=2 SV=1	sp|Q96M98|PACRG_HUMAN
gonads_contig_114448_S	0
gonads_contig_114493_N	0	CGI_10006939	GO:0000166; nucleotide binding; Molecular Function GO:0005524; ATP binding; Molecular Function GO:0017111; nucleoside-triphosphatase activity; Molecular Function	PRS10_SPETR 26S protease regulatory subunit S10B OS=Spermophilus tridecemlineatus GN=PSMC6 PE=2 SV=1	sp|P62335|PRS10_SPETR
gonads_contig_114509_P	0	CGI_10020746	GO:0009987; cellular process; Biological Process	PA2G4_MOUSE Proliferation-associated protein 2G4 OS=Mus musculus GN=Pa2g4 PE=1 SV=3	sp|Q9UQ80|PA2G4_HUMAN
gonads_contig_114650_S	0
gonads_contig_114764_P	0	CGI_10025994	NA	GAS8_HUMAN Growth arrest-specific protein 8 OS=Homo sapiens GN=GAS8 PE=1 SV=1	sp|O95995|GAS8_HUMAN
gonads_contig_115480_P	0	CGI_10013170	GO:0005515; protein binding; Molecular Function	BRDT_MOUSE Bromodomain testis-specific protein OS=Mus musculus GN=Brdt PE=1 SV=2	sp|Q6MGA9|BRD2_RAT
gonads_contig_115661_S	0
gonads_contig_115860_P	0	CGI_10023719	GO:0008537; proteasome activator complex; Cellular Component	PSME3_CHICK Proteasome activator complex subunit 3 OS=Gallus gallus GN=PSME3 PE=1 SV=1	sp|Q5RFD3|PSME3_PONAB
gonads_contig_116442_P	0	CGI_10009785	GO:0000015; phosphopyruvate hydratase complex; Cellular Component GO:0000287; magnesium ion binding; Molecular Function GO:0004634; phosphopyruvate hydratase activity; Molecular Function GO:0006096; glycolysis; Biological Process	ENOLL_XENTR Enolase-like protein C10orf134 homolog OS=Xenopus tropicalis PE=2 SV=1	sp|A4YHC1|ENO_METS5
gonads_contig_116444_P	0	CGI_10012093	NA	RIBC2_HUMAN RIB43A-like with coiled-coils protein 2 OS=Homo sapiens GN=RIBC2 PE=2 SV=1
gonads_contig_11645_N	0	CGI_10009041	GO:0005622; intracellular; Cellular Component GO:0006464; protein modification process; Biological Process GO:0016881; acid-amino acid ligase activity; Molecular Function	K0614_HUMAN Probable E3 ubiquitin-protein ligase KIAA0614 OS=Homo sapiens GN=KIAA0614 PE=2 SV=4	sp|Q9Y4D8|K0614_HUMAN
gonads_contig_116461_N	0	CGI_10000487	GO:0003723; RNA binding; Molecular Function GO:0003743; translation initiation factor activity; Molecular Function GO:0005737; cytoplasm; Cellular Component GO:0006413; translational initiation; Biological Process	IF4E_XENLA Eukaryotic translation initiation factor 4E OS=Xenopus laevis GN=eif4e PE=1 SV=1	sp|O77210|IF4E_APLCA
gonads_contig_116520_P	0	CGI_10018876	NA	ACT_PLAMG Actin, adductor muscle OS=Placopecten magellanicus PE=2 SV=1	sp|P02576|ACTA_PHYPO
gonads_contig_116586_P	0	CGI_10025388	GO:0009059; macromolecule biosynthetic process; Biological Process GO:0010508; positive regulation of autophagy; Biological Process GO:0030176; integral to endoplasmic reticulum membrane; Cellular Component	K0831_HUMAN Uncharacterized protein KIAA0831 OS=Homo sapiens GN=KIAA0831 PE=1 SV=1	sp|Q6ZNE5|BAKOR_HUMAN
gonads_contig_116636_AS	0
gonads_contig_116636_S	0
gonads_contig_116666_P	0	CGI_10000402	GO:0000786; nucleosome; Cellular Component GO:0003677; DNA binding; Molecular Function GO:0005634; nucleus; Cellular Component GO:0006334; nucleosome assembly; Biological Process	H1D_STRPU Histone H1-delta OS=Strongylocentrotus purpuratus PE=3 SV=1	sp|P07796|H1G_STRPU
gonads_contig_116769_P	0	CGI_10011782	GO:0004672; protein kinase activity; Molecular Function GO:0004674; protein serine/threonine kinase activity; Molecular Function GO:0004707; MAP kinase activity; Molecular Function GO:0005524; ATP binding; Molecular Function GO:0006468; protein phosphorylation; Biological Process	MK01_XENLA Mitogen-activated protein kinase 1 OS=Xenopus laevis GN=mapk1 PE=1 SV=3	sp|Q6CJA8|HOG1_KLULA
gonads_contig_116785_P	0	CGI_10014070	GO:0008152; metabolic process; Biological Process GO:0016616; oxidoreductase activity, acting on the CH-OH group of donors, NAD or NADP as acceptor; Molecular Function GO:0048037; cofactor binding; Molecular Function GO:0051287; NAD or NADH binding; Molecular Function	GRHPR_HUMAN Glyoxylate reductase/hydroxypyruvate reductase OS=Homo sapiens GN=GRHPR PE=1 SV=1	sp|Q9UBQ7|GRHPR_HUMAN
gonads_contig_117737_S	0
gonads_contig_11852_S	0
gonads_contig_118719_P	0	CGI_10005672	NA	ACL6A_MOUSE Actin-like protein 6A OS=Mus musculus GN=Actl6a PE=2 SV=2	sp|P86173|ACL6B_RAT
gonads_contig_11873_P	0	CGI_10004610	NA	CENPC_HUMAN Centromere protein C 1 OS=Homo sapiens GN=CENPC1 PE=1 SV=1	sp|Q03188|CENPC_HUMAN
gonads_contig_11890_N	0	CGI_10013081	GO:0005515; protein binding; Molecular Function	PKHA5_HUMAN Pleckstrin homology domain-containing family A member 5 OS=Homo sapiens GN=PLEKHA5 PE=1 SV=1	sp|B6RSP1|PKHA7_DANRE
gonads_contig_11937_P	0	CGI_10017715	GO:0005515; protein binding; Molecular Function	WDR88_HUMAN WD repeat-containing protein 88 OS=Homo sapiens GN=WDR88 PE=2 SV=1	sp|Q6ZMY6|WDR88_HUMAN
gonads_contig_119379_P	0	CGI_10017200	GO:0003700; sequence-specific DNA binding transcription factor activity; Molecular Function GO:0004871; signal transducer activity; Molecular Function GO:0005515; protein binding; Molecular Function GO:0005634; nucleus; Cellular Component GO:0006355; regulation of transcription, DNA-dependent; Biological Process GO:0007165; signal transduction; Biological Process GO:0030528; transcription regulat…	ARNT_DROME Aryl hydrocarbon receptor nuclear translocator homolog OS=Drosophila melanogaster GN=tgo PE=1 SV=2
gonads_contig_119427_AS	0
gonads_contig_12016_N	0	CGI_10014559	NA	AKA14_RAT A-kinase anchor protein 14 OS=Rattus norvegicus GN=Akap14 PE=2 SV=1	sp|O35817|AKA14_RAT
gonads_contig_120201_S	0
gonads_contig_12035_P	0	CGI_10004331	GO:0016021; integral to membrane; Cellular Component	DCST2_HUMAN DC-STAMP domain-containing protein 2 OS=Homo sapiens GN=DCST2 PE=2 SV=2	sp|Q5T1A1|DCST2_HUMAN
gonads_contig_12039_N	0	CGI_10003628	GO:0003779; actin binding; Molecular Function	SEVE_ECHGR Severin OS=Echinococcus granulosus GN=AG8 PE=2 SV=3	sp|Q7JQD3|GELS1_LUMTE
gonads_contig_12130_N	0	CGI_10023242	GO:0005515; protein binding; Molecular Function	MIIP_HUMAN Migration and invasion-inhibitory protein OS=Homo sapiens GN=MIIP PE=1 SV=2	sp|A2A7Y5|MIIP_MOUSE
gonads_contig_121436_P	0	CGI_10024999	GO:0003924; GTPase activity; Molecular Function GO:0005198; structural molecule activity; Molecular Function GO:0005525; GTP binding; Molecular Function GO:0005874; microtubule; Cellular Component GO:0007017; microtubule-based process; Biological Process GO:0007018; microtubule-based movement; Biological Process GO:0043234; protein complex; Cellular Component GO:0051258; protein polymerization; B…	TBA1C_MOUSE Tubulin alpha-1C chain OS=Mus musculus GN=Tuba1c PE=1 SV=1	sp|Q6AY56|TBA8_RAT
gonads_contig_121599_N	0	CGI_10022729	NA	ACT2_ONCVO Actin-2 OS=Onchocerca volvulus GN=act-2b PE=3 SV=1	sp|P84185|ACT5C_ANOGA
gonads_contig_12161_N	0	CGI_10013394	GO:0005515; protein binding; Molecular Function	WDR93_HUMAN WD repeat-containing protein 93 OS=Homo sapiens GN=WDR93 PE=2 SV=1	sp|Q6P2C0|WDR93_HUMAN
gonads_contig_121626_P	0	CGI_10008478	GO:0003824; catalytic activity; Molecular Function	PPM1D_HUMAN Protein phosphatase 1D OS=Homo sapiens GN=PPM1D PE=1 SV=1	sp|Q9QZ67|PPM1D_MOUSE
gonads_contig_1219_N	0	CGI_10012574	GO:0005506; iron ion binding; Molecular Function GO:0009055; electron carrier activity; Molecular Function GO:0020037; heme binding; Molecular Function	CYC_PECGU Cytochrome c OS=Pectinaria gouldii PE=3 SV=1	sp|P00022|CYC_CHESE
gonads_contig_122010_P	0	CGI_10006977	GO:0006457; protein folding; Biological Process GO:0031072; heat shock protein binding; Molecular Function GO:0051082; unfolded protein binding; Molecular Function	DJB13_MOUSE DnaJ homolog subfamily B member 13 OS=Mus musculus GN=Dnajb13 PE=2 SV=1	sp|P59910|DJB13_HUMAN
gonads_contig_122354_P	0	CGI_10012372	GO:0000786; nucleosome; Cellular Component GO:0003677; DNA binding; Molecular Function GO:0005634; nucleus; Cellular Component GO:0006334; nucleosome assembly; Biological Process	H2A_MYTGA Histone H2A OS=Mytilus galloprovincialis PE=3 SV=3	sp|P08991|H2AV_STRPU
gonads_contig_122431_P	0	CGI_10025690	GO:0005515; protein binding; Molecular Function	LRC23_MOUSE Leucine-rich repeat-containing protein 23 OS=Mus musculus GN=Lrrc23 PE=2 SV=1	sp|Q53EV4|LRC23_HUMAN
gonads_contig_122433_AS	0
gonads_contig_122938_P	0	CGI_10016417	GO:0003824; catalytic activity; Molecular Function GO:0008152; metabolic process; Biological Process	SUCB1_MOUSE Succinyl-CoA ligase [ADP-forming] subunit beta, mitochondrial OS=Mus musculus GN=Sucla2 PE=1 SV=2	sp|Q148D5|SUCB1_BOVIN
gonads_contig_123074_P	0	CGI_10026837	GO:0000785; chromatin; Cellular Component GO:0003682; chromatin binding; Molecular Function GO:0005634; nucleus; Cellular Component GO:0006333; chromatin assembly or disassembly; Biological Process	MO4L1_MOUSE Mortality factor 4-like protein 1 OS=Mus musculus GN=Morf4l1 PE=2 SV=2	sp|Q9Y0I1|EAF3_DROME
gonads_contig_123342_P	0	CGI_10006712	NA	F166B_XENTR UPF0605 protein FAM166B OS=Xenopus tropicalis GN=fam166b PE=2 SV=1
gonads_contig_123395_P	0	CGI_10026254	GO:0000226; microtubule cytoskeleton organization; Biological Process GO:0005874; microtubule; Cellular Component	TEKT4_XENLA Tektin-4 OS=Xenopus laevis GN=tekt4 PE=2 SV=1	sp|Q6AXV2|TEKT4_RAT
gonads_contig_123671_P	0	CGI_10012574	GO:0005506; iron ion binding; Molecular Function GO:0009055; electron carrier activity; Molecular Function GO:0020037; heme binding; Molecular Function	CYC_PECGU Cytochrome c OS=Pectinaria gouldii PE=3 SV=1	sp|P04657|CYC1_DROME
gonads_contig_12376_P	0	CGI_10024079	GO:0005515; protein binding; Molecular Function	OSB11_HUMAN Oxysterol-binding protein-related protein 11 OS=Homo sapiens GN=OSBPL11 PE=1 SV=2	sp|Q9BXB4|OSB11_HUMAN
gonads_contig_124274_P	0	CGI_10028058	GO:0004672; protein kinase activity; Molecular Function GO:0004674; protein serine/threonine kinase activity; Molecular Function GO:0005524; ATP binding; Molecular Function GO:0006468; protein phosphorylation; Biological Process	PCTK1_HUMAN Serine/threonine-protein kinase PCTAIRE-1 OS=Homo sapiens GN=PCTK1 PE=1 SV=1	sp|Q9Y291|RT33_HUMAN
gonads_contig_124858_P	0	CGI_10010873	NA	IFEA_HELAS Non-neuronal cytoplasmic intermediate filament protein OS=Helix aspersa PE=3 SV=2	sp|P08928|LAM0_DROME
gonads_contig_125483_P	0	CGI_10022730	NA	ACT_CRAGI Actin OS=Crassostrea gigas PE=2 SV=1	sp|P18499|ACTF_STRPU
gonads_contig_12581_P	0	CGI_10016161	GO:0005622; intracellular; Cellular Component GO:0008270; zinc ion binding; Molecular Function	ZN227_BOVIN Zinc finger protein 227 OS=Bos taurus GN=ZNF227 PE=2 SV=1	sp|Q03923|ZNF85_HUMAN
gonads_contig_126379_P	0	CGI_10020334	GO:0005515; protein binding; Molecular Function	IF140_HUMAN Intraflagellar transport protein 140 homolog OS=Homo sapiens GN=IFT140 PE=2 SV=1	sp|Q96RY7|IF140_HUMAN
gonads_contig_126429_P	0	CGI_10027515	NA	GBRL2_RAT Gamma-aminobutyric acid receptor-associated protein-like 2 OS=Rattus norvegicus GN=Gabarapl2 PE=2 SV=1	sp|P60522|GBRL2_RAT
gonads_contig_12779_N	0	CGI_10020709	GO:0005515; protein binding; Molecular Function GO:0005524; ATP binding; Molecular Function	IQCA1_HUMAN IQ and AAA domain-containing protein 1 OS=Homo sapiens GN=IQCA1 PE=2 SV=1	sp|Q86XH1|IQCA1_HUMAN
gonads_contig_127822_P	0	CGI_10021159	GO:0004550; nucleoside diphosphate kinase activity; Molecular Function GO:0005524; ATP binding; Molecular Function GO:0006183; GTP biosynthetic process; Biological Process GO:0006228; UTP biosynthetic process; Biological Process GO:0006241; CTP biosynthetic process; Biological Process	NDKB_MOUSE Nucleoside diphosphate kinase B OS=Mus musculus GN=Nme2 PE=1 SV=1	sp|Q3T0Q4|NDKB_BOVIN
gonads_contig_128084_P	0	CGI_10010586	NA	PACRG_MOUSE Parkin coregulated gene protein homolog OS=Mus musculus GN=Pacrg PE=2 SV=1	sp|Q9DAK2|PACRG_MOUSE
gonads_contig_128676_AS	0
gonads_contig_128738_AS	0
gonads_contig_128980_AS	0
gonads_contig_129338_P	0	CGI_10025949	NA	SPAT6_RAT Spermatogenesis-associated protein 6 OS=Rattus norvegicus GN=Spata6 PE=2 SV=2	sp|Q6AYJ3|CI068_RAT
gonads_contig_129415_AS	0
gonads_contig_129415_S	0
gonads_contig_12953_P	0	CGI_10025416	GO:0003950; NAD+ ADP-ribosyltransferase activity; Molecular Function GO:0008080; N-acetyltransferase activity; Molecular Function GO:0008152; metabolic process; Biological Process	NA
gonads_contig_129778_P	0	CGI_10009060	NA	CAH2_TRIHK Carbonic anhydrase 2 OS=Tribolodon hakonensis GN=ca2 PE=2 SV=3	sp|Q8UWA5|CAH2_TRIHK
gonads_contig_13033_P	0
gonads_contig_130389_S	0
gonads_contig_13110_S	0
gonads_contig_131131_N	0	CGI_10025691	GO:0005488; binding; Molecular Function	NCAN_PANTR Neurocan core protein OS=Pan troglodytes GN=NCAN PE=2 SV=1
gonads_contig_131250_AS	0
gonads_contig_131250_S	0
gonads_contig_131602_N	0	CGI_10022093	GO:0000166; nucleotide binding; Molecular Function GO:0003774; motor activity; Molecular Function GO:0005515; protein binding; Molecular Function GO:0005524; ATP binding; Molecular Function GO:0016459; myosin complex; Cellular Component GO:0051015; actin filament binding; Molecular Function	MYS_AEQIR Myosin heavy chain, striated muscle OS=Aequipecten irradians PE=1 SV=1	sp|Q59037|SMC_METJA
gonads_contig_131687_P	0	CGI_10027745	GO:0003777; microtubule motor activity; Molecular Function GO:0007018; microtubule-based movement; Biological Process GO:0030286; dynein complex; Cellular Component	DYH8_HUMAN Dynein heavy chain 8, axonemal OS=Homo sapiens GN=DNAH8 PE=1 SV=2	sp|Q96JB1|DYH8_HUMAN
gonads_contig_131897_S	0
gonads_contig_13197_AS	0
gonads_contig_132392_S	0
gonads_contig_132517_N	0
gonads_contig_133006_P	0	CGI_10025660	GO:0005509; calcium ion binding; Molecular Function GO:0005515; protein binding; Molecular Function GO:0007155; cell adhesion; Biological Process GO:0031012; extracellular matrix; Cellular Component	PGBM_HUMAN Basement membrane-specific heparan sulfate proteoglycan core protein OS=Homo sapiens GN=HSPG2 PE=1 SV=3	sp|Q06561|UNC52_CAEEL
gonads_contig_133482_P	0	CGI_10006423	GO:0005515; protein binding; Molecular Function	ANR60_HUMAN Ankyrin repeat domain-containing protein 60 OS=Homo sapiens GN=ANKRD60 PE=2 SV=3
gonads_contig_133864_AS	0
gonads_contig_133864_S	0
gonads_contig_13399_P	0	CGI_10021763	GO:0005515; protein binding; Molecular Function	WDR13_MOUSE WD repeat-containing protein 13 OS=Mus musculus GN=Wdr13 PE=1 SV=1	sp|Q5RF24|WDR13_PONAB
gonads_contig_134053_N	0	CGI_10015552	GO:0005488; binding; Molecular Function GO:0005515; protein binding; Molecular Function	ARMC3_HUMAN Armadillo repeat-containing protein 3 OS=Homo sapiens GN=ARMC3 PE=2 SV=2	sp|A2AU72|ARMC3_MOUSE
gonads_contig_134744_N	0	CGI_10018338	GO:0004550; nucleoside diphosphate kinase activity; Molecular Function GO:0005524; ATP binding; Molecular Function GO:0006183; GTP biosynthetic process; Biological Process GO:0006228; UTP biosynthetic process; Biological Process GO:0006241; CTP biosynthetic process; Biological Process	NDK7_HUMAN Nucleoside diphosphate kinase 7 OS=Homo sapiens GN=NME7 PE=1 SV=1	sp|Q9Y5B8|NDK7_HUMAN
gonads_contig_135052_AS	0
gonads_contig_135052_S	0
gonads_contig_135171_S	0
gonads_contig_13594_P	0	CGI_10015644	NA	RSPH9_DANRE Radial spoke head protein 9 homolog OS=Danio rerio GN=rsph9 PE=2 SV=1	sp|Q2KIU7|RSPH9_BOVIN
gonads_contig_136204_AS	0
gonads_contig_136204_S	0
gonads_contig_136768_S	0
gonads_contig_136965_AS	0
gonads_contig_136965_S	0
gonads_contig_137037_P	0	CGI_10026891	GO:0005515; protein binding; Molecular Function	LRIQ3_HUMAN Leucine-rich repeat and IQ domain-containing protein 3 OS=Homo sapiens GN=LRRIQ3 PE=2 SV=1	sp|Q14DL3|LRIQ3_MOUSE
gonads_contig_13720_P	0	CGI_10002180	GO:0007165; signal transduction; Biological Process GO:0008603; cAMP-dependent protein kinase regulator activity; Molecular Function	YG038_MOUSE EF-hand domain-containing protein LOC100130771 homolog OS=Mus musculus PE=2 SV=1	sp|Q9D581|EFC10_MOUSE
gonads_contig_137378_P	0	CGI_10026851	NA	YSNK_CAEEL UPF0392 protein F13G3.3 OS=Caenorhabditis elegans GN=F13G3.3 PE=2 SV=2
gonads_contig_137854_AS	0
gonads_contig_13787_AS	0
gonads_contig_13787_S	0
gonads_contig_139221_P	0	CGI_10019526	GO:0005515; protein binding; Molecular Function	WDR66_HUMAN WD repeat-containing protein 66 OS=Homo sapiens GN=WDR66 PE=1 SV=1	sp|Q8TBY9|WDR66_HUMAN
gonads_contig_139364_P	0	CGI_10008741	GO:0016787; hydrolase activity; Molecular Function	PP1B_XENTR Serine/threonine-protein phosphatase PP1-beta catalytic subunit OS=Xenopus tropicalis GN=ppp1cb PE=2 SV=1	sp|P23880|PP12_SCHPO
gonads_contig_139470_S	0
gonads_contig_139475_S	0
gonads_contig_139569_AS	0
gonads_contig_139820_N	0	CGI_10021903	GO:0003824; catalytic activity; Molecular Function GO:0004114; 3',5'-cyclic-nucleotide phosphodiesterase activity; Molecular Function GO:0007165; signal transduction; Biological Process GO:0008081; phosphoric diester hydrolase activity; Molecular Function	PDE1C_MOUSE Calcium/calmodulin-dependent 3',5'-cyclic nucleotide phosphodiesterase 1C OS=Mus musculus GN=Pde1c PE=2 SV=2	sp|Q61481|PDE1A_MOUSE
gonads_contig_14004_P	0	CGI_10007090	NA	CJ092_HUMAN Uncharacterized protein C10orf92 OS=Homo sapiens GN=C10orf92 PE=2 SV=2	sp|Q8IYW2|CJ092_HUMAN
gonads_contig_14031_P	0	CGI_10021567	GO:0003700; sequence-specific DNA binding transcription factor activity; Molecular Function GO:0005515; protein binding; Molecular Function GO:0005634; nucleus; Cellular Component GO:0006355; regulation of transcription, DNA-dependent; Biological Process GO:0045449; regulation of transcription; Biological Process	DORS_DROME Embryonic polarity protein dorsal OS=Drosophila melanogaster GN=dl PE=1 SV=2	sp|P15330|DORS_DROME
gonads_contig_140596_S	0
gonads_contig_140629_P	0	CGI_10010532	GO:0008483; transaminase activity; Molecular Function GO:0030170; pyridoxal phosphate binding; Molecular Function	AT2L1_HUMAN Alanine--glyoxylate aminotransferase 2-like 1 OS=Homo sapiens GN=AGXT2L1 PE=2 SV=1	sp|Q7SY54|AT2L1_DANRE
gonads_contig_14129_AS	0
gonads_contig_14171_S	0	CGI_10019884	0	0
gonads_contig_142483_N	0	CGI_10024797	GO:0005515; protein binding; Molecular Function	CN174_HUMAN SAM domain-containing protein C14orf174 OS=Homo sapiens GN=C14orf174 PE=2 SV=1
gonads_contig_142684_AS	0
gonads_contig_142684_S	0
gonads_contig_14307_N	0	CGI_10010759	GO:0000166; nucleotide binding; Molecular Function GO:0003924; GTPase activity; Molecular Function GO:0005525; GTP binding; Molecular Function GO:0017111; nucleoside-triphosphatase activity; Molecular Function	SLIP_HUMAN GTPase SLIP-GC OS=Homo sapiens GN=C8orf80 PE=1 SV=2	sp|Q9W596|FUTSC_DROME
gonads_contig_143385_AS	0
gonads_contig_143422_N	0	CGI_10004635	GO:0004222; metalloendopeptidase activity; Molecular Function GO:0005515; protein binding; Molecular Function GO:0006508; proteolysis; Biological Process GO:0008237; metallopeptidase activity; Molecular Function GO:0008270; zinc ion binding; Molecular Function	MYBPP_MOUSE MYCBP-associated protein OS=Mus musculus GN=Mycbpap PE=2 SV=1	sp|Q8TBZ2|MYBPP_HUMAN
gonads_contig_143782_AS	0
gonads_contig_143947_N	0	CGI_10017600	GO:0005515; protein binding; Molecular Function	PSD11_HUMAN 26S proteasome non-ATPase regulatory subunit 11 OS=Homo sapiens GN=PSMD11 PE=1 SV=3	sp|Q8BG32|PSD11_MOUSE
gonads_contig_144136_P	0	CGI_10003410	NA	CE290_HUMAN Centrosomal protein of 290 kDa OS=Homo sapiens GN=CEP290 PE=1 SV=2	sp|Q6A078|CE290_MOUSE
gonads_contig_144418_S	0
gonads_contig_144744_P	0	CGI_10018075	GO:0000226; microtubule cytoskeleton organization; Biological Process GO:0005874; microtubule; Cellular Component	CC105_BOVIN Coiled-coil domain-containing protein 105 OS=Bos taurus GN=CCDC105 PE=2 SV=1
gonads_contig_145340_AS	0
gonads_contig_145340_S	0
gonads_contig_145445_P	0	CGI_10014677	GO:0004835; tubulin-tyrosine ligase activity; Molecular Function GO:0006464; protein modification process; Biological Process	TTLL3_HUMAN Tubulin monoglycylase TTLL3 OS=Homo sapiens GN=TTLL3 PE=1 SV=2	sp|Q54B29|Y3934_DICDI
gonads_contig_145893_N	0	CGI_10011939	GO:0003824; catalytic activity; Molecular Function GO:0004114; 3',5'-cyclic-nucleotide phosphodiesterase activity; Molecular Function GO:0005515; protein binding; Molecular Function GO:0007165; signal transduction; Biological Process GO:0008081; phosphoric diester hydrolase activity; Molecular Function	PDE10_HUMAN cAMP and cAMP-inhibited cGMP 3',5'-cyclic phosphodiesterase 10A OS=Homo sapiens GN=PDE10A PE=1 SV=1	sp|Q9Y233|PDE10_HUMAN
gonads_contig_145926_AS	0
gonads_contig_146337_N	0	CGI_10014677	GO:0004835; tubulin-tyrosine ligase activity; Molecular Function GO:0006464; protein modification process; Biological Process	TTLL3_HUMAN Tubulin monoglycylase TTLL3 OS=Homo sapiens GN=TTLL3 PE=1 SV=2	sp|A4Q9E5|TTLL3_MOUSE
gonads_contig_14644_P	0	CGI_10008505	GO:0003676; nucleic acid binding; Molecular Function GO:0005622; intracellular; Cellular Component GO:0008270; zinc ion binding; Molecular Function	ZN236_HUMAN Zinc finger protein 236 OS=Homo sapiens GN=ZNF236 PE=2 SV=1	sp|Q9UL36|ZN236_HUMAN
gonads_contig_14671_P	0	CGI_10023986	NA	SLBP1_XENLA Histone RNA hairpin-binding protein OS=Xenopus laevis GN=slbp1 PE=1 SV=1	sp|P97440|SLBP_MOUSE
gonads_contig_146711_P	0	CGI_10009517	GO:0016758; transferase activity, transferring hexosyl groups; Molecular Function	CHS3_YEAST Chitin synthase 3 OS=Saccharomyces cerevisiae GN=CHS3 PE=1 SV=3
gonads_contig_146816_N	0	CGI_10002900	NA	CCD65_BOVIN Coiled-coil domain-containing protein 65 OS=Bos taurus GN=CCDC65 PE=2 SV=1	sp|Q8IXS2|CCD65_HUMAN
gonads_contig_14688_P	0	CGI_10026068	GO:0004672; protein kinase activity; Molecular Function GO:0004674; protein serine/threonine kinase activity; Molecular Function GO:0004683; calmodulin-dependent protein kinase activity; Molecular Function GO:0005516; calmodulin binding; Molecular Function GO:0005524; ATP binding; Molecular Function GO:0006468; protein phosphorylation; Biological Process	KCC2D_PIG Calcium/calmodulin-dependent protein kinase type II delta chain OS=Sus scrofa GN=CAMK2D PE=2 SV=1	sp|P15791|KCC2D_RAT
gonads_contig_147303_P	0	CGI_10022702	NA	CEP63_CHICK Centrosomal protein of 63 kDa OS=Gallus gallus GN=CEP63 PE=2 SV=1	sp|P0CB05|CEP63_CHICK
gonads_contig_147667_S	0
gonads_contig_14892_P	0	CGI_10010828	GO:0003777; microtubule motor activity; Molecular Function GO:0005524; ATP binding; Molecular Function GO:0007018; microtubule-based movement; Biological Process	KI20A_HUMAN Kinesin-like protein KIF20A OS=Homo sapiens GN=KIF20A PE=1 SV=1	sp|Q29RT6|KI20A_BOVIN
gonads_contig_149123_AS	0
gonads_contig_149123_S	0
gonads_contig_149352_AS	0
gonads_contig_149485_N	0	CGI_10010531	GO:0005515; protein binding; Molecular Function	FBW10_HUMAN F-box/WD repeat-containing protein 10 OS=Homo sapiens GN=FBXW10 PE=2 SV=1	sp|Q5XX13|FBW10_HUMAN
gonads_contig_14955_P	0	CGI_10003195	GO:0005509; calcium ion binding; Molecular Function GO:0005515; protein binding; Molecular Function	CO6A3_CHICK Collagen alpha-3(VI) chain OS=Gallus gallus GN=COL6A3 PE=2 SV=2	sp|Q86VZ4|LRP11_HUMAN
gonads_contig_15011_P	0	CGI_10012458	GO:0003824; catalytic activity; Molecular Function GO:0004252; serine-type endopeptidase activity; Molecular Function GO:0005515; protein binding; Molecular Function GO:0006508; proteolysis; Biological Process GO:0016020; membrane; Cellular Component	CORIN_HUMAN Atrial natriuretic peptide-converting enzyme OS=Homo sapiens GN=CORIN PE=1 SV=1	sp|Q9Y5Q5|CORIN_HUMAN
gonads_contig_150698_P	0	CGI_10021300	NA	QRIC2_HUMAN Glutamine-rich protein 2 OS=Homo sapiens GN=QRICH2 PE=1 SV=1	sp|Q9H0J4|QRIC2_HUMAN
gonads_contig_15086_N	0	CGI_10010828	GO:0003777; microtubule motor activity; Molecular Function GO:0005524; ATP binding; Molecular Function GO:0007018; microtubule-based movement; Biological Process	KI20A_HUMAN Kinesin-like protein KIF20A OS=Homo sapiens GN=KIF20A PE=1 SV=1	sp|Q96Q89|KI20B_HUMAN
gonads_contig_15107_S	0
gonads_contig_15123_AS	0
gonads_contig_151718_P	0	CGI_10006504	GO:0005515; protein binding; Molecular Function	UBXN7_PONAB UBX domain-containing protein 7 OS=Pongo abelii GN=UBXN7 PE=2 SV=2	sp|Q5REY7|UBXN7_PONAB
gonads_contig_151757_P	0				sp|Q96JX3|SRAC1_HUMAN
gonads_contig_15231_P	0	CGI_10024986	NA	HMMR_HUMAN Hyaluronan mediated motility receptor OS=Homo sapiens GN=HMMR PE=1 SV=2	sp|Q00547|HMMR_MOUSE
gonads_contig_15247_P	0	CGI_10020382	GO:0003676; nucleic acid binding; Molecular Function GO:0003677; DNA binding; Molecular Function GO:0004386; helicase activity; Molecular Function GO:0005524; ATP binding; Molecular Function	CP062_MOUSE UPF0505 protein C16orf62 homolog OS=Mus musculus PE=2 SV=2	sp|Q9Y620|RA54B_HUMAN
gonads_contig_15264_P	0	CGI_10006045	GO:0016881; acid-amino acid ligase activity; Molecular Function GO:0043687; post-translational protein modification; Biological Process	UBE2C_XENLA Ubiquitin-conjugating enzyme E2 C OS=Xenopus laevis GN=ube2c PE=1 SV=1	sp|Q95044|UBE2C_SPISO
gonads_contig_152708_AS	0
gonads_contig_152708_S	0
gonads_contig_15278_AS	0
gonads_contig_15285_AS	0	CGI_10026607	GO:0016787; hydrolase activity; Molecular Function	AZI1_HUMAN 5-azacytidine-induced protein 1 OS=Homo sapiens GN=AZI1 PE=1 SV=2	sp|Q29RT6|KI20A_BOVIN
gonads_contig_152959_N	0	CGI_10009343	0	0
gonads_contig_153309_N	0
gonads_contig_15391_AS	0	CGI_10012577	NA	ENKUR_MOUSE Enkurin OS=Mus musculus GN=Enkur PE=1 SV=1	sp|Q8TC29|ENKUR_HUMAN
gonads_contig_15391_S	0	CGI_10012577	NA	ENKUR_MOUSE Enkurin OS=Mus musculus GN=Enkur PE=1 SV=1	sp|Q8TC29|ENKUR_HUMAN
gonads_contig_154748_AS	0
gonads_contig_15558_N	0	CGI_10020178	NA	GRAP1_MOUSE GRIP1-associated protein 1 OS=Mus musculus GN=Gripap1 PE=1 SV=1	sp|Q8VD04|GRAP1_MOUSE
gonads_contig_155717_AS	0
gonads_contig_156037_AS	0
gonads_contig_156037_S	0
gonads_contig_156100_AS	0
gonads_contig_156100_S	0
gonads_contig_156166_N	0	CGI_10017764	GO:0005515; protein binding; Molecular Function	YG015_MOUSE Leucine-rich repeat and death domain-containing protein LOC401387 homolog OS=Mus musculus PE=2 SV=1	sp|B0W6M9|SUR8_CULQU
gonads_contig_157849_P	0	CGI_10026555	GO:0005515; protein binding; Molecular Function	BBS2_DANRE Bardet-Biedl syndrome 2 protein homolog OS=Danio rerio GN=bbs2 PE=2 SV=1	sp|Q98SP7|BBS2_DANRE
gonads_contig_158608_N	0	CGI_10012478	GO:0003677; DNA binding; Molecular Function GO:0005488; binding; Molecular Function GO:0005634; nucleus; Cellular Component	GMEB2_RAT Glucocorticoid modulatory element-binding protein 2 OS=Rattus norvegicus GN=Gmeb2 PE=1 SV=1	sp|Q9QUZ8|GMEB1_RAT
gonads_contig_15866_AS	0
gonads_contig_15870_S	0
gonads_contig_15906_P	0	CGI_10015540	NA	INSI2_PIG Insulin-induced gene 2 protein OS=Sus scrofa GN=INSIG2 PE=2 SV=2	sp|B0CMA4|INSI2_CALJA
gonads_contig_159238_AS	0
gonads_contig_159741_S	0
gonads_contig_16002_P	0	CGI_10005996	GO:0005515; protein binding; Molecular Function	ANLN_XENLA Actin-binding protein anillin OS=Xenopus laevis GN=anln PE=1 SV=1	sp|Q801E2|ANLN_XENLA
gonads_contig_160341_N	0	CGI_10009216	GO:0004672; protein kinase activity; Molecular Function GO:0004674; protein serine/threonine kinase activity; Molecular Function GO:0005524; ATP binding; Molecular Function GO:0006468; protein phosphorylation; Biological Process	KAPC_DROME cAMP-dependent protein kinase catalytic subunit OS=Drosophila melanogaster GN=Pka-C1 PE=1 SV=3	sp|P12370|KAPC_DROME
gonads_contig_160455_S	0
gonads_contig_16078_S	0
gonads_contig_160859_N	0	CGI_10014240	GO:0005515; protein binding; Molecular Function	K319L_MOUSE Uncharacterized protein KIAA0319-like OS=Mus musculus GN=Kiaa0319l PE=1 SV=1	sp|Q8CB67|LRP11_MOUSE
gonads_contig_161264_N	0	CGI_10018058	NA	SPERI_HUMAN Speriolin OS=Homo sapiens GN=SPATC1 PE=2 SV=2
gonads_contig_161477_S	0
gonads_contig_161483_P	0	CGI_10023439	GO:0000166; nucleotide binding; Molecular Function GO:0003824; catalytic activity; Molecular Function GO:0005515; protein binding; Molecular Function GO:0005524; ATP binding; Molecular Function GO:0006631; fatty acid metabolic process; Biological Process GO:0008152; metabolic process; Biological Process GO:0016491; oxidoreductase activity; Molecular Function GO:0017111; nucleoside-triphosphatase …	ATD2B_HUMAN ATPase family AAA domain-containing protein 2B OS=Homo sapiens GN=ATAD2B PE=1 SV=2	sp|A1RI92|FADJ_SHESW
gonads_contig_161514_S	0
gonads_contig_161857_P	0	CGI_10017632	GO:0000166; nucleotide binding; Molecular Function GO:0005524; ATP binding; Molecular Function GO:0006139; nucleobase, nucleoside, nucleotide and nucleic acid metabolic process; Biological Process GO:0017111; nucleoside-triphosphatase activity; Molecular Function GO:0019205; nucleobase, nucleoside, nucleotide kinase activity; Molecular Function	CF224_HUMAN Uncharacterized protein C6orf224 OS=Homo sapiens GN=C6orf224 PE=2 SV=2	sp|Q5TCS8|AKD1_HUMAN
gonads_contig_161859_P	0	CGI_10028365	GO:0004198; calcium-dependent cysteine-type endopeptidase activity; Molecular Function GO:0005515; protein binding; Molecular Function GO:0005622; intracellular; Cellular Component GO:0006508; proteolysis; Biological Process	CAN7L_HUMAN Calpain-7-like protein OS=Homo sapiens GN=C6orf103 PE=2 SV=2	sp|Q8N7X0|CAN7L_HUMAN
gonads_contig_161871_S	0
gonads_contig_161882_S	0
gonads_contig_162104_S	0
gonads_contig_162142_AS	0	CGI_10025691	GO:0005488; binding; Molecular Function	NCAN_PANTR Neurocan core protein OS=Pan troglodytes GN=NCAN PE=2 SV=1	sp|P97347|RPTN_MOUSE
gonads_contig_162142_S	0	CGI_10025691	GO:0005488; binding; Molecular Function	NCAN_PANTR Neurocan core protein OS=Pan troglodytes GN=NCAN PE=2 SV=1	sp|P97347|RPTN_MOUSE
gonads_contig_162327_S	0
gonads_contig_162336_AS	0
gonads_contig_162336_S	0
gonads_contig_16283_P	0	CGI_10012574	GO:0005506; iron ion binding; Molecular Function GO:0009055; electron carrier activity; Molecular Function GO:0020037; heme binding; Molecular Function	CYC_PECGU Cytochrome c OS=Pectinaria gouldii PE=3 SV=1	sp|P62898|CYC_RAT
gonads_contig_163154_P	0	CGI_10009524	GO:0005515; protein binding; Molecular Function GO:0005524; ATP binding; Molecular Function GO:0005694; chromosome; Cellular Component GO:0051276; chromosome organization; Biological Process	SMC4_XENLA Structural maintenance of chromosomes protein 4 OS=Xenopus laevis GN=smc4 PE=1 SV=1	sp|P50532|SMC4_XENLA
gonads_contig_16326_N	0	CGI_10017024	NA	S36A4_XENLA Proton-coupled amino acid transporter 4 OS=Xenopus laevis GN=slc36a4 PE=2 SV=1	sp|Q7Z2H8|S36A1_HUMAN
gonads_contig_163274_AS	0
gonads_contig_163388_N	0	CGI_10004541	GO:0005622; intracellular; Cellular Component	MCPH1_MACFA Microcephalin OS=Macaca fascicularis GN=MCPH1 PE=2 SV=1	sp|P61590|MCPH1_COLGU
gonads_contig_16348_AS	0
gonads_contig_164425_AS	0
gonads_contig_164658_N	0	CGI_10003195	GO:0005509; calcium ion binding; Molecular Function GO:0005515; protein binding; Molecular Function	CO6A3_CHICK Collagen alpha-3(VI) chain OS=Gallus gallus GN=COL6A3 PE=2 SV=2	sp|Q9DB98|LENG1_MOUSE
gonads_contig_165093_P	0	CGI_10000092	NA	CA158_BOVIN Uncharacterized protein C1orf158 homolog OS=Bos taurus PE=2 SV=1	sp|Q4KKZ1|CA158_MOUSE
gonads_contig_165207_P	0	CGI_10024355	GO:0000166; nucleotide binding; Molecular Function GO:0005515; protein binding; Molecular Function	TRIPB_HUMAN Thyroid receptor-interacting protein 11 OS=Homo sapiens GN=TRIP11 PE=1 SV=2	sp|O76329|ACTNB_DICDI
gonads_contig_165611_AS	0
gonads_contig_165676_AS	0
gonads_contig_165676_S	0
gonads_contig_165803_P	0	CGI_10024544	NA	MORN2_BOVIN MORN repeat-containing protein 2 OS=Bos taurus GN=MORN2 PE=3 SV=1	sp|Q641X6|MORN1_RAT
gonads_contig_165824_P	0				sp|Q03410|SYCP1_RAT
gonads_contig_16592_N	0	CGI_10021300	NA	QRIC2_HUMAN Glutamine-rich protein 2 OS=Homo sapiens GN=QRICH2 PE=1 SV=1	sp|Q9H0J4|QRIC2_HUMAN
gonads_contig_167017_P	0	CGI_10005375	GO:0005634; nucleus; Cellular Component GO:0030528; transcription regulator activity; Molecular Function GO:0045449; regulation of transcription; Biological Process	HTF4_HUMAN Transcription factor 12 OS=Homo sapiens GN=TCF12 PE=1 SV=1	sp|P15884|ITF2_HUMAN
gonads_contig_167103_AS	0
gonads_contig_167782_AS	0
gonads_contig_168019_N	0	CGI_10013946	GO:0016787; hydrolase activity; Molecular Function	PP1A_RAT Serine/threonine-protein phosphatase PP1-alpha catalytic subunit OS=Rattus norvegicus GN=Ppp1ca PE=1 SV=1	sp|P48727|GLC7B_CAEEL
gonads_contig_168268_P	0	CGI_10019307	GO:0005515; protein binding; Molecular Function	DYI3_ANTCR Dynein intermediate chain 3, ciliary OS=Anthocidaris crassispina PE=2 SV=1	sp|Q16960|DYI3_ANTCR
gonads_contig_168432_N	0
gonads_contig_168481_P	0	CGI_10017643	GO:0005622; intracellular; Cellular Component GO:0008270; zinc ion binding; Molecular Function	ZN184_MOUSE Zinc finger protein 184 OS=Mus musculus GN=Zfp184 PE=2 SV=1	sp|Q9ULD5|ZN777_HUMAN
gonads_contig_16869_S	0
gonads_contig_168800_P	0	CGI_10023645	GO:0003700; sequence-specific DNA binding transcription factor activity; Molecular Function GO:0005634; nucleus; Cellular Component GO:0006355; regulation of transcription, DNA-dependent; Biological Process GO:0043565; sequence-specific DNA binding; Molecular Function	NA	sp|Q8K3Q3|FOXN4_MOUSE
gonads_contig_169329_N	0	CGI_10014007	NA	BTBDG_MACFA BTB/POZ domain-containing protein 16 OS=Macaca fascicularis GN=BTBD16 PE=2 SV=1
gonads_contig_169689_AS	0
gonads_contig_169689_S	0
gonads_contig_169979_P	0	CGI_10003816	GO:0000166; nucleotide binding; Molecular Function GO:0003777; microtubule motor activity; Molecular Function GO:0005524; ATP binding; Molecular Function GO:0007018; microtubule-based movement; Biological Process GO:0016887; ATPase activity; Molecular Function GO:0030286; dynein complex; Cellular Component	DYHC2_TRIGR Cytoplasmic dynein 2 heavy chain 1 OS=Tripneustes gratilla GN=DYH1B PE=2 SV=2	sp|Q27802|DYHC2_TRIGR
gonads_contig_170145_N	0	CGI_10025556	GO:0004332; fructose-bisphosphate aldolase activity; Molecular Function GO:0006096; glycolysis; Biological Process	ALF_SCHMA Fructose-bisphosphate aldolase OS=Schistosoma mansoni PE=2 SV=1	sp|P09117|ALDOC_RAT
gonads_contig_170179_N	0	CGI_10010858	GO:0000166; nucleotide binding; Molecular Function GO:0003777; microtubule motor activity; Molecular Function GO:0005524; ATP binding; Molecular Function GO:0007018; microtubule-based movement; Biological Process GO:0016887; ATPase activity; Molecular Function GO:0017111; nucleoside-triphosphatase activity; Molecular Function GO:0030286; dynein complex; Cellular Component	DYH3_HUMAN Dynein heavy chain 3, axonemal OS=Homo sapiens GN=DNAH3 PE=2 SV=1	sp|Q8BW94|DYH3_MOUSE
gonads_contig_17025_P	0	CGI_10014626	GO:0005509; calcium ion binding; Molecular Function GO:0005515; protein binding; Molecular Function	CUBN_HUMAN Cubilin OS=Homo sapiens GN=CUBN PE=1 SV=4	sp|Q9JLB4|CUBN_MOUSE
gonads_contig_17042_N	0	CGI_10021476	GO:0005515; protein binding; Molecular Function	KLH10_HUMAN Kelch-like protein 10 OS=Homo sapiens GN=KLHL10 PE=2 SV=1	sp|Q6JEL2|KLH10_HUMAN
gonads_contig_170432_AS	0
gonads_contig_170432_S	0
gonads_contig_17046_AS	0
gonads_contig_17046_S	0
gonads_contig_17048_P	0	CGI_10018171	NA	TXB1B_DANRE Tax1-binding protein 1 homolog B OS=Danio rerio GN=tax1bp1b PE=2 SV=3	sp|O18737|CACO2_BOVIN
gonads_contig_17054_AS	0
gonads_contig_17054_S	0
gonads_contig_17060_N	0	CGI_10015424	GO:0004672; protein kinase activity; Molecular Function GO:0004674; protein serine/threonine kinase activity; Molecular Function GO:0005524; ATP binding; Molecular Function GO:0006468; protein phosphorylation; Biological Process	SMKX_MOUSE Sperm motility kinase X OS=Mus musculus PE=2 SV=1	sp|O65554|CIPK6_ARATH
gonads_contig_170601_P	0	CGI_10026445	NA	TTK_HUMAN Dual specificity protein kinase TTK OS=Homo sapiens GN=TTK PE=1 SV=2	sp|Q8AYG3|TTK_DANRE
gonads_contig_170619_AS	0
gonads_contig_17063_P	0
gonads_contig_17065_N	0	CGI_10006474	GO:0004888; transmembrane receptor activity; Molecular Function GO:0004930; G-protein coupled receptor activity; Molecular Function GO:0005509; calcium ion binding; Molecular Function GO:0005515; protein binding; Molecular Function GO:0007166; cell surface receptor linked signaling pathway; Biological Process GO:0007186; G-protein coupled receptor protein signaling pathway; Biological Process GO:…	CELR1_HUMAN Cadherin EGF LAG seven-pass G-type receptor 1 OS=Homo sapiens GN=CELSR1 PE=1 SV=1	sp|Q25390|SCRA_LIMPO
gonads_contig_170657_N	0	CGI_10010103	NA	K0895_MOUSE Uncharacterized protein KIAA0895 OS=Mus musculus GN=Kiaa0895 PE=2 SV=2	sp|Q7TQE7|K0895_MOUSE
gonads_contig_17073_S	0
gonads_contig_17074_P	0	CGI_10012434	NA	NA
gonads_contig_17084_P	0	CGI_10025681	GO:0003676; nucleic acid binding; Molecular Function	SPEN_DROME Protein split ends OS=Drosophila melanogaster GN=spen PE=1 SV=2	sp|P40631|MLH_TETTH
gonads_contig_17086_P	0	CGI_10021300	NA	QRIC2_HUMAN Glutamine-rich protein 2 OS=Homo sapiens GN=QRICH2 PE=1 SV=1	sp|Q9H0J4|QRIC2_HUMAN
gonads_contig_17089_P	0	CGI_10012807	NA	NA	sp|Q9DAR0|CE049_MOUSE
gonads_contig_17097_P	0	CGI_10014625	NA	NA
gonads_contig_17100_P	0	CGI_10012609	GO:0005515; protein binding; Molecular Function GO:0023034; intracellular signaling pathway; Biological Process	DCDC2_MOUSE Doublecortin domain-containing protein 2 OS=Mus musculus GN=Dcdc2 PE=2 SV=2	sp|Q5DU00|DCDC2_MOUSE
gonads_contig_17102_P	0	CGI_10015576	GO:0000226; microtubule cytoskeleton organization; Biological Process GO:0005874; microtubule; Cellular Component	TEKT2_HUMAN Tektin-2 OS=Homo sapiens GN=TEKT2 PE=1 SV=1	sp|Q9UIF3|TEKT2_HUMAN
gonads_contig_17106_N	0	CGI_10019536	0	0	sp|Q5HCP3|SRAP_STAAC
gonads_contig_17108_P	0	CGI_10011559	NA	FA78B_MOUSE Protein FAM78B OS=Mus musculus GN=Fam78b PE=2 SV=2	sp|Q8C552|FA78A_MOUSE
gonads_contig_17115_N	0	CGI_10013547	GO:0004672; protein kinase activity; Molecular Function GO:0004674; protein serine/threonine kinase activity; Molecular Function GO:0005086; ARF guanyl-nucleotide exchange factor activity; Molecular Function GO:0005515; protein binding; Molecular Function GO:0005524; ATP binding; Molecular Function GO:0005622; intracellular; Cellular Component GO:0006468; protein phosphorylation; Biological Proce…	GBF1_HUMAN Golgi-specific brefeldin A-resistance guanine nucleotide exchange factor 1 OS=Homo sapiens GN=GBF1 PE=1 SV=2	sp|Q7M6U3|TEX14_MOUSE
gonads_contig_17119_AS	0
gonads_contig_17119_S	0
gonads_contig_17121_S	0
gonads_contig_17123_N	0	CGI_10011161	NA	CROP_PONAB Cisplatin resistance-associated overexpressed protein OS=Pongo abelii GN=CROP PE=2 SV=1
gonads_contig_17126_AS	0
gonads_contig_17129_S	0
gonads_contig_17136_N	0	CGI_10003879	GO:0004672; protein kinase activity; Molecular Function GO:0004674; protein serine/threonine kinase activity; Molecular Function GO:0005524; ATP binding; Molecular Function GO:0006468; protein phosphorylation; Biological Process	STK25_MOUSE Serine/threonine-protein kinase 25 OS=Mus musculus GN=Stk25 PE=1 SV=1	sp|Q8XJL8|PKN2_CLOPE
gonads_contig_17137_P	0	CGI_10010586	NA	PACRG_MOUSE Parkin coregulated gene protein homolog OS=Mus musculus GN=Pacrg PE=2 SV=1	sp|Q9DAK2|PACRG_MOUSE
gonads_contig_171440_AS	0
gonads_contig_171475_AS	0
gonads_contig_171534_AS	0
gonads_contig_171534_S	0
gonads_contig_17163_AS	0
gonads_contig_17163_S	0
gonads_contig_17176_AS	0
gonads_contig_17176_S	0
gonads_contig_17187_AS	0
gonads_contig_17187_S	0
gonads_contig_171980_P	0	CGI_10022702	NA	CEP63_CHICK Centrosomal protein of 63 kDa OS=Gallus gallus GN=CEP63 PE=2 SV=1	sp|P0CB05|CEP63_CHICK
gonads_contig_17199_AS	0
gonads_contig_17203_N	0	CGI_10025114	GO:0005515; protein binding; Molecular Function	K1875_HUMAN WD repeat-containing protein KIAA1875 OS=Homo sapiens GN=KIAA1875 PE=2 SV=2	sp|A6NE52|K1875_HUMAN
gonads_contig_17208_P	0	CGI_10007985	NA	YGCC1_PLAF7 GRIP and coiled-coil domain-containing protein PFC0235w OS=Plasmodium falciparum (isolate 3D7) GN=PFC0235w PE=4 SV=2	sp|Q2T9M9|CK063_BOVIN
gonads_contig_17211_N	0	CGI_10023548	GO:0003700; sequence-specific DNA binding transcription factor activity; Molecular Function GO:0005667; transcription factor complex; Cellular Component GO:0006355; regulation of transcription, DNA-dependent; Biological Process	E2F8_HUMAN Transcription factor E2F8 OS=Homo sapiens GN=E2F8 PE=1 SV=1	sp|Q58FA4|E2F8_MOUSE
gonads_contig_17220_N	0	CGI_10013393	GO:0005515; protein binding; Molecular Function	KLH13_MOUSE Kelch-like protein 13 OS=Mus musculus GN=Klhl13 PE=2 SV=3	sp|Q8BWA5|KLH31_MOUSE
gonads_contig_17222_P	0	CGI_10019766	NA	NA
gonads_contig_172356_P	0	CGI_10006880	GO:0005515; protein binding; Molecular Function GO:0005578; proteinaceous extracellular matrix; Cellular Component GO:0008233; peptidase activity; Molecular Function GO:0008237; metallopeptidase activity; Molecular Function GO:0008270; zinc ion binding; Molecular Function	ATL3_HUMAN ADAMTS-like protein 3 OS=Homo sapiens GN=ADAMTSL3 PE=2 SV=3	sp|P82987|ATL3_HUMAN
gonads_contig_17251_P	0	CGI_10019413	GO:0005525; GTP binding; Molecular Function GO:0005622; intracellular; Cellular Component GO:0006886; intracellular protein transport; Biological Process GO:0007264; small GTPase mediated signal transduction; Biological Process	ARF5_ARATH Probable ADP-ribosylation factor At2g18390 OS=Arabidopsis thaliana GN=At2g18390 PE=2 SV=1	sp|P25160|ARL1_DROME
gonads_contig_17253_P	0
gonads_contig_17265_S	0
gonads_contig_17276_N	0	CGI_10005468	0	0
gonads_contig_17297_P	0	CGI_10011979	GO:0005524; ATP binding; Molecular Function GO:0006298; mismatch repair; Biological Process GO:0030983; mismatched DNA binding; Molecular Function	MSH4_HUMAN MutS protein homolog 4 OS=Homo sapiens GN=MSH4 PE=2 SV=2	sp|O15457|MSH4_HUMAN
gonads_contig_173076_S	0
gonads_contig_17314_N	0	CGI_10016781	GO:0005515; protein binding; Molecular Function	FBX39_RAT F-box only protein 39 OS=Rattus norvegicus GN=Fbxo39 PE=2 SV=2	sp|Q66H10|FBX39_RAT
gonads_contig_17317_N	0	CGI_10012868	GO:0008270; zinc ion binding; Molecular Function	MARH3_MOUSE E3 ubiquitin-protein ligase MARCH3 OS=Mus musculus GN=March3 PE=2 SV=1	sp|Q6NZQ8|MARH1_MOUSE
gonads_contig_17325_AS	0
gonads_contig_17325_S	0
gonads_contig_17330_N	0	CGI_10014961	GO:0000166; nucleotide binding; Molecular Function GO:0003777; microtubule motor activity; Molecular Function GO:0005524; ATP binding; Molecular Function GO:0007018; microtubule-based movement; Biological Process GO:0016887; ATPase activity; Molecular Function GO:0017111; nucleoside-triphosphatase activity; Molecular Function GO:0030286; dynein complex; Cellular Component	DYH7_HUMAN Dynein heavy chain 7, axonemal OS=Homo sapiens GN=DNAH7 PE=1 SV=1	sp|Q8WXX0|DYH7_HUMAN
gonads_contig_17335_S	0
gonads_contig_17351_S	0
gonads_contig_17369_N	0
gonads_contig_17380_AS	0
gonads_contig_17384_AS	0
gonads_contig_17384_S	0
gonads_contig_17403_P	0	CGI_10008728	GO:0004871; signal transducer activity; Molecular Function	RGSL_HUMAN Regulator of G-protein signaling protein-like OS=Homo sapiens GN=RGSL1 PE=2 SV=1	sp|A5PLK6|RGSL_HUMAN
gonads_contig_17404_N	0	CGI_10012575	GO:0005515; protein binding; Molecular Function GO:0008270; zinc ion binding; Molecular Function	ZSWM2_HUMAN Zinc finger SWIM domain-containing protein 2 OS=Homo sapiens GN=ZSWIM2 PE=1 SV=1	sp|Q8NEG5|ZSWM2_HUMAN
gonads_contig_17415_P	0	CGI_10008770	NA	THEG_MOUSE Testicular haploid expressed gene protein OS=Mus musculus GN=Theg PE=1 SV=1	sp|Q5XHX8|THEG_RAT
gonads_contig_17422_P	0	CGI_10006883	NA	NA	sp|Q54G05|LRRX1_DICDI
gonads_contig_174295_N	0	CGI_10021364	NA	SPAT1_HUMAN Spermatogenesis-associated protein 1 OS=Homo sapiens GN=SPATA1 PE=2 SV=3	sp|Q6AY22|SPAT1_RAT
gonads_contig_17440_N	0	CGI_10012404	0	0
gonads_contig_17450_AS	0
gonads_contig_174530_S	0
gonads_contig_17489_P	0	CGI_10011939	GO:0003824; catalytic activity; Molecular Function GO:0004114; 3',5'-cyclic-nucleotide phosphodiesterase activity; Molecular Function GO:0005515; protein binding; Molecular Function GO:0007165; signal transduction; Biological Process GO:0008081; phosphoric diester hydrolase activity; Molecular Function	PDE10_HUMAN cAMP and cAMP-inhibited cGMP 3',5'-cyclic phosphodiesterase 10A OS=Homo sapiens GN=PDE10A PE=1 SV=1	sp|Q9Y233|PDE10_HUMAN
gonads_contig_17515_P	0	CGI_10015978	GO:0000166; nucleotide binding; Molecular Function GO:0005524; ATP binding; Molecular Function GO:0006810; transport; Biological Process GO:0016020; membrane; Cellular Component GO:0016021; integral to membrane; Cellular Component GO:0016757; transferase activity, transferring glycosyl groups; Molecular Function GO:0016887; ATPase activity; Molecular Function GO:0017111; nucleoside-triphosphatase…	MDR1_HUMAN Multidrug resistance protein 1 OS=Homo sapiens GN=ABCB1 PE=1 SV=3	sp|P08183|MDR1_HUMAN
gonads_contig_175170_P	0	CGI_10024528	NA	CC74A_HUMAN Coiled-coil domain-containing protein 74A OS=Homo sapiens GN=CCDC74A PE=2 SV=1
gonads_contig_17524_AS	0
gonads_contig_17524_S	0
gonads_contig_17527_P	0	CGI_10005788	GO:0003774; motor activity; Molecular Function GO:0005524; ATP binding; Molecular Function GO:0016459; myosin complex; Cellular Component	MYH11_CHICK Myosin-11 OS=Gallus gallus GN=MYH11 PE=1 SV=4	sp|Q99323|MYSN_DROME
gonads_contig_175386_AS	0
gonads_contig_175386_S	0
gonads_contig_17547_AS	0
gonads_contig_17547_S	0
gonads_contig_17575_N	0	CGI_10021012	0	0
gonads_contig_17576_N	0	CGI_10006474	GO:0004888; transmembrane receptor activity; Molecular Function GO:0004930; G-protein coupled receptor activity; Molecular Function GO:0005509; calcium ion binding; Molecular Function GO:0005515; protein binding; Molecular Function GO:0007166; cell surface receptor linked signaling pathway; Biological Process GO:0007186; G-protein coupled receptor protein signaling pathway; Biological Process GO:…	CELR1_HUMAN Cadherin EGF LAG seven-pass G-type receptor 1 OS=Homo sapiens GN=CELSR1 PE=1 SV=1	sp|Q25386|SCRB_LIMPO
gonads_contig_17579_AS	0
gonads_contig_175806_AS	0
gonads_contig_175806_S	0
gonads_contig_17581_P	0	CGI_10014476	GO:0004672; protein kinase activity; Molecular Function GO:0004674; protein serine/threonine kinase activity; Molecular Function GO:0005524; ATP binding; Molecular Function GO:0006468; protein phosphorylation; Biological Process	TSSK1_BOVIN Testis-specific serine/threonine-protein kinase 1 OS=Bos taurus GN=TSSK1B PE=2 SV=1	sp|Q3SZW1|TSSK1_BOVIN
gonads_contig_17598_N	0	CGI_10020687	GO:0005515; protein binding; Molecular Function	BRWD1_HUMAN Bromodomain and WD repeat-containing protein 1 OS=Homo sapiens GN=BRWD1 PE=1 SV=3	sp|Q921C3|BRWD1_MOUSE
gonads_contig_17604_N	0	CGI_10019766	NA	NA	sp|A6NE01|F186A_HUMAN
gonads_contig_17629_P	0	CGI_10026056	GO:0003723; RNA binding; Molecular Function GO:0005622; intracellular; Cellular Component GO:0019843; rRNA binding; Molecular Function	RS9_DROME 40S ribosomal protein S9 OS=Drosophila melanogaster GN=RpS9 PE=1 SV=2
gonads_contig_17634_P	0	CGI_10018338	GO:0004550; nucleoside diphosphate kinase activity; Molecular Function GO:0005524; ATP binding; Molecular Function GO:0006183; GTP biosynthetic process; Biological Process GO:0006228; UTP biosynthetic process; Biological Process GO:0006241; CTP biosynthetic process; Biological Process	NDK7_HUMAN Nucleoside diphosphate kinase 7 OS=Homo sapiens GN=NME7 PE=1 SV=1	sp|Q9Y5B8|NDK7_HUMAN
gonads_contig_17639_AS	0
gonads_contig_17642_P	0	CGI_10025114	GO:0005515; protein binding; Molecular Function	K1875_HUMAN WD repeat-containing protein KIAA1875 OS=Homo sapiens GN=KIAA1875 PE=2 SV=2	sp|A6NE52|K1875_HUMAN
gonads_contig_176515_P	0	CGI_10027023	NA	CCD73_HUMAN Coiled-coil domain-containing protein 73 OS=Homo sapiens GN=CCDC73 PE=1 SV=2	sp|Q6ZRK6|CCD73_HUMAN
gonads_contig_17662_P	0	CGI_10007215	NA	CDCA3_HUMAN Cell division cycle-associated protein 3 OS=Homo sapiens GN=CDCA3 PE=1 SV=1
gonads_contig_176688_S	0
gonads_contig_176996_AS	0
gonads_contig_17701_P	0	CGI_10028537	NA	NA	sp|Q22472|RIC3_CAEEL
gonads_contig_177069_N	0	CGI_10011979	GO:0005524; ATP binding; Molecular Function GO:0006298; mismatch repair; Biological Process GO:0030983; mismatched DNA binding; Molecular Function	MSH4_HUMAN MutS protein homolog 4 OS=Homo sapiens GN=MSH4 PE=2 SV=2	sp|Q99MT2|MSH4_MOUSE
gonads_contig_177209_P	0	CGI_10016530	GO:0004645; phosphorylase activity; Molecular Function GO:0005975; carbohydrate metabolic process; Biological Process	PYGM_MOUSE Glycogen phosphorylase, muscle form OS=Mus musculus GN=Pygm PE=1 SV=3	sp|P00489|PYGM_RABIT
gonads_contig_17777_N	0	CGI_10024727	GO:0003677; DNA binding; Molecular Function GO:0005488; binding; Molecular Function GO:0005622; intracellular; Cellular Component GO:0008270; zinc ion binding; Molecular Function	ARID2_HUMAN AT-rich interactive domain-containing protein 2 OS=Homo sapiens GN=ARID2 PE=1 SV=2	sp|Q68CP9|ARID2_HUMAN
gonads_contig_17780_N	0	CGI_10012646	0	0	sp|P08640|MUC1_YEAST
gonads_contig_17786_N	0	CGI_10006874	GO:0004866; endopeptidase inhibitor activity; Molecular Function GO:0005576; extracellular region; Cellular Component GO:0005615; extracellular space; Cellular Component	PZP_HUMAN Pregnancy zone protein OS=Homo sapiens GN=PZP PE=1 SV=3	sp|P20742|PZP_HUMAN
gonads_contig_17815_P	0	CGI_10017500	NA	CC151_BOVIN Coiled-coil domain-containing protein 151 OS=Bos taurus GN=CCDC151 PE=2 SV=1	sp|A2AJB1|K1984_MOUSE
gonads_contig_178161_P	0	CGI_10015282	GO:0005515; protein binding; Molecular Function GO:0005622; intracellular; Cellular Component GO:0008270; zinc ion binding; Molecular Function	FA92B_HUMAN Protein FAM92B OS=Homo sapiens GN=FAM92B PE=2 SV=1	sp|Q8TD23|ZN675_HUMAN
gonads_contig_17818_N	0	CGI_10025187	GO:0000166; nucleotide binding; Molecular Function GO:0016020; membrane; Cellular Component GO:0016192; vesicle-mediated transport; Biological Process	CENPF_HUMAN Centromere protein F OS=Homo sapiens GN=CENPF PE=1 SV=2	sp|P49454|CENPF_HUMAN
gonads_contig_178262_P	0	CGI_10002647	GO:0004181; metallocarboxypeptidase activity; Molecular Function GO:0006508; proteolysis; Biological Process GO:0008270; zinc ion binding; Molecular Function	CBPC2_MOUSE Cytosolic carboxypeptidase 2 OS=Mus musculus GN=Agbl2 PE=2 SV=1
gonads_contig_17828_P	0	CGI_10023822	GO:0005515; protein binding; Molecular Function	FBP1L_XENLA Formin-binding protein 1-like OS=Xenopus laevis GN=fnbp1l PE=1 SV=1	sp|Q6DCZ7|FBP1L_XENLA
gonads_contig_178427_N	0	CGI_10018358	NA	CG057_RAT Uncharacterized protein C7orf57 homolog OS=Rattus norvegicus PE=2 SV=1	sp|A0JPQ1|CG057_RAT
gonads_contig_17849_N	0	CGI_10020884	NA	CG036_HUMAN Uncharacterized protein C7orf36 OS=Homo sapiens GN=C7orf36 PE=1 SV=1	sp|Q9NRH1|CG036_HUMAN
gonads_contig_17876_AS	0
gonads_contig_17876_S	0
gonads_contig_17880_S	0	CGI_10002775	GO:0004222; metalloendopeptidase activity; Molecular Function GO:0006508; proteolysis; Biological Process	ATS16_HUMAN A disintegrin and metalloproteinase with thrombospondin motifs 16 OS=Homo sapiens GN=ADAMTS16 PE=1 SV=2	sp|A1EGX6|FSCB_MOUSE
gonads_contig_178887_AS	0
gonads_contig_178887_S	0
gonads_contig_179139_S	0
gonads_contig_179145_AS	0
gonads_contig_179145_S	0
gonads_contig_17980_N	0	CGI_10006406	GO:0005515; protein binding; Molecular Function GO:0005524; ATP binding; Molecular Function GO:0006139; nucleobase, nucleoside, nucleotide and nucleic acid metabolic process; Biological Process GO:0019205; nucleobase, nucleoside, nucleotide kinase activity; Molecular Function	SPEF2_HUMAN Sperm flagellar protein 2 OS=Homo sapiens GN=SPEF2 PE=1 SV=2	sp|Q2IA00|SPEF2_PIG
gonads_contig_18005_S	0
gonads_contig_18017_S	0
gonads_contig_18019_P	0	CGI_10002456	GO:0003924; GTPase activity; Molecular Function GO:0005198; structural molecule activity; Molecular Function GO:0005525; GTP binding; Molecular Function GO:0005874; microtubule; Cellular Component GO:0007017; microtubule-based process; Biological Process GO:0007018; microtubule-based movement; Biological Process GO:0043234; protein complex; Cellular Component GO:0051258; protein polymerization; B…	TBA_LYTPI Tubulin alpha chain (Fragment) OS=Lytechinus pictus PE=3 SV=1	sp|P18288|TBAT_ONCMY
gonads_contig_180307_P	0	CGI_10010733	GO:0007067; mitosis; Biological Process	HORM1_XENLA HORMA domain-containing protein 1 OS=Xenopus laevis GN=hormad1 PE=2 SV=1	sp|D3ZWE7|HORM1_RAT
gonads_contig_180356_P	0	CGI_10016530	GO:0004645; phosphorylase activity; Molecular Function GO:0005975; carbohydrate metabolic process; Biological Process	PYGM_MOUSE Glycogen phosphorylase, muscle form OS=Mus musculus GN=Pygm PE=1 SV=3	sp|Q9WUB3|PYGM_MOUSE
gonads_contig_180559_AS	0
gonads_contig_180588_S	0
gonads_contig_18085_P	0	CGI_10005179	NA	CE164_HUMAN Centrosomal protein of 164 kDa OS=Homo sapiens GN=CEP164 PE=1 SV=3	sp|Q9UPV0|CE164_HUMAN
gonads_contig_18096_N	0	CGI_10004546	NA	LBN_HUMAN Limbin OS=Homo sapiens GN=EVC2 PE=1 SV=1
gonads_contig_18100_N	0	CGI_10025818	GO:0004672; protein kinase activity; Molecular Function GO:0004674; protein serine/threonine kinase activity; Molecular Function GO:0005524; ATP binding; Molecular Function GO:0006468; protein phosphorylation; Biological Process	YPC2_CAEEL Putative serine/threonine-protein kinase C05D10.2 OS=Caenorhabditis elegans GN=C05D10.2 PE=2 SV=2	sp|Q9Z2A6|MK15_RAT
gonads_contig_18116_P	0	CGI_10012729	GO:0008270; zinc ion binding; Molecular Function	LIMA1_MOUSE LIM domain and actin-binding protein 1 OS=Mus musculus GN=Lima1 PE=1 SV=2	sp|Q4KM31|LIMD2_RAT
gonads_contig_181203_AS	0
gonads_contig_18134_P	0	CGI_10015917	GO:0005509; calcium ion binding; Molecular Function	CALR_RABIT Calreticulin OS=Oryctolagus cuniculus GN=CALR PE=1 SV=1	sp|P14211|CALR_MOUSE
gonads_contig_18158_P	0	CGI_10018565	GO:0003824; catalytic activity; Molecular Function GO:0005975; carbohydrate metabolic process; Biological Process GO:0016491; oxidoreductase activity; Molecular Function GO:0055114; oxidation-reduction process; Biological Process	MDH1B_BRAFL Putative malate dehydrogenase 1B OS=Branchiostoma floridae GN=MDH1B PE=3 SV=1	sp|Q8T773|MDH1B_BRAFL
gonads_contig_181596_P	0	CGI_10001285	NA	DYH1B_CHLRE Dynein-1-beta heavy chain, flagellar inner arm I1 complex OS=Chlamydomonas reinhardtii GN=DHC10 PE=1 SV=1	sp|Q9P225|DYH2_HUMAN
gonads_contig_18162_N	0	CGI_10008369	GO:0003777; microtubule motor activity; Molecular Function GO:0005515; protein binding; Molecular Function GO:0005622; intracellular; Cellular Component GO:0007018; microtubule-based movement; Biological Process GO:0008270; zinc ion binding; Molecular Function GO:0030286; dynein complex; Cellular Component	DYH2_MOUSE Dynein heavy chain 2, axonemal OS=Mus musculus GN=Dnah2 PE=2 SV=1	sp|P0C6F1|DYH2_MOUSE
gonads_contig_18167_AS	0
gonads_contig_18167_S	0
gonads_contig_18180_P	0	CGI_10005609	GO:0005515; protein binding; Molecular Function GO:0007165; signal transduction; Biological Process GO:0008603; cAMP-dependent protein kinase regulator activity; Molecular Function	SP17_PAPHA Sperm surface protein Sp17 OS=Papio hamadryas GN=SPA17 PE=2 SV=1	sp|D3ZR10|DCDC2_RAT
gonads_contig_18221_N	0	CGI_10000561	NA	CA112_HUMAN Uncharacterized protein C1orf112 OS=Homo sapiens GN=C1orf112 PE=1 SV=1	sp|Q5XI94|CA112_RAT
gonads_contig_182305_N	0	CGI_10007146	GO:0003700; sequence-specific DNA binding transcription factor activity; Molecular Function GO:0005634; nucleus; Cellular Component GO:0006355; regulation of transcription, DNA-dependent; Biological Process GO:0008270; zinc ion binding; Molecular Function GO:0016747; transferase activity, transferring acyl groups other than amino-acyl groups; Molecular Function GO:0045449; regulation of transcrip…	MYST2_RAT Histone acetyltransferase MYST2 OS=Rattus norvegicus GN=Myst2 PE=2 SV=1	sp|Q810T5|KAT7_RAT
gonads_contig_182446_P	0	CGI_10020549	GO:0005515; protein binding; Molecular Function	KLH10_HUMAN Kelch-like protein 10 OS=Homo sapiens GN=KLHL10 PE=2 SV=1	sp|Q6JEL3|KLH10_RAT
gonads_contig_182658_P	0	CGI_10028898	GO:0005515; protein binding; Molecular Function	RECK_HUMAN Reversion-inducing cysteine-rich protein with Kazal motifs OS=Homo sapiens GN=RECK PE=1 SV=1	sp|Q9Z0J1|RECK_MOUSE
gonads_contig_18315_N	0	CGI_10006874	GO:0004866; endopeptidase inhibitor activity; Molecular Function GO:0005576; extracellular region; Cellular Component GO:0005615; extracellular space; Cellular Component	PZP_HUMAN Pregnancy zone protein OS=Homo sapiens GN=PZP PE=1 SV=3	sp|P20742|PZP_HUMAN
gonads_contig_183313_P	0	CGI_10016906	NA	SPD1B_XENLA Speedy protein 1-B OS=Xenopus laevis GN=spdya-B PE=1 SV=1	sp|Q8R496|SPDYA_RAT
gonads_contig_183830_N	0	CGI_10023938	GO:0005488; binding; Molecular Function GO:0005515; protein binding; Molecular Function	KIFA3_STRPU Kinesin-associated protein 3 OS=Strongylocentrotus purpuratus GN=KAP115 PE=1 SV=1	sp|Q26626|KIFA3_STRPU
gonads_contig_184110_P	0	CGI_10019138	NA	F184A_HUMAN Protein FAM184A OS=Homo sapiens GN=FAM184A PE=2 SV=3	sp|Q8NB25|F184A_HUMAN
gonads_contig_184435_P	0	CGI_10025660	GO:0005509; calcium ion binding; Molecular Function GO:0005515; protein binding; Molecular Function GO:0007155; cell adhesion; Biological Process GO:0031012; extracellular matrix; Cellular Component	PGBM_HUMAN Basement membrane-specific heparan sulfate proteoglycan core protein OS=Homo sapiens GN=HSPG2 PE=1 SV=3	sp|Q05793|PGBM_MOUSE
gonads_contig_18451_P	0
gonads_contig_18465_N	0	CGI_10009032	GO:0005216; ion channel activity; Molecular Function GO:0005249; voltage-gated potassium channel activity; Molecular Function GO:0005515; protein binding; Molecular Function GO:0006811; ion transport; Biological Process GO:0006813; potassium ion transport; Biological Process GO:0008076; voltage-gated potassium channel complex; Cellular Component GO:0016020; membrane; Cellular Component GO:0055085…	KCNAW_DROME Potassium voltage-gated channel protein Shaw OS=Drosophila melanogaster GN=Shaw PE=2 SV=1	sp|Q9I830|KCNA2_ONCMY
gonads_contig_18480_AS	0
gonads_contig_18480_S	0
gonads_contig_18485_N	0	CGI_10027023	NA	CCD73_HUMAN Coiled-coil domain-containing protein 73 OS=Homo sapiens GN=CCDC73 PE=1 SV=2	sp|Q6ZRK6|CCD73_HUMAN
gonads_contig_185698_N	0	CGI_10010103	NA	K0895_MOUSE Uncharacterized protein KIAA0895 OS=Mus musculus GN=Kiaa0895 PE=2 SV=2	sp|Q7TQE7|K0895_MOUSE
gonads_contig_186732_P	0	CGI_10014006	NA	NA
gonads_contig_18674_P	0	CGI_10016612	GO:0004037; allantoicase activity; Molecular Function	ALLC_DANRE Allantoicase OS=Danio rerio GN=allc PE=2 SV=1	sp|Q6DGA6|ALLC_DANRE
gonads_contig_186786_N	0	CGI_10020549	GO:0005515; protein binding; Molecular Function	KLH10_HUMAN Kelch-like protein 10 OS=Homo sapiens GN=KLHL10 PE=2 SV=1	sp|Q6JEL3|KLH10_RAT
gonads_contig_187387_S	0
gonads_contig_187393_AS	0
gonads_contig_187437_P	0	CGI_10013248	GO:0004672; protein kinase activity; Molecular Function GO:0004674; protein serine/threonine kinase activity; Molecular Function GO:0005524; ATP binding; Molecular Function GO:0006468; protein phosphorylation; Biological Process	HUNK_MOUSE Hormonally up-regulated neu tumor-associated kinase OS=Mus musculus GN=Hunk PE=2 SV=1	sp|O54863|TSSK2_MOUSE
gonads_contig_187494_N	0	CGI_10012345	NA	DLEC1_HUMAN Deleted in lung and esophageal cancer protein 1 OS=Homo sapiens GN=DLEC1 PE=2 SV=1	sp|Q9Y238|DLEC1_HUMAN
gonads_contig_18783_N	0	CGI_10013650	GO:0005515; protein binding; Molecular Function	TTC6_HUMAN Tetratricopeptide repeat protein 6 OS=Homo sapiens GN=TTC6 PE=2 SV=1
gonads_contig_18799_N	0
gonads_contig_18808_S	0	CGI_10020933	GO:0005515; protein binding; Molecular Function	BLNK_MOUSE B-cell linker protein OS=Mus musculus GN=Blnk PE=1 SV=1	sp|Q9YGC1|BLNK_CHICK
gonads_contig_188130_P	0	CGI_10014704	GO:0000166; nucleotide binding; Molecular Function GO:0004812; aminoacyl-tRNA ligase activity; Molecular Function GO:0004815; aspartate-tRNA ligase activity; Molecular Function GO:0005515; protein binding; Molecular Function GO:0005524; ATP binding; Molecular Function GO:0005737; cytoplasm; Cellular Component GO:0006412; translation; Biological Process GO:0006418; tRNA aminoacylation for protein …	SYNM_MOUSE Probable asparaginyl-tRNA synthetase, mitochondrial OS=Mus musculus GN=Nars2 PE=2 SV=1	sp|Q2EG98|PK1L3_MOUSE
gonads_contig_188240_N	0	CGI_10009638	GO:0005515; protein binding; Molecular Function GO:0005622; intracellular; Cellular Component GO:0008270; zinc ion binding; Molecular Function	PRD10_XENTR PR domain zinc finger protein 10 OS=Xenopus tropicalis GN=prdm10 PE=2 SV=1	sp|Q8BI66|ZN526_MOUSE
gonads_contig_188466_P	0	CGI_10006895	NA	EPI1_CAEEL Laminin-like protein epi-1 OS=Caenorhabditis elegans GN=epi-1 PE=1 SV=1
gonads_contig_18848_AS	0
gonads_contig_188566_P	0	CGI_10024369	GO:0003777; microtubule motor activity; Molecular Function GO:0005515; protein binding; Molecular Function GO:0005524; ATP binding; Molecular Function GO:0006886; intracellular protein transport; Biological Process GO:0007018; microtubule-based movement; Biological Process GO:0016192; vesicle-mediated transport; Biological Process GO:0030131; clathrin adaptor complex; Cellular Component	KIF6_HUMAN Kinesin-like protein KIF6 OS=Homo sapiens GN=KIF6 PE=1 SV=3	sp|Q9WV04|KIF9_MOUSE
gonads_contig_18929_P	0	CGI_10007631	NA	CD022_XENLA Uncharacterized protein C4orf22 homolog OS=Xenopus laevis PE=2 SV=1	sp|Q5PQ44|CD022_XENLA
gonads_contig_189589_N	0	CGI_10020318	GO:0005515; protein binding; Molecular Function	WDR65_HUMAN WD repeat-containing protein 65 OS=Homo sapiens GN=WDR65 PE=2 SV=2	sp|Q9D180|WDR65_MOUSE
gonads_contig_189669_P	0	CGI_10020312	GO:0004672; protein kinase activity; Molecular Function GO:0004674; protein serine/threonine kinase activity; Molecular Function GO:0005524; ATP binding; Molecular Function GO:0006468; protein phosphorylation; Biological Process	CCRK_MOUSE Cell cycle-related kinase OS=Mus musculus GN=Ccrk PE=2 SV=1	sp|A8WIP6|CDK20_DANRE
gonads_contig_189672_AS	0
gonads_contig_189672_S	0
gonads_contig_189686_P	0	CGI_10024887	GO:0000166; nucleotide binding; Molecular Function GO:0003777; microtubule motor activity; Molecular Function GO:0003779; actin binding; Molecular Function GO:0004143; diacylglycerol kinase activity; Molecular Function GO:0005524; ATP binding; Molecular Function GO:0005622; intracellular; Cellular Component GO:0007018; microtubule-based movement; Biological Process GO:0007205; activation of prote…	DYH10_HUMAN Dynein heavy chain 10, axonemal OS=Homo sapiens GN=DNAH10 PE=1 SV=3	sp|Q8IVF4|DYH10_HUMAN
gonads_contig_18973_P	0	CGI_10025127	NA	NA
gonads_contig_189885_P	0	CGI_10022162	GO:0004672; protein kinase activity; Molecular Function GO:0004674; protein serine/threonine kinase activity; Molecular Function GO:0005515; protein binding; Molecular Function GO:0005524; ATP binding; Molecular Function GO:0006468; protein phosphorylation; Biological Process GO:0023034; intracellular signaling pathway; Biological Process	KPCI_HUMAN Protein kinase C iota type OS=Homo sapiens GN=PRKCI PE=1 SV=2	sp|O45818|DKF2_CAEEL
gonads_contig_190487_AS	0
gonads_contig_190487_S	0
gonads_contig_190585_AS	0
gonads_contig_190585_S	0
gonads_contig_190591_AS	0
gonads_contig_190653_AS	0
gonads_contig_190653_S	0
gonads_contig_191150_P	0
gonads_contig_191442_S	0
gonads_contig_191469_AS	0
gonads_contig_191469_S	0
gonads_contig_191758_AS	0
gonads_contig_191758_S	0
gonads_contig_191763_S	0
gonads_contig_191771_AS	0
gonads_contig_191771_S	0
gonads_contig_191799_P	0	CGI_10024031	NA	NA	sp|Q3TZ65|OD3L2_MOUSE
gonads_contig_191828_AS	0	CGI_10024431	0	0	sp|Q9NL38|MA66_PINMA
gonads_contig_191828_S	0	CGI_10024431	0	0	sp|Q9NL38|MA66_PINMA
gonads_contig_191861_AS	0
gonads_contig_191914_AS	0
gonads_contig_191914_S	0
gonads_contig_191965_AS	0
gonads_contig_191965_S	0
gonads_contig_191975_AS	0
gonads_contig_192047_AS	0
gonads_contig_192098_AS	0
gonads_contig_192299_AS	0
gonads_contig_192299_S	0
gonads_contig_192305_P	0	CGI_10025424	GO:0003676; nucleic acid binding; Molecular Function	RSP7_CAEEL Probable splicing factor, arginine/serine-rich 7 OS=Caenorhabditis elegans GN=rsp-7 PE=2 SV=3
gonads_contig_192314_AS	0
gonads_contig_192314_S	0
gonads_contig_192325_AS	0
gonads_contig_192325_S	0
gonads_contig_192386_N	0	CGI_10017400	NA	NA
gonads_contig_19249_P	0	CGI_10006360	GO:0005509; calcium ion binding; Molecular Function GO:0005515; protein binding; Molecular Function GO:0005622; intracellular; Cellular Component GO:0007165; signal transduction; Biological Process GO:0023034; intracellular signaling pathway; Biological Process	EP15R_HUMAN Epidermal growth factor receptor substrate 15-like 1 OS=Homo sapiens GN=EPS15L1 PE=1 SV=1	sp|Q6ING4|DEP1A_XENLA
gonads_contig_192498_AS	0
gonads_contig_192648_AS	0
gonads_contig_192648_S	0
gonads_contig_192737_N	0	CGI_10008741	GO:0016787; hydrolase activity; Molecular Function	PP1B_XENTR Serine/threonine-protein phosphatase PP1-beta catalytic subunit OS=Xenopus tropicalis GN=ppp1cb PE=2 SV=1	sp|P48727|GLC7B_CAEEL
gonads_contig_192852_AS	0
gonads_contig_192975_AS	0
gonads_contig_193089_AS	0
gonads_contig_193089_S	0
gonads_contig_193140_S	0
gonads_contig_193186_AS	0
gonads_contig_193186_S	0
gonads_contig_193270_AS	0
gonads_contig_193270_S	0
gonads_contig_193454_AS	0
gonads_contig_193537_S	0
gonads_contig_193565_AS	0
gonads_contig_193565_S	0
gonads_contig_193600_N	0	CGI_10008521	NA	YI011_DANRE Uncharacterized protein FLJ46082 homolog OS=Danio rerio GN=si:ch211-215c18.4 PE=4 SV=1	sp|A2BFC9|YI011_DANRE
gonads_contig_193631_P	0	CGI_10014677	GO:0004835; tubulin-tyrosine ligase activity; Molecular Function GO:0006464; protein modification process; Biological Process	TTLL3_HUMAN Tubulin monoglycylase TTLL3 OS=Homo sapiens GN=TTLL3 PE=1 SV=2	sp|Q9VM91|TTL3A_DROME
gonads_contig_193691_P	0	CGI_10010378	GO:0005515; protein binding; Molecular Function	KI67_HUMAN Antigen KI-67 OS=Homo sapiens GN=MKI67 PE=1 SV=2	sp|Q92954|PRG4_HUMAN
gonads_contig_193699_P	0	CGI_10018058	NA	SPERI_HUMAN Speriolin OS=Homo sapiens GN=SPATC1 PE=2 SV=2	sp|Q148B6|SPERI_MOUSE
gonads_contig_193914_AS	0
gonads_contig_194043_N	0	CGI_10008421	GO:0009058; biosynthetic process; Biological Process GO:0016779; nucleotidyltransferase activity; Molecular Function	PCY2_HUMAN Ethanolamine-phosphate cytidylyltransferase OS=Homo sapiens GN=PCYT2 PE=1 SV=1	sp|Q99447|PCY2_HUMAN
gonads_contig_194175_AS	0
gonads_contig_194175_S	0
gonads_contig_194275_N	0	CGI_10005903	GO:0005488; binding; Molecular Function GO:0005515; protein binding; Molecular Function	WDR87_HUMAN WD repeat-containing protein 87 OS=Homo sapiens GN=WDR87 PE=2 SV=2	sp|Q6ZQQ6|WDR87_HUMAN
gonads_contig_194303_P	0	CGI_10024355	GO:0000166; nucleotide binding; Molecular Function GO:0005515; protein binding; Molecular Function	TRIPB_HUMAN Thyroid receptor-interacting protein 11 OS=Homo sapiens GN=TRIP11 PE=1 SV=2	sp|O76329|ACTNB_DICDI
gonads_contig_194380_AS	0
gonads_contig_194446_AS	0
gonads_contig_194664_P	0	CGI_10020161	GO:0004518; nuclease activity; Molecular Function GO:0006281; DNA repair; Biological Process GO:0016881; acid-amino acid ligase activity; Molecular Function GO:0043687; post-translational protein modification; Biological Process	UB2R2_RABIT Ubiquitin-conjugating enzyme E2 R2 OS=Oryctolagus cuniculus GN=UBE2R2 PE=2 SV=1	sp|Q2TB18|ASTE1_HUMAN
gonads_contig_194784_AS	0
gonads_contig_194784_S	0
gonads_contig_194859_S	0
gonads_contig_195090_S	0
gonads_contig_195110_AS	0
gonads_contig_195110_S	0
gonads_contig_195165_AS	0
gonads_contig_195368_AS	0
gonads_contig_195368_S	0
gonads_contig_195489_N	0	CGI_10017028	NA	NA	sp|Q8BZX4|SREK1_MOUSE
gonads_contig_195573_P	0	CGI_10015561	NA	CIP1_HUMAN E3 ubiquitin-protein ligase CCNB1IP1 OS=Homo sapiens GN=CCNB1IP1 PE=1 SV=1	sp|Q9NPC3|CIP1_HUMAN
gonads_contig_195740_N	0	CGI_10014557	GO:0003676; nucleic acid binding; Molecular Function	CPEB4_DANRE Cytoplasmic polyadenylation element-binding protein 4 OS=Danio rerio GN=cpeb4 PE=2 SV=1	sp|Q9VSR3|ORB2_DROME
gonads_contig_195972_N	0
gonads_contig_195973_P	0	CGI_10025990	NA	NA
gonads_contig_196037_AS	0
gonads_contig_196037_S	0
gonads_contig_196088_AS	0
gonads_contig_196088_S	0
gonads_contig_196109_S	0
gonads_contig_196121_AS	0
gonads_contig_196121_S	0
gonads_contig_196189_S	0
gonads_contig_196664_P	0	CGI_10009757	GO:0055085; transmembrane transport; Biological Process	MOT10_DANRE Monocarboxylate transporter 10 OS=Danio rerio GN=slc16a10 PE=2 SV=1	sp|Q3U9N9|MOT10_MOUSE
gonads_contig_196712_P	0	CGI_10019801	GO:0004332; fructose-bisphosphate aldolase activity; Molecular Function GO:0006096; glycolysis; Biological Process	ALF_ECHMU Fructose-bisphosphate aldolase OS=Echinococcus multilocularis GN=FBPA PE=2 SV=1	sp|P46563|ALF2_CAEEL
gonads_contig_196841_AS	0
gonads_contig_196841_S	0
gonads_contig_197001_P	0	CGI_10027482	NA	YV009_HUMAN Putative uncharacterized protein LOC388900 OS=Homo sapiens PE=1 SV=2	sp|Q5TG08|YV009_HUMAN
gonads_contig_197210_N	0	CGI_10020549	GO:0005515; protein binding; Molecular Function	KLH10_HUMAN Kelch-like protein 10 OS=Homo sapiens GN=KLHL10 PE=2 SV=1	sp|Q6JEL3|KLH10_RAT
gonads_contig_197242_P	0	CGI_10006424	NA	CCD63_BOVIN Coiled-coil domain-containing protein 63 OS=Bos taurus GN=CCDC63 PE=2 SV=1	sp|Q2T9W3|CCD63_BOVIN
gonads_contig_197341_AS	0
gonads_contig_197422_P	0	CGI_10010733	GO:0007067; mitosis; Biological Process	HORM1_XENLA HORMA domain-containing protein 1 OS=Xenopus laevis GN=hormad1 PE=2 SV=1	sp|Q9D5T7|HORM1_MOUSE
gonads_contig_197468_S	0	CGI_10013560	GO:0007160; cell-matrix adhesion; Biological Process	SNED1_RAT Sushi, nidogen and EGF-like domain-containing protein 1 OS=Rattus norvegicus GN=Sned1 PE=2 SV=2	sp|P13830|RESA_PLAFF
gonads_contig_197525_N	0	CGI_10012609	GO:0005515; protein binding; Molecular Function GO:0023034; intracellular signaling pathway; Biological Process	DCDC2_MOUSE Doublecortin domain-containing protein 2 OS=Mus musculus GN=Dcdc2 PE=2 SV=2	sp|D3ZR10|DCDC2_RAT
gonads_contig_197844_AS	0
gonads_contig_197844_S	0
gonads_contig_197959_P	0	CGI_10015514	NA	REEP5_BOVIN Receptor expression-enhancing protein 5 OS=Bos taurus GN=REEP5 PE=2 SV=1	sp|Q29RM3|REEP5_BOVIN
gonads_contig_198097_S	0
gonads_contig_198098_S	0
gonads_contig_19813_P	0	CGI_10007158	GO:0003777; microtubule motor activity; Molecular Function GO:0005515; protein binding; Molecular Function GO:0005524; ATP binding; Molecular Function GO:0007018; microtubule-based movement; Biological Process	KIF24_HUMAN Kinesin-like protein KIF24 OS=Homo sapiens GN=KIF24 PE=1 SV=2	sp|Q5T7B8|KIF24_HUMAN
gonads_contig_198244_AS	0
gonads_contig_198244_S	0
gonads_contig_198290_AS	0
gonads_contig_198290_S	0
gonads_contig_198464_AS	0
gonads_contig_198464_S	0
gonads_contig_198544_N	0				sp|Q54PD9|MED29_DICDI
gonads_contig_198602_P	0				sp|Q28EM8|LTMD1_XENTR
gonads_contig_198675_AS	0
gonads_contig_198675_S	0
gonads_contig_198830_S	0
gonads_contig_198911_AS	0
gonads_contig_198966_S	0	CGI_10016806	GO:0004672; protein kinase activity; Molecular Function GO:0004674; protein serine/threonine kinase activity; Molecular Function GO:0005515; protein binding; Molecular Function GO:0005524; ATP binding; Molecular Function GO:0006468; protein phosphorylation; Biological Process	TITIN_MOUSE Titin OS=Mus musculus GN=Ttn PE=1 SV=1
gonads_contig_199133_AS	0
gonads_contig_199133_S	0
gonads_contig_199202_AS	0
gonads_contig_199202_S	0
gonads_contig_199245_P	0	CGI_10019128	GO:0005515; protein binding; Molecular Function	SPEF1_MOUSE Sperm flagellar protein 1 OS=Mus musculus GN=Spef1 PE=2 SV=1	sp|Q99JL1|SPEF1_MOUSE
gonads_contig_199256_AS	0
gonads_contig_199256_S	0
gonads_contig_199343_N	0	CGI_10016034	GO:0005634; nucleus; Cellular Component GO:0005737; cytoplasm; Cellular Component GO:0030154; cell differentiation; Biological Process	CCHCR_PANPA Coiled-coil alpha-helical rod protein 1 OS=Pan paniscus GN=CCHCR1 PE=3 SV=1	sp|Q8HZ58|CCHCR_PONPY
gonads_contig_199418_N	0	CGI_10026549	GO:0004672; protein kinase activity; Molecular Function GO:0004674; protein serine/threonine kinase activity; Molecular Function GO:0005515; protein binding; Molecular Function GO:0005524; ATP binding; Molecular Function GO:0006468; protein phosphorylation; Biological Process	PAK1_BOVIN Serine/threonine-protein kinase PAK 1 OS=Bos taurus GN=PAK1 PE=2 SV=1	sp|O14427|CLA4_CANAX
gonads_contig_199639_N	0	CGI_10000005	NA	NA
gonads_contig_199884_AS	0
gonads_contig_20015_N	0	CGI_10020379	GO:0008152; metabolic process; Biological Process GO:0016787; hydrolase activity; Molecular Function	AFMID_DANRE Probable arylformamidase OS=Danio rerio GN=afmid PE=2 SV=2	sp|Q5Z9I2|IMCL1_ORYSJ
gonads_contig_200494_AS	0
gonads_contig_200494_S	0
gonads_contig_20069_P	0	CGI_10006707	NA	MYOME_MOUSE Myomegalin OS=Mus musculus GN=Pde4dip PE=2 SV=2	sp|Q54G05|LRRX1_DICDI
gonads_contig_200931_N	0	CGI_10018228	GO:0003676; nucleic acid binding; Molecular Function GO:0005515; protein binding; Molecular Function GO:0005622; intracellular; Cellular Component GO:0008270; zinc ion binding; Molecular Function	TTC26_MOUSE Tetratricopeptide repeat protein 26 OS=Mus musculus GN=Ttc26 PE=2 SV=1	sp|Q5U2N8|TTC26_RAT
gonads_contig_201016_N	0	CGI_10028517	GO:0016307; phosphatidylinositol phosphate kinase activity; Molecular Function GO:0046488; phosphatidylinositol metabolic process; Biological Process	PI51A_MOUSE Phosphatidylinositol-4-phosphate 5-kinase type-1 alpha OS=Mus musculus GN=Pip5k1a PE=1 SV=2
gonads_contig_20130_P	0	CGI_10001276	NA	BRK1_MOUSE Probable protein BRICK1 OS=Mus musculus PE=1 SV=1	sp|Q6IQ86|BRK1_DANRE
gonads_contig_201358_N	0	CGI_10022942	GO:0005622; intracellular; Cellular Component GO:0008270; zinc ion binding; Molecular Function	Z585A_HUMAN Zinc finger protein 585A OS=Homo sapiens GN=ZNF585A PE=1 SV=2
gonads_contig_201377_AS	0
gonads_contig_201377_S	0
gonads_contig_201408_P	0	CGI_10001568	NA	EPI1_CAEEL Laminin-like protein epi-1 OS=Caenorhabditis elegans GN=epi-1 PE=1 SV=1	sp|Q8K3K8|OPTN_MOUSE
gonads_contig_201443_N	0	CGI_10023091	GO:0004672; protein kinase activity; Molecular Function GO:0004674; protein serine/threonine kinase activity; Molecular Function GO:0005524; ATP binding; Molecular Function GO:0006468; protein phosphorylation; Biological Process	BUB1B_MOUSE Mitotic checkpoint serine/threonine-protein kinase BUB1 beta OS=Mus musculus GN=Bub1b PE=1 SV=1	sp|O60566|BUB1B_HUMAN
gonads_contig_20190_N	0	CGI_10025397	GO:0005488; binding; Molecular Function	F179B_MOUSE Protein FAM179B OS=Mus musculus GN=Fam179b PE=2 SV=2	sp|Q6A070|F179B_MOUSE
gonads_contig_201949_S	0
gonads_contig_20199_P	0	CGI_10022523	GO:0005515; protein binding; Molecular Function GO:0016020; membrane; Cellular Component	CJ112_HUMAN MAM and LDL-receptor class A domain-containing protein C10orf112 OS=Homo sapiens GN=C10orf112 PE=4 SV=3	sp|Q5VYJ5|CJ112_HUMAN
gonads_contig_202212_P	0	CGI_10021476	GO:0005515; protein binding; Molecular Function	KLH10_HUMAN Kelch-like protein 10 OS=Homo sapiens GN=KLHL10 PE=2 SV=1	sp|Q6JEL3|KLH10_RAT
gonads_contig_20285_P	0	CGI_10021829	GO:0003824; catalytic activity; Molecular Function GO:0004252; serine-type endopeptidase activity; Molecular Function GO:0005044; scavenger receptor activity; Molecular Function GO:0005488; binding; Molecular Function GO:0005515; protein binding; Molecular Function GO:0006508; proteolysis; Biological Process GO:0016020; membrane; Cellular Component	NETR_SAGLB Neurotrypsin OS=Saguinus labiatus GN=PRSS12 PE=3 SV=1	sp|Q5G267|NETR_MACMU
gonads_contig_202879_P	0	CGI_10022703	GO:0005509; calcium ion binding; Molecular Function GO:0005515; protein binding; Molecular Function	NOTCH_DROME Neurogenic locus Notch protein OS=Drosophila melanogaster GN=N PE=1 SV=3
gonads_contig_20305_P	0	CGI_10012553	GO:0004197; cysteine-type endopeptidase activity; Molecular Function GO:0005515; protein binding; Molecular Function GO:0005622; intracellular; Cellular Component GO:0006508; proteolysis; Biological Process GO:0006915; apoptosis; Biological Process GO:0008234; cysteine-type peptidase activity; Molecular Function GO:0042981; regulation of apoptosis; Biological Process	CASP7_MESAU Caspase-7 OS=Mesocricetus auratus GN=CASP7 PE=1 SV=1	sp|P55215|CASP2_RAT
gonads_contig_20319_P	0	CGI_10016387	GO:0004470; malic enzyme activity; Molecular Function GO:0006108; malate metabolic process; Biological Process GO:0016616; oxidoreductase activity, acting on the CH-OH group of donors, NAD or NADP as acceptor; Molecular Function GO:0051287; NAD or NADH binding; Molecular Function	MAON_MOUSE NADP-dependent malic enzyme, mitochondrial OS=Mus musculus GN=Me3 PE=1 SV=1	sp|P28227|MAOX_ANAPL
gonads_contig_203308_S	0
gonads_contig_203358_AS	0
gonads_contig_203358_S	0
gonads_contig_203381_P	0	CGI_10020334	GO:0005515; protein binding; Molecular Function	IF140_HUMAN Intraflagellar transport protein 140 homolog OS=Homo sapiens GN=IFT140 PE=2 SV=1	sp|Q96RY7|IF140_HUMAN
gonads_contig_203636_N	0	CGI_10009851	GO:0005622; intracellular; Cellular Component GO:0008270; zinc ion binding; Molecular Function	SCRT1_MOUSE Transcriptional repressor scratch 1 OS=Mus musculus GN=Scrt1 PE=2 SV=1	sp|Q91924|SNAI2_XENLA
gonads_contig_203666_AS	0
gonads_contig_203666_S	0
gonads_contig_203862_AS	0
gonads_contig_203862_S	0
gonads_contig_203895_N	0	CGI_10020550	GO:0005515; protein binding; Molecular Function	KLH10_HUMAN Kelch-like protein 10 OS=Homo sapiens GN=KLHL10 PE=2 SV=1	sp|Q05516|ZBT16_HUMAN
gonads_contig_203966_AS	0
gonads_contig_204464_N	0
gonads_contig_20451_P	0	CGI_10015728	NA	NA	sp|Q6ZWR6|SYNE1_MOUSE
gonads_contig_204535_P	0	CGI_10003321	NA	PSGP_ONCMY Polysialoglycoprotein OS=Oncorhynchus mykiss PE=1 SV=2	sp|Q96WV6|YHU2_SCHPO
gonads_contig_20486_P	0	CGI_10021480	GO:0016301; kinase activity; Molecular Function GO:0016772; transferase activity, transferring phosphorus-containing groups; Molecular Function	KARG_LIOJA Arginine kinase OS=Liolophura japonica PE=2 SV=1	sp|O15990|KARG_LIOJA
gonads_contig_205159_P	0	CGI_10025017	GO:0000786; nucleosome; Cellular Component GO:0003677; DNA binding; Molecular Function GO:0003700; sequence-specific DNA binding transcription factor activity; Molecular Function GO:0005515; protein binding; Molecular Function GO:0005634; nucleus; Cellular Component GO:0006334; nucleosome assembly; Biological Process GO:0006355; regulation of transcription, DNA-dependent; Biological Process GO:00…	MYST4_MOUSE Histone acetyltransferase MYST4 OS=Mus musculus GN=Myst4 PE=2 SV=2	sp|Q8BRB7|KAT6B_MOUSE
gonads_contig_205168_P	0	CGI_10017148	NA	ANO10_DANRE Anoctamin-10 OS=Danio rerio GN=ano10 PE=2 SV=1	sp|Q9NW15|ANO10_HUMAN
gonads_contig_205311_P	0	CGI_10014625	NA	NA	sp|Q5CZC0|FSIP2_HUMAN
gonads_contig_205395_P	0	CGI_10005381	GO:0000166; nucleotide binding; Molecular Function GO:0003777; microtubule motor activity; Molecular Function GO:0005524; ATP binding; Molecular Function GO:0007018; microtubule-based movement; Biological Process GO:0016887; ATPase activity; Molecular Function GO:0017111; nucleoside-triphosphatase activity; Molecular Function GO:0030286; dynein complex; Cellular Component	DYHC_TRIGR Dynein beta chain, ciliary OS=Tripneustes gratilla PE=1 SV=1	sp|Q9NYC9|DYH9_HUMAN
gonads_contig_205511_AS	0
gonads_contig_205511_S	0
gonads_contig_20577_P	0	CGI_10008411	GO:0005515; protein binding; Molecular Function	EFCB5_HUMAN EF-hand calcium-binding domain-containing protein 5 OS=Homo sapiens GN=EFCAB5 PE=1 SV=2	sp|A4FU69|EFCB5_HUMAN
gonads_contig_206442_N	0	CGI_10002242	GO:0004842; ubiquitin-protein ligase activity; Molecular Function GO:0005515; protein binding; Molecular Function GO:0008270; zinc ion binding; Molecular Function	FBX11_HUMAN F-box only protein 11 OS=Homo sapiens GN=FBXO11 PE=1 SV=3	sp|Q7TSL3|FBX11_RAT
gonads_contig_206486_AS	0
gonads_contig_206486_S	0
gonads_contig_206606_P	0	CGI_10008831	NA	CX065_MOUSE Uncharacterized protein CXorf65 homolog OS=Mus musculus GN=Gm614 PE=2 SV=1	sp|Q3V2K1|CX065_MOUSE
gonads_contig_20683_P	0	CGI_10028761	GO:0005515; protein binding; Molecular Function GO:0005813; centrosome; Cellular Component GO:0034453; microtubule anchoring; Biological Process	CP063_CHICK LisH domain-containing protein C16orf63 homolog OS=Gallus gallus GN=RCJMB04_21j4 PE=2 SV=1	sp|Q5ZJ24|FOPNL_CHICK
gonads_contig_206864_P	0	CGI_10021300	NA	QRIC2_HUMAN Glutamine-rich protein 2 OS=Homo sapiens GN=QRICH2 PE=1 SV=1	sp|Q9H0J4|QRIC2_HUMAN
gonads_contig_206927_AS	0
gonads_contig_206933_AS	0
gonads_contig_207006_AS	0
gonads_contig_207006_S	0
gonads_contig_20713_N	0	CGI_10024666	NA	CO026_DANRE Uncharacterized protein C15orf26 homolog OS=Danio rerio GN=zgc:110373 PE=2 SV=1	sp|Q568D2|CO026_DANRE
gonads_contig_207634_AS	0
gonads_contig_207683_N	0	CGI_10013452	GO:0006811; ion transport; Biological Process GO:0016020; membrane; Cellular Component	GBRG2_CHICK Gamma-aminobutyric acid receptor subunit gamma-2 OS=Gallus gallus GN=GABRG2 PE=2 SV=1	sp|O18276|GBRB_CAEEL
gonads_contig_20777_P	0	CGI_10014742	GO:0001932; regulation of protein phosphorylation; Biological Process GO:0005952; cAMP-dependent protein kinase complex; Cellular Component GO:0007165; signal transduction; Biological Process GO:0008603; cAMP-dependent protein kinase regulator activity; Molecular Function	KAPR_STRPU cAMP-dependent protein kinase type II regulatory subunit OS=Strongylocentrotus purpuratus PE=2 SV=1	sp|Q26619|KAPR_STRPU
gonads_contig_207855_S	0
gonads_contig_208293_P	0	CGI_10005903	GO:0005488; binding; Molecular Function GO:0005515; protein binding; Molecular Function	WDR87_HUMAN WD repeat-containing protein 87 OS=Homo sapiens GN=WDR87 PE=2 SV=2	sp|Q6ZQQ6|WDR87_HUMAN
gonads_contig_208531_AS	0
gonads_contig_208531_S	0
gonads_contig_208675_N	0	CGI_10025824	GO:0003702; RNA polymerase II transcription factor activity; Molecular Function GO:0005673; transcription factor TFIIE complex; Cellular Component GO:0006367; transcription initiation from RNA polymerase II promoter; Biological Process	T2EB_HUMAN Transcription initiation factor IIE subunit beta OS=Homo sapiens GN=GTF2E2 PE=1 SV=1	sp|P29540|T2EB_XENLA
gonads_contig_208839_AS	0
gonads_contig_208839_S	0
gonads_contig_208894_S	0
gonads_contig_20902_S	0
gonads_contig_20929_N	0	CGI_10020500	GO:0003677; DNA binding; Molecular Function GO:0005515; protein binding; Molecular Function GO:0005622; intracellular; Cellular Component GO:0008270; zinc ion binding; Molecular Function	TREF1_MOUSE Transcriptional-regulating factor 1 OS=Mus musculus GN=Trerf1 PE=1 SV=1	sp|Q8BXJ2|TREF1_MOUSE
gonads_contig_20952_N	0	CGI_10020351	NA	CK066_BOVIN Uncharacterized protein C11orf66 homolog OS=Bos taurus PE=2 SV=1	sp|Q2T9T0|PPR32_BOVIN
gonads_contig_209633_S	0
gonads_contig_20964_P	0	CGI_10002649	NA	CJ093_HUMAN TPR repeat-containing protein C10orf93 OS=Homo sapiens GN=C10orf93 PE=2 SV=2	sp|Q5SR76|CJ093_HUMAN
gonads_contig_209889_AS	0
gonads_contig_20989_N	0	CGI_10015978	GO:0000166; nucleotide binding; Molecular Function GO:0005524; ATP binding; Molecular Function GO:0006810; transport; Biological Process GO:0016020; membrane; Cellular Component GO:0016021; integral to membrane; Cellular Component GO:0016757; transferase activity, transferring glycosyl groups; Molecular Function GO:0016887; ATPase activity; Molecular Function GO:0017111; nucleoside-triphosphatase…	MDR1_HUMAN Multidrug resistance protein 1 OS=Homo sapiens GN=ABCB1 PE=1 SV=3	sp|P21439|MDR3_HUMAN
gonads_contig_210072_S	0
gonads_contig_210105_N	0	CGI_10010531	GO:0005515; protein binding; Molecular Function	FBW10_HUMAN F-box/WD repeat-containing protein 10 OS=Homo sapiens GN=FBXW10 PE=2 SV=1	sp|Q5XX13|FBW10_HUMAN
gonads_contig_210254_P	0	CGI_10007570	GO:0003924; GTPase activity; Molecular Function GO:0005198; structural molecule activity; Molecular Function GO:0005525; GTP binding; Molecular Function GO:0005874; microtubule; Cellular Component GO:0007017; microtubule-based process; Biological Process GO:0007018; microtubule-based movement; Biological Process GO:0043234; protein complex; Cellular Component GO:0051258; protein polymerization; B…	TBA1C_MOUSE Tubulin alpha-1C chain OS=Mus musculus GN=Tuba1c PE=1 SV=1	sp|P41383|TBA2_PATVU
gonads_contig_21034_P	0	CGI_10005381	GO:0000166; nucleotide binding; Molecular Function GO:0003777; microtubule motor activity; Molecular Function GO:0005524; ATP binding; Molecular Function GO:0007018; microtubule-based movement; Biological Process GO:0016887; ATPase activity; Molecular Function GO:0017111; nucleoside-triphosphatase activity; Molecular Function GO:0030286; dynein complex; Cellular Component	DYHC_TRIGR Dynein beta chain, ciliary OS=Tripneustes gratilla PE=1 SV=1	sp|P39057|DYHC_ANTCR
gonads_contig_21049_S	0
gonads_contig_210535_P	0	CGI_10009111	GO:0005215; transporter activity; Molecular Function GO:0005515; protein binding; Molecular Function GO:0006810; transport; Biological Process GO:0008021; synaptic vesicle; Cellular Component GO:0016020; membrane; Cellular Component	SY65_APLCA Synaptotagmin-1 OS=Aplysia californica GN=SYT1 PE=1 SV=2	sp|P41823|SY65_APLCA
gonads_contig_210739_N	0	CGI_10006869	NA	NA
gonads_contig_21080_P	0	CGI_10016510	NA	SPG17_HUMAN Sperm-associated antigen 17 OS=Homo sapiens GN=SPAG17 PE=1 SV=1	sp|Q5S003|SPG17_MOUSE
gonads_contig_21092_P	0	CGI_10017227	GO:0006520; cellular amino acid metabolic process; Biological Process GO:0016491; oxidoreductase activity; Molecular Function GO:0055114; oxidation-reduction process; Biological Process	DHE3_HUMAN Glutamate dehydrogenase 1, mitochondrial OS=Homo sapiens GN=GLUD1 PE=1 SV=2	sp|Q64HZ9|DHE4_HYLLA
gonads_contig_211323_P	0	CGI_10006580	GO:0005524; ATP binding; Molecular Function GO:0006298; mismatch repair; Biological Process GO:0030983; mismatched DNA binding; Molecular Function	MSH5_RAT MutS protein homolog 5 OS=Rattus norvegicus GN=Msh5 PE=2 SV=1	sp|Q9QUM7|MSH5_MOUSE
gonads_contig_211369_AS	0
gonads_contig_211828_P	0	CGI_10017921	GO:0000166; nucleotide binding; Molecular Function GO:0003777; microtubule motor activity; Molecular Function GO:0005524; ATP binding; Molecular Function GO:0007018; microtubule-based movement; Biological Process GO:0016887; ATPase activity; Molecular Function GO:0017111; nucleoside-triphosphatase activity; Molecular Function GO:0030286; dynein complex; Cellular Component	DYH5_HUMAN Dynein heavy chain 5, axonemal OS=Homo sapiens GN=DNAH5 PE=1 SV=3	sp|Q91XQ0|DYH8_MOUSE
gonads_contig_21257_P	0	CGI_10021644	GO:0005515; protein binding; Molecular Function	NCAM1_MOUSE Neural cell adhesion molecule 1 OS=Mus musculus GN=Ncam1 PE=1 SV=3	sp|P34082|FAS2_DROME
gonads_contig_212804_P	0	CGI_10016819	NA	ODFP2_HUMAN Outer dense fiber protein 2 OS=Homo sapiens GN=ODF2 PE=1 SV=1
gonads_contig_212817_P	0	CGI_10006791	NA	TXB1B_DANRE Tax1-binding protein 1 homolog B OS=Danio rerio GN=tax1bp1b PE=2 SV=3
gonads_contig_21294_P	0	CGI_10020544	GO:0005515; protein binding; Molecular Function GO:0007165; signal transduction; Biological Process	AFAD_HUMAN Afadin OS=Homo sapiens GN=MLLT4 PE=1 SV=2	sp|P55196|AFAD_HUMAN
gonads_contig_212992_P	0	CGI_10015323	NA	CC130_XENLA Coiled-coil domain-containing protein 130 OS=Xenopus laevis GN=ccdc130 PE=2 SV=1	sp|Q9D6J3|CCD94_MOUSE
gonads_contig_21305_N	0	CGI_10010126	GO:0008270; zinc ion binding; Molecular Function	ZDHC1_MOUSE Probable palmitoyltransferase ZDHHC1 OS=Mus musculus GN=Zdhhc1 PE=2 SV=2	sp|Q8R0N9|ZDHC1_MOUSE
gonads_contig_21338_AS	0	CGI_10012486	NA	CT152_HUMAN Uncharacterized protein C20orf152 OS=Homo sapiens GN=C20orf152 PE=2 SV=2	sp|A5A6P2|ASAH1_PANTR
gonads_contig_213405_S	0
gonads_contig_213410_AS	0
gonads_contig_213410_S	0
gonads_contig_21376_P	0	CGI_10005225	NA	NA
gonads_contig_21378_P	0	CGI_10013191	GO:0003924; GTPase activity; Molecular Function GO:0005525; GTP binding; Molecular Function	ATLA2_XENLA Atlastin-2 OS=Xenopus laevis GN=atl2 PE=2 SV=1	sp|Q6PA06|ATLA2_MOUSE
gonads_contig_213828_AS	0
gonads_contig_213828_S	0
gonads_contig_21390_N	0	CGI_10016440	NA	YB051_HUMAN Uncharacterized protein LOC285141 OS=Homo sapiens PE=2 SV=1	sp|A1L162|YB051_HUMAN
gonads_contig_21411_P	0	CGI_10007209	GO:0003824; catalytic activity; Molecular Function GO:0008152; metabolic process; Biological Process	ACSL1_CAVPO Long-chain-fatty-acid--CoA ligase 1 OS=Cavia porcellus GN=ACSL1 PE=2 SV=1	sp|Q9JID6|ACSL1_CAVPO
gonads_contig_214268_AS	0
gonads_contig_214294_S	0	CGI_10023103	GO:0004871; signal transducer activity; Molecular Function GO:0005089; Rho guanyl-nucleotide exchange factor activity; Molecular Function GO:0005515; protein binding; Molecular Function GO:0005622; intracellular; Cellular Component GO:0005737; cytoplasm; Cellular Component GO:0023034; intracellular signaling pathway; Biological Process GO:0035023; regulation of Rho protein signal transduction; Bi…	ARHGC_HUMAN Rho guanine nucleotide exchange factor 12 OS=Homo sapiens GN=ARHGEF12 PE=1 SV=1	sp|P13830|RESA_PLAFF
gonads_contig_214370_N	0	CGI_10014961	GO:0000166; nucleotide binding; Molecular Function GO:0003777; microtubule motor activity; Molecular Function GO:0005524; ATP binding; Molecular Function GO:0007018; microtubule-based movement; Biological Process GO:0016887; ATPase activity; Molecular Function GO:0017111; nucleoside-triphosphatase activity; Molecular Function GO:0030286; dynein complex; Cellular Component	DYH7_HUMAN Dynein heavy chain 7, axonemal OS=Homo sapiens GN=DNAH7 PE=1 SV=1	sp|Q8WXX0|DYH7_HUMAN
gonads_contig_214426_S	0
gonads_contig_214438_N	0	CGI_10019831	NA	CT152_HUMAN Uncharacterized protein C20orf152 OS=Homo sapiens GN=C20orf152 PE=2 SV=2	sp|Q96M20|CT152_HUMAN
gonads_contig_214756_AS	0
gonads_contig_214756_S	0
gonads_contig_21504_P	0	CGI_10003859	GO:0005515; protein binding; Molecular Function GO:0008270; zinc ion binding; Molecular Function	TRAF4_HUMAN TNF receptor-associated factor 4 OS=Homo sapiens GN=TRAF4 PE=1 SV=1	sp|Q61382|TRAF4_MOUSE
gonads_contig_21523_N	0	CGI_10017251	GO:0003824; catalytic activity; Molecular Function GO:0005524; ATP binding; Molecular Function GO:0008152; metabolic process; Biological Process GO:0009374; biotin binding; Molecular Function GO:0016874; ligase activity; Molecular Function	PYC_HUMAN Pyruvate carboxylase, mitochondrial OS=Homo sapiens GN=PC PE=1 SV=2	sp|Q05920|PYC_MOUSE
gonads_contig_215244_P	0	CGI_10016906	NA	SPD1B_XENLA Speedy protein 1-B OS=Xenopus laevis GN=spdya-B PE=1 SV=1	sp|Q9YGL1|SPD1B_XENLA
gonads_contig_21529_N	0	CGI_10007224	GO:0005089; Rho guanyl-nucleotide exchange factor activity; Molecular Function GO:0005515; protein binding; Molecular Function GO:0005622; intracellular; Cellular Component GO:0007165; signal transduction; Biological Process GO:0035023; regulation of Rho protein signal transduction; Biological Process	ABR_MOUSE Active breakpoint cluster region-related protein OS=Mus musculus GN=Abr PE=2 SV=1	sp|Q6PAJ1|BCR_MOUSE
gonads_contig_215398_AS	0
gonads_contig_21609_P	0	CGI_10013306	NA	CEP57_RAT Centrosomal protein of 57 kDa OS=Rattus norvegicus GN=Cep57 PE=1 SV=2	sp|B4F7A7|CEP57_RAT
gonads_contig_216560_AS	0
gonads_contig_216560_S	0
gonads_contig_216783_AS	0
gonads_contig_216783_S	0
gonads_contig_216868_AS	0
gonads_contig_216868_S	0
gonads_contig_21723_N	0	CGI_10025660	GO:0005509; calcium ion binding; Molecular Function GO:0005515; protein binding; Molecular Function GO:0007155; cell adhesion; Biological Process GO:0031012; extracellular matrix; Cellular Component	PGBM_HUMAN Basement membrane-specific heparan sulfate proteoglycan core protein OS=Homo sapiens GN=HSPG2 PE=1 SV=3	sp|P98160|PGBM_HUMAN
gonads_contig_21725_P	0	CGI_10013102	GO:0005515; protein binding; Molecular Function GO:0005622; intracellular; Cellular Component GO:0008270; zinc ion binding; Molecular Function	PRDM9_MOUSE Histone-lysine N-methyltransferase PRDM9 OS=Mus musculus GN=Prdm9 PE=1 SV=2	sp|P17035|ZNF28_HUMAN
gonads_contig_21730_S	0
gonads_contig_217455_S	0
gonads_contig_218030_S	0	CGI_10014329	NA	NA	sp|Q54R73|Y5465_DICDI
gonads_contig_218225_N	0	CGI_10003410	NA	CE290_HUMAN Centrosomal protein of 290 kDa OS=Homo sapiens GN=CEP290 PE=1 SV=2
gonads_contig_218489_P	0	CGI_10021814	NA	NA
gonads_contig_218646_P	0	CGI_10015024	NA	CP135_DANRE Centrosomal protein of 135 kDa OS=Danio rerio GN=cep135 PE=3 SV=2	sp|Q5RG45|CP135_DANRE
gonads_contig_219118_P	0	CGI_10023335	GO:0004367; glycerol-3-phosphate dehydrogenase [NAD+] activity; Molecular Function GO:0005737; cytoplasm; Cellular Component GO:0005975; carbohydrate metabolic process; Biological Process GO:0006072; glycerol-3-phosphate metabolic process; Biological Process GO:0009331; glycerol-3-phosphate dehydrogenase complex; Cellular Component GO:0016491; oxidoreductase activity; Molecular Function GO:001661…	GPDA_DROPS Glycerol-3-phosphate dehydrogenase [NAD+], cytoplasmic OS=Drosophila pseudoobscura pseudoobscura GN=Gpdh PE=3 SV=2	sp|Q5R5V3|GPD1L_PONAB
gonads_contig_219156_N	0
gonads_contig_219235_N	0	CGI_10028926	GO:0007186; G-protein coupled receptor protein signaling pathway; Biological Process GO:0016021; integral to membrane; Cellular Component	QRFPR_HUMAN Pyroglutamylated RFamide peptide receptor OS=Homo sapiens GN=QRFPR PE=1 SV=2
gonads_contig_220118_AS	0
gonads_contig_220118_S	0
gonads_contig_220124_S	0
gonads_contig_220840_AS	0
gonads_contig_220840_S	0
gonads_contig_220991_AS	0
gonads_contig_220991_S	0
gonads_contig_22132_N	0	CGI_10009031	GO:0005216; ion channel activity; Molecular Function GO:0005249; voltage-gated potassium channel activity; Molecular Function GO:0005515; protein binding; Molecular Function GO:0006811; ion transport; Biological Process GO:0006813; potassium ion transport; Biological Process GO:0008076; voltage-gated potassium channel complex; Cellular Component GO:0016020; membrane; Cellular Component GO:0055085…	KCNAW_DROME Potassium voltage-gated channel protein Shaw OS=Drosophila melanogaster GN=Shaw PE=2 SV=1	sp|Q9I830|KCNA2_ONCMY
gonads_contig_221726_P	0	CGI_10020283	GO:0005515; protein binding; Molecular Function GO:0005622; intracellular; Cellular Component GO:0006464; protein modification process; Biological Process GO:0016881; acid-amino acid ligase activity; Molecular Function	HERC1_HUMAN Probable E3 ubiquitin-protein ligase HERC1 OS=Homo sapiens GN=HERC1 PE=1 SV=1
gonads_contig_22176_P	0	CGI_10018693	GO:0016020; membrane; Cellular Component GO:0016192; vesicle-mediated transport; Biological Process	NUMA1_HUMAN Nuclear mitotic apparatus protein 1 OS=Homo sapiens GN=NUMA1 PE=1 SV=2	sp|Q54G05|LRRX1_DICDI
gonads_contig_221785_AS	0
gonads_contig_221810_P	0	CGI_10012868	GO:0008270; zinc ion binding; Molecular Function	MARH3_MOUSE E3 ubiquitin-protein ligase MARCH3 OS=Mus musculus GN=March3 PE=2 SV=1	sp|Q6NZQ8|MARH1_MOUSE
gonads_contig_22191_N	0	CGI_10002242	GO:0004842; ubiquitin-protein ligase activity; Molecular Function GO:0005515; protein binding; Molecular Function GO:0008270; zinc ion binding; Molecular Function	FBX11_HUMAN F-box only protein 11 OS=Homo sapiens GN=FBXO11 PE=1 SV=3	sp|Q7TSL3|FBX11_RAT
gonads_contig_22232_P	0	CGI_10011943	NA	AAT1_HUMAN AMY-1-associating protein expressed in testis 1 OS=Homo sapiens GN=AAT1 PE=1 SV=1	sp|Q7Z4T9|AAT1_HUMAN
gonads_contig_22233_N	0	CGI_10011943	NA	AAT1_HUMAN AMY-1-associating protein expressed in testis 1 OS=Homo sapiens GN=AAT1 PE=1 SV=1	sp|Q95LR0|AAT1_MACFA
gonads_contig_222388_AS	0
gonads_contig_222388_S	0
gonads_contig_222824_P	0	CGI_10007724	GO:0016021; integral to membrane; Cellular Component	DCST1_MOUSE DC-STAMP domain-containing protein 1 OS=Mus musculus GN=Dcst1 PE=2 SV=1	sp|Q5T197|DCST1_HUMAN
gonads_contig_222832_N	0	CGI_10007724	GO:0016021; integral to membrane; Cellular Component	DCST1_MOUSE DC-STAMP domain-containing protein 1 OS=Mus musculus GN=Dcst1 PE=2 SV=1	sp|Q5T197|DCST1_HUMAN
gonads_contig_223156_AS	0
gonads_contig_223156_S	0
gonads_contig_223378_P	0	CGI_10020806	GO:0003676; nucleic acid binding; Molecular Function	A1CF_PONAB APOBEC1 complementation factor OS=Pongo abelii GN=A1CF PE=2 SV=1	sp|Q5R5P4|RBM47_PONAB
gonads_contig_223760_AS	0
gonads_contig_22515_N	0	CGI_10007479	GO:0003777; microtubule motor activity; Molecular Function GO:0005509; calcium ion binding; Molecular Function GO:0005515; protein binding; Molecular Function GO:0005524; ATP binding; Molecular Function GO:0007018; microtubule-based movement; Biological Process GO:0007154; cell communication; Biological Process GO:0016020; membrane; Cellular Component	EG52_XENLA Kinesin-related motor protein Eg5 2 OS=Xenopus laevis PE=2 SV=1	sp|P52732|KIF11_HUMAN
gonads_contig_225486_N	0	CGI_10025397	GO:0005488; binding; Molecular Function	F179B_MOUSE Protein FAM179B OS=Mus musculus GN=Fam179b PE=2 SV=2
gonads_contig_225615_N	0	CGI_10023312	GO:0005622; intracellular; Cellular Component GO:0008270; zinc ion binding; Molecular Function	ZN235_HUMAN Zinc finger protein 235 OS=Homo sapiens GN=ZNF235 PE=2 SV=3	sp|Q5NVT2|ZN770_PONAB
gonads_contig_225616_AS	0
gonads_contig_225616_S	0
gonads_contig_225628_S	0
gonads_contig_225641_S	0
gonads_contig_225677_AS	0
gonads_contig_225694_AS	0
gonads_contig_225694_S	0
gonads_contig_225703_N	0				sp|O94317|YH5D_SCHPO
gonads_contig_225716_N	0	CGI_10013703	NA	NA
gonads_contig_22574_P	0	CGI_10003434	GO:0005488; binding; Molecular Function	HEAT6_DANRE HEAT repeat-containing protein 6 OS=Danio rerio GN=heatr6 PE=2 SV=1	sp|Q6AI08|HEAT6_HUMAN
gonads_contig_225762_AS	0
gonads_contig_225762_S	0
gonads_contig_225860_AS	0
gonads_contig_225912_AS	0
gonads_contig_225912_S	0
gonads_contig_225975_N	0	CGI_10013577	NA	CCD81_HUMAN Coiled-coil domain-containing protein 81 OS=Homo sapiens GN=CCDC81 PE=2 SV=2	sp|Q9D5W4|CCD81_MOUSE
gonads_contig_225983_S	0
gonads_contig_225987_S	0
gonads_contig_226000_AS	0
gonads_contig_226000_S	0
gonads_contig_226001_AS	0
gonads_contig_226001_S	0
gonads_contig_226044_S	0
gonads_contig_226064_P	0	CGI_10018023	GO:0007601; visual perception; Biological Process GO:0016021; integral to membrane; Cellular Component	PRPH2_CHICK Peripherin-2 OS=Gallus gallus GN=PRPH2 PE=2 SV=1	sp|O42583|PRPH2_XENLA
gonads_contig_226067_AS	0
gonads_contig_226067_S	0
gonads_contig_226083_P	0	CGI_10009445	NA	CE037_XENLA Uncharacterized protein C5orf37 homolog OS=Xenopus laevis PE=2 SV=1
gonads_contig_226117_AS	0
gonads_contig_22614_P	0	CGI_10015921	GO:0005515; protein binding; Molecular Function	L1CAM_RAT Neural cell adhesion molecule L1 OS=Rattus norvegicus GN=L1cam PE=2 SV=3	sp|P70232|CHL1_MOUSE
gonads_contig_226162_AS	0
gonads_contig_226176_AS	0
gonads_contig_226176_S	0
gonads_contig_226195_AS	0
gonads_contig_226195_S	0
gonads_contig_226208_P	0
gonads_contig_226339_N	0	CGI_10010103	NA	K0895_MOUSE Uncharacterized protein KIAA0895 OS=Mus musculus GN=Kiaa0895 PE=2 SV=2	sp|Q8NCT3|K0895_HUMAN
gonads_contig_22646_N	0	CGI_10007227	NA	RIPA_XENLA RPA-interacting protein A OS=Xenopus laevis GN=rpain-A PE=1 SV=1	sp|Q9W704|RIPA_XENLA
gonads_contig_226523_AS	0
gonads_contig_226523_S	0
gonads_contig_226624_N	0	CGI_10018693	GO:0016020; membrane; Cellular Component GO:0016192; vesicle-mediated transport; Biological Process	NUMA1_HUMAN Nuclear mitotic apparatus protein 1 OS=Homo sapiens GN=NUMA1 PE=1 SV=2
gonads_contig_226827_P	0	CGI_10025686	GO:0016021; integral to membrane; Cellular Component GO:0016192; vesicle-mediated transport; Biological Process	SYB_TORCA Synaptobrevin OS=Torpedo californica PE=2 SV=1	sp|P35589|SYB_APLCA
gonads_contig_227710_AS	0
gonads_contig_228198_S	0
gonads_contig_22830_P	0	CGI_10012609	GO:0005515; protein binding; Molecular Function GO:0023034; intracellular signaling pathway; Biological Process	DCDC2_MOUSE Doublecortin domain-containing protein 2 OS=Mus musculus GN=Dcdc2 PE=2 SV=2	sp|Q5DU00|DCDC2_MOUSE
gonads_contig_22860_P	0	CGI_10008014	GO:0016021; integral to membrane; Cellular Component	TM9S2_HUMAN Transmembrane 9 superfamily member 2 OS=Homo sapiens GN=TM9SF2 PE=1 SV=1	sp|Q66HG5|TM9S2_RAT
gonads_contig_228829_AS	0
gonads_contig_228834_P	0	CGI_10017002	NA	NA	sp|B2RV13|CQ105_HUMAN
gonads_contig_228903_P	0	CGI_10000741	GO:0004197; cysteine-type endopeptidase activity; Molecular Function GO:0006508; proteolysis; Biological Process GO:0006915; apoptosis; Biological Process GO:0008234; cysteine-type peptidase activity; Molecular Function	NA
gonads_contig_228907_AS	0
gonads_contig_229026_P	0	CGI_10028621	NA	NA
gonads_contig_22924_N	0	CGI_10014759	GO:0004871; signal transducer activity; Molecular Function GO:0005525; GTP binding; Molecular Function GO:0007165; signal transduction; Biological Process GO:0007186; G-protein coupled receptor protein signaling pathway; Biological Process GO:0019001; guanyl nucleotide binding; Molecular Function	GNAO_LYMST Guanine nucleotide-binding protein G(o) subunit alpha OS=Lymnaea stagnalis PE=2 SV=3	sp|P30683|GNAO_LYMST
gonads_contig_229361_P	0	CGI_10010734	NA	NA	sp|Q6C0K9|BYE1_YARLI
gonads_contig_22983_P	0	CGI_10007738	GO:0005085; guanyl-nucleotide exchange factor activity; Molecular Function GO:0007264; small GTPase mediated signal transduction; Biological Process	MSS4_HUMAN Guanine nucleotide exchange factor MSS4 OS=Homo sapiens GN=RABIF PE=1 SV=2	sp|Q91X96|MSS4_MOUSE
gonads_contig_23025_N	0	CGI_10019152	NA	HAUS8_HUMAN HAUS augmin-like complex subunit 8 OS=Homo sapiens GN=HAUS8 PE=1 SV=3	sp|Q5BK57|HAUS8_RAT
gonads_contig_23052_S	0
gonads_contig_230706_AS	0
gonads_contig_230706_S	0
gonads_contig_230900_S	0
gonads_contig_231036_S	0
gonads_contig_231398_P	0	CGI_10020361	GO:0005515; protein binding; Molecular Function GO:0007165; signal transduction; Biological Process	THOC1_MOUSE THO complex subunit 1 OS=Mus musculus GN=Thoc1 PE=1 SV=1	sp|Q8R3N6|THOC1_MOUSE
gonads_contig_231850_AS	0
gonads_contig_231959_S	0
gonads_contig_232176_S	0
gonads_contig_232759_AS	0
gonads_contig_232759_S	0
gonads_contig_232818_AS	0
gonads_contig_233228_AS	0
gonads_contig_233297_N	0	CGI_10025114	GO:0005515; protein binding; Molecular Function	K1875_HUMAN WD repeat-containing protein KIAA1875 OS=Homo sapiens GN=KIAA1875 PE=2 SV=2
gonads_contig_23353_S	0
gonads_contig_233724_N	0	CGI_10014687	NA	CCD41_MOUSE Coiled-coil domain-containing protein 41 OS=Mus musculus GN=Ccdc41 PE=2 SV=2	sp|Q66H89|CCD41_RAT
gonads_contig_23382_AS	0
gonads_contig_234657_AS	0
gonads_contig_234657_S	0
gonads_contig_234661_S	0
gonads_contig_234667_S	0
gonads_contig_23475_P	0	CGI_10025443	GO:0005515; protein binding; Molecular Function	HETE1_PODAN Vegetative incompatibility protein HET-E-1 OS=Podospora anserina GN=HET-E1 PE=4 SV=1	sp|Q00808|HETE1_PODAS
gonads_contig_234887_AS	0
gonads_contig_234887_S	0
gonads_contig_235063_AS	0
gonads_contig_235115_P	0	CGI_10010881	GO:0004672; protein kinase activity; Molecular Function GO:0004674; protein serine/threonine kinase activity; Molecular Function GO:0005524; ATP binding; Molecular Function GO:0006468; protein phosphorylation; Biological Process	CDKL5_MOUSE Cyclin-dependent kinase-like 5 OS=Mus musculus GN=Cdkl5 PE=2 SV=1	sp|O76039|CDKL5_HUMAN
gonads_contig_235396_N	0	CGI_10008667	GO:0005488; binding; Molecular Function GO:0005515; protein binding; Molecular Function	HEAT4_HUMAN HEAT repeat-containing protein 4 OS=Homo sapiens GN=HEATR4 PE=2 SV=1
gonads_contig_235424_N	0	CGI_10020264	GO:0005488; binding; Molecular Function GO:0005509; calcium ion binding; Molecular Function GO:0005515; protein binding; Molecular Function GO:0007155; cell adhesion; Biological Process	MRC1_HUMAN Macrophage mannose receptor 1 OS=Homo sapiens GN=MRC1 PE=1 SV=1
gonads_contig_235926_N	0	CGI_10004771	NA	EFHC1_HUMAN EF-hand domain-containing protein 1 OS=Homo sapiens GN=EFHC1 PE=1 SV=1	sp|Q9D9T8|EFHC1_MOUSE
gonads_contig_23605_N	0	CGI_10008663	NA	CT096_HUMAN Uncharacterized protein C20orf96 OS=Homo sapiens GN=C20orf96 PE=2 SV=2	sp|Q9NUD7|CT096_HUMAN
gonads_contig_23611_P	0	CGI_10014146	NA	VPS25_DANRE Vacuolar protein-sorting-associated protein 25 OS=Danio rerio GN=vps25 PE=2 SV=2	sp|Q6NWF4|VPS25_DANRE
gonads_contig_236112_S	0
gonads_contig_236404_N	0	CGI_10007146	GO:0003700; sequence-specific DNA binding transcription factor activity; Molecular Function GO:0005634; nucleus; Cellular Component GO:0006355; regulation of transcription, DNA-dependent; Biological Process GO:0008270; zinc ion binding; Molecular Function GO:0016747; transferase activity, transferring acyl groups other than amino-acyl groups; Molecular Function GO:0045449; regulation of transcrip…	MYST2_RAT Histone acetyltransferase MYST2 OS=Rattus norvegicus GN=Myst2 PE=2 SV=1	sp|Q810T5|KAT7_RAT
gonads_contig_236590_N	0	CGI_10000792	0	0
gonads_contig_236685_N	0	CGI_10005452	GO:0000166; nucleotide binding; Molecular Function GO:0005515; protein binding; Molecular Function GO:0008270; zinc ion binding; Molecular Function GO:0017111; nucleoside-triphosphatase activity; Molecular Function	RN213_HUMAN RING finger protein 213 OS=Homo sapiens GN=RNF213 PE=1 SV=2	sp|Q63HN8|RN213_HUMAN
gonads_contig_23672_P	0				sp|Q8BU14|SEC62_MOUSE
gonads_contig_236833_P	0	CGI_10019831	NA	CT152_HUMAN Uncharacterized protein C20orf152 OS=Homo sapiens GN=C20orf152 PE=2 SV=2	sp|Q96M20|CT152_HUMAN
gonads_contig_236923_P	0	CGI_10028748	0	0
gonads_contig_236979_S	0
gonads_contig_237097_AS	0
gonads_contig_237477_AS	0
gonads_contig_237477_S	0
gonads_contig_23757_S	0
gonads_contig_237987_N	0	CGI_10007763	0	0
gonads_contig_238322_AS	0
gonads_contig_238322_S	0
gonads_contig_238332_P	0	CGI_10015978	GO:0000166; nucleotide binding; Molecular Function GO:0005524; ATP binding; Molecular Function GO:0006810; transport; Biological Process GO:0016020; membrane; Cellular Component GO:0016021; integral to membrane; Cellular Component GO:0016757; transferase activity, transferring glycosyl groups; Molecular Function GO:0016887; ATPase activity; Molecular Function GO:0017111; nucleoside-triphosphatase…	MDR1_HUMAN Multidrug resistance protein 1 OS=Homo sapiens GN=ABCB1 PE=1 SV=3	sp|P08183|MDR1_HUMAN
gonads_contig_23840_P	0	CGI_10013397	GO:0005216; ion channel activity; Molecular Function GO:0005249; voltage-gated potassium channel activity; Molecular Function GO:0006811; ion transport; Biological Process GO:0006813; potassium ion transport; Biological Process GO:0008076; voltage-gated potassium channel complex; Cellular Component GO:0016020; membrane; Cellular Component GO:0055085; transmembrane transport; Biological Process	KCNA5_RABIT Potassium voltage-gated channel subfamily A member 5 OS=Oryctolagus cuniculus GN=KCNA5 PE=2 SV=1	sp|Q9TT17|KCNS3_RABIT
gonads_contig_23894_P	0	CGI_10015778	GO:0005622; intracellular; Cellular Component GO:0008270; zinc ion binding; Molecular Function	ZN425_MACFA Zinc finger protein 425 (Fragment) OS=Macaca fascicularis GN=ZNF425 PE=2 SV=2	sp|Q8NB50|ZFP62_HUMAN
gonads_contig_23916_AS	0
gonads_contig_239328_N	0	CGI_10023986	NA	SLBP1_XENLA Histone RNA hairpin-binding protein OS=Xenopus laevis GN=slbp1 PE=1 SV=1	sp|Q9YGP6|SLBP2_XENLA
gonads_contig_239711_P	0	CGI_10009927	NA	THTR_CRIGR Thiosulfate sulfurtransferase OS=Cricetulus griseus GN=TST PE=2 SV=2	sp|P24329|THTR_RAT
gonads_contig_239723_S	0
gonads_contig_239821_P	0	CGI_10021600	NA	CP073_HUMAN Uncharacterized protein C16orf73 OS=Homo sapiens GN=C16orf73 PE=2 SV=3	sp|Q8N635|CP073_HUMAN
gonads_contig_240042_S	0
gonads_contig_240125_N	0	CGI_10021469	NA	CL055_HUMAN Uncharacterized protein C12orf55 OS=Homo sapiens GN=C12orf55 PE=2 SV=2
gonads_contig_240808_AS	0
gonads_contig_240808_S	0
gonads_contig_24093_P	0	CGI_10010531	GO:0005515; protein binding; Molecular Function	FBW10_HUMAN F-box/WD repeat-containing protein 10 OS=Homo sapiens GN=FBXW10 PE=2 SV=1	sp|Q5XX13|FBW10_HUMAN
gonads_contig_24097_N	0	CGI_10016806	GO:0004672; protein kinase activity; Molecular Function GO:0004674; protein serine/threonine kinase activity; Molecular Function GO:0005515; protein binding; Molecular Function GO:0005524; ATP binding; Molecular Function GO:0006468; protein phosphorylation; Biological Process	TITIN_MOUSE Titin OS=Mus musculus GN=Ttn PE=1 SV=1	sp|O01761|UNC89_CAEEL
gonads_contig_241323_N	0	CGI_10022062	GO:0004672; protein kinase activity; Molecular Function GO:0004674; protein serine/threonine kinase activity; Molecular Function GO:0005488; binding; Molecular Function GO:0005524; ATP binding; Molecular Function GO:0006468; protein phosphorylation; Biological Process	SGK71_HUMAN Protein kinase-like protein SgK071 OS=Homo sapiens GN=SGK071 PE=2 SV=4	sp|Q4R793|SGK71_MACFA
gonads_contig_241878_S	0
gonads_contig_242035_AS	0
gonads_contig_242035_S	0
gonads_contig_242201_P	0	CGI_10024032	NA	NA
gonads_contig_243169_N	0	CGI_10024702	GO:0005515; protein binding; Molecular Function	WDR92_BOVIN WD repeat-containing protein 92 OS=Bos taurus GN=WDR92 PE=2 SV=1	sp|Q8BGF3|WDR92_MOUSE
gonads_contig_243302_N	0	CGI_10026260	GO:0005515; protein binding; Molecular Function GO:0008270; zinc ion binding; Molecular Function	NU301_DROME Nucleosome-remodeling factor subunit NURF301 OS=Drosophila melanogaster GN=E(bx) PE=1 SV=2	sp|Q12830|BPTF_HUMAN
gonads_contig_243760_AS	0
gonads_contig_243760_S	0
gonads_contig_243798_S	0
gonads_contig_244124_P	0	CGI_10002465	GO:0005515; protein binding; Molecular Function	LRC27_MOUSE Leucine-rich repeat-containing protein 27 OS=Mus musculus GN=Lrrc27 PE=2 SV=1	sp|Q80YS5|LRC27_MOUSE
gonads_contig_244192_AS	0
gonads_contig_244192_S	0
gonads_contig_24492_P	0	CGI_10023985	GO:0000087; M phase of mitotic cell cycle; Biological Process GO:0004725; protein tyrosine phosphatase activity; Molecular Function GO:0005622; intracellular; Cellular Component GO:0006470; protein dephosphorylation; Biological Process	MPIP_DROME M-phase inducer phosphatase OS=Drosophila melanogaster GN=stg PE=1 SV=2	sp|P30309|MPI1B_XENLA
gonads_contig_245684_P	0	CGI_10005185	GO:0016787; hydrolase activity; Molecular Function GO:0016810; hydrolase activity, acting on carbon-nitrogen (but not peptide) bonds; Molecular Function	DPYS_HUMAN Dihydropyrimidinase OS=Homo sapiens GN=DPYS PE=1 SV=1	sp|Q63150|DPYS_RAT
gonads_contig_245787_N	0	CGI_10026448	GO:0003777; microtubule motor activity; Molecular Function GO:0005524; ATP binding; Molecular Function GO:0007018; microtubule-based movement; Biological Process GO:0016887; ATPase activity; Molecular Function GO:0030286; dynein complex; Cellular Component	DYH1_RAT Dynein heavy chain 1, axonemal OS=Rattus norvegicus GN=Dnah1 PE=2 SV=2	sp|Q63164|DYH1_RAT
gonads_contig_245987_AS	0
gonads_contig_245987_S	0
gonads_contig_246045_P	0	CGI_10025192	GO:0005515; protein binding; Molecular Function	WDR1_DROME Actin-interacting protein 1 OS=Drosophila melanogaster GN=flr PE=2 SV=1	sp|O93277|WDR1_CHICK
gonads_contig_246175_N	0	CGI_10016819	NA	ODFP2_HUMAN Outer dense fiber protein 2 OS=Homo sapiens GN=ODF2 PE=1 SV=1	sp|Q5ZKK5|ODFP2_CHICK
gonads_contig_24670_P	0	CGI_10003723	NA	FBX43_HUMAN F-box only protein 43 OS=Homo sapiens GN=FBXO43 PE=1 SV=3	sp|Q8AXF4|FBX43_XENLA
gonads_contig_246896_P	0	CGI_10007306	NA	CND2_XENLA Condensin complex subunit 2 OS=Xenopus laevis GN=ncaph PE=1 SV=1	sp|O13067|CND2_XENLA
gonads_contig_247086_N	0	CGI_10025289	GO:0005622; intracellular; Cellular Component GO:0008270; zinc ion binding; Molecular Function	ZFP26_MOUSE Zinc finger protein 26 OS=Mus musculus GN=Zfp26 PE=2 SV=2	sp|Q8BI66|ZN526_MOUSE
gonads_contig_247181_P	0	CGI_10007216	GO:0004221; ubiquitin thiolesterase activity; Molecular Function GO:0005515; protein binding; Molecular Function GO:0006511; ubiquitin-dependent protein catabolic process; Biological Process GO:0008270; zinc ion binding; Molecular Function	UBP5_MOUSE Ubiquitin carboxyl-terminal hydrolase 5 OS=Mus musculus GN=Usp5 PE=1 SV=1	sp|Q5R407|UBP5_PONAB
gonads_contig_247553_P	0	CGI_10008746	GO:0016787; hydrolase activity; Molecular Function	PP1B_RAT Serine/threonine-protein phosphatase PP1-beta catalytic subunit OS=Rattus norvegicus GN=Ppp1cb PE=1 SV=3	sp|P23880|PP12_SCHPO
gonads_contig_248180_S	0
gonads_contig_248232_AS	0
gonads_contig_248232_S	0
gonads_contig_248257_P	0	CGI_10014961	GO:0000166; nucleotide binding; Molecular Function GO:0003777; microtubule motor activity; Molecular Function GO:0005524; ATP binding; Molecular Function GO:0007018; microtubule-based movement; Biological Process GO:0016887; ATPase activity; Molecular Function GO:0017111; nucleoside-triphosphatase activity; Molecular Function GO:0030286; dynein complex; Cellular Component	DYH7_HUMAN Dynein heavy chain 7, axonemal OS=Homo sapiens GN=DNAH7 PE=1 SV=1	sp|Q63170|DYH7_RAT
gonads_contig_24845_P	0	CGI_10005467	NA	CSPP1_HUMAN Centrosome and spindle pole-associated protein 1 OS=Homo sapiens GN=CSPP1 PE=1 SV=2	sp|B2RX88|CSPP1_MOUSE
gonads_contig_24892_N	0	CGI_10006022	NA	JIP4_MOUSE C-jun-amino-terminal kinase-interacting protein 4 OS=Mus musculus GN=Spag9 PE=1 SV=2	sp|Q9UPT6|JIP3_HUMAN
gonads_contig_249149_P	0	CGI_10027193	NA	CCD18_HUMAN Coiled-coil domain-containing protein 18 OS=Homo sapiens GN=CCDC18 PE=1 SV=1	sp|Q5T9S5|CCD18_HUMAN
gonads_contig_24932_N	0	CGI_10013371	GO:0005622; intracellular; Cellular Component GO:0005856; cytoskeleton; Cellular Component GO:0007165; signal transduction; Biological Process	K1688_HUMAN Uncharacterized protein KIAA1688 OS=Homo sapiens GN=KIAA1688 PE=1 SV=2	sp|Q9C0H5|RHG39_HUMAN
gonads_contig_249335_N	0	CGI_10021636	0	0
gonads_contig_249413_S	0
gonads_contig_249759_AS	0
gonads_contig_249759_S	0
gonads_contig_24982_P	0	CGI_10022996	GO:0004672; protein kinase activity; Molecular Function GO:0004674; protein serine/threonine kinase activity; Molecular Function GO:0005515; protein binding; Molecular Function GO:0005524; ATP binding; Molecular Function GO:0006468; protein phosphorylation; Biological Process	UNC89_CAEEL Muscle M-line assembly protein unc-89 OS=Caenorhabditis elegans GN=unc-89 PE=1 SV=3	sp|A2CG49|KALRN_MOUSE
gonads_contig_25001_N	0	CGI_10018419	GO:0004221; ubiquitin thiolesterase activity; Molecular Function GO:0006511; ubiquitin-dependent protein catabolic process; Biological Process	UBP2_CHICK Ubiquitin carboxyl-terminal hydrolase 2 OS=Gallus gallus GN=USP2 PE=2 SV=1	sp|O57429|UBP2_CHICK
gonads_contig_250745_AS	0
gonads_contig_250745_S	0
gonads_contig_250800_AS	0
gonads_contig_250800_S	0
gonads_contig_25083_P	0	CGI_10022462	GO:0005515; protein binding; Molecular Function GO:0007010; cytoskeleton organization; Biological Process GO:0016012; sarcoglycan complex; Cellular Component GO:0016021; integral to membrane; Cellular Component	MPP2_MOUSE MAGUK p55 subfamily member 2 OS=Mus musculus GN=Mpp2 PE=1 SV=1	sp|Q9NZW5|MPP6_HUMAN
gonads_contig_251058_AS	0
gonads_contig_251058_S	0
gonads_contig_251195_P	0	CGI_10014240	GO:0005515; protein binding; Molecular Function	K319L_MOUSE Uncharacterized protein KIAA0319-like OS=Mus musculus GN=Kiaa0319l PE=1 SV=1	sp|Q5VV43|K0319_HUMAN
gonads_contig_25128_N	0	CGI_10010532	GO:0008483; transaminase activity; Molecular Function GO:0030170; pyridoxal phosphate binding; Molecular Function	AT2L1_HUMAN Alanine--glyoxylate aminotransferase 2-like 1 OS=Homo sapiens GN=AGXT2L1 PE=2 SV=1	sp|Q9VU95|AGT2L_DROME
gonads_contig_251620_P	0	CGI_10016324	GO:0003700; sequence-specific DNA binding transcription factor activity; Molecular Function GO:0005634; nucleus; Cellular Component GO:0006355; regulation of transcription, DNA-dependent; Biological Process GO:0045449; regulation of transcription; Biological Process	TBX2_HUMAN T-box transcription factor TBX2 OS=Homo sapiens GN=TBX2 PE=1 SV=2	sp|P70324|TBX3_MOUSE
gonads_contig_251894_AS	0
gonads_contig_251909_N	0	CGI_10009742	GO:0004672; protein kinase activity; Molecular Function GO:0005515; protein binding; Molecular Function GO:0005524; ATP binding; Molecular Function GO:0006468; protein phosphorylation; Biological Process	ANR17_HUMAN Ankyrin repeat domain-containing protein 17 OS=Homo sapiens GN=ANKRD17 PE=1 SV=3	sp|Q8Q0U0|Y045_METMA
gonads_contig_251938_S	0
gonads_contig_252392_P	0	CGI_10016121	GO:0005097; Rab GTPase activator activity; Molecular Function GO:0005488; binding; Molecular Function GO:0005622; intracellular; Cellular Component GO:0006505; GPI anchor metabolic process; Biological Process GO:0006886; intracellular protein transport; Biological Process GO:0016788; hydrolase activity, acting on ester bonds; Molecular Function GO:0031227; intrinsic to endoplasmic reticulum membr…	SRAC1_DANRE Protein SERAC1 OS=Danio rerio GN=serac1 PE=2 SV=1	sp|Q5SNQ7|SRAC1_DANRE
gonads_contig_252679_AS	0
gonads_contig_252679_S	0
gonads_contig_25291_P	0	CGI_10016400	NA	NA
gonads_contig_252925_N	0	CGI_10019244	NA	CCD87_HUMAN Coiled-coil domain-containing protein 87 OS=Homo sapiens GN=CCDC87 PE=2 SV=1
gonads_contig_253612_N	0	CGI_10009216	GO:0004672; protein kinase activity; Molecular Function GO:0004674; protein serine/threonine kinase activity; Molecular Function GO:0005524; ATP binding; Molecular Function GO:0006468; protein phosphorylation; Biological Process	KAPC_DROME cAMP-dependent protein kinase catalytic subunit OS=Drosophila melanogaster GN=Pka-C1 PE=1 SV=3	sp|P12370|KAPC_DROME
gonads_contig_253799_S	0
gonads_contig_253808_AS	0
gonads_contig_253829_AS	0
gonads_contig_253899_N	0	CGI_10011876	GO:0003824; catalytic activity; Molecular Function GO:0008152; metabolic process; Biological Process	CDYL2_HUMAN Chromodomain Y-like protein 2 OS=Homo sapiens GN=CDYL2 PE=2 SV=2	sp|Q6AYK9|CDYL_RAT
gonads_contig_254662_AS	0
gonads_contig_254662_S	0
gonads_contig_254674_P	0	CGI_10008180	0	0	sp|Q8BL66|EEA1_MOUSE
gonads_contig_254698_N	0	CGI_10020687	GO:0005515; protein binding; Molecular Function	BRWD1_HUMAN Bromodomain and WD repeat-containing protein 1 OS=Homo sapiens GN=BRWD1 PE=1 SV=3	sp|Q8WWQ0|PHIP_HUMAN
gonads_contig_254807_S	0
gonads_contig_255035_S	0
gonads_contig_255050_N	0	CGI_10020709	GO:0005515; protein binding; Molecular Function GO:0005524; ATP binding; Molecular Function	IQCA1_HUMAN IQ and AAA domain-containing protein 1 OS=Homo sapiens GN=IQCA1 PE=2 SV=1	sp|Q9CUL5|IQCA1_MOUSE
gonads_contig_255162_P	0	CGI_10022141	NA	S6OS1_HUMAN Protein SIX6OS1 OS=Homo sapiens GN=SIX6OS1 PE=2 SV=1	sp|Q91VW5|GOGA4_MOUSE
gonads_contig_255257_AS	0
gonads_contig_255257_S	0
gonads_contig_255283_AS	0
gonads_contig_255283_S	0
gonads_contig_255364_AS	0
gonads_contig_255520_AS	0
gonads_contig_255693_N	0	CGI_10011755	NA	K1751_MOUSE Uncharacterized protein KIAA1751 homolog OS=Mus musculus PE=2 SV=1	sp|Q69YW0|CA222_HUMAN
gonads_contig_25579_P	0	CGI_10005381	GO:0000166; nucleotide binding; Molecular Function GO:0003777; microtubule motor activity; Molecular Function GO:0005524; ATP binding; Molecular Function GO:0007018; microtubule-based movement; Biological Process GO:0016887; ATPase activity; Molecular Function GO:0017111; nucleoside-triphosphatase activity; Molecular Function GO:0030286; dynein complex; Cellular Component	DYHC_TRIGR Dynein beta chain, ciliary OS=Tripneustes gratilla PE=1 SV=1	sp|P39057|DYHC_ANTCR
gonads_contig_256068_S	0
gonads_contig_256138_P	0	CGI_10025110	GO:0003774; motor activity; Molecular Function GO:0016459; myosin complex; Cellular Component	MYS_AEQIR Myosin heavy chain, striated muscle OS=Aequipecten irradians PE=1 SV=1	sp|P24733|MYS_AEQIR
gonads_contig_256206_AS	0
gonads_contig_25622_P	0	CGI_10024585	GO:0005488; binding; Molecular Function	CA228_BOVIN Uncharacterized protein C1orf228 homolog OS=Bos taurus PE=2 SV=1	sp|A7MBF6|CA228_BOVIN
gonads_contig_25632_P	0	CGI_10017099	GO:0000226; microtubule cytoskeleton organization; Biological Process GO:0005737; cytoplasm; Cellular Component GO:0008017; microtubule binding; Molecular Function	DAPLE_HUMAN Protein Daple OS=Homo sapiens GN=CCDC88C PE=1 SV=2	sp|P85120|DAPLE_XENLA
gonads_contig_256332_AS	0
gonads_contig_256339_P	0	CGI_10007099	NA	TMM80_HUMAN Transmembrane protein 80 OS=Homo sapiens GN=TMEM80 PE=2 SV=3	sp|Q9CQC4|TM216_MOUSE
gonads_contig_256413_AS	0
gonads_contig_256413_S	0
gonads_contig_256533_AS	0
gonads_contig_256697_P	0	CGI_10003447	GO:0005515; protein binding; Molecular Function	NA
gonads_contig_256812_S	0
gonads_contig_25692_P	0	CGI_10025316	GO:0003824; catalytic activity; Molecular Function GO:0004114; 3',5'-cyclic-nucleotide phosphodiesterase activity; Molecular Function GO:0007165; signal transduction; Biological Process GO:0008081; phosphoric diester hydrolase activity; Molecular Function	PDE4D_HUMAN cAMP-specific 3',5'-cyclic phosphodiesterase 4D OS=Homo sapiens GN=PDE4D PE=1 SV=2	sp|P14270|PDE4D_RAT
gonads_contig_256951_N	0	CGI_10022566	NA	CM026_MOUSE Uncharacterized protein C13orf26 homolog OS=Mus musculus PE=1 SV=1	sp|Q0VB26|CM026_MOUSE
gonads_contig_256973_S	0
gonads_contig_257034_N	0	CGI_10004273	GO:0003725; double-stranded RNA binding; Molecular Function GO:0005622; intracellular; Cellular Component	RED1_HUMAN Double-stranded RNA-specific editase 1 OS=Homo sapiens GN=ADARB1 PE=1 SV=1
gonads_contig_257047_AS	0
gonads_contig_257047_S	0
gonads_contig_257096_P	0	CGI_10005054	GO:0005230; extracellular ligand-gated ion channel activity; Molecular Function GO:0006810; transport; Biological Process GO:0006811; ion transport; Biological Process GO:0016020; membrane; Cellular Component	GBRG2_CHICK Gamma-aminobutyric acid receptor subunit gamma-2 OS=Gallus gallus GN=GABRG2 PE=2 SV=1
gonads_contig_257216_S	0
gonads_contig_257331_AS	0
gonads_contig_257331_S	0
gonads_contig_257499_N	0	CGI_10014625	NA	NA	sp|Q5CZC0|FSIP2_HUMAN
gonads_contig_257736_AS	0
gonads_contig_257741_AS	0
gonads_contig_257850_N	0	CGI_10013946	GO:0016787; hydrolase activity; Molecular Function	PP1A_RAT Serine/threonine-protein phosphatase PP1-alpha catalytic subunit OS=Rattus norvegicus GN=Ppp1ca PE=1 SV=1	sp|P48488|PP1_MEDSV
gonads_contig_257948_AS	0
gonads_contig_257948_S	0
gonads_contig_258063_AS	0
gonads_contig_25814_P	0	CGI_10016266	0	0
gonads_contig_258140_N	0	CGI_10015978	GO:0000166; nucleotide binding; Molecular Function GO:0005524; ATP binding; Molecular Function GO:0006810; transport; Biological Process GO:0016020; membrane; Cellular Component GO:0016021; integral to membrane; Cellular Component GO:0016757; transferase activity, transferring glycosyl groups; Molecular Function GO:0016887; ATPase activity; Molecular Function GO:0017111; nucleoside-triphosphatase…	MDR1_HUMAN Multidrug resistance protein 1 OS=Homo sapiens GN=ABCB1 PE=1 SV=3	sp|P08183|MDR1_HUMAN
gonads_contig_258175_AS	0
gonads_contig_258181_AS	0
gonads_contig_258181_S	0
gonads_contig_258514_AS	0
gonads_contig_258514_S	0
gonads_contig_258586_AS	0
gonads_contig_258617_AS	0
gonads_contig_258617_S	0
gonads_contig_258639_AS	0
gonads_contig_258676_P	0	CGI_10016510	NA	SPG17_HUMAN Sperm-associated antigen 17 OS=Homo sapiens GN=SPAG17 PE=1 SV=1	sp|Q6Q759|SPG17_HUMAN
gonads_contig_258810_P	0	CGI_10004273	GO:0003725; double-stranded RNA binding; Molecular Function GO:0005622; intracellular; Cellular Component	RED1_HUMAN Double-stranded RNA-specific editase 1 OS=Homo sapiens GN=ADARB1 PE=1 SV=1
gonads_contig_258885_P	0	CGI_10018114	GO:0005215; transporter activity; Molecular Function GO:0006810; transport; Biological Process GO:0016020; membrane; Cellular Component GO:0055085; transmembrane transport; Biological Process	SC5A7_DROME High-affinity choline transporter 1 OS=Drosophila melanogaster GN=CG7708 PE=2 SV=2	sp|Q9GZV3|SC5A7_HUMAN
gonads_contig_259128_P	0	CGI_10017765	GO:0004252; serine-type endopeptidase activity; Molecular Function GO:0016021; integral to membrane; Cellular Component	RHDF1_MOUSE Rhomboid family member 1 OS=Mus musculus GN=Rhbdf1 PE=1 SV=2	sp|Q6GMF8|RHDF1_DANRE
gonads_contig_259148_P	0	CGI_10019937	NA	RBCC1_MOUSE RB1-inducible coiled-coil protein 1 OS=Mus musculus GN=Rb1cc1 PE=1 SV=2	sp|Q55BM1|Y0444_DICDI
gonads_contig_259150_S	0
gonads_contig_259435_AS	0
gonads_contig_259477_N	0
gonads_contig_259648_AS	0
gonads_contig_259862_P	0	CGI_10018773	GO:0005515; protein binding; Molecular Function	KLH13_CHICK Kelch-like protein 13 OS=Gallus gallus GN=KLHL13 PE=2 SV=1	sp|Q6INL2|KLH30_XENLA
gonads_contig_25998_N	0	CGI_10008530	GO:0016881; acid-amino acid ligase activity; Molecular Function GO:0043687; post-translational protein modification; Biological Process	UBE2U_HUMAN Ubiquitin-conjugating enzyme E2 U OS=Homo sapiens GN=UBE2U PE=1 SV=1	sp|Q5VVX9|UBE2U_HUMAN
gonads_contig_260004_AS	0
gonads_contig_260004_S	0
gonads_contig_260060_S	0
gonads_contig_260215_AS	0
gonads_contig_260215_S	0
gonads_contig_26031_N	0	CGI_10007265	GO:0003676; nucleic acid binding; Molecular Function	PAR14_MOUSE Poly [ADP-ribose] polymerase 14 OS=Mus musculus GN=Parp14 PE=1 SV=2	sp|Q460N5|PAR14_HUMAN
gonads_contig_260337_P	0	CGI_10003321	NA	PSGP_ONCMY Polysialoglycoprotein OS=Oncorhynchus mykiss PE=1 SV=2	sp|Q4L9P0|SRAP_STAHJ
gonads_contig_260397_S	0
gonads_contig_260402_AS	0
gonads_contig_260402_S	0
gonads_contig_260440_S	0
gonads_contig_260700_AS	0
gonads_contig_260711_AS	0
gonads_contig_260769_P	0	CGI_10021480	GO:0016301; kinase activity; Molecular Function GO:0016772; transferase activity, transferring phosphorus-containing groups; Molecular Function	KARG_LIOJA Arginine kinase OS=Liolophura japonica PE=2 SV=1	sp|O15990|KARG_LIOJA
gonads_contig_261064_P	0	CGI_10007458	NA	CA125_HUMAN Uncharacterized protein C1orf125 OS=Homo sapiens GN=C1orf125 PE=2 SV=1	sp|Q95LP5|AXDN1_MACFA
gonads_contig_261185_S	0
gonads_contig_261448_N	0	CGI_10013650	GO:0005515; protein binding; Molecular Function	TTC6_HUMAN Tetratricopeptide repeat protein 6 OS=Homo sapiens GN=TTC6 PE=2 SV=1
gonads_contig_261708_AS	0
gonads_contig_261708_S	0
gonads_contig_261745_P	0	CGI_10023076	GO:0016021; integral to membrane; Cellular Component	PRM1A_DANRE Prominin-1-A OS=Danio rerio GN=prom1a PE=2 SV=2	sp|Q9W735|PRM1A_DANRE
gonads_contig_261956_P	0	CGI_10020466	GO:0004252; serine-type endopeptidase activity; Molecular Function GO:0006508; proteolysis; Biological Process	PPCE_MOUSE Prolyl endopeptidase OS=Mus musculus GN=Prep PE=2 SV=1
gonads_contig_262140_AS	0
gonads_contig_262140_S	0
gonads_contig_262165_P	0	CGI_10022093	GO:0000166; nucleotide binding; Molecular Function GO:0003774; motor activity; Molecular Function GO:0005515; protein binding; Molecular Function GO:0005524; ATP binding; Molecular Function GO:0016459; myosin complex; Cellular Component GO:0051015; actin filament binding; Molecular Function	MYS_AEQIR Myosin heavy chain, striated muscle OS=Aequipecten irradians PE=1 SV=1	sp|P24733|MYS_AEQIR
gonads_contig_262188_N	0	CGI_10011162	NA	HMU_HALWD Halomucin OS=Haloquadratum walsbyi (strain DSM 16790) GN=hmu PE=4 SV=1	sp|Q01033|VG48_SHV21
gonads_contig_26219_N	0	CGI_10017062	NA	VP13D_HUMAN Vacuolar protein sorting-associated protein 13D OS=Homo sapiens GN=VPS13D PE=1 SV=1	sp|Q5THJ4|VP13D_HUMAN
gonads_contig_26237_P	0	CGI_10023182	NA	HYDIN_HUMAN Hydrocephalus-inducing protein homolog OS=Homo sapiens GN=HYDIN PE=1 SV=2	sp|Q4G0P3|HYDIN_HUMAN
gonads_contig_262448_S	0
gonads_contig_262564_AS	0
gonads_contig_262564_S	0
gonads_contig_262604_AS	0
gonads_contig_262864_P	0	CGI_10000347	0	0
gonads_contig_262947_N	0	CGI_10017632	GO:0000166; nucleotide binding; Molecular Function GO:0005524; ATP binding; Molecular Function GO:0006139; nucleobase, nucleoside, nucleotide and nucleic acid metabolic process; Biological Process GO:0017111; nucleoside-triphosphatase activity; Molecular Function GO:0019205; nucleobase, nucleoside, nucleotide kinase activity; Molecular Function	CF224_HUMAN Uncharacterized protein C6orf224 OS=Homo sapiens GN=C6orf224 PE=2 SV=2	sp|Q5TCS8|AKD1_HUMAN
gonads_contig_263_P	0	CGI_10018752	NA	SNR27_MOUSE U4/U6.U5 small nuclear ribonucleoprotein 27 kDa protein OS=Mus musculus GN=Snrnp27 PE=2 SV=1	sp|Q8K194|SNR27_MOUSE
gonads_contig_263057_P	0	CGI_10002647	GO:0004181; metallocarboxypeptidase activity; Molecular Function GO:0006508; proteolysis; Biological Process GO:0008270; zinc ion binding; Molecular Function	CBPC2_MOUSE Cytosolic carboxypeptidase 2 OS=Mus musculus GN=Agbl2 PE=2 SV=1
gonads_contig_263110_P	0	CGI_10014742	GO:0001932; regulation of protein phosphorylation; Biological Process GO:0005952; cAMP-dependent protein kinase complex; Cellular Component GO:0007165; signal transduction; Biological Process GO:0008603; cAMP-dependent protein kinase regulator activity; Molecular Function	KAPR_STRPU cAMP-dependent protein kinase type II regulatory subunit OS=Strongylocentrotus purpuratus PE=2 SV=1	sp|P13861|KAP2_HUMAN
gonads_contig_263650_AS	0
gonads_contig_263650_S	0
gonads_contig_263867_AS	0
gonads_contig_263867_S	0
gonads_contig_263962_P	0	CGI_10005467	NA	CSPP1_HUMAN Centrosome and spindle pole-associated protein 1 OS=Homo sapiens GN=CSPP1 PE=1 SV=2	sp|B2RX88|CSPP1_MOUSE
gonads_contig_264235_AS	0
gonads_contig_264235_S	0
gonads_contig_264279_AS	0
gonads_contig_264279_S	0
gonads_contig_264348_S	0
gonads_contig_264439_AS	0
gonads_contig_264439_S	0
gonads_contig_264443_AS	0
gonads_contig_264443_S	0
gonads_contig_264495_N	0	CGI_10002798	GO:0005515; protein binding; Molecular Function	PSD13_CHICK 26S proteasome non-ATPase regulatory subunit 13 OS=Gallus gallus GN=PSMD13 PE=1 SV=1	sp|P84169|PSD13_CHICK
gonads_contig_264512_AS	0
gonads_contig_264797_N	0	CGI_10003385	GO:0004725; protein tyrosine phosphatase activity; Molecular Function GO:0006470; protein dephosphorylation; Biological Process GO:0016311; dephosphorylation; Biological Process GO:0016791; phosphatase activity; Molecular Function	PTPRK_HUMAN Receptor-type tyrosine-protein phosphatase kappa OS=Homo sapiens GN=PTPRK PE=1 SV=2
gonads_contig_264876_AS	0
gonads_contig_264876_S	0
gonads_contig_26505_P	0	CGI_10010305	GO:0004175; endopeptidase activity; Molecular Function GO:0004298; threonine-type endopeptidase activity; Molecular Function GO:0005839; proteasome core complex; Cellular Component GO:0051603; proteolysis involved in cellular protein catabolic process; Biological Process	PSB6_BOVIN Proteasome subunit beta type-6 OS=Bos taurus GN=PSMB6 PE=1 SV=1	sp|Q3MHN0|PSB6_BOVIN
gonads_contig_265150_AS	0
gonads_contig_265150_S	0
gonads_contig_265170_AS	0
gonads_contig_265170_S	0
gonads_contig_265359_S	0
gonads_contig_265602_N	0	CGI_10025945	GO:0005515; protein binding; Molecular Function GO:0008083; growth factor activity; Molecular Function GO:0023034; intracellular signaling pathway; Biological Process	LOXH1_HUMAN Lipoxygenase homology domain-containing protein 1 OS=Homo sapiens GN=LOXHD1 PE=1 SV=2	sp|Q8IVV2|LOXH1_HUMAN
gonads_contig_265628_P	0	CGI_10027950	GO:0000166; nucleotide binding; Molecular Function GO:0005524; ATP binding; Molecular Function GO:0016887; ATPase activity; Molecular Function GO:0017111; nucleoside-triphosphatase activity; Molecular Function	ABCA3_HUMAN ATP-binding cassette sub-family A member 3 OS=Homo sapiens GN=ABCA3 PE=1 SV=2	sp|Q99758|ABCA3_HUMAN
gonads_contig_265867_P	0	CGI_10008688	NA	ODF3A_XENLA Outer dense fiber protein 3 OS=Xenopus laevis GN=odf3 PE=2 SV=1	sp|A3KQA5|ODF3B_DANRE
gonads_contig_265940_P	0	CGI_10026549	GO:0004672; protein kinase activity; Molecular Function GO:0004674; protein serine/threonine kinase activity; Molecular Function GO:0005515; protein binding; Molecular Function GO:0005524; ATP binding; Molecular Function GO:0006468; protein phosphorylation; Biological Process	PAK1_BOVIN Serine/threonine-protein kinase PAK 1 OS=Bos taurus GN=PAK1 PE=2 SV=1	sp|P50527|STE20_SCHPO
gonads_contig_265966_N	0	CGI_10006173	NA	RB6I2_MOUSE ELKS/RAB6-interacting/CAST family member 1 OS=Mus musculus GN=Erc1 PE=1 SV=1
gonads_contig_265996_AS	0
gonads_contig_265999_AS	0
gonads_contig_265999_S	0
gonads_contig_266125_AS	0
gonads_contig_266125_S	0
gonads_contig_266190_S	0
gonads_contig_26656_P	0	CGI_10026821	GO:0005515; protein binding; Molecular Function GO:0005578; proteinaceous extracellular matrix; Cellular Component GO:0005604; basement membrane; Cellular Component GO:0007155; cell adhesion; Biological Process GO:0031012; extracellular matrix; Cellular Component	LAMA_DROME Laminin subunit alpha OS=Drosophila melanogaster GN=LanA PE=1 SV=2	sp|Q00174|LAMA_DROME
gonads_contig_266590_AS	0
gonads_contig_266594_P	0				sp|Q28EM8|LTMD1_XENTR
gonads_contig_266709_P	0	CGI_10007724	GO:0016021; integral to membrane; Cellular Component	DCST1_MOUSE DC-STAMP domain-containing protein 1 OS=Mus musculus GN=Dcst1 PE=2 SV=1	sp|Q5T197|DCST1_HUMAN
gonads_contig_267132_N	0	CGI_10012646	0	0
gonads_contig_267166_P	0	CGI_10010193	GO:0003777; microtubule motor activity; Molecular Function GO:0005524; ATP binding; Molecular Function GO:0007018; microtubule-based movement; Biological Process	KIF2A_CHICK Kinesin-like protein KIF2A OS=Gallus gallus GN=KIF2A PE=2 SV=2	sp|Q960Z0|KI10A_DROME
gonads_contig_267658_AS	0
gonads_contig_26777_P	0	CGI_10020297	GO:0004672; protein kinase activity; Molecular Function GO:0004674; protein serine/threonine kinase activity; Molecular Function GO:0005515; protein binding; Molecular Function GO:0005524; ATP binding; Molecular Function GO:0006468; protein phosphorylation; Biological Process	USH2A_HUMAN Usherin OS=Homo sapiens GN=USH2A PE=1 SV=3	sp|P51813|BMX_HUMAN
gonads_contig_26805_N	0	CGI_10002332	0	0	sp|O76329|ACTNB_DICDI
gonads_contig_268312_AS	0
gonads_contig_268312_S	0
gonads_contig_268546_S	0
gonads_contig_268643_P	0	CGI_10010858	GO:0000166; nucleotide binding; Molecular Function GO:0003777; microtubule motor activity; Molecular Function GO:0005524; ATP binding; Molecular Function GO:0007018; microtubule-based movement; Biological Process GO:0016887; ATPase activity; Molecular Function GO:0017111; nucleoside-triphosphatase activity; Molecular Function GO:0030286; dynein complex; Cellular Component	DYH3_HUMAN Dynein heavy chain 3, axonemal OS=Homo sapiens GN=DNAH3 PE=2 SV=1	sp|Q8BW94|DYH3_MOUSE
gonads_contig_26889_AS	0
gonads_contig_268967_P	0	CGI_10006093	GO:0003676; nucleic acid binding; Molecular Function GO:0008270; zinc ion binding; Molecular Function	NA
gonads_contig_269018_AS	0	CGI_10013560	GO:0007160; cell-matrix adhesion; Biological Process	SNED1_RAT Sushi, nidogen and EGF-like domain-containing protein 1 OS=Rattus norvegicus GN=Sned1 PE=2 SV=2	sp|P13830|RESA_PLAFF
gonads_contig_269049_AS	0
gonads_contig_269049_S	0
gonads_contig_269073_AS	0
gonads_contig_269073_S	0
gonads_contig_269080_AS	0
gonads_contig_26927_AS	0
gonads_contig_26927_S	0
gonads_contig_269446_N	0	CGI_10027743	GO:0005524; ATP binding; Molecular Function GO:0016887; ATPase activity; Molecular Function	DYH8_HUMAN Dynein heavy chain 8, axonemal OS=Homo sapiens GN=DNAH8 PE=1 SV=2	sp|Q96JB1|DYH8_HUMAN
gonads_contig_269472_S	0
gonads_contig_269607_P	0	CGI_10020264	GO:0005488; binding; Molecular Function GO:0005509; calcium ion binding; Molecular Function GO:0005515; protein binding; Molecular Function GO:0007155; cell adhesion; Biological Process	MRC1_HUMAN Macrophage mannose receptor 1 OS=Homo sapiens GN=MRC1 PE=1 SV=1	sp|Q64449|MRC2_MOUSE
gonads_contig_269918_AS	0	CGI_10014329	NA	NA	sp|Q55FT4|TSUA_DICDI
gonads_contig_270242_P	0	CGI_10002285	NA	DYH2_MOUSE Dynein heavy chain 2, axonemal OS=Mus musculus GN=Dnah2 PE=2 SV=1	sp|P0C6F1|DYH2_MOUSE
gonads_contig_270465_AS	0
gonads_contig_270489_AS	0
gonads_contig_270489_S	0
gonads_contig_271223_AS	0
gonads_contig_271223_S	0
gonads_contig_271412_AS	0
gonads_contig_272068_P	0	CGI_10020323	GO:0000775; chromosome, centromeric region; Cellular Component GO:0007067; mitosis; Biological Process	NUF2_CRYNE Probable kinetochore protein NUF2 OS=Cryptococcus neoformans GN=NUF2 PE=3 SV=2
gonads_contig_272285_P	0	CGI_10023798	NA	FA92B_BOVIN Protein FAM92B OS=Bos taurus GN=FAM92B PE=2 SV=1	sp|Q1LU86|F92A1_DANRE
gonads_contig_272298_N	0	CGI_10004544	GO:0005622; intracellular; Cellular Component GO:0008270; zinc ion binding; Molecular Function	ZFAT_MOUSE Zinc finger protein ZFAT OS=Mus musculus GN=Zfat PE=1 SV=2	sp|Q7TS63|ZFAT_MOUSE
gonads_contig_272318_AS	0
gonads_contig_272458_AS	0
gonads_contig_272458_S	0
gonads_contig_272806_S	0
gonads_contig_273120_AS	0
gonads_contig_273120_S	0
gonads_contig_273293_N	0	CGI_10012434	NA	NA
gonads_contig_273373_N	0	CGI_10010378	GO:0005515; protein binding; Molecular Function	KI67_HUMAN Antigen KI-67 OS=Homo sapiens GN=MKI67 PE=1 SV=2	sp|Q92954|PRG4_HUMAN
gonads_contig_273487_N	0
gonads_contig_273996_S	0
gonads_contig_27428_N	0	CGI_10028577	GO:0005515; protein binding; Molecular Function	ASPM_MOUSE Abnormal spindle-like microcephaly-associated protein homolog OS=Mus musculus GN=Aspm PE=2 SV=1	sp|P62297|ASPM_SHEEP
gonads_contig_274285_AS	0
gonads_contig_274285_S	0
gonads_contig_27431_P	0	CGI_10006263	GO:0004672; protein kinase activity; Molecular Function GO:0004674; protein serine/threonine kinase activity; Molecular Function GO:0005524; ATP binding; Molecular Function GO:0006468; protein phosphorylation; Biological Process	HIPK2_HUMAN Homeodomain-interacting protein kinase 2 OS=Homo sapiens GN=HIPK2 PE=1 SV=2	sp|Q9QZR5|HIPK2_MOUSE
gonads_contig_274321_AS	0
gonads_contig_274321_S	0
gonads_contig_274826_AS	0
gonads_contig_274826_S	0
gonads_contig_275305_AS	0
gonads_contig_275305_S	0
gonads_contig_275338_P	0	CGI_10008020	NA	IFT81_HUMAN Intraflagellar transport protein 81 homolog OS=Homo sapiens GN=IFT81 PE=1 SV=1	sp|Q8WYA0|IFT81_HUMAN
gonads_contig_27541_P	0	CGI_10006580	GO:0005524; ATP binding; Molecular Function GO:0006298; mismatch repair; Biological Process GO:0030983; mismatched DNA binding; Molecular Function	MSH5_RAT MutS protein homolog 5 OS=Rattus norvegicus GN=Msh5 PE=2 SV=1	sp|O43196|MSH5_HUMAN
gonads_contig_27554_P	0	CGI_10001874	0	0
gonads_contig_275834_P	0	CGI_10003816	GO:0000166; nucleotide binding; Molecular Function GO:0003777; microtubule motor activity; Molecular Function GO:0005524; ATP binding; Molecular Function GO:0007018; microtubule-based movement; Biological Process GO:0016887; ATPase activity; Molecular Function GO:0030286; dynein complex; Cellular Component	DYHC2_TRIGR Cytoplasmic dynein 2 heavy chain 1 OS=Tripneustes gratilla GN=DYH1B PE=2 SV=2	sp|Q27802|DYHC2_TRIGR
gonads_contig_275978_AS	0
gonads_contig_276037_S	0
gonads_contig_276068_N	0	CGI_10020806	GO:0003676; nucleic acid binding; Molecular Function	A1CF_PONAB APOBEC1 complementation factor OS=Pongo abelii GN=A1CF PE=2 SV=1	sp|Q5YD48|A1CF_MOUSE
gonads_contig_276151_AS	0
gonads_contig_276151_S	0
gonads_contig_276524_P	0	CGI_10008117	GO:0004143; diacylglycerol kinase activity; Molecular Function GO:0005515; protein binding; Molecular Function GO:0007205; activation of protein kinase C activity by G-protein coupled receptor protein signaling pathway; Biological Process GO:0023034; intracellular signaling pathway; Biological Process	DGKZ_RAT Diacylglycerol kinase zeta OS=Rattus norvegicus GN=Dgkz PE=2 SV=1	sp|Q80UP3|DGKZ_MOUSE
gonads_contig_276991_AS	0
gonads_contig_276991_S	0
gonads_contig_277048_AS	0
gonads_contig_277048_S	0
gonads_contig_277070_P	0	CGI_10025443	GO:0005515; protein binding; Molecular Function	HETE1_PODAN Vegetative incompatibility protein HET-E-1 OS=Podospora anserina GN=HET-E1 PE=4 SV=1
gonads_contig_277104_AS	0
gonads_contig_277104_S	0
gonads_contig_277352_AS	0
gonads_contig_277352_S	0
gonads_contig_277821_P	0	CGI_10023091	GO:0004672; protein kinase activity; Molecular Function GO:0004674; protein serine/threonine kinase activity; Molecular Function GO:0005524; ATP binding; Molecular Function GO:0006468; protein phosphorylation; Biological Process	BUB1B_MOUSE Mitotic checkpoint serine/threonine-protein kinase BUB1 beta OS=Mus musculus GN=Bub1b PE=1 SV=1	sp|Q9Z1S0|BUB1B_MOUSE
gonads_contig_27799_P	0	CGI_10010103	NA	K0895_MOUSE Uncharacterized protein KIAA0895 OS=Mus musculus GN=Kiaa0895 PE=2 SV=2	sp|Q7TQE7|K0895_MOUSE
gonads_contig_278223_P	0	CGI_10013102	GO:0005515; protein binding; Molecular Function GO:0005622; intracellular; Cellular Component GO:0008270; zinc ion binding; Molecular Function	PRDM9_MOUSE Histone-lysine N-methyltransferase PRDM9 OS=Mus musculus GN=Prdm9 PE=1 SV=2	sp|Q5RB30|Z585B_PONAB
gonads_contig_278293_N	0
gonads_contig_278736_S	0
gonads_contig_279007_P	0	CGI_10014541	GO:0003774; motor activity; Molecular Function GO:0005515; protein binding; Molecular Function GO:0005524; ATP binding; Molecular Function GO:0016459; myosin complex; Cellular Component	MYO1D_BOVIN Myosin-Id OS=Bos taurus GN=MYO1D PE=2 SV=1	sp|Q96H55|MYO19_HUMAN
gonads_contig_279372_P	0	CGI_10025015	GO:0005515; protein binding; Molecular Function GO:0008270; zinc ion binding; Molecular Function	ANUB1_HUMAN AN1-type zinc finger and ubiquitin domain-containing protein 1 OS=Homo sapiens GN=ANUBL1 PE=2 SV=2	sp|Q86XD8|ANUB1_HUMAN
gonads_contig_279383_P	0	CGI_10013452	GO:0006811; ion transport; Biological Process GO:0016020; membrane; Cellular Component	GBRG2_CHICK Gamma-aminobutyric acid receptor subunit gamma-2 OS=Gallus gallus GN=GABRG2 PE=2 SV=1
gonads_contig_279698_AS	0
gonads_contig_279698_S	0
gonads_contig_279734_AS	0
gonads_contig_279734_S	0
gonads_contig_280061_AS	0
gonads_contig_280206_P	0	CGI_10004570	GO:0005488; binding; Molecular Function GO:0005515; protein binding; Molecular Function	RICTR_HUMAN Rapamycin-insensitive companion of mTOR OS=Homo sapiens GN=RICTOR PE=1 SV=1	sp|Q8Q0U0|Y045_METMA
gonads_contig_280286_AS	0
gonads_contig_280286_S	0
gonads_contig_280299_P	0	CGI_10006397	GO:0008237; metallopeptidase activity; Molecular Function GO:0008270; zinc ion binding; Molecular Function	TAF2_DANRE Transcription initiation factor TFIID subunit 2 OS=Danio rerio GN=taf2 PE=2 SV=2	sp|Q6P1X5|TAF2_HUMAN
gonads_contig_280585_AS	0
gonads_contig_280585_S	0
gonads_contig_28072_P	0	CGI_10020680	NA	NSA2_BOVIN Ribosome biogenesis protein NSA2 homolog OS=Bos taurus GN=TINP1 PE=2 SV=1	sp|Q9CR47|NSA2_MOUSE
gonads_contig_280748_N	0	CGI_10023213	GO:0003676; nucleic acid binding; Molecular Function	GIDRP_MOUSE Growth inhibition and differentiation-related protein 88 homolog OS=Mus musculus GN=Gidrp88 PE=2 SV=1	sp|Q8BSI6|R3HC1_MOUSE
gonads_contig_280837_N	0	CGI_10007570	GO:0003924; GTPase activity; Molecular Function GO:0005198; structural molecule activity; Molecular Function GO:0005525; GTP binding; Molecular Function GO:0005874; microtubule; Cellular Component GO:0007017; microtubule-based process; Biological Process GO:0007018; microtubule-based movement; Biological Process GO:0043234; protein complex; Cellular Component GO:0051258; protein polymerization; B…	TBA1C_MOUSE Tubulin alpha-1C chain OS=Mus musculus GN=Tuba1c PE=1 SV=1	sp|P52273|TBA_BOMMO
gonads_contig_281355_N	0	CGI_10023121	GO:0005515; protein binding; Molecular Function	KLHL3_HUMAN Kelch-like protein 3 OS=Homo sapiens GN=KLHL3 PE=1 SV=2	sp|Q25390|SCRA_LIMPO
gonads_contig_281767_S	0
gonads_contig_282013_P	0	CGI_10027741	NA	DYH8_MOUSE Dynein heavy chain 8, axonemal OS=Mus musculus GN=Dnahc8 PE=2 SV=1	sp|Q8TE73|DYH5_HUMAN
gonads_contig_282146_AS	0
gonads_contig_28241_N	0	CGI_10021824	NA	CR034_HUMAN Uncharacterized protein C18orf34 OS=Homo sapiens GN=C18orf34 PE=1 SV=3	sp|Q5BJE1|CR034_HUMAN
gonads_contig_282893_S	0
gonads_contig_28294_P	0				sp|Q69566|U88_HHV6U
gonads_contig_283227_N	0	CGI_10018604	GO:0005737; cytoplasm; Cellular Component GO:0006914; autophagy; Biological Process	ATG5_PONAB Autophagy protein 5 OS=Pongo abelii GN=ATG5 PE=2 SV=1	sp|Q5R792|ATG5_PONAB
gonads_contig_28341_P	0	CGI_10026441	GO:0004842; ubiquitin-protein ligase activity; Molecular Function GO:0005515; protein binding; Molecular Function GO:0008270; zinc ion binding; Molecular Function GO:0016567; protein ubiquitination; Biological Process GO:0046872; metal ion binding; Molecular Function	MIB2_CHICK E3 ubiquitin-protein ligase MIB2 OS=Gallus gallus GN=MIB2 PE=2 SV=1	sp|Q5ZIJ9|MIB2_CHICK
gonads_contig_283577_AS	0
gonads_contig_28362_P	0	CGI_10013748	GO:0004867; serine-type endopeptidase inhibitor activity; Molecular Function GO:0005515; protein binding; Molecular Function GO:0008152; metabolic process; Biological Process GO:0016491; oxidoreductase activity; Molecular Function	KCP_XENLA Kielin/chordin-like protein OS=Xenopus laevis GN=kcp PE=2 SV=1	sp|Q9IBG7|KCP_XENLA
gonads_contig_283762_P	0	CGI_10014704	GO:0000166; nucleotide binding; Molecular Function GO:0004812; aminoacyl-tRNA ligase activity; Molecular Function GO:0004815; aspartate-tRNA ligase activity; Molecular Function GO:0005515; protein binding; Molecular Function GO:0005524; ATP binding; Molecular Function GO:0005737; cytoplasm; Cellular Component GO:0006412; translation; Biological Process GO:0006418; tRNA aminoacylation for protein …	SYNM_MOUSE Probable asparaginyl-tRNA synthetase, mitochondrial OS=Mus musculus GN=Nars2 PE=2 SV=1	sp|Q7TN88|PK1L2_MOUSE
gonads_contig_284072_N	0	CGI_10003858	GO:0005515; protein binding; Molecular Function	TRAF3_MOUSE TNF receptor-associated factor 3 OS=Mus musculus GN=Traf3 PE=1 SV=1	sp|P39429|TRAF2_MOUSE
gonads_contig_284227_AS	0
gonads_contig_284227_S	0
gonads_contig_284667_P	0	CGI_10016153	GO:0016884; carbon-nitrogen ligase activity, with glutamine as amido-N-donor; Molecular Function	FAAH2_HUMAN Fatty-acid amide hydrolase 2 OS=Homo sapiens GN=FAAH2 PE=2 SV=1	sp|Q6GMR7|FAAH2_HUMAN
gonads_contig_28478_P	0	CGI_10027441	GO:0003723; RNA binding; Molecular Function GO:0004540; ribonuclease activity; Molecular Function	PR285_HUMAN Peroxisomal proliferator-activated receptor A-interacting complex 285 kDa protein OS=Homo sapiens GN=PRIC285 PE=1 SV=5	sp|Q9BYK8|PR285_HUMAN
gonads_contig_285543_P	0	CGI_10005698	GO:0005515; protein binding; Molecular Function GO:0005622; intracellular; Cellular Component GO:0008270; zinc ion binding; Molecular Function	PRD16_HUMAN PR domain zinc finger protein 16 OS=Homo sapiens GN=PRDM16 PE=1 SV=3	sp|Q8I7Z8|HAM_DROME
gonads_contig_286095_AS	0
gonads_contig_286095_S	0
gonads_contig_28643_P	0	CGI_10008509	GO:0005515; protein binding; Molecular Function	BCAR1_RAT Breast cancer anti-estrogen resistance protein 1 OS=Rattus norvegicus GN=Bcar1 PE=1 SV=1	sp|P56945|BCAR1_HUMAN
gonads_contig_286999_S	0
gonads_contig_287009_AS	0
gonads_contig_287035_P	0	CGI_10013511	NA	CANB1_DICDI Calcineurin subunit B type 1 OS=Dictyostelium discoideum GN=cnbA PE=1 SV=1	sp|Q55G87|CANB1_DICDI
gonads_contig_287045_AS	0
gonads_contig_287088_S	0
gonads_contig_287133_S	0
gonads_contig_287230_AS	0
gonads_contig_287247_AS	0				sp|Q9JM99|PRG4_MOUSE
gonads_contig_287247_S	0				sp|Q9JM99|PRG4_MOUSE
gonads_contig_287257_AS	0
gonads_contig_287257_S	0
gonads_contig_287327_P	0	CGI_10016819	NA	ODFP2_HUMAN Outer dense fiber protein 2 OS=Homo sapiens GN=ODF2 PE=1 SV=1	sp|Q6AYX5|ODFP2_RAT
gonads_contig_287367_S	0
gonads_contig_287381_N	0	CGI_10016906	NA	SPD1B_XENLA Speedy protein 1-B OS=Xenopus laevis GN=spdya-B PE=1 SV=1	sp|Q9YGL1|SPD1B_XENLA
gonads_contig_287402_P	0	CGI_10023399	GO:0005509; calcium ion binding; Molecular Function GO:0005515; protein binding; Molecular Function	WAK5_ARATH Wall-associated receptor kinase 5 OS=Arabidopsis thaliana GN=WAK5 PE=2 SV=1	sp|Q9JJZ5|EGFL6_MOUSE
gonads_contig_287532_N	0	CGI_10010733	GO:0007067; mitosis; Biological Process	HORM1_XENLA HORMA domain-containing protein 1 OS=Xenopus laevis GN=hormad1 PE=2 SV=1	sp|Q9D5T7|HORM1_MOUSE
gonads_contig_28757_N	0	CGI_10008688	NA	ODF3A_XENLA Outer dense fiber protein 3 OS=Xenopus laevis GN=odf3 PE=2 SV=1	sp|Q8AVY1|ODF3A_XENLA
gonads_contig_287583_AS	0
gonads_contig_287583_S	0
gonads_contig_287738_S	0
gonads_contig_287755_AS	0
gonads_contig_287755_S	0
gonads_contig_287786_P	0	CGI_10020687	GO:0005515; protein binding; Molecular Function	BRWD1_HUMAN Bromodomain and WD repeat-containing protein 1 OS=Homo sapiens GN=BRWD1 PE=1 SV=3	sp|A2AHJ4|BRWD3_MOUSE
gonads_contig_287799_AS	0
gonads_contig_287799_S	0
gonads_contig_287840_AS	0
gonads_contig_287840_S	0
gonads_contig_287978_P	0	CGI_10004012	NA	CS055_MOUSE Uncharacterized protein C19orf55 homolog OS=Mus musculus PE=2 SV=1	sp|Q58F21|BRDT_HUMAN
gonads_contig_288180_AS	0
gonads_contig_288180_S	0
gonads_contig_288417_S	0
gonads_contig_28848_N	0	CGI_10025114	GO:0005515; protein binding; Molecular Function	K1875_HUMAN WD repeat-containing protein KIAA1875 OS=Homo sapiens GN=KIAA1875 PE=2 SV=2	sp|A6NE52|K1875_HUMAN
gonads_contig_288563_AS	0
gonads_contig_288563_S	0
gonads_contig_28869_S	0
gonads_contig_288966_S	0
gonads_contig_289039_AS	0
gonads_contig_28914_S	0	CGI_10020264	GO:0005488; binding; Molecular Function GO:0005509; calcium ion binding; Molecular Function GO:0005515; protein binding; Molecular Function GO:0007155; cell adhesion; Biological Process	MRC1_HUMAN Macrophage mannose receptor 1 OS=Homo sapiens GN=MRC1 PE=1 SV=1	sp|Q8IV35|WDR49_HUMAN
gonads_contig_289553_P	0	CGI_10003535	GO:0004672; protein kinase activity; Molecular Function GO:0004674; protein serine/threonine kinase activity; Molecular Function GO:0005524; ATP binding; Molecular Function GO:0006468; protein phosphorylation; Biological Process	KAPC_DROME cAMP-dependent protein kinase catalytic subunit OS=Drosophila melanogaster GN=Pka-C1 PE=1 SV=3	sp|P22694|KAPCB_HUMAN
gonads_contig_289976_S	0
gonads_contig_29028_P	0	CGI_10011284	NA	SPAG8_HUMAN Sperm-associated antigen 8 OS=Homo sapiens GN=SPAG8 PE=1 SV=2	sp|Q99932|SPAG8_HUMAN
gonads_contig_290490_AS	0
gonads_contig_290543_P	0	CGI_10024999	GO:0003924; GTPase activity; Molecular Function GO:0005198; structural molecule activity; Molecular Function GO:0005525; GTP binding; Molecular Function GO:0005874; microtubule; Cellular Component GO:0007017; microtubule-based process; Biological Process GO:0007018; microtubule-based movement; Biological Process GO:0043234; protein complex; Cellular Component GO:0051258; protein polymerization; B…	TBA1C_MOUSE Tubulin alpha-1C chain OS=Mus musculus GN=Tuba1c PE=1 SV=1	sp|P18258|TBA1_PARLI
gonads_contig_290718_S	0
gonads_contig_29079_N	0	CGI_10006874	GO:0004866; endopeptidase inhibitor activity; Molecular Function GO:0005576; extracellular region; Cellular Component GO:0005615; extracellular space; Cellular Component	PZP_HUMAN Pregnancy zone protein OS=Homo sapiens GN=PZP PE=1 SV=3	sp|P20742|PZP_HUMAN
gonads_contig_290857_S	0
gonads_contig_290947_S	0
gonads_contig_29099_S	0	CGI_10018985	GO:0005515; protein binding; Molecular Function	NHRF1_RABIT Na(+)/H(+) exchange regulatory cofactor NHE-RF1 OS=Oryctolagus cuniculus GN=SLC9A3R1 PE=1 SV=3	sp|Q96MT7|WDR52_HUMAN
gonads_contig_291003_S	0
gonads_contig_29106_P	0	CGI_10026305	GO:0003700; sequence-specific DNA binding transcription factor activity; Molecular Function GO:0005634; nucleus; Cellular Component GO:0006355; regulation of transcription, DNA-dependent; Biological Process GO:0043565; sequence-specific DNA binding; Molecular Function GO:0046983; protein dimerization activity; Molecular Function	CEBPG_HUMAN CCAAT/enhancer-binding protein gamma OS=Homo sapiens GN=CEBPG PE=2 SV=1	sp|P53568|CEBPG_MOUSE
gonads_contig_29121_N	0	CGI_10027835	GO:0000226; microtubule cytoskeleton organization; Biological Process GO:0005874; microtubule; Cellular Component	TEKT1_HUMAN Tektin-1 OS=Homo sapiens GN=TEKT1 PE=2 SV=1	sp|Q969V4|TEKT1_HUMAN
gonads_contig_291310_N	0	CGI_10015074	NA	NUSAP_DANRE Nucleolar and spindle-associated protein 1 OS=Danio rerio GN=nusap1 PE=2 SV=2
gonads_contig_291641_AS	0
gonads_contig_291641_S	0
gonads_contig_291957_P	0	CGI_10014677	GO:0004835; tubulin-tyrosine ligase activity; Molecular Function GO:0006464; protein modification process; Biological Process	TTLL3_HUMAN Tubulin monoglycylase TTLL3 OS=Homo sapiens GN=TTLL3 PE=1 SV=2	sp|A4Q9E5|TTLL3_MOUSE
gonads_contig_292263_N	0	CGI_10026184	GO:0007165; signal transduction; Biological Process GO:0008603; cAMP-dependent protein kinase regulator activity; Molecular Function	CC030_HUMAN Uncharacterized protein C3orf30 OS=Homo sapiens GN=C3orf30 PE=2 SV=1	sp|Q96M34|CC030_HUMAN
gonads_contig_29255_N	0	CGI_10008892	GO:0004221; ubiquitin thiolesterase activity; Molecular Function GO:0005515; protein binding; Molecular Function GO:0006511; ubiquitin-dependent protein catabolic process; Biological Process	UBP7_HUMAN Ubiquitin carboxyl-terminal hydrolase 7 OS=Homo sapiens GN=USP7 PE=1 SV=2	sp|Q4VSI4|UBP7_RAT
gonads_contig_292663_AS	0
gonads_contig_29272_P	0	CGI_10028800	GO:0003676; nucleic acid binding; Molecular Function GO:0005515; protein binding; Molecular Function GO:0006457; protein folding; Biological Process GO:0008270; zinc ion binding; Molecular Function GO:0031072; heat shock protein binding; Molecular Function GO:0051082; unfolded protein binding; Molecular Function	STI1L_PLAFA STI1-like protein (Fragment) OS=Plasmodium falciparum PE=4 SV=1	sp|Q49AM3|TTC31_HUMAN
gonads_contig_292776_S	0
gonads_contig_292797_P	0	CGI_10023027	GO:0004645; phosphorylase activity; Molecular Function GO:0005975; carbohydrate metabolic process; Biological Process	PYGM_BOVIN Glycogen phosphorylase, muscle form OS=Bos taurus GN=PYGM PE=1 SV=3	sp|P00489|PYGM_RABIT
gonads_contig_292818_AS	0
gonads_contig_293038_N	0	CGI_10012191	NA	NA
gonads_contig_293146_S	0
gonads_contig_293168_AS	0
gonads_contig_29321_S	0	CGI_10002726	NA	MED28_HUMAN Mediator of RNA polymerase II transcription subunit 28 OS=Homo sapiens GN=MED28 PE=1 SV=1	sp|A4IIZ9|MED28_XENTR
gonads_contig_293376_AS	0
gonads_contig_293376_S	0
gonads_contig_293387_S	0
gonads_contig_29341_N	0	CGI_10002687	NA	ILFT1_HUMAN Intermediate filament tail domain-containing protein 1 OS=Homo sapiens GN=IFLTD1 PE=2 SV=1	sp|Q9D4C1|ILFT1_MOUSE
gonads_contig_293530_S	0
gonads_contig_293570_AS	0
gonads_contig_293570_S	0
gonads_contig_293703_AS	0
gonads_contig_293749_AS	0
gonads_contig_293881_N	0	CGI_10018077	GO:0005515; protein binding; Molecular Function	TAF1_HUMAN Transcription initiation factor TFIID subunit 1 OS=Homo sapiens GN=TAF1 PE=1 SV=2	sp|Q80UV9|TAF1_MOUSE
gonads_contig_294120_N	0				sp|Q708W1|FXJ1B_XENLA
gonads_contig_294322_AS	0
gonads_contig_295096_S	0
gonads_contig_29511_S	0
gonads_contig_295486_S	0
gonads_contig_29572_N	0	CGI_10022305	GO:0006457; protein folding; Biological Process	FKBP2_BOVIN FK506-binding protein 2 OS=Bos taurus GN=FKBP2 PE=2 SV=1	sp|Q32PA9|FKBP2_BOVIN
gonads_contig_295728_P	0	CGI_10005381	GO:0000166; nucleotide binding; Molecular Function GO:0003777; microtubule motor activity; Molecular Function GO:0005524; ATP binding; Molecular Function GO:0007018; microtubule-based movement; Biological Process GO:0016887; ATPase activity; Molecular Function GO:0017111; nucleoside-triphosphatase activity; Molecular Function GO:0030286; dynein complex; Cellular Component	DYHC_TRIGR Dynein beta chain, ciliary OS=Tripneustes gratilla PE=1 SV=1	sp|P39057|DYHC_ANTCR
gonads_contig_29578_S	0
gonads_contig_295786_N	0	CGI_10026186	GO:0004198; calcium-dependent cysteine-type endopeptidase activity; Molecular Function GO:0005509; calcium ion binding; Molecular Function GO:0005622; intracellular; Cellular Component GO:0006508; proteolysis; Biological Process	CANA_DROME Calpain-A OS=Drosophila melanogaster GN=CalpA PE=1 SV=2	sp|Q11002|CANA_DROME
gonads_contig_29620_P	0	CGI_10004849	NA	IFT57_BOVIN Intraflagellar transport protein 57 homolog OS=Bos taurus GN=IFT57 PE=1 SV=1	sp|A9ULY7|IFT57_XENLA
gonads_contig_296207_AS	0
gonads_contig_296207_S	0
gonads_contig_29623_P	0	CGI_10019661	GO:0005515; protein binding; Molecular Function GO:0005578; proteinaceous extracellular matrix; Cellular Component GO:0008233; peptidase activity; Molecular Function GO:0008237; metallopeptidase activity; Molecular Function GO:0008270; zinc ion binding; Molecular Function	ATS16_MOUSE A disintegrin and metalloproteinase with thrombospondin motifs 16 OS=Mus musculus GN=Adamts16 PE=2 SV=2	sp|Q8BLI0|ATL1_MOUSE
gonads_contig_29638_P	0	CGI_10008613	GO:0003779; actin binding; Molecular Function GO:0005622; intracellular; Cellular Component	TWF2_CHICK Twinfilin-2 OS=Gallus gallus GN=TWF2 PE=2 SV=1	sp|Q91YR1|TWF1_MOUSE
gonads_contig_296418_N	0	CGI_10015868	GO:0005634; nucleus; Cellular Component GO:0007050; cell cycle arrest; Biological Process	SESN1_XENLA Sestrin-1 OS=Xenopus laevis GN=sesn1 PE=2 SV=1	sp|P58006|SESN1_MOUSE
gonads_contig_296515_AS	0
gonads_contig_296515_S	0
gonads_contig_296574_AS	0
gonads_contig_296642_N	0	CGI_10017168	GO:0005524; ATP binding; Molecular Function GO:0006139; nucleobase, nucleoside, nucleotide and nucleic acid metabolic process; Biological Process GO:0019205; nucleobase, nucleoside, nucleotide kinase activity; Molecular Function	KAD7_HUMAN Putative adenylate kinase 7 OS=Homo sapiens GN=AK7 PE=2 SV=2	sp|Q96M32|KAD7_HUMAN
gonads_contig_29672_N	0	CGI_10025637	NA	YB017_HUMAN Uncharacterized protein MGC33657 OS=Homo sapiens PE=2 SV=1	sp|Q4G0U5|PCDP1_HUMAN
gonads_contig_296868_AS	0
gonads_contig_296868_S	0
gonads_contig_297036_AS	0	CGI_10010827	NA	COLL7_MIMIV Collagen-like protein 7 OS=Acanthamoeba polyphaga mimivirus GN=MIMI_L669 PE=4 SV=1	sp|P97347|RPTN_MOUSE
gonads_contig_297036_S	0	CGI_10010827	NA	COLL7_MIMIV Collagen-like protein 7 OS=Acanthamoeba polyphaga mimivirus GN=MIMI_L669 PE=4 SV=1	sp|P97347|RPTN_MOUSE
gonads_contig_29742_S	0	CGI_10011869	GO:0005515; protein binding; Molecular Function	SEH1_DANRE Nucleoporin seh1 OS=Danio rerio GN=seh1l PE=2 SV=2	sp|Q6TGU2|SEH1_DANRE
gonads_contig_29748_N	0	CGI_10015282	GO:0005515; protein binding; Molecular Function GO:0005622; intracellular; Cellular Component GO:0008270; zinc ion binding; Molecular Function	FA92B_HUMAN Protein FAM92B OS=Homo sapiens GN=FAM92B PE=2 SV=1	sp|Q1RMK1|FA92B_BOVIN
gonads_contig_297524_AS	0
gonads_contig_297524_S	0
gonads_contig_29753_P	0	CGI_10006659	NA	CCDC9_MOUSE Coiled-coil domain-containing protein 9 OS=Mus musculus GN=Ccdc9 PE=2 SV=1	sp|Q8VC31|CCDC9_MOUSE
gonads_contig_29763_P	0	CGI_10010637	NA	CT026_HUMAN Uncharacterized protein C20orf26 OS=Homo sapiens GN=C20orf26 PE=2 SV=3	sp|Q8NHU2|CT026_HUMAN
gonads_contig_297722_AS	0
gonads_contig_297722_S	0
gonads_contig_297780_S	0
gonads_contig_29802_N	0	CGI_10003613	GO:0005515; protein binding; Molecular Function	TTC25_DANRE Tetratricopeptide repeat protein 25 OS=Danio rerio GN=ttc25 PE=2 SV=1	sp|Q7ZU45|TTC25_DANRE
gonads_contig_29831_P	0	CGI_10027053	NA	BBS5_MACFA Bardet-Biedl syndrome 5 protein homolog OS=Macaca fascicularis GN=BBS5 PE=2 SV=2	sp|Q7ZWB7|BBS5_DANRE
gonads_contig_29882_P	0	CGI_10021162	GO:0004550; nucleoside diphosphate kinase activity; Molecular Function GO:0005524; ATP binding; Molecular Function GO:0006183; GTP biosynthetic process; Biological Process GO:0006228; UTP biosynthetic process; Biological Process GO:0006241; CTP biosynthetic process; Biological Process	NDK5_HUMAN Nucleoside diphosphate kinase homolog 5 OS=Homo sapiens GN=NME5 PE=1 SV=1	sp|P56597|NDK5_HUMAN
gonads_contig_29885_AS	0
gonads_contig_298920_N	0	CGI_10002242	GO:0004842; ubiquitin-protein ligase activity; Molecular Function GO:0005515; protein binding; Molecular Function GO:0008270; zinc ion binding; Molecular Function	FBX11_HUMAN F-box only protein 11 OS=Homo sapiens GN=FBXO11 PE=1 SV=3	sp|Q7TSL3|FBX11_RAT
gonads_contig_29932_P	0	CGI_10012902	GO:0005515; protein binding; Molecular Function	TTC16_HUMAN Tetratricopeptide repeat protein 16 OS=Homo sapiens GN=TTC16 PE=2 SV=2	sp|Q8NEE8|TTC16_HUMAN
gonads_contig_299374_AS	0
gonads_contig_299374_S	0
gonads_contig_299722_S	0
gonads_contig_299904_P	0	CGI_10023182	NA	HYDIN_HUMAN Hydrocephalus-inducing protein homolog OS=Homo sapiens GN=HYDIN PE=1 SV=2	sp|Q80W93|HYDIN_MOUSE
gonads_contig_300184_AS	0
gonads_contig_300184_S	0
gonads_contig_30029_P	0	CGI_10012423	NA	TM41A_HUMAN Transmembrane protein 41A OS=Homo sapiens GN=TMEM41A PE=2 SV=1	sp|Q502G2|T41AA_DANRE
gonads_contig_300367_AS	0
gonads_contig_300367_S	0
gonads_contig_300837_P	0	CGI_10003395	GO:0005509; calcium ion binding; Molecular Function GO:0005544; calcium-dependent phospholipid binding; Molecular Function	ANXA6_BOVIN Annexin A6 OS=Bos taurus GN=ANXA6 PE=1 SV=2
gonads_contig_300877_P	0	CGI_10027015	NA	NPL4_MOUSE Nuclear protein localization protein 4 homolog OS=Mus musculus GN=Nploc4 PE=1 SV=3	sp|P60670|NPL4_MOUSE
gonads_contig_300951_P	0	CGI_10015025	GO:0046417; chorismate metabolic process; Biological Process	CP135_MOUSE Centrosomal protein of 135 kDa OS=Mus musculus GN=Cep135 PE=1 SV=1	sp|Q5RG45|CP135_DANRE
gonads_contig_301129_AS	0
gonads_contig_301477_N	0	CGI_10025660	GO:0005509; calcium ion binding; Molecular Function GO:0005515; protein binding; Molecular Function GO:0007155; cell adhesion; Biological Process GO:0031012; extracellular matrix; Cellular Component	PGBM_HUMAN Basement membrane-specific heparan sulfate proteoglycan core protein OS=Homo sapiens GN=HSPG2 PE=1 SV=3	sp|Q05793|PGBM_MOUSE
gonads_contig_301533_AS	0
gonads_contig_302047_N	0	CGI_10007069	NA	CC108_MOUSE Coiled-coil domain-containing protein 108 OS=Mus musculus GN=Ccdc108 PE=1 SV=1
gonads_contig_3022_N	0	CGI_10025618	GO:0016491; oxidoreductase activity; Molecular Function GO:0016881; acid-amino acid ligase activity; Molecular Function GO:0043687; post-translational protein modification; Biological Process GO:0055114; oxidation-reduction process; Biological Process	AOFA_DICDI Probable flavin-containing monoamine oxidase A OS=Dictyostelium discoideum GN=maoA PE=3 SV=1	sp|C3Z724|UBE2S_BRAFL
gonads_contig_302599_P	0	CGI_10018871	GO:0005044; scavenger receptor activity; Molecular Function GO:0016020; membrane; Cellular Component	DMBT1_MOUSE Deleted in malignant brain tumors 1 protein OS=Mus musculus GN=Dmbt1 PE=1 SV=2
gonads_contig_30266_N	0	CGI_10012345	NA	DLEC1_HUMAN Deleted in lung and esophageal cancer protein 1 OS=Homo sapiens GN=DLEC1 PE=2 SV=1	sp|Q9Y238|DLEC1_HUMAN
gonads_contig_30295_P	0	CGI_10009835	GO:0016021; integral to membrane; Cellular Component GO:0016192; vesicle-mediated transport; Biological Process	VAMP4_HUMAN Vesicle-associated membrane protein 4 OS=Homo sapiens GN=VAMP4 PE=1 SV=2	sp|Q9ZTW3|VA721_ARATH
gonads_contig_30296_P	0	CGI_10025533	NA	YE012_HUMAN Putative uncharacterized protein FLJ43080 OS=Homo sapiens PE=2 SV=1	sp|Q5K6N0|TM232_MOUSE
gonads_contig_30307_N	0	CGI_10007622	GO:0005515; protein binding; Molecular Function GO:0008270; zinc ion binding; Molecular Function	YNG1_YEAST Protein YNG1 OS=Saccharomyces cerevisiae GN=YNG1 PE=1 SV=1
gonads_contig_30331_N	0	CGI_10018517	NA	CCD39_HUMAN Coiled-coil domain-containing protein 39 OS=Homo sapiens GN=CCDC39 PE=2 SV=2	sp|Q0V9R4|CCD39_XENTR
gonads_contig_30344_N	0	CGI_10024069	NA	IF44L_HUMAN Interferon-induced protein 44-like OS=Homo sapiens GN=IFI44L PE=2 SV=3	sp|Q8TCB0|IFI44_HUMAN
gonads_contig_303443_S	0
gonads_contig_304101_N	0	CGI_10006906	GO:0005515; protein binding; Molecular Function	GABP1_MOUSE GA-binding protein subunit beta-1 OS=Mus musculus GN=Gabpb1 PE=1 SV=2	sp|Q06547|GABP1_HUMAN
gonads_contig_305409_N	0	CGI_10009328	GO:0005515; protein binding; Molecular Function	WDR35_MOUSE WD repeat-containing protein 35 OS=Mus musculus GN=Wdr35 PE=2 SV=2	sp|A6N6J5|WDR35_RAT
gonads_contig_305563_P	0	CGI_10019138	NA	F184A_HUMAN Protein FAM184A OS=Homo sapiens GN=FAM184A PE=2 SV=3	sp|Q8NB25|F184A_HUMAN
gonads_contig_305575_N	0	CGI_10027955	GO:0005515; protein binding; Molecular Function	ANR39_BOVIN Ankyrin repeat domain-containing protein 39 OS=Bos taurus GN=ANKRD39 PE=2 SV=1	sp|Q804S5|MIB1_DANRE
gonads_contig_30594_AS	0
gonads_contig_30594_S	0
gonads_contig_306056_AS	0
gonads_contig_306056_S	0
gonads_contig_30613_N	0	CGI_10016569	NA	AAKB2_HUMAN 5'-AMP-activated protein kinase subunit beta-2 OS=Homo sapiens GN=PRKAB2 PE=1 SV=1	sp|A6ZZR2|DEF1_YEAS7
gonads_contig_306144_AS	0
gonads_contig_306144_S	0
gonads_contig_306256_AS	0
gonads_contig_306256_S	0
gonads_contig_30633_P	0	CGI_10023650	GO:0005515; protein binding; Molecular Function	TTC18_HUMAN Tetratricopeptide repeat protein 18 OS=Homo sapiens GN=TTC18 PE=2 SV=1	sp|Q95LN2|TTC18_MACFA
gonads_contig_306381_AS	0
gonads_contig_306381_S	0
gonads_contig_30654_AS	0
gonads_contig_30654_S	0
gonads_contig_306596_N	0	CGI_10028660	GO:0004672; protein kinase activity; Molecular Function GO:0004674; protein serine/threonine kinase activity; Molecular Function GO:0005524; ATP binding; Molecular Function GO:0006468; protein phosphorylation; Biological Process	TSSK1_BOVIN Testis-specific serine/threonine-protein kinase 1 OS=Bos taurus GN=TSSK1B PE=2 SV=1	sp|O54863|TSSK2_MOUSE
gonads_contig_306640_AS	0
gonads_contig_30670_N	0	CGI_10028780	GO:0005488; binding; Molecular Function	TBCD_HUMAN Tubulin-specific chaperone D OS=Homo sapiens GN=TBCD PE=1 SV=1	sp|Q9BTW9|TBCD_HUMAN
gonads_contig_307204_N	0	CGI_10014711	NA	SPT18_DANRE Spermatogenesis-associated protein 18 homolog OS=Danio rerio GN=spata18 PE=2 SV=1	sp|Q498J5|MIEAP_XENLA
gonads_contig_307315_N	0	CGI_10012000	GO:0005622; intracellular; Cellular Component GO:0007165; signal transduction; Biological Process GO:0023034; intracellular signaling pathway; Biological Process	RGAP1_HUMAN Rac GTPase-activating protein 1 OS=Homo sapiens GN=RACGAP1 PE=1 SV=1	sp|Q9WVM1|RGAP1_MOUSE
gonads_contig_307438_AS	0
gonads_contig_307438_S	0
gonads_contig_307447_P	0	CGI_10006474	GO:0004888; transmembrane receptor activity; Molecular Function GO:0004930; G-protein coupled receptor activity; Molecular Function GO:0005509; calcium ion binding; Molecular Function GO:0005515; protein binding; Molecular Function GO:0007166; cell surface receptor linked signaling pathway; Biological Process GO:0007186; G-protein coupled receptor protein signaling pathway; Biological Process GO:…	CELR1_HUMAN Cadherin EGF LAG seven-pass G-type receptor 1 OS=Homo sapiens GN=CELSR1 PE=1 SV=1	sp|Q96PQ7|KLHL5_HUMAN
gonads_contig_307638_AS	0
gonads_contig_307638_S	0
gonads_contig_307767_N	0	CGI_10007146	GO:0003700; sequence-specific DNA binding transcription factor activity; Molecular Function GO:0005634; nucleus; Cellular Component GO:0006355; regulation of transcription, DNA-dependent; Biological Process GO:0008270; zinc ion binding; Molecular Function GO:0016747; transferase activity, transferring acyl groups other than amino-acyl groups; Molecular Function GO:0045449; regulation of transcrip…	MYST2_RAT Histone acetyltransferase MYST2 OS=Rattus norvegicus GN=Myst2 PE=2 SV=1	sp|Q810T5|KAT7_RAT
gonads_contig_307814_AS	0
gonads_contig_307900_S	0
gonads_contig_30791_P	0	CGI_10004348	NA	HS12A_MOUSE Heat shock 70 kDa protein 12A OS=Mus musculus GN=Hspa12a PE=1 SV=1	sp|Q96MM6|HS12B_HUMAN
gonads_contig_307993_N	0				sp|Q5RJH6|SMG7_MOUSE
gonads_contig_308029_N	0	CGI_10024996	NA	CCD40_HUMAN Coiled-coil domain-containing protein 40 OS=Homo sapiens GN=CCDC40 PE=2 SV=2	sp|Q8BI79|CCD40_MOUSE
gonads_contig_308164_AS	0
gonads_contig_30869_N	0	CGI_10023649	GO:0005488; binding; Molecular Function	PSMD2_PONAB 26S proteasome non-ATPase regulatory subunit 2 OS=Pongo abelii GN=PSMD2 PE=2 SV=1	sp|Q5R9I6|PSMD2_PONAB
gonads_contig_30956_S	0
gonads_contig_30983_P	0	CGI_10017774	NA	CP093_HUMAN Coiled-coil domain-containing protein C16orf93 OS=Homo sapiens GN=C16orf93 PE=2 SV=1	sp|A1A4V9|CP093_HUMAN
gonads_contig_30987_AS	0	CGI_10013737	GO:0003777; microtubule motor activity; Molecular Function GO:0005524; ATP binding; Molecular Function GO:0007018; microtubule-based movement; Biological Process	KRP95_STRPU Kinesin-II 95 kDa subunit OS=Strongylocentrotus purpuratus GN=KRP95 PE=1 SV=1	sp|Q9QZC4|PCY1B_RAT
gonads_contig_31010_N	0	CGI_10014007	NA	BTBDG_MACFA BTB/POZ domain-containing protein 16 OS=Macaca fascicularis GN=BTBD16 PE=2 SV=1	sp|Q95J53|BTBDG_MACFA
gonads_contig_31060_N	0				sp|B6LS00|U728_BRAFL
gonads_contig_31062_N	0	CGI_10017484	NA	SDS3_PONAB Sin3 histone deacetylase corepressor complex component SDS3 OS=Pongo abelii GN=SUDS3 PE=2 SV=1	sp|A4II71|BRM1L_XENTR
gonads_contig_311002_P	0	CGI_10026721	GO:0005515; protein binding; Molecular Function GO:0008233; peptidase activity; Molecular Function	LACH_SCHAM Lachesin OS=Schistocerca americana GN=LAC PE=1 SV=1
gonads_contig_311100_AS	0
gonads_contig_311100_S	0
gonads_contig_311171_S	0
gonads_contig_311319_P	0	CGI_10008296	GO:0005515; protein binding; Molecular Function	IQCD_HUMAN IQ domain-containing protein D OS=Homo sapiens GN=IQCD PE=2 SV=2	sp|Q4R8Y5|IQCD_MACFA
gonads_contig_311478_AS	0
gonads_contig_311868_AS	0
gonads_contig_31190_N	0	CGI_10018213	GO:0005515; protein binding; Molecular Function GO:0007165; signal transduction; Biological Process	NA
gonads_contig_31196_N	0	CGI_10012913	GO:0005622; intracellular; Cellular Component GO:0008270; zinc ion binding; Molecular Function	ZN234_HUMAN Zinc finger protein 234 OS=Homo sapiens GN=ZNF234 PE=2 SV=3	sp|Q9UL36|ZN236_HUMAN
gonads_contig_31212_P	0	CGI_10018853	GO:0004550; nucleoside diphosphate kinase activity; Molecular Function GO:0005524; ATP binding; Molecular Function GO:0006183; GTP biosynthetic process; Biological Process GO:0006228; UTP biosynthetic process; Biological Process GO:0006241; CTP biosynthetic process; Biological Process	NDK_LEPBP Nucleoside diphosphate kinase OS=Leptospira biflexa serovar Patoc (strain Patoc 1 / ATCC 23582 / Paris) GN=ndk PE=3 SV=1	sp|Q95YJ5|TXND3_CIOIN
gonads_contig_312154_P	0	CGI_10008564	GO:0003676; nucleic acid binding; Molecular Function GO:0008270; zinc ion binding; Molecular Function	MBL_DROME Protein muscleblind OS=Drosophila melanogaster GN=mbl PE=1 SV=2	sp|O16011|MBL_DROME
gonads_contig_312282_S	0
gonads_contig_312309_S	0
gonads_contig_312315_N	0	CGI_10022937	NA	CC14A_HUMAN Dual specificity protein phosphatase CDC14A OS=Homo sapiens GN=CDC14A PE=1 SV=1	sp|Q9UNH5|CC14A_HUMAN
gonads_contig_312439_AS	0
gonads_contig_312439_S	0
gonads_contig_312509_N	0	CGI_10020538	GO:0005515; protein binding; Molecular Function	TEX11_HUMAN Testis-expressed sequence 11 protein OS=Homo sapiens GN=TEX11 PE=1 SV=3	sp|Q14AT2|TEX11_MOUSE
gonads_contig_312555_AS	0
gonads_contig_312555_S	0
gonads_contig_31258_N	0	CGI_10017256	GO:0004672; protein kinase activity; Molecular Function GO:0004674; protein serine/threonine kinase activity; Molecular Function GO:0005515; protein binding; Molecular Function GO:0005524; ATP binding; Molecular Function GO:0006468; protein phosphorylation; Biological Process	PLK4_NEMVE Serine/threonine-protein kinase PLK4 OS=Nematostella vectensis GN=v1g246408 PE=3 SV=1	sp|Q5R9Z7|PLK4_PONAB
gonads_contig_312782_N	0	CGI_10009059	NA	CAH2_TRIHK Carbonic anhydrase 2 OS=Tribolodon hakonensis GN=ca2 PE=2 SV=3	sp|P00917|CAH1_HORSE
gonads_contig_312886_AS	0
gonads_contig_31291_N	0	CGI_10026483	NA	ELYS_MOUSE Protein ELYS OS=Mus musculus GN=Ahctf1 PE=1 SV=1	sp|O01761|UNC89_CAEEL
gonads_contig_312987_N	0
gonads_contig_313132_P	0	CGI_10025949	NA	SPAT6_RAT Spermatogenesis-associated protein 6 OS=Rattus norvegicus GN=Spata6 PE=2 SV=2
gonads_contig_313172_N	0	CGI_10023399	GO:0005509; calcium ion binding; Molecular Function GO:0005515; protein binding; Molecular Function	WAK5_ARATH Wall-associated receptor kinase 5 OS=Arabidopsis thaliana GN=WAK5 PE=2 SV=1	sp|Q61555|FBN2_MOUSE
gonads_contig_31334_P	0	CGI_10007216	GO:0004221; ubiquitin thiolesterase activity; Molecular Function GO:0005515; protein binding; Molecular Function GO:0006511; ubiquitin-dependent protein catabolic process; Biological Process GO:0008270; zinc ion binding; Molecular Function	UBP5_MOUSE Ubiquitin carboxyl-terminal hydrolase 5 OS=Mus musculus GN=Usp5 PE=1 SV=1	sp|Q5R407|UBP5_PONAB
gonads_contig_313362_AS	0
gonads_contig_313373_S	0
gonads_contig_313539_P	0	CGI_10025533	NA	YE012_HUMAN Putative uncharacterized protein FLJ43080 OS=Homo sapiens PE=2 SV=1	sp|P90666|TXND3_ANTCR
gonads_contig_31356_N	0	CGI_10020230	GO:0000015; phosphopyruvate hydratase complex; Cellular Component GO:0000287; magnesium ion binding; Molecular Function GO:0004634; phosphopyruvate hydratase activity; Molecular Function GO:0006096; glycolysis; Biological Process	ENOLL_XENLA Enolase-like protein C10orf134 homolog OS=Xenopus laevis PE=2 SV=2	sp|A9UMP7|ENO4_XENLA
gonads_contig_313709_N	0	CGI_10020061	NA	CC020_HUMAN Uncharacterized protein C3orf20 OS=Homo sapiens GN=C3orf20 PE=2 SV=2
gonads_contig_313715_AS	0
gonads_contig_313715_S	0
gonads_contig_313822_AS	0
gonads_contig_313822_S	0
gonads_contig_313869_P	0	CGI_10010994	GO:0000166; nucleotide binding; Molecular Function GO:0003777; microtubule motor activity; Molecular Function GO:0005524; ATP binding; Molecular Function GO:0007018; microtubule-based movement; Biological Process GO:0016887; ATPase activity; Molecular Function GO:0017111; nucleoside-triphosphatase activity; Molecular Function GO:0030286; dynein complex; Cellular Component	DYH5_HUMAN Dynein heavy chain 5, axonemal OS=Homo sapiens GN=DNAH5 PE=1 SV=3	sp|Q91XQ0|DYH8_MOUSE
gonads_contig_313893_AS	0
gonads_contig_313893_S	0
gonads_contig_313897_AS	0
gonads_contig_313897_S	0
gonads_contig_31391_P	0	CGI_10019128	GO:0005515; protein binding; Molecular Function	SPEF1_MOUSE Sperm flagellar protein 1 OS=Mus musculus GN=Spef1 PE=2 SV=1	sp|Q99JL1|SPEF1_MOUSE
gonads_contig_313943_AS	0
gonads_contig_313943_S	0
gonads_contig_313970_AS	0
gonads_contig_313970_S	0
gonads_contig_313971_AS	0
gonads_contig_314016_AS	0
gonads_contig_31403_N	0	CGI_10028199	GO:0005509; calcium ion binding; Molecular Function	CAPSL_MOUSE Calcyphosin-like protein OS=Mus musculus GN=Capsl PE=2 SV=4	sp|Q8WWF8|CAPSL_HUMAN
gonads_contig_314064_P	0	CGI_10013393	GO:0005515; protein binding; Molecular Function	KLH13_MOUSE Kelch-like protein 13 OS=Mus musculus GN=Klhl13 PE=2 SV=3	sp|Q80T74|KLH29_MOUSE
gonads_contig_314238_S	0
gonads_contig_314244_S	0
gonads_contig_314329_N	0	CGI_10005179	NA	CE164_HUMAN Centrosomal protein of 164 kDa OS=Homo sapiens GN=CEP164 PE=1 SV=3	sp|Q9UPV0|CE164_HUMAN
gonads_contig_314406_AS	0
gonads_contig_314406_S	0
gonads_contig_314424_N	0	CGI_10009995	0	0
gonads_contig_314515_AS	0
gonads_contig_314515_S	0
gonads_contig_314548_P	0	CGI_10017996	GO:0008270; zinc ion binding; Molecular Function	ZCPW1_MOUSE Zinc finger CW-type PWWP domain protein 1 homolog OS=Mus musculus GN=Zcwpw1 PE=2 SV=1	sp|Q6IR42|ZCPW1_MOUSE
gonads_contig_314565_AS	0
gonads_contig_314565_S	0
gonads_contig_31463_N	0	CGI_10027191	NA	STAR_DROME Protein Star OS=Drosophila melanogaster GN=S PE=1 SV=1	sp|P42519|STAR_DROME
gonads_contig_314671_N	0
gonads_contig_314823_N	0	CGI_10005227	GO:0003676; nucleic acid binding; Molecular Function GO:0005524; ATP binding; Molecular Function GO:0008026; ATP-dependent helicase activity; Molecular Function	WRN_HUMAN Werner syndrome ATP-dependent helicase OS=Homo sapiens GN=WRN PE=1 SV=1	sp|O93530|WRN_XENLA
gonads_contig_314971_P	0	CGI_10026421	0	0
gonads_contig_315193_P	0
gonads_contig_315214_AS	0
gonads_contig_315247_P	0	CGI_10006360	GO:0005509; calcium ion binding; Molecular Function GO:0005515; protein binding; Molecular Function GO:0005622; intracellular; Cellular Component GO:0007165; signal transduction; Biological Process GO:0023034; intracellular signaling pathway; Biological Process	EP15R_HUMAN Epidermal growth factor receptor substrate 15-like 1 OS=Homo sapiens GN=EPS15L1 PE=1 SV=1	sp|Q803Q4|DEP1A_DANRE
gonads_contig_315389_N	0	CGI_10017027	GO:0004672; protein kinase activity; Molecular Function GO:0004674; protein serine/threonine kinase activity; Molecular Function GO:0005524; ATP binding; Molecular Function GO:0006468; protein phosphorylation; Biological Process	Y9955_DICDI Probable serine/threonine-protein kinase DDB_G0267514 OS=Dictyostelium discoideum GN=DDB_G0267514 PE=3 SV=1	sp|Q54IP4|SHKB_DICDI
gonads_contig_31553_P	0	CGI_10010984	NA	YG043_HUMAN Leucine-rich repeat-containing protein ENSP00000371558 OS=Homo sapiens PE=2 SV=2	sp|A6NJI9|LRC72_HUMAN
gonads_contig_31566_P	0	CGI_10024986	NA	HMMR_HUMAN Hyaluronan mediated motility receptor OS=Homo sapiens GN=HMMR PE=1 SV=2	sp|O75330|HMMR_HUMAN
gonads_contig_315675_S	0
gonads_contig_315697_S	0
gonads_contig_315908_P	0	CGI_10025548	0	0
gonads_contig_315937_AS	0
gonads_contig_315937_S	0
gonads_contig_316240_AS	0
gonads_contig_316240_S	0
gonads_contig_316321_N	0	CGI_10016781	GO:0005515; protein binding; Molecular Function	FBX39_RAT F-box only protein 39 OS=Rattus norvegicus GN=Fbxo39 PE=2 SV=2	sp|Q66H10|FBX39_RAT
gonads_contig_316335_AS	0
gonads_contig_316335_S	0
gonads_contig_316399_P	0	CGI_10025775	NA	NA
gonads_contig_316418_S	0
gonads_contig_316474_AS	0
gonads_contig_316505_AS	0
gonads_contig_316505_S	0
gonads_contig_316558_N	0	CGI_10013327	GO:0005509; calcium ion binding; Molecular Function GO:0005515; protein binding; Molecular Function GO:0005576; extracellular region; Cellular Component GO:0006030; chitin metabolic process; Biological Process GO:0008061; chitin binding; Molecular Function	NOTC1_RAT Neurogenic locus notch homolog protein 1 OS=Rattus norvegicus GN=Notch1 PE=1 SV=2	sp|Q2PZL6|FAT4_MOUSE
gonads_contig_316942_S	0
gonads_contig_316987_N	0	CGI_10009111	GO:0005215; transporter activity; Molecular Function GO:0005515; protein binding; Molecular Function GO:0006810; transport; Biological Process GO:0008021; synaptic vesicle; Cellular Component GO:0016020; membrane; Cellular Component	SY65_APLCA Synaptotagmin-1 OS=Aplysia californica GN=SYT1 PE=1 SV=2	sp|P41823|SY65_APLCA
gonads_contig_317260_AS	0
gonads_contig_317260_S	0
gonads_contig_31745_P	0	CGI_10026316	GO:0005515; protein binding; Molecular Function GO:0005622; intracellular; Cellular Component GO:0008270; zinc ion binding; Molecular Function	BIRC2_MOUSE Baculoviral IAP repeat-containing protein 2 OS=Mus musculus GN=Birc2 PE=1 SV=1	sp|P41436|IAP_GVCPM
gonads_contig_317526_AS	0
gonads_contig_317526_S	0
gonads_contig_317581_N	0
gonads_contig_317672_S	0
gonads_contig_317890_P	0	CGI_10009799	GO:0008270; zinc ion binding; Molecular Function	MARH2_MOUSE E3 ubiquitin-protein ligase MARCH2 OS=Mus musculus GN=March2 PE=2 SV=1	sp|Q28EX7|MARH2_XENTR
gonads_contig_317979_AS	0
gonads_contig_317979_S	0
gonads_contig_31808_S	0
gonads_contig_318120_N	0	CGI_10026288	GO:0006397; mRNA processing; Biological Process GO:0016891; endoribonuclease activity, producing 5'-phosphomonoesters; Molecular Function	ERN2_MOUSE Serine/threonine-protein kinase/endoribonuclease IRE2 OS=Mus musculus GN=Ern2 PE=2 SV=1	sp|Q54IE8|IRLE_DICDI
gonads_contig_31819_P	0	CGI_10003816	GO:0000166; nucleotide binding; Molecular Function GO:0003777; microtubule motor activity; Molecular Function GO:0005524; ATP binding; Molecular Function GO:0007018; microtubule-based movement; Biological Process GO:0016887; ATPase activity; Molecular Function GO:0030286; dynein complex; Cellular Component	DYHC2_TRIGR Cytoplasmic dynein 2 heavy chain 1 OS=Tripneustes gratilla GN=DYH1B PE=2 SV=2	sp|Q27802|DYHC2_TRIGR
gonads_contig_31820_S	0
gonads_contig_318322_S	0
gonads_contig_31851_P	0	CGI_10023754	NA	POL3_DROME Retrovirus-related Pol polyprotein from transposon 17.6 OS=Drosophila melanogaster GN=pol PE=4 SV=1	sp|Q05654|RTF21_SCHPO
gonads_contig_318516_AS	0
gonads_contig_318516_S	0
gonads_contig_318523_N	0	CGI_10013704	GO:0009190; cyclic nucleotide biosynthetic process; Biological Process GO:0016849; phosphorus-oxygen lyase activity; Molecular Function GO:0023034; intracellular signaling pathway; Biological Process	ADCYA_HUMAN Adenylate cyclase type 10 OS=Homo sapiens GN=ADCY10 PE=1 SV=2	sp|Q866F4|ADCYA_RABIT
gonads_contig_318597_P	0	CGI_10004876	NA	CP135_DANRE Centrosomal protein of 135 kDa OS=Danio rerio GN=cep135 PE=3 SV=2	sp|Q5RG45|CP135_DANRE
gonads_contig_318618_N	0	CGI_10013946	GO:0016787; hydrolase activity; Molecular Function	PP1A_RAT Serine/threonine-protein phosphatase PP1-alpha catalytic subunit OS=Rattus norvegicus GN=Ppp1ca PE=1 SV=1	sp|P48489|PP1_ORYSJ
gonads_contig_318632_AS	0
gonads_contig_318632_S	0
gonads_contig_319184_AS	0
gonads_contig_319184_S	0
gonads_contig_319258_P	0	CGI_10025397	GO:0005488; binding; Molecular Function	F179B_MOUSE Protein FAM179B OS=Mus musculus GN=Fam179b PE=2 SV=2	sp|Q6A070|F179B_MOUSE
gonads_contig_319267_P	0	CGI_10006550	GO:0005622; intracellular; Cellular Component GO:0008270; zinc ion binding; Molecular Function	GZF1_HUMAN GDNF-inducible zinc finger protein 1 OS=Homo sapiens GN=GZF1 PE=2 SV=1	sp|A1L1L7|ZN426_RAT
gonads_contig_31937_N	0	CGI_10017193	GO:0016021; integral to membrane; Cellular Component	TM86A_BOVIN Transmembrane protein 86A OS=Bos taurus GN=TMEM86A PE=2 SV=1	sp|Q3MHQ7|TM86A_BOVIN
gonads_contig_319438_AS	0
gonads_contig_319438_S	0
gonads_contig_319835_AS	0
gonads_contig_319835_S	0
gonads_contig_319947_P	0				sp|O80560|IP5PC_ARATH
gonads_contig_320131_P	0	CGI_10010733	GO:0007067; mitosis; Biological Process	HORM1_XENLA HORMA domain-containing protein 1 OS=Xenopus laevis GN=hormad1 PE=2 SV=1	sp|Q5M7C8|HORM1_XENLA
gonads_contig_320205_P	0	CGI_10019939	NA	SYCP2_MOUSE Synaptonemal complex protein 2 OS=Mus musculus GN=Sycp2 PE=1 SV=2	sp|Q90WN7|SYC2L_XENLA
gonads_contig_320484_AS	0
gonads_contig_320520_P	0	CGI_10020358	GO:0005515; protein binding; Molecular Function	TT39B_XENTR Tetratricopeptide repeat protein 39B OS=Xenopus tropicalis GN=ttc39b PE=2 SV=1	sp|Q28DB0|TT39B_XENTR
gonads_contig_32053_P	0	CGI_10025949	NA	SPAT6_RAT Spermatogenesis-associated protein 6 OS=Rattus norvegicus GN=Spata6 PE=2 SV=2	sp|Q8N4H0|CI068_HUMAN
gonads_contig_320816_S	0
gonads_contig_320822_AS	0
gonads_contig_320822_S	0
gonads_contig_320940_P	0	CGI_10024702	GO:0005515; protein binding; Molecular Function	WDR92_BOVIN WD repeat-containing protein 92 OS=Bos taurus GN=WDR92 PE=2 SV=1	sp|Q8BGF3|WDR92_MOUSE
gonads_contig_320994_N	0	CGI_10003613	GO:0005515; protein binding; Molecular Function	TTC25_DANRE Tetratricopeptide repeat protein 25 OS=Danio rerio GN=ttc25 PE=2 SV=1	sp|Q7ZU45|TTC25_DANRE
gonads_contig_321108_AS	0
gonads_contig_321108_S	0
gonads_contig_32111_N	0	CGI_10013650	GO:0005515; protein binding; Molecular Function	TTC6_HUMAN Tetratricopeptide repeat protein 6 OS=Homo sapiens GN=TTC6 PE=2 SV=1	sp|Q86TZ1|TTC6_HUMAN
gonads_contig_321215_N	0	CGI_10007560	GO:0000287; magnesium ion binding; Molecular Function GO:0003824; catalytic activity; Molecular Function GO:0004743; pyruvate kinase activity; Molecular Function GO:0006096; glycolysis; Biological Process GO:0030955; potassium ion binding; Molecular Function	KPYM_HUMAN Pyruvate kinase isozymes M1/M2 OS=Homo sapiens GN=PKM2 PE=1 SV=4	sp|Q92122|KPYK_XENLA
gonads_contig_32136_P	0	CGI_10007306	NA	CND2_XENLA Condensin complex subunit 2 OS=Xenopus laevis GN=ncaph PE=1 SV=1	sp|O13067|CND2_XENLA
gonads_contig_321491_S	0
gonads_contig_321799_P	0	CGI_10024737	GO:0005524; ATP binding; Molecular Function GO:0016887; ATPase activity; Molecular Function	ABCA3_MOUSE ATP-binding cassette sub-family A member 3 OS=Mus musculus GN=Abca3 PE=2 SV=2	sp|Q8R420|ABCA3_MOUSE
gonads_contig_321842_AS	0
gonads_contig_322021_AS	0
gonads_contig_32218_P	0	CGI_10001933	NA	F183A_MOUSE Protein FAM183A OS=Mus musculus GN=Fam183a PE=2 SV=2	sp|A6NL82|F183A_HUMAN
gonads_contig_32219_N	0	CGI_10003732	GO:0005921; gap junction; Cellular Component	UNC9_CAEEL Innexin unc-9 OS=Caenorhabditis elegans GN=unc-9 PE=2 SV=1	sp|Q03412|UNC7_CAEEL
gonads_contig_322299_AS	0
gonads_contig_322340_N	0	CGI_10004937	NA	LRC50_PERCA Leucine-rich repeat-containing protein 50 OS=Peromyscus californicus GN=Lrrc50 PE=2 SV=1	sp|Q3SYS4|DAAF1_BOVIN
gonads_contig_322386_AS	0
gonads_contig_322386_S	0
gonads_contig_322638_P	0
gonads_contig_322696_AS	0
gonads_contig_322696_S	0
gonads_contig_323243_P	0	CGI_10010378	GO:0005515; protein binding; Molecular Function	KI67_HUMAN Antigen KI-67 OS=Homo sapiens GN=MKI67 PE=1 SV=2	sp|Q92954|PRG4_HUMAN
gonads_contig_323375_AS	0
gonads_contig_323563_AS	0
gonads_contig_323563_S	0
gonads_contig_323622_N	0	CGI_10019961	NA	NA	sp|Q8CFM6|STAB2_RAT
gonads_contig_323918_N	0	CGI_10010089	GO:0003677; DNA binding; Molecular Function GO:0003887; DNA-directed DNA polymerase activity; Molecular Function GO:0006260; DNA replication; Biological Process	DPOLN_MOUSE DNA polymerase nu OS=Mus musculus GN=Poln PE=2 SV=2	sp|Q7TQ07|DPOLN_MOUSE
gonads_contig_323978_N	0	CGI_10013102	GO:0005515; protein binding; Molecular Function GO:0005622; intracellular; Cellular Component GO:0008270; zinc ion binding; Molecular Function	PRDM9_MOUSE Histone-lysine N-methyltransferase PRDM9 OS=Mus musculus GN=Prdm9 PE=1 SV=2	sp|Q9NW07|ZN358_HUMAN
gonads_contig_323989_S	0
gonads_contig_323999_AS	0
gonads_contig_324747_N	0	CGI_10023650	GO:0005515; protein binding; Molecular Function	TTC18_HUMAN Tetratricopeptide repeat protein 18 OS=Homo sapiens GN=TTC18 PE=2 SV=1	sp|Q95LN2|TTC18_MACFA
gonads_contig_324902_S	0
gonads_contig_32569_N	0	CGI_10006759	GO:0003677; DNA binding; Molecular Function GO:0003700; sequence-specific DNA binding transcription factor activity; Molecular Function GO:0003707; steroid hormone receptor activity; Molecular Function GO:0004879; ligand-dependent nuclear receptor activity; Molecular Function GO:0005634; nucleus; Cellular Component GO:0006355; regulation of transcription, DNA-dependent; Biological Process GO:0008…	E75_METEN Nuclear hormone receptor E75 OS=Metapenaeus ensis GN=E75 PE=2 SV=1	sp|Q8SQ01|NR1I2_MACMU
gonads_contig_325791_AS	0
gonads_contig_325791_S	0
gonads_contig_325853_S	0
gonads_contig_3259_N	0	CGI_10013943	GO:0005515; protein binding; Molecular Function GO:0008270; zinc ion binding; Molecular Function	BRE1_DROME E3 ubiquitin-protein ligase Bre1 OS=Drosophila melanogaster GN=Bre1 PE=1 SV=2	sp|Q9VRP9|BRE1_DROME
gonads_contig_325960_P	0	CGI_10028918	NA	LAMA2_HUMAN Laminin subunit alpha-2 OS=Homo sapiens GN=LAMA2 PE=1 SV=4	sp|Q62209|SYCP1_MOUSE
gonads_contig_326066_P	0	CGI_10016763	GO:0005488; binding; Molecular Function	CCD79_HUMAN Coiled-coil domain-containing protein 79 OS=Homo sapiens GN=CCDC79 PE=2 SV=2	sp|Q1LX29|CCD79_DANRE
gonads_contig_326138_P	0	CGI_10013453	GO:0006811; ion transport; Biological Process GO:0016020; membrane; Cellular Component	GBRG2_CHICK Gamma-aminobutyric acid receptor subunit gamma-2 OS=Gallus gallus GN=GABRG2 PE=2 SV=1	sp|P21548|GBRG2_CHICK
gonads_contig_326592_N	0	CGI_10021480	GO:0016301; kinase activity; Molecular Function GO:0016772; transferase activity, transferring phosphorus-containing groups; Molecular Function	KARG_LIOJA Arginine kinase OS=Liolophura japonica PE=2 SV=1	sp|P16641|KTRC_SCHMA
gonads_contig_326593_S	0
gonads_contig_326678_AS	0
gonads_contig_327003_AS	0
gonads_contig_327281_AS	0
gonads_contig_327281_S	0
gonads_contig_327674_S	0
gonads_contig_327824_S	0
gonads_contig_328027_P	0	CGI_10027586	GO:0005515; protein binding; Molecular Function	RIMB1_HUMAN Peripheral-type benzodiazepine receptor-associated protein 1 OS=Homo sapiens GN=BZRAP1 PE=1 SV=2
gonads_contig_328045_S	0
gonads_contig_328289_P	0	CGI_10001492	NA	DYH8_MOUSE Dynein heavy chain 8, axonemal OS=Mus musculus GN=Dnahc8 PE=2 SV=1	sp|Q91XQ0|DYH8_MOUSE
gonads_contig_32829_P	0	CGI_10014565	NA	MPU1_HUMAN Mannose-P-dolichol utilization defect 1 protein OS=Homo sapiens GN=MPDU1 PE=1 SV=2	sp|Q9VMW8|MPU1_DROME
gonads_contig_328399_P	0	CGI_10014209	GO:0005515; protein binding; Molecular Function	BTBD6_MOUSE BTB/POZ domain-containing protein 6 OS=Mus musculus GN=Btbd6 PE=2 SV=2	sp|Q5TZE1|BTB6B_DANRE
gonads_contig_328611_P	0	CGI_10010193	GO:0003777; microtubule motor activity; Molecular Function GO:0005524; ATP binding; Molecular Function GO:0007018; microtubule-based movement; Biological Process	KIF2A_CHICK Kinesin-like protein KIF2A OS=Gallus gallus GN=KIF2A PE=2 SV=2	sp|Q960Z0|KI10A_DROME
gonads_contig_328708_AS	0
gonads_contig_328898_S	0
gonads_contig_329063_N	0	CGI_10004849	NA	IFT57_BOVIN Intraflagellar transport protein 57 homolog OS=Bos taurus GN=IFT57 PE=1 SV=1	sp|A9ULY7|IFT57_XENLA
gonads_contig_32917_P	0	CGI_10013980	GO:0005737; cytoplasm; Cellular Component GO:0016788; hydrolase activity, acting on ester bonds; Molecular Function GO:0019478; D-amino acid catabolic process; Biological Process	DTD2_HUMAN Probable D-tyrosyl-tRNA(Tyr) deacylase 2 OS=Homo sapiens GN=C14orf126 PE=2 SV=1	sp|Q96FN9|DTD2_HUMAN
gonads_contig_329191_P	0	CGI_10018023	GO:0007601; visual perception; Biological Process GO:0016021; integral to membrane; Cellular Component	PRPH2_CHICK Peripherin-2 OS=Gallus gallus GN=PRPH2 PE=2 SV=1	sp|O42583|PRPH2_XENLA
gonads_contig_329218_N	0	CGI_10012064	GO:0007186; G-protein coupled receptor protein signaling pathway; Biological Process GO:0016021; integral to membrane; Cellular Component	DRD2_MELGA D(2) dopamine receptor OS=Meleagris gallopavo GN=DRD2 PE=2 SV=1	sp|P79748|5HT1D_TAKRU
gonads_contig_329371_AS	0
gonads_contig_329371_S	0
gonads_contig_32973_P	0	CGI_10010533	GO:0005216; ion channel activity; Molecular Function GO:0005249; voltage-gated potassium channel activity; Molecular Function GO:0005515; protein binding; Molecular Function GO:0006811; ion transport; Biological Process GO:0006813; potassium ion transport; Biological Process GO:0008076; voltage-gated potassium channel complex; Cellular Component GO:0016020; membrane; Cellular Component GO:0055085…	KCNAW_DROME Potassium voltage-gated channel protein Shaw OS=Drosophila melanogaster GN=Shaw PE=2 SV=1	sp|Q9NSA2|KCND1_HUMAN
gonads_contig_330293_S	0
gonads_contig_330628_AS	0
gonads_contig_330628_S	0
gonads_contig_330775_P	0	CGI_10023121	GO:0005515; protein binding; Molecular Function	KLHL3_HUMAN Kelch-like protein 3 OS=Homo sapiens GN=KLHL3 PE=1 SV=2	sp|Q25390|SCRA_LIMPO
gonads_contig_330949_N	0	CGI_10014118	GO:0005622; intracellular; Cellular Component GO:0008270; zinc ion binding; Molecular Function	ZN362_HUMAN Zinc finger protein 362 OS=Homo sapiens GN=ZNF362 PE=2 SV=1	sp|P18747|ZO28_XENLA
gonads_contig_331445_AS	0
gonads_contig_331445_S	0
gonads_contig_331792_AS	0
gonads_contig_33213_N	0	CGI_10003530	GO:0005515; protein binding; Molecular Function	FZR_MOUSE Fizzy-related protein homolog OS=Mus musculus GN=Fzr1 PE=1 SV=1	sp|Q9R1K5|FZR_MOUSE
gonads_contig_332152_N	0	CGI_10003671	GO:0000287; magnesium ion binding; Molecular Function GO:0003824; catalytic activity; Molecular Function GO:0004743; pyruvate kinase activity; Molecular Function GO:0006096; glycolysis; Biological Process GO:0030955; potassium ion binding; Molecular Function	KPYM_HUMAN Pyruvate kinase isozymes M1/M2 OS=Homo sapiens GN=PKM2 PE=1 SV=4	sp|P00548|KPYK_CHICK
gonads_contig_332226_S	0
gonads_contig_332458_AS	0
gonads_contig_332867_AS	0
gonads_contig_33340_AS	0
gonads_contig_333411_AS	0	CGI_10026748	NA	CO6A5_HUMAN Collagen alpha-5(VI) chain OS=Homo sapiens GN=COL29A1 PE=1 SV=1
gonads_contig_333412_N	0	CGI_10017042	GO:0005524; ATP binding; Molecular Function GO:0005975; carbohydrate metabolic process; Biological Process GO:0016773; phosphotransferase activity, alcohol group as acceptor; Molecular Function	HXK2_DROME Hexokinase type 2 OS=Drosophila melanogaster GN=Hex-t2 PE=2 SV=4	sp|Q9NFT7|HXK2_DROME
gonads_contig_333824_AS	0
gonads_contig_333824_S	0
gonads_contig_334103_N	0	CGI_10011939	GO:0003824; catalytic activity; Molecular Function GO:0004114; 3',5'-cyclic-nucleotide phosphodiesterase activity; Molecular Function GO:0005515; protein binding; Molecular Function GO:0007165; signal transduction; Biological Process GO:0008081; phosphoric diester hydrolase activity; Molecular Function	PDE10_HUMAN cAMP and cAMP-inhibited cGMP 3',5'-cyclic phosphodiesterase 10A OS=Homo sapiens GN=PDE10A PE=1 SV=1	sp|Q9Y233|PDE10_HUMAN
gonads_contig_334109_P	0	CGI_10012204	GO:0005515; protein binding; Molecular Function	MIPT3_DANRE TRAF3-interacting protein 1 OS=Danio rerio GN=traf3ip1 PE=2 SV=1	sp|Q6PGZ3|MIPT3_DANRE
gonads_contig_33437_N	0
gonads_contig_334377_P	0	CGI_10015253	NA	RAD51_YEAST DNA repair protein RAD51 OS=Saccharomyces cerevisiae GN=RAD51 PE=1 SV=1	sp|Q14565|DMC1_HUMAN
gonads_contig_334458_AS	0
gonads_contig_334458_S	0
gonads_contig_334574_AS	0
gonads_contig_334574_S	0
gonads_contig_334784_AS	0
gonads_contig_334787_P	0	CGI_10020015	GO:0000166; nucleotide binding; Molecular Function GO:0003777; microtubule motor activity; Molecular Function GO:0005524; ATP binding; Molecular Function GO:0007018; microtubule-based movement; Biological Process GO:0016887; ATPase activity; Molecular Function GO:0017111; nucleoside-triphosphatase activity; Molecular Function GO:0030286; dynein complex; Cellular Component	DYH6_HUMAN Dynein heavy chain 6, axonemal OS=Homo sapiens GN=DNAH6 PE=1 SV=3	sp|Q9C0G6|DYH6_HUMAN
gonads_contig_335178_AS	0
gonads_contig_335375_S	0
gonads_contig_335651_AS	0
gonads_contig_335651_S	0
gonads_contig_335676_AS	0
gonads_contig_335676_S	0
gonads_contig_335987_S	0
gonads_contig_336136_AS	0
gonads_contig_33617_P	0	CGI_10023288	GO:0020037; heme binding; Molecular Function	CB5D1_DANRE Cytochrome b5 domain-containing protein 1 OS=Danio rerio GN=cyb5d1 PE=2 SV=1	sp|Q567I9|CB5D1_DANRE
gonads_contig_336174_AS	0
gonads_contig_336174_S	0
gonads_contig_336396_N	0	CGI_10024654	GO:0004672; protein kinase activity; Molecular Function GO:0004674; protein serine/threonine kinase activity; Molecular Function GO:0005524; ATP binding; Molecular Function GO:0006468; protein phosphorylation; Biological Process GO:0023034; intracellular signaling pathway; Biological Process	NEK6_RAT Serine/threonine-protein kinase Nek6 OS=Rattus norvegicus GN=Nek6 PE=2 SV=1	sp|Q86I06|NEK3_DICDI
gonads_contig_33697_P	0	CGI_10006406	GO:0005515; protein binding; Molecular Function GO:0005524; ATP binding; Molecular Function GO:0006139; nucleobase, nucleoside, nucleotide and nucleic acid metabolic process; Biological Process GO:0019205; nucleobase, nucleoside, nucleotide kinase activity; Molecular Function	SPEF2_HUMAN Sperm flagellar protein 2 OS=Homo sapiens GN=SPEF2 PE=1 SV=2	sp|Q2IA00|SPEF2_PIG
gonads_contig_337300_N	0	CGI_10005996	GO:0005515; protein binding; Molecular Function	ANLN_XENLA Actin-binding protein anillin OS=Xenopus laevis GN=anln PE=1 SV=1	sp|Q9NQW6|ANLN_HUMAN
gonads_contig_337370_AS	0
gonads_contig_337370_S	0
gonads_contig_33739_S	0
gonads_contig_33746_AS	0
gonads_contig_33746_S	0
gonads_contig_337501_N	0	CGI_10025391	NA	CCD61_RAT Coiled-coil domain-containing protein 61 OS=Rattus norvegicus GN=Ccdc61 PE=2 SV=1	sp|A0JPP8|CCD61_RAT
gonads_contig_337775_P	0	CGI_10026902	GO:0005515; protein binding; Molecular Function	CO6A4_MOUSE Collagen alpha-4(VI) chain OS=Mus musculus GN=Col6a4 PE=1 SV=2
gonads_contig_338257_AS	0
gonads_contig_338257_S	0
gonads_contig_338319_P	0	CGI_10023704	GO:0016020; membrane; Cellular Component GO:0016192; vesicle-mediated transport; Biological Process	PMFBP_RAT Polyamine-modulated factor 1-binding protein 1 OS=Rattus norvegicus GN=Pmfbp1 PE=2 SV=2	sp|O66878|SMC_AQUAE
gonads_contig_338695_AS	0
gonads_contig_338903_P	0	CGI_10015067	0	0
gonads_contig_33898_N	0	CGI_10010076	NA	CA177_RAT Uncharacterized protein C1orf177 homolog OS=Rattus norvegicus PE=2 SV=1	sp|B1H283|CA177_RAT
gonads_contig_339216_P	0	CGI_10002465	GO:0005515; protein binding; Molecular Function	LRC27_MOUSE Leucine-rich repeat-containing protein 27 OS=Mus musculus GN=Lrrc27 PE=2 SV=1	sp|Q80YS5|LRC27_MOUSE
gonads_contig_339468_S	0
gonads_contig_339825_AS	0
gonads_contig_339825_S	0
gonads_contig_339834_N	0	CGI_10017256	GO:0004672; protein kinase activity; Molecular Function GO:0004674; protein serine/threonine kinase activity; Molecular Function GO:0005515; protein binding; Molecular Function GO:0005524; ATP binding; Molecular Function GO:0006468; protein phosphorylation; Biological Process	PLK4_NEMVE Serine/threonine-protein kinase PLK4 OS=Nematostella vectensis GN=v1g246408 PE=3 SV=1	sp|B3DL84|PLK4_XENTR
gonads_contig_339852_P	0	CGI_10010935	GO:0005021; vascular endothelial growth factor receptor activity; Molecular Function GO:0005515; protein binding; Molecular Function GO:0005524; ATP binding; Molecular Function GO:0005887; integral to plasma membrane; Cellular Component GO:0006468; protein phosphorylation; Biological Process GO:0048010; vascular endothelial growth factor receptor signaling pathway; Biological Process	LACH_DROME Lachesin OS=Drosophila melanogaster GN=Lac PE=1 SV=2
gonads_contig_33987_P	0
gonads_contig_34054_AS	0
gonads_contig_340610_AS	0
gonads_contig_340610_S	0
gonads_contig_341236_S	0
gonads_contig_341353_P	0	CGI_10017631	GO:0005509; calcium ion binding; Molecular Function GO:0016765; transferase activity, transferring alkyl or aryl (other than methyl) groups; Molecular Function	EFCB6_HUMAN EF-hand calcium-binding domain-containing protein 6 OS=Homo sapiens GN=EFCAB6 PE=1 SV=1	sp|Q5THR3|EFCB6_HUMAN
gonads_contig_341432_AS	0
gonads_contig_341937_N	0	CGI_10024355	GO:0000166; nucleotide binding; Molecular Function GO:0005515; protein binding; Molecular Function	TRIPB_HUMAN Thyroid receptor-interacting protein 11 OS=Homo sapiens GN=TRIP11 PE=1 SV=2	sp|O76329|ACTNB_DICDI
gonads_contig_341965_AS	0
gonads_contig_341965_S	0
gonads_contig_34210_P	0	CGI_10020283	GO:0005515; protein binding; Molecular Function GO:0005622; intracellular; Cellular Component GO:0006464; protein modification process; Biological Process GO:0016881; acid-amino acid ligase activity; Molecular Function	HERC1_HUMAN Probable E3 ubiquitin-protein ligase HERC1 OS=Homo sapiens GN=HERC1 PE=1 SV=1	sp|Q15751|HERC1_HUMAN
gonads_contig_34223_P	0	CGI_10023442	0	0
gonads_contig_342252_AS	0
gonads_contig_342252_S	0
gonads_contig_342567_AS	0
gonads_contig_342567_S	0
gonads_contig_342706_P	0	CGI_10010858	GO:0000166; nucleotide binding; Molecular Function GO:0003777; microtubule motor activity; Molecular Function GO:0005524; ATP binding; Molecular Function GO:0007018; microtubule-based movement; Biological Process GO:0016887; ATPase activity; Molecular Function GO:0017111; nucleoside-triphosphatase activity; Molecular Function GO:0030286; dynein complex; Cellular Component	DYH3_HUMAN Dynein heavy chain 3, axonemal OS=Homo sapiens GN=DNAH3 PE=2 SV=1	sp|Q8TD57|DYH3_HUMAN
gonads_contig_34274_P	0	CGI_10013832	NA	MND1_MOUSE Meiotic nuclear division protein 1 homolog OS=Mus musculus GN=Mnd1 PE=1 SV=1	sp|Q5XGY9|MND1_XENLA
gonads_contig_342978_P	0	CGI_10005054	GO:0005230; extracellular ligand-gated ion channel activity; Molecular Function GO:0006810; transport; Biological Process GO:0006811; ion transport; Biological Process GO:0016020; membrane; Cellular Component	GBRG2_CHICK Gamma-aminobutyric acid receptor subunit gamma-2 OS=Gallus gallus GN=GABRG2 PE=2 SV=1
gonads_contig_344589_N	0	CGI_10028660	GO:0004672; protein kinase activity; Molecular Function GO:0004674; protein serine/threonine kinase activity; Molecular Function GO:0005524; ATP binding; Molecular Function GO:0006468; protein phosphorylation; Biological Process	TSSK1_BOVIN Testis-specific serine/threonine-protein kinase 1 OS=Bos taurus GN=TSSK1B PE=2 SV=1	sp|O54863|TSSK2_MOUSE
gonads_contig_344707_AS	0
gonads_contig_344776_AS	0
gonads_contig_344812_S	0
gonads_contig_34489_N	0	CGI_10024125	GO:0005515; protein binding; Molecular Function	BCOR_MOUSE BCL-6 corepressor OS=Mus musculus GN=Bcor PE=1 SV=2	sp|Q8CGN4|BCOR_MOUSE
gonads_contig_344928_P	0
gonads_contig_344929_AS	0	CGI_10014329	NA	NA
gonads_contig_34509_P	0	CGI_10004078	GO:0005515; protein binding; Molecular Function	ANK2_HUMAN Ankyrin-2 OS=Homo sapiens GN=ANK2 PE=1 SV=3
gonads_contig_34514_S	0
gonads_contig_345153_N	0				sp|P97399|DSPP_MOUSE
gonads_contig_345179_P	0	CGI_10020550	GO:0005515; protein binding; Molecular Function	KLH10_HUMAN Kelch-like protein 10 OS=Homo sapiens GN=KLHL10 PE=2 SV=1	sp|Q6JEL2|KLH10_HUMAN
gonads_contig_345302_AS	0
gonads_contig_345302_S	0
gonads_contig_345329_N	0	CGI_10011939	GO:0003824; catalytic activity; Molecular Function GO:0004114; 3',5'-cyclic-nucleotide phosphodiesterase activity; Molecular Function GO:0005515; protein binding; Molecular Function GO:0007165; signal transduction; Biological Process GO:0008081; phosphoric diester hydrolase activity; Molecular Function	PDE10_HUMAN cAMP and cAMP-inhibited cGMP 3',5'-cyclic phosphodiesterase 10A OS=Homo sapiens GN=PDE10A PE=1 SV=1	sp|Q9Y233|PDE10_HUMAN
gonads_contig_345349_AS	0
gonads_contig_345365_AS	0
gonads_contig_345430_S	0
gonads_contig_345440_N	0	CGI_10010637	NA	CT026_HUMAN Uncharacterized protein C20orf26 OS=Homo sapiens GN=C20orf26 PE=2 SV=3	sp|Q8NHU2|CT026_HUMAN
gonads_contig_345526_P	0	CGI_10018455	GO:0005515; protein binding; Molecular Function	NSF1C_BOVIN NSFL1 cofactor p47 OS=Bos taurus GN=NSFL1C PE=2 SV=1	sp|Q5RBG3|NSF1C_PONAB
gonads_contig_345532_N	0	CGI_10026260	GO:0005515; protein binding; Molecular Function GO:0008270; zinc ion binding; Molecular Function	NU301_DROME Nucleosome-remodeling factor subunit NURF301 OS=Drosophila melanogaster GN=E(bx) PE=1 SV=2	sp|Q9W0T1|NU301_DROME
gonads_contig_345562_P	0	CGI_10025114	GO:0005515; protein binding; Molecular Function	K1875_HUMAN WD repeat-containing protein KIAA1875 OS=Homo sapiens GN=KIAA1875 PE=2 SV=2	sp|A6NE52|K1875_HUMAN
gonads_contig_345566_N	0	CGI_10010681	GO:0005215; transporter activity; Molecular Function GO:0006810; transport; Biological Process GO:0016020; membrane; Cellular Component	SO4C1_MOUSE Solute carrier organic anion transporter family member 4C1 OS=Mus musculus GN=Slco4c1 PE=2 SV=1	sp|Q71MB6|SO4C1_RAT
gonads_contig_345860_P	0	CGI_10013111	GO:0005515; protein binding; Molecular Function	MYPT1_HUMAN Protein phosphatase 1 regulatory subunit 12A OS=Homo sapiens GN=PPP1R12A PE=1 SV=1	sp|Q9DBR7|MYPT1_MOUSE
gonads_contig_345916_P	0	CGI_10003174	GO:0004152; dihydroorotate dehydrogenase activity; Molecular Function GO:0006222; UMP biosynthetic process; Biological Process GO:0016491; oxidoreductase activity; Molecular Function GO:0051536; iron-sulfur cluster binding; Molecular Function GO:0055114; oxidation-reduction process; Biological Process	DPYD_MOUSE Dihydropyrimidine dehydrogenase [NADP+] OS=Mus musculus GN=Dpyd PE=2 SV=1	sp|Q6NYG8|DPYD_DANRE
gonads_contig_346039_S	0
gonads_contig_34608_AS	0
gonads_contig_34608_S	0
gonads_contig_346112_S	0
gonads_contig_346163_P	0	CGI_10003919	GO:0005515; protein binding; Molecular Function	TTC30_XENTR Tetratricopeptide repeat protein 30 OS=Xenopus tropicalis GN=ttc30 PE=2 SV=1	sp|Q6INU8|TT30A_XENLA
gonads_contig_346307_P	0	CGI_10020687	GO:0005515; protein binding; Molecular Function	BRWD1_HUMAN Bromodomain and WD repeat-containing protein 1 OS=Homo sapiens GN=BRWD1 PE=1 SV=3	sp|Q921C3|BRWD1_MOUSE
gonads_contig_346375_P	0	CGI_10004769	GO:0005515; protein binding; Molecular Function GO:0008270; zinc ion binding; Molecular Function GO:0016491; oxidoreductase activity; Molecular Function GO:0055114; oxidation-reduction process; Biological Process	AK1BA_HUMAN Aldo-keto reductase family 1 member B10 OS=Homo sapiens GN=AKR1B10 PE=1 SV=1	sp|P16116|ALDR_BOVIN
gonads_contig_346525_N	0	CGI_10026534	NA	INCE_MOUSE Inner centromere protein OS=Mus musculus GN=Incenp PE=1 SV=2	sp|Q9NQS7|INCE_HUMAN
gonads_contig_34654_N	0	CGI_10017632	GO:0000166; nucleotide binding; Molecular Function GO:0005524; ATP binding; Molecular Function GO:0006139; nucleobase, nucleoside, nucleotide and nucleic acid metabolic process; Biological Process GO:0017111; nucleoside-triphosphatase activity; Molecular Function GO:0019205; nucleobase, nucleoside, nucleotide kinase activity; Molecular Function	CF224_HUMAN Uncharacterized protein C6orf224 OS=Homo sapiens GN=C6orf224 PE=2 SV=2	sp|Q5TCS8|AKD1_HUMAN
gonads_contig_346701_P	0	CGI_10022153	GO:0000151; ubiquitin ligase complex; Cellular Component GO:0004842; ubiquitin-protein ligase activity; Molecular Function GO:0006511; ubiquitin-dependent protein catabolic process; Biological Process GO:0016567; protein ubiquitination; Biological Process GO:0034450; ubiquitin-ubiquitin ligase activity; Molecular Function	UBE4B_MOUSE Ubiquitin conjugation factor E4 B OS=Mus musculus GN=Ube4b PE=1 SV=2	sp|Q9ES00|UBE4B_MOUSE
gonads_contig_346728_S	0
gonads_contig_346730_S	0
gonads_contig_346806_N	0	CGI_10012092	NA	NA
gonads_contig_346878_N	0	CGI_10003530	GO:0005515; protein binding; Molecular Function	FZR_MOUSE Fizzy-related protein homolog OS=Mus musculus GN=Fzr1 PE=1 SV=1	sp|Q9R1K5|FZR_MOUSE
gonads_contig_346907_N	0	CGI_10017641	GO:0003677; DNA binding; Molecular Function GO:0005664; nuclear origin of replication recognition complex; Cellular Component GO:0006260; DNA replication; Biological Process	ORC3_HUMAN Origin recognition complex subunit 3 OS=Homo sapiens GN=ORC3L PE=1 SV=1	sp|Q80ST9|LCA5_MOUSE
gonads_contig_346982_P	0	CGI_10015282	GO:0005515; protein binding; Molecular Function GO:0005622; intracellular; Cellular Component GO:0008270; zinc ion binding; Molecular Function	FA92B_HUMAN Protein FAM92B OS=Homo sapiens GN=FAM92B PE=2 SV=1	sp|Q1RMK1|FA92B_BOVIN
gonads_contig_347054_N	0	CGI_10002625	GO:0003840; gamma-glutamyltransferase activity; Molecular Function	GGT1_RAT Gamma-glutamyltranspeptidase 1 OS=Rattus norvegicus GN=Ggt1 PE=1 SV=4	sp|P07314|GGT1_RAT
gonads_contig_347119_AS	0
gonads_contig_347185_P	0	CGI_10024997	GO:0005515; protein binding; Molecular Function GO:0005634; nucleus; Cellular Component	CCNF_HUMAN G2/mitotic-specific cyclin-F OS=Homo sapiens GN=CCNF PE=1 SV=2	sp|Q7T0L6|CCNF_XENLA
gonads_contig_347201_N	0
gonads_contig_347609_P	0	CGI_10021300	NA	QRIC2_HUMAN Glutamine-rich protein 2 OS=Homo sapiens GN=QRICH2 PE=1 SV=1	sp|Q9H0J4|QRIC2_HUMAN
gonads_contig_347906_N	0	CGI_10028292	0	0
gonads_contig_347971_N	0	CGI_10011321	GO:0005515; protein binding; Molecular Function	ANR26_HUMAN Ankyrin repeat domain-containing protein 26 OS=Homo sapiens GN=ANKRD26 PE=1 SV=3	sp|Q9UPS8|ANR26_HUMAN
gonads_contig_348086_P	0	CGI_10002893	GO:0005515; protein binding; Molecular Function	TTC28_HUMAN Tetratricopeptide repeat protein 28 OS=Homo sapiens GN=TTC28 PE=1 SV=4	sp|Q96AY4|TTC28_HUMAN
gonads_contig_348109_AS	0	CGI_10002726	NA	MED28_HUMAN Mediator of RNA polymerase II transcription subunit 28 OS=Homo sapiens GN=MED28 PE=1 SV=1	sp|P68943|MED28_RAT
gonads_contig_348143_N	0	CGI_10010799	GO:0005515; protein binding; Molecular Function	LAMB1_DROME Laminin subunit beta-1 OS=Drosophila melanogaster GN=LanB1 PE=1 SV=4	sp|P15800|LAMB2_RAT
gonads_contig_348229_P	0	CGI_10027835	GO:0000226; microtubule cytoskeleton organization; Biological Process GO:0005874; microtubule; Cellular Component	TEKT1_HUMAN Tektin-1 OS=Homo sapiens GN=TEKT1 PE=2 SV=1	sp|Q969V4|TEKT1_HUMAN
gonads_contig_348292_N	0	CGI_10013093	GO:0006470; protein dephosphorylation; Biological Process GO:0008138; protein tyrosine/serine/threonine phosphatase activity; Molecular Function GO:0016311; dephosphorylation; Biological Process GO:0016791; phosphatase activity; Molecular Function GO:0017017; MAP kinase tyrosine/serine/threonine phosphatase activity; Molecular Function	DUS14_MOUSE Dual specificity protein phosphatase 14 OS=Mus musculus GN=Dusp14 PE=2 SV=2	sp|Q9JLY7|DUS14_MOUSE
gonads_contig_348421_P	0	CGI_10006216	NA	CQ039_HUMAN Uncharacterized protein C17orf39 OS=Homo sapiens GN=C17orf39 PE=2 SV=1	sp|Q9CPY6|CQ039_MOUSE
gonads_contig_348511_P	0	CGI_10007458	NA	CA125_HUMAN Uncharacterized protein C1orf125 OS=Homo sapiens GN=C1orf125 PE=2 SV=1	sp|Q5T1B0|AXDN1_HUMAN
gonads_contig_348546_P	0	CGI_10027466	GO:0005432; calcium:sodium antiporter activity; Molecular Function GO:0006816; calcium ion transport; Biological Process GO:0007154; cell communication; Biological Process GO:0016020; membrane; Cellular Component GO:0016021; integral to membrane; Cellular Component GO:0055085; transmembrane transport; Biological Process	NAC3_HUMAN Sodium/calcium exchanger 3 OS=Homo sapiens GN=SLC8A3 PE=2 SV=2	sp|P57103|NAC3_HUMAN
gonads_contig_348615_P	0	CGI_10012096	GO:0003777; microtubule motor activity; Molecular Function GO:0005524; ATP binding; Molecular Function GO:0007018; microtubule-based movement; Biological Process GO:0016887; ATPase activity; Molecular Function GO:0030286; dynein complex; Cellular Component	DYH7_HUMAN Dynein heavy chain 7, axonemal OS=Homo sapiens GN=DNAH7 PE=1 SV=1	sp|Q923J6|DYH12_RAT
gonads_contig_348724_N	0	CGI_10012814	NA	TPX2_HUMAN Targeting protein for Xklp2 OS=Homo sapiens GN=TPX2 PE=1 SV=2	sp|Q6DDV8|TPX2B_XENLA
gonads_contig_348762_N	0	CGI_10013758	GO:0005634; nucleus; Cellular Component	MEIG1_NEMVE Meiosis expressed gene 1 protein homolog OS=Nematostella vectensis GN=v1g237368 PE=3 SV=1	sp|A7SMR0|MEIG1_NEMVE
gonads_contig_348916_S	0
gonads_contig_348983_N	0	CGI_10016918	GO:0007154; cell communication; Biological Process GO:0016021; integral to membrane; Cellular Component GO:0055085; transmembrane transport; Biological Process	NAC3_HUMAN Sodium/calcium exchanger 3 OS=Homo sapiens GN=SLC8A3 PE=2 SV=2	sp|P57103|NAC3_HUMAN
gonads_contig_349028_P	0	CGI_10023479	GO:0008152; metabolic process; Biological Process GO:0016491; oxidoreductase activity; Molecular Function GO:0032934; sterol binding; Molecular Function GO:0055114; oxidation-reduction process; Biological Process	HSDL2_XENLA Hydroxysteroid dehydrogenase-like protein 2 OS=Xenopus laevis GN=hsdl2 PE=2 SV=1	sp|Q66KC4|HSDL2_XENTR
gonads_contig_349052_P	0	CGI_10013098	NA	QN1_HUMAN Protein QN1 homolog OS=Homo sapiens GN=KIAA1009 PE=1 SV=2	sp|Q6ZQ06|QN1_MOUSE
gonads_contig_349240_N	0	CGI_10020262	GO:0005515; protein binding; Molecular Function	MP20_DROME Muscle-specific protein 20 OS=Drosophila melanogaster GN=Mp20 PE=1 SV=2	sp|P14318|MP20_DROME
gonads_contig_349269_P	0	CGI_10022240	0	0
gonads_contig_349557_N	0	CGI_10016840	NA	NA	sp|Q07283|TRHY_HUMAN
gonads_contig_349820_N	0	CGI_10024996	NA	CCD40_HUMAN Coiled-coil domain-containing protein 40 OS=Homo sapiens GN=CCDC40 PE=2 SV=2	sp|Q4G0X9|CCD40_HUMAN
gonads_contig_34986_P	0	CGI_10021903	GO:0003824; catalytic activity; Molecular Function GO:0004114; 3',5'-cyclic-nucleotide phosphodiesterase activity; Molecular Function GO:0007165; signal transduction; Biological Process GO:0008081; phosphoric diester hydrolase activity; Molecular Function	PDE1C_MOUSE Calcium/calmodulin-dependent 3',5'-cyclic nucleotide phosphodiesterase 1C OS=Mus musculus GN=Pde1c PE=2 SV=2	sp|Q63421|PDE1C_RAT
gonads_contig_350174_P	0	CGI_10005381	GO:0000166; nucleotide binding; Molecular Function GO:0003777; microtubule motor activity; Molecular Function GO:0005524; ATP binding; Molecular Function GO:0007018; microtubule-based movement; Biological Process GO:0016887; ATPase activity; Molecular Function GO:0017111; nucleoside-triphosphatase activity; Molecular Function GO:0030286; dynein complex; Cellular Component	DYHC_TRIGR Dynein beta chain, ciliary OS=Tripneustes gratilla PE=1 SV=1	sp|P39057|DYHC_ANTCR
gonads_contig_350488_N	0	CGI_10008754	GO:0005515; protein binding; Molecular Function	OSBP1_MOUSE Oxysterol-binding protein 1 OS=Mus musculus GN=Osbp PE=1 SV=2	sp|P22059|OSBP1_HUMAN
gonads_contig_350501_N	0	CGI_10003816	GO:0000166; nucleotide binding; Molecular Function GO:0003777; microtubule motor activity; Molecular Function GO:0005524; ATP binding; Molecular Function GO:0007018; microtubule-based movement; Biological Process GO:0016887; ATPase activity; Molecular Function GO:0030286; dynein complex; Cellular Component	DYHC2_TRIGR Cytoplasmic dynein 2 heavy chain 1 OS=Tripneustes gratilla GN=DYH1B PE=2 SV=2	sp|Q27802|DYHC2_TRIGR
gonads_contig_350760_N	0	CGI_10017513	NA	NA
gonads_contig_350779_N	0	CGI_10028449	NA	CG067_MOUSE UPF0526 protein C7orf67 homolog OS=Mus musculus PE=2 SV=1	sp|Q9CV28|F188A_MOUSE
gonads_contig_350833_S	0
gonads_contig_350881_N	0	CGI_10023739	NA	CCNG1_PIG Cyclin-G1 OS=Sus scrofa GN=CCNG1 PE=2 SV=1	sp|P51945|CCNG1_MOUSE
gonads_contig_350906_N	0	CGI_10023765	GO:0004866; endopeptidase inhibitor activity; Molecular Function GO:0005576; extracellular region; Cellular Component GO:0005615; extracellular space; Cellular Component	CD109_HUMAN CD109 antigen OS=Homo sapiens GN=CD109 PE=1 SV=2	sp|Q6YHK3|CD109_HUMAN
gonads_contig_351006_AS	0
gonads_contig_351413_N	0	CGI_10023242	GO:0005515; protein binding; Molecular Function	MIIP_HUMAN Migration and invasion-inhibitory protein OS=Homo sapiens GN=MIIP PE=1 SV=2	sp|Q5JXC2|MIIP_HUMAN
gonads_contig_351431_P	0	CGI_10024694	NA	CN045_MACFA Uncharacterized protein C14orf45 homolog OS=Macaca fascicularis GN=QtsA-11302 PE=2 SV=2	sp|A0JMY4|CN045_XENLA
gonads_contig_351741_P	0	CGI_10024887	GO:0000166; nucleotide binding; Molecular Function GO:0003777; microtubule motor activity; Molecular Function GO:0003779; actin binding; Molecular Function GO:0004143; diacylglycerol kinase activity; Molecular Function GO:0005524; ATP binding; Molecular Function GO:0005622; intracellular; Cellular Component GO:0007018; microtubule-based movement; Biological Process GO:0007205; activation of prote…	DYH10_HUMAN Dynein heavy chain 10, axonemal OS=Homo sapiens GN=DNAH10 PE=1 SV=3	sp|Q8IVF4|DYH10_HUMAN
gonads_contig_351965_S	0
gonads_contig_352498_N	0	CGI_10019752	GO:0003924; GTPase activity; Molecular Function GO:0005198; structural molecule activity; Molecular Function GO:0005525; GTP binding; Molecular Function GO:0005874; microtubule; Cellular Component GO:0007017; microtubule-based process; Biological Process GO:0007018; microtubule-based movement; Biological Process GO:0043234; protein complex; Cellular Component GO:0051258; protein polymerization; B…	TBB_PARLI Tubulin beta chain OS=Paracentrotus lividus PE=2 SV=1	sp|P18700|TBB_STRPU
gonads_contig_352634_N	0	CGI_10017715	GO:0005515; protein binding; Molecular Function	WDR88_HUMAN WD repeat-containing protein 88 OS=Homo sapiens GN=WDR88 PE=2 SV=1	sp|Q6ZMY6|WDR88_HUMAN
gonads_contig_353102_N	0	CGI_10025945	GO:0005515; protein binding; Molecular Function GO:0008083; growth factor activity; Molecular Function GO:0023034; intracellular signaling pathway; Biological Process	LOXH1_HUMAN Lipoxygenase homology domain-containing protein 1 OS=Homo sapiens GN=LOXHD1 PE=1 SV=2	sp|P56715|RP1_HUMAN
gonads_contig_353316_P	0	CGI_10002806	GO:0005524; ATP binding; Molecular Function GO:0016887; ATPase activity; Molecular Function	DYH2_MOUSE Dynein heavy chain 2, axonemal OS=Mus musculus GN=Dnah2 PE=2 SV=1	sp|P0C6F1|DYH2_MOUSE
gonads_contig_353317_N	0	CGI_10024887	GO:0000166; nucleotide binding; Molecular Function GO:0003777; microtubule motor activity; Molecular Function GO:0003779; actin binding; Molecular Function GO:0004143; diacylglycerol kinase activity; Molecular Function GO:0005524; ATP binding; Molecular Function GO:0005622; intracellular; Cellular Component GO:0007018; microtubule-based movement; Biological Process GO:0007205; activation of prote…	DYH10_HUMAN Dynein heavy chain 10, axonemal OS=Homo sapiens GN=DNAH10 PE=1 SV=3	sp|Q9SMH3|DYH1A_CHLRE
gonads_contig_353323_N	0	CGI_10027051	NA	NDRG3_RAT Protein NDRG3 OS=Rattus norvegicus GN=Ndrg3 PE=2 SV=1	sp|Q6AYR2|NDRG3_RAT
gonads_contig_353349_S	0	CGI_10001284	0	0	sp|P0C6F1|DYH2_MOUSE
gonads_contig_35372_S	0
gonads_contig_353833_N	0	CGI_10007216	GO:0004221; ubiquitin thiolesterase activity; Molecular Function GO:0005515; protein binding; Molecular Function GO:0006511; ubiquitin-dependent protein catabolic process; Biological Process GO:0008270; zinc ion binding; Molecular Function	UBP5_MOUSE Ubiquitin carboxyl-terminal hydrolase 5 OS=Mus musculus GN=Usp5 PE=1 SV=1	sp|Q92995|UBP13_HUMAN
gonads_contig_353845_N	0	CGI_10022238	NA	CENPL_RAT Centromere protein L OS=Rattus norvegicus GN=Cenpl PE=2 SV=1	sp|Q6DRD4|CENPL_DANRE
gonads_contig_353856_P	0	CGI_10017029	GO:0005515; protein binding; Molecular Function	BICC_DROME Protein bicaudal C OS=Drosophila melanogaster GN=BicC PE=1 SV=2
gonads_contig_353872_P	0	CGI_10010574	GO:0005525; GTP binding; Molecular Function GO:0005622; intracellular; Cellular Component GO:0008270; zinc ion binding; Molecular Function	GIMA4_HUMAN GTPase IMAP family member 4 OS=Homo sapiens GN=GIMAP4 PE=1 SV=1	sp|Q8K3K9|GIMA4_RAT
gonads_contig_353961_N	0	CGI_10019796	GO:0005488; binding; Molecular Function GO:0005634; nucleus; Cellular Component	SKI_MOUSE Ski oncogene OS=Mus musculus GN=Ski PE=2 SV=2	sp|Q02225|SKI_XENLA
gonads_contig_354231_N	0	CGI_10008614	GO:0003676; nucleic acid binding; Molecular Function GO:0004386; helicase activity; Molecular Function GO:0005524; ATP binding; Molecular Function GO:0008026; ATP-dependent helicase activity; Molecular Function	DDX20_DANRE Probable ATP-dependent RNA helicase DDX20 OS=Danio rerio GN=ddx20 PE=2 SV=1	sp|P0C218|DDX20_DANRE
gonads_contig_35438_P	0	CGI_10024321	GO:0005856; cytoskeleton; Cellular Component GO:0030833; regulation of actin filament polymerization; Biological Process	ARPC3_HUMAN Actin-related protein 2/3 complex subunit 3 OS=Homo sapiens GN=ARPC3 PE=1 SV=3	sp|O15145|ARPC3_HUMAN
gonads_contig_354580_P	0	CGI_10016472	NA	K1529_HUMAN Uncharacterized protein KIAA1529 OS=Homo sapiens GN=KIAA1529 PE=1 SV=2	sp|Q9P1Z9|CI174_HUMAN
gonads_contig_354694_P	0	CGI_10028457	GO:0004221; ubiquitin thiolesterase activity; Molecular Function GO:0006511; ubiquitin-dependent protein catabolic process; Biological Process	UBP1_RAT Ubiquitin carboxyl-terminal hydrolase 1 OS=Rattus norvegicus GN=Usp1 PE=2 SV=1	sp|Q29RP1|UBP1_BOVIN
gonads_contig_354796_S	0
gonads_contig_354819_P	0	CGI_10019270	NA	CBPC5_DANRE Cytosolic carboxypeptidase-like protein 5 OS=Danio rerio GN=agbl5 PE=2 SV=1	sp|Q68EI3|CBPC5_DANRE
gonads_contig_35483_N	0	CGI_10027329	GO:0005622; intracellular; Cellular Component GO:0008270; zinc ion binding; Molecular Function	ZN358_HUMAN Zinc finger protein 358 OS=Homo sapiens GN=ZNF358 PE=2 SV=2	sp|P20662|ZFY2_MOUSE
gonads_contig_35487_P	0	CGI_10027805	GO:0005515; protein binding; Molecular Function	TMTC3_MOUSE Transmembrane and TPR repeat-containing protein 3 OS=Mus musculus GN=Tmtc3 PE=2 SV=2	sp|Q8BRH0|TMTC3_MOUSE
gonads_contig_355020_P	0	CGI_10028314	NA	CENPI_CHICK Centromere protein I OS=Gallus gallus GN=CENPI PE=1 SV=1	sp|Q8AYS7|CENPI_CHICK
gonads_contig_355059_N	0	CGI_10018930	GO:0003924; GTPase activity; Molecular Function GO:0005198; structural molecule activity; Molecular Function GO:0005525; GTP binding; Molecular Function GO:0005874; microtubule; Cellular Component GO:0007017; microtubule-based process; Biological Process GO:0007018; microtubule-based movement; Biological Process GO:0043234; protein complex; Cellular Component GO:0051258; protein polymerization; B…	TBA3_RAT Tubulin alpha-3 chain OS=Rattus norvegicus GN=Tuba3a PE=2 SV=1	sp|P06603|TBA1_DROME
gonads_contig_355213_P	0	CGI_10013783	GO:0005509; calcium ion binding; Molecular Function GO:0005515; protein binding; Molecular Function GO:0008270; zinc ion binding; Molecular Function	DTX3L_HUMAN Protein deltex-3-like OS=Homo sapiens GN=DTX3L PE=1 SV=1	sp|Q5REG4|DTX3_PONAB
gonads_contig_355506_N	0	CGI_10022951	GO:0004872; receptor activity; Molecular Function GO:0007275; multicellular organismal development; Biological Process GO:0016020; membrane; Cellular Component	SEM5A_HUMAN Semaphorin-5A OS=Homo sapiens GN=SEMA5A PE=1 SV=3	sp|Q62217|SEM5A_MOUSE
gonads_contig_35560_N	0	CGI_10004557	NA	CC104_DANRE Coiled-coil domain-containing protein 104 OS=Danio rerio GN=ccdc104 PE=2 SV=2	sp|Q4V8E4|CC104_RAT
gonads_contig_35567_S	0
gonads_contig_356218_N	0
gonads_contig_356551_N	0	CGI_10011561	GO:0004672; protein kinase activity; Molecular Function GO:0004674; protein serine/threonine kinase activity; Molecular Function GO:0005524; ATP binding; Molecular Function GO:0006468; protein phosphorylation; Biological Process	NEK7_HUMAN Serine/threonine-protein kinase Nek7 OS=Homo sapiens GN=NEK7 PE=1 SV=1	sp|D3ZBE5|NEK7_RAT
gonads_contig_356657_P	0	CGI_10008468	NA	CLIP1_HUMAN CAP-Gly domain-containing linker protein 1 OS=Homo sapiens GN=CLIP1 PE=1 SV=2	sp|O42184|CLIP1_CHICK
gonads_contig_356826_P	0	CGI_10026448	GO:0003777; microtubule motor activity; Molecular Function GO:0005524; ATP binding; Molecular Function GO:0007018; microtubule-based movement; Biological Process GO:0016887; ATPase activity; Molecular Function GO:0030286; dynein complex; Cellular Component	DYH1_RAT Dynein heavy chain 1, axonemal OS=Rattus norvegicus GN=Dnah1 PE=2 SV=2	sp|Q63164|DYH1_RAT
gonads_contig_356893_N	0	CGI_10006882	GO:0016491; oxidoreductase activity; Molecular Function	Y051_MYCPN Uncharacterized protein MG039 homolog OS=Mycoplasma pneumoniae GN=MPN_051 PE=4 SV=1	sp|P75063|Y051_MYCPN
gonads_contig_357178_P	0	CGI_10009921	NA	CC135_XENTR Coiled-coil domain-containing protein 135 OS=Xenopus tropicalis GN=ccdc135 PE=2 SV=1	sp|Q0V9S9|CC135_XENTR
gonads_contig_357201_N	0	CGI_10006619	GO:0004553; hydrolase activity, hydrolyzing O-glycosyl compounds; Molecular Function GO:0005975; carbohydrate metabolic process; Biological Process GO:0016798; hydrolase activity, acting on glycosyl bonds; Molecular Function	XYNA_STRLI Endo-1,4-beta-xylanase A OS=Streptomyces lividans GN=xlnA PE=1 SV=2
gonads_contig_357393_S	0
gonads_contig_357722_P	0	CGI_10021233	GO:0031072; heat shock protein binding; Molecular Function	DJC14_RAT DnaJ homolog subfamily C member 14 OS=Rattus norvegicus GN=Dnajc14 PE=1 SV=1
gonads_contig_358383_P	0	CGI_10010623	GO:0005622; intracellular; Cellular Component GO:0008270; zinc ion binding; Molecular Function	CTCF_CHICK Transcriptional repressor CTCF OS=Gallus gallus GN=CTCF PE=1 SV=1	sp|P52746|ZN142_HUMAN
gonads_contig_358636_AS	0	CGI_10003076	NA	CI117_XENTR Uncharacterized protein C9orf117 homolog OS=Xenopus tropicalis PE=2 SV=1	sp|Q0VFN8|CI117_XENTR
gonads_contig_358729_N	0	CGI_10003839	GO:0003676; nucleic acid binding; Molecular Function GO:0003677; DNA binding; Molecular Function GO:0004386; helicase activity; Molecular Function GO:0004518; nuclease activity; Molecular Function GO:0005524; ATP binding; Molecular Function GO:0006259; DNA metabolic process; Biological Process GO:0008026; ATP-dependent helicase activity; Molecular Function	FANCM_HUMAN Fanconi anemia group M protein OS=Homo sapiens GN=FANCM PE=1 SV=2	sp|Q8IYD8|FANCM_HUMAN
gonads_contig_359183_N	0	CGI_10020806	GO:0003676; nucleic acid binding; Molecular Function	A1CF_PONAB APOBEC1 complementation factor OS=Pongo abelii GN=A1CF PE=2 SV=1	sp|Q5R9H4|A1CF_PONAB
gonads_contig_359235_P	0	CGI_10020230	GO:0000015; phosphopyruvate hydratase complex; Cellular Component GO:0000287; magnesium ion binding; Molecular Function GO:0004634; phosphopyruvate hydratase activity; Molecular Function GO:0006096; glycolysis; Biological Process	ENOLL_XENLA Enolase-like protein C10orf134 homolog OS=Xenopus laevis PE=2 SV=2	sp|A6NNW6|ENO4_HUMAN
gonads_contig_359425_P	0	CGI_10003816	GO:0000166; nucleotide binding; Molecular Function GO:0003777; microtubule motor activity; Molecular Function GO:0005524; ATP binding; Molecular Function GO:0007018; microtubule-based movement; Biological Process GO:0016887; ATPase activity; Molecular Function GO:0030286; dynein complex; Cellular Component	DYHC2_TRIGR Cytoplasmic dynein 2 heavy chain 1 OS=Tripneustes gratilla GN=DYH1B PE=2 SV=2	sp|Q8NCM8|DYHC2_HUMAN
gonads_contig_359468_N	0	CGI_10001173	GO:0016020; membrane; Cellular Component	CJ112_HUMAN MAM and LDL-receptor class A domain-containing protein C10orf112 OS=Homo sapiens GN=C10orf112 PE=4 SV=3	sp|Q91641|THIB_XENLA
gonads_contig_360141_N	0
gonads_contig_360365_P	0	CGI_10006978	GO:0005515; protein binding; Molecular Function	CX022_HUMAN Uncharacterized protein CXorf22 OS=Homo sapiens GN=CXorf22 PE=2 SV=2	sp|Q6ZTR5|CX022_HUMAN
gonads_contig_360832_P	0	CGI_10015155	GO:0004222; metalloendopeptidase activity; Molecular Function GO:0006508; proteolysis; Biological Process	THOP1_MOUSE Thimet oligopeptidase OS=Mus musculus GN=Thop1 PE=1 SV=1	sp|Q1JPJ8|THOP1_BOVIN
gonads_contig_360898_P	0	CGI_10021840	GO:0005515; protein binding; Molecular Function	KLH20_HUMAN Kelch-like protein 20 OS=Homo sapiens GN=KLHL20 PE=1 SV=4	sp|B4PD06|KLHDB_DROYA
gonads_contig_361146_N	0	CGI_10028365	GO:0004198; calcium-dependent cysteine-type endopeptidase activity; Molecular Function GO:0005515; protein binding; Molecular Function GO:0005622; intracellular; Cellular Component GO:0006508; proteolysis; Biological Process	CAN7L_HUMAN Calpain-7-like protein OS=Homo sapiens GN=C6orf103 PE=2 SV=2	sp|Q8N7X0|CAN7L_HUMAN
gonads_contig_361186_AS	0	CGI_10010378	GO:0005515; protein binding; Molecular Function	KI67_HUMAN Antigen KI-67 OS=Homo sapiens GN=MKI67 PE=1 SV=2	sp|P46013|KI67_HUMAN
gonads_contig_361186_S	0	CGI_10010378	GO:0005515; protein binding; Molecular Function	KI67_HUMAN Antigen KI-67 OS=Homo sapiens GN=MKI67 PE=1 SV=2	sp|P46013|KI67_HUMAN
gonads_contig_361323_P	0	CGI_10013420	NA	CJ067_HUMAN Uncharacterized protein C10orf67 OS=Homo sapiens GN=C10orf67 PE=2 SV=1	sp|Q8IYJ2|CJ067_HUMAN
gonads_contig_361650_N	0	CGI_10020305	GO:0005875; microtubule associated complex; Cellular Component GO:0007017; microtubule-based process; Biological Process	DYL2_RAT Dynein light chain 2, cytoplasmic OS=Rattus norvegicus GN=Dynll2 PE=1 SV=1	sp|Q24117|DYL1_DROME
gonads_contig_36200_AS	0
gonads_contig_362280_P	0	CGI_10014711	NA	SPT18_DANRE Spermatogenesis-associated protein 18 homolog OS=Danio rerio GN=spata18 PE=2 SV=1	sp|Q503Q1|MIEAP_DANRE
gonads_contig_362670_P	0	CGI_10026448	GO:0003777; microtubule motor activity; Molecular Function GO:0005524; ATP binding; Molecular Function GO:0007018; microtubule-based movement; Biological Process GO:0016887; ATPase activity; Molecular Function GO:0030286; dynein complex; Cellular Component	DYH1_RAT Dynein heavy chain 1, axonemal OS=Rattus norvegicus GN=Dnah1 PE=2 SV=2	sp|Q9P2D7|DYH1_HUMAN
gonads_contig_362948_N	0	CGI_10010828	GO:0003777; microtubule motor activity; Molecular Function GO:0005524; ATP binding; Molecular Function GO:0007018; microtubule-based movement; Biological Process	KI20A_HUMAN Kinesin-like protein KIF20A OS=Homo sapiens GN=KIF20A PE=1 SV=1	sp|Q54G05|LRRX1_DICDI
gonads_contig_363775_N	0	CGI_10003491	NA	ACTC_BIOPF Actin, cytoplasmic OS=Biomphalaria pfeifferi PE=3 SV=1	sp|P12716|ACTC_PISOC
gonads_contig_364016_N	0	CGI_10007493	GO:0005515; protein binding; Molecular Function	KLH18_HUMAN Kelch-like protein 18 OS=Homo sapiens GN=KLHL18 PE=2 SV=3	sp|O94889|KLH18_HUMAN
gonads_contig_364253_P	0	CGI_10001613	NA	K0556_XENLA Uncharacterized protein KIAA0556 homolog OS=Xenopus laevis PE=2 SV=1	sp|Q5XK85|K0556_XENLA
gonads_contig_364431_N	0	CGI_10019155	GO:0005524; ATP binding; Molecular Function	SACS_HUMAN Sacsin OS=Homo sapiens GN=SACS PE=1 SV=2
gonads_contig_364644_N	0	CGI_10025618	GO:0016491; oxidoreductase activity; Molecular Function GO:0016881; acid-amino acid ligase activity; Molecular Function GO:0043687; post-translational protein modification; Biological Process GO:0055114; oxidation-reduction process; Biological Process	AOFA_DICDI Probable flavin-containing monoamine oxidase A OS=Dictyostelium discoideum GN=maoA PE=3 SV=1	sp|C3Z724|UBE2S_BRAFL
gonads_contig_365216_P	0	CGI_10004454	NA	CTL2_XENLA Choline transporter-like protein 2 OS=Xenopus laevis GN=slc44a2 PE=2 SV=1	sp|Q7T2B0|CTL4_DANRE
gonads_contig_366072_P	0	CGI_10026003	GO:0003824; catalytic activity; Molecular Function GO:0005524; ATP binding; Molecular Function GO:0006754; ATP biosynthetic process; Biological Process GO:0008152; metabolic process; Biological Process GO:0015662; ATPase activity, coupled to transmembrane movement of ions, phosphorylative mechanism; Molecular Function GO:0016020; membrane; Cellular Component GO:0016820; hydrolase activity, acting…	AT131_MOUSE Probable cation-transporting ATPase 13A1 OS=Mus musculus GN=Atp13a1 PE=1 SV=1	sp|P90747|YE56_CAEEL
gonads_contig_366200_P	0	CGI_10014961	GO:0000166; nucleotide binding; Molecular Function GO:0003777; microtubule motor activity; Molecular Function GO:0005524; ATP binding; Molecular Function GO:0007018; microtubule-based movement; Biological Process GO:0016887; ATPase activity; Molecular Function GO:0017111; nucleoside-triphosphatase activity; Molecular Function GO:0030286; dynein complex; Cellular Component	DYH7_HUMAN Dynein heavy chain 7, axonemal OS=Homo sapiens GN=DNAH7 PE=1 SV=1	sp|Q8WXX0|DYH7_HUMAN
gonads_contig_36648_P	0	CGI_10012839	GO:0008168; methyltransferase activity; Molecular Function	HEMK1_MOUSE HemK methyltransferase family member 1 OS=Mus musculus GN=Hemk1 PE=2 SV=1	sp|Q9Y5R4|HEMK1_HUMAN
gonads_contig_36683_P	0	CGI_10028503	GO:0005515; protein binding; Molecular Function	IQCG_HUMAN IQ domain-containing protein G OS=Homo sapiens GN=IQCG PE=2 SV=1	sp|Q2T9V2|IQCG_BOVIN
gonads_contig_366932_P	0	CGI_10026936	NA	C2D2A_HUMAN Coiled-coil and C2 domain-containing protein 2A OS=Homo sapiens GN=CC2D2A PE=1 SV=3	sp|Q8CFW7|C2D2A_MOUSE
gonads_contig_366970_P	0	CGI_10009837	GO:0005215; transporter activity; Molecular Function GO:0006857; oligopeptide transport; Biological Process GO:0016020; membrane; Cellular Component	S15A2_RAT Solute carrier family 15 member 2 OS=Rattus norvegicus GN=Slc15a2 PE=2 SV=1	sp|Q8WMX5|S15A1_CANFA
gonads_contig_366993_P	0	CGI_10003079	NA	TM173_BOVIN Transmembrane protein 173 OS=Bos taurus GN=TMEM173 PE=2 SV=1
gonads_contig_367214_P	0	CGI_10001285	NA	DYH1B_CHLRE Dynein-1-beta heavy chain, flagellar inner arm I1 complex OS=Chlamydomonas reinhardtii GN=DHC10 PE=1 SV=1	sp|Q9P225|DYH2_HUMAN
gonads_contig_367664_P	0				sp|Q8N7X2|CI173_HUMAN
gonads_contig_367916_N	0	CGI_10009837	GO:0005215; transporter activity; Molecular Function GO:0006857; oligopeptide transport; Biological Process GO:0016020; membrane; Cellular Component	S15A2_RAT Solute carrier family 15 member 2 OS=Rattus norvegicus GN=Slc15a2 PE=2 SV=1	sp|Q9ES07|S15A2_MOUSE
gonads_contig_367972_N	0	CGI_10014406	NA	HELB_MOUSE DNA helicase B OS=Mus musculus GN=Helb PE=1 SV=1	sp|Q8NG08|HELB_HUMAN
gonads_contig_368246_P	0	CGI_10017382	GO:0003676; nucleic acid binding; Molecular Function	THAP9_HUMAN THAP domain-containing protein 9 OS=Homo sapiens GN=THAP9 PE=2 SV=2
gonads_contig_368957_S	0
gonads_contig_36939_S	0
gonads_contig_370603_P	0	CGI_10018228	GO:0003676; nucleic acid binding; Molecular Function GO:0005515; protein binding; Molecular Function GO:0005622; intracellular; Cellular Component GO:0008270; zinc ion binding; Molecular Function	TTC26_MOUSE Tetratricopeptide repeat protein 26 OS=Mus musculus GN=Ttc26 PE=2 SV=1	sp|Q5U2N8|TTC26_RAT
gonads_contig_371015_N	0	CGI_10020677	GO:0004842; ubiquitin-protein ligase activity; Molecular Function GO:0005515; protein binding; Molecular Function GO:0016567; protein ubiquitination; Biological Process GO:0046872; metal ion binding; Molecular Function	MIB2_CHICK E3 ubiquitin-protein ligase MIB2 OS=Gallus gallus GN=MIB2 PE=2 SV=1	sp|Q69ZR2|HECD1_MOUSE
gonads_contig_371503_N	0	CGI_10010858	GO:0000166; nucleotide binding; Molecular Function GO:0003777; microtubule motor activity; Molecular Function GO:0005524; ATP binding; Molecular Function GO:0007018; microtubule-based movement; Biological Process GO:0016887; ATPase activity; Molecular Function GO:0017111; nucleoside-triphosphatase activity; Molecular Function GO:0030286; dynein complex; Cellular Component	DYH3_HUMAN Dynein heavy chain 3, axonemal OS=Homo sapiens GN=DNAH3 PE=2 SV=1	sp|Q96M86|DNHD1_HUMAN
gonads_contig_371515_AS	0
gonads_contig_371515_S	0
gonads_contig_371921_N	0	CGI_10020015	GO:0000166; nucleotide binding; Molecular Function GO:0003777; microtubule motor activity; Molecular Function GO:0005524; ATP binding; Molecular Function GO:0007018; microtubule-based movement; Biological Process GO:0016887; ATPase activity; Molecular Function GO:0017111; nucleoside-triphosphatase activity; Molecular Function GO:0030286; dynein complex; Cellular Component	DYH6_HUMAN Dynein heavy chain 6, axonemal OS=Homo sapiens GN=DNAH6 PE=1 SV=3	sp|Q9C0G6|DYH6_HUMAN
gonads_contig_372146_N	0	CGI_10010858	GO:0000166; nucleotide binding; Molecular Function GO:0003777; microtubule motor activity; Molecular Function GO:0005524; ATP binding; Molecular Function GO:0007018; microtubule-based movement; Biological Process GO:0016887; ATPase activity; Molecular Function GO:0017111; nucleoside-triphosphatase activity; Molecular Function GO:0030286; dynein complex; Cellular Component	DYH3_HUMAN Dynein heavy chain 3, axonemal OS=Homo sapiens GN=DNAH3 PE=2 SV=1	sp|Q8BW94|DYH3_MOUSE
gonads_contig_37245_P	0	CGI_10016153	GO:0016884; carbon-nitrogen ligase activity, with glutamine as amido-N-donor; Molecular Function	FAAH2_HUMAN Fatty-acid amide hydrolase 2 OS=Homo sapiens GN=FAAH2 PE=2 SV=1	sp|Q6GMR7|FAAH2_HUMAN
gonads_contig_372561_P	0	CGI_10005338	GO:0000166; nucleotide binding; Molecular Function GO:0003777; microtubule motor activity; Molecular Function GO:0007018; microtubule-based movement; Biological Process GO:0017111; nucleoside-triphosphatase activity; Molecular Function GO:0030286; dynein complex; Cellular Component	DYH1_RAT Dynein heavy chain 1, axonemal OS=Rattus norvegicus GN=Dnah1 PE=2 SV=2
gonads_contig_372985_P	0	CGI_10013929	GO:0005622; intracellular; Cellular Component GO:0008270; zinc ion binding; Molecular Function	R144A_HUMAN Probable E3 ubiquitin-protein ligase RNF144A OS=Homo sapiens GN=RNF144A PE=1 SV=2	sp|P50876|R144A_HUMAN
gonads_contig_373080_N	0	CGI_10012609	GO:0005515; protein binding; Molecular Function GO:0023034; intracellular signaling pathway; Biological Process	DCDC2_MOUSE Doublecortin domain-containing protein 2 OS=Mus musculus GN=Dcdc2 PE=2 SV=2
gonads_contig_373926_N	0	CGI_10023182	NA	HYDIN_HUMAN Hydrocephalus-inducing protein homolog OS=Homo sapiens GN=HYDIN PE=1 SV=2	sp|Q80W93|HYDIN_MOUSE
gonads_contig_37413_P	0	CGI_10011321	GO:0005515; protein binding; Molecular Function	ANR26_HUMAN Ankyrin repeat domain-containing protein 26 OS=Homo sapiens GN=ANKRD26 PE=1 SV=3	sp|Q9UPS8|ANR26_HUMAN
gonads_contig_374250_N	0	CGI_10020310	GO:0004221; ubiquitin thiolesterase activity; Molecular Function GO:0005515; protein binding; Molecular Function GO:0006511; ubiquitin-dependent protein catabolic process; Biological Process	UBP48_HUMAN Ubiquitin carboxyl-terminal hydrolase 48 OS=Homo sapiens GN=USP48 PE=1 SV=1	sp|Q5ZM45|UBP48_CHICK
gonads_contig_374589_AS	0
gonads_contig_374589_S	0
gonads_contig_374598_N	0	CGI_10027247	GO:0000166; nucleotide binding; Molecular Function GO:0005515; protein binding; Molecular Function GO:0017111; nucleoside-triphosphatase activity; Molecular Function	KGUA_YEAST Guanylate kinase OS=Saccharomyces cerevisiae GN=GUK1 PE=1 SV=2	sp|Q16774|KGUA_HUMAN
gonads_contig_375233_AS	0
gonads_contig_375536_N	0	CGI_10005338	GO:0000166; nucleotide binding; Molecular Function GO:0003777; microtubule motor activity; Molecular Function GO:0007018; microtubule-based movement; Biological Process GO:0017111; nucleoside-triphosphatase activity; Molecular Function GO:0030286; dynein complex; Cellular Component	DYH1_RAT Dynein heavy chain 1, axonemal OS=Rattus norvegicus GN=Dnah1 PE=2 SV=2	sp|Q9C0G6|DYH6_HUMAN
gonads_contig_375704_P	0	CGI_10026448	GO:0003777; microtubule motor activity; Molecular Function GO:0005524; ATP binding; Molecular Function GO:0007018; microtubule-based movement; Biological Process GO:0016887; ATPase activity; Molecular Function GO:0030286; dynein complex; Cellular Component	DYH1_RAT Dynein heavy chain 1, axonemal OS=Rattus norvegicus GN=Dnah1 PE=2 SV=2	sp|Q63164|DYH1_RAT
gonads_contig_376116_S	0
gonads_contig_376325_P	0	CGI_10027678	GO:0005515; protein binding; Molecular Function	WDR47_MOUSE WD repeat-containing protein 47 OS=Mus musculus GN=Wdr47 PE=1 SV=1	sp|O94967|WDR47_HUMAN
gonads_contig_37680_P	0	CGI_10019752	GO:0003924; GTPase activity; Molecular Function GO:0005198; structural molecule activity; Molecular Function GO:0005525; GTP binding; Molecular Function GO:0005874; microtubule; Cellular Component GO:0007017; microtubule-based process; Biological Process GO:0007018; microtubule-based movement; Biological Process GO:0043234; protein complex; Cellular Component GO:0051258; protein polymerization; B…	TBB_PARLI Tubulin beta chain OS=Paracentrotus lividus PE=2 SV=1	sp|Q3ZCM7|TBB8_HUMAN
gonads_contig_376820_P	0	CGI_10025609	GO:0005515; protein binding; Molecular Function	ARC1A_BOVIN Actin-related protein 2/3 complex subunit 1A OS=Bos taurus GN=ARPC1A PE=2 SV=1	sp|Q92747|ARC1A_HUMAN
gonads_contig_37742_P	0	CGI_10008468	NA	CLIP1_HUMAN CAP-Gly domain-containing linker protein 1 OS=Homo sapiens GN=CLIP1 PE=1 SV=2	sp|P30622|CLIP1_HUMAN
gonads_contig_37763_P	0	CGI_10021619	GO:0004872; receptor activity; Molecular Function GO:0007275; multicellular organismal development; Biological Process GO:0016020; membrane; Cellular Component	SEM1A_SCHAM Semaphorin-1A OS=Schistocerca americana GN=SEMA-1A PE=1 SV=1	sp|Q26473|SEM1A_SCHAM
gonads_contig_378452_N	0	CGI_10000402	GO:0000786; nucleosome; Cellular Component GO:0003677; DNA binding; Molecular Function GO:0005634; nucleus; Cellular Component GO:0006334; nucleosome assembly; Biological Process	H1D_STRPU Histone H1-delta OS=Strongylocentrotus purpuratus PE=3 SV=1	sp|P15870|H1D_STRPU
gonads_contig_378556_S	0
gonads_contig_37858_P	0	CGI_10003145	GO:0005515; protein binding; Molecular Function	CJ079_HUMAN WD repeat-containing protein C10orf79 OS=Homo sapiens GN=C10orf79 PE=2 SV=2	sp|Q8NDM7|WDR96_HUMAN
gonads_contig_37884_N	0	CGI_10028750	GO:0003700; sequence-specific DNA binding transcription factor activity; Molecular Function GO:0005515; protein binding; Molecular Function GO:0005634; nucleus; Cellular Component GO:0006355; regulation of transcription, DNA-dependent; Biological Process GO:0007165; signal transduction; Biological Process GO:0045449; regulation of transcription; Biological Process	NFKB1_CHICK Nuclear factor NF-kappa-B p105 subunit OS=Gallus gallus GN=NFKB1 PE=2 SV=1	sp|Q04861|NFKB1_CHICK
gonads_contig_37890_N	0	CGI_10006978	GO:0005515; protein binding; Molecular Function	CX022_HUMAN Uncharacterized protein CXorf22 OS=Homo sapiens GN=CXorf22 PE=2 SV=2	sp|Q6ZTR5|CX022_HUMAN
gonads_contig_37910_P	0	CGI_10002608	GO:0004872; receptor activity; Molecular Function GO:0005515; protein binding; Molecular Function GO:0007275; multicellular organismal development; Biological Process GO:0016020; membrane; Cellular Component	PLXA2_HUMAN Plexin-A2 OS=Homo sapiens GN=PLXNA2 PE=1 SV=4	sp|P70207|PLXA2_MOUSE
gonads_contig_379414_N	0	CGI_10017765	GO:0004252; serine-type endopeptidase activity; Molecular Function GO:0016021; integral to membrane; Cellular Component	RHDF1_MOUSE Rhomboid family member 1 OS=Mus musculus GN=Rhbdf1 PE=1 SV=2	sp|Q00M95|RHDF2_CANFA
gonads_contig_37970_P	0	CGI_10028123	NA	CCD19_HUMAN Coiled-coil domain-containing protein 19, mitochondrial OS=Homo sapiens GN=CCDC19 PE=1 SV=2	sp|Q9UL16|CCD19_HUMAN
gonads_contig_37975_P	0	CGI_10006423	GO:0005515; protein binding; Molecular Function	ANR60_HUMAN Ankyrin repeat domain-containing protein 60 OS=Homo sapiens GN=ANKRD60 PE=2 SV=3	sp|Q9BZ19|ANR60_HUMAN
gonads_contig_37984_P	0	CGI_10019244	NA	CCD87_HUMAN Coiled-coil domain-containing protein 87 OS=Homo sapiens GN=CCDC87 PE=2 SV=1	sp|Q9NVE4|CCD87_HUMAN
gonads_contig_38008_P	0	CGI_10006312	NA	CC147_HUMAN Coiled-coil domain-containing protein 147 OS=Homo sapiens GN=CCDC147 PE=2 SV=1	sp|Q5T655|CC147_HUMAN
gonads_contig_380313_S	0	CGI_10025163	GO:0005509; calcium ion binding; Molecular Function	EFCB6_MACFA EF-hand calcium-binding domain-containing protein 6 (Fragment) OS=Macaca fascicularis GN=EFCAB6 PE=2 SV=2	sp|Q5ZMW6|MDM1_CHICK
gonads_contig_380348_P	0	CGI_10011331	GO:0006486; protein glycosylation; Biological Process GO:0008378; galactosyltransferase activity; Molecular Function GO:0016020; membrane; Cellular Component	B3GT1_PONPY Beta-1,3-galactosyltransferase 1 OS=Pongo pygmaeus GN=B3GALT1 PE=3 SV=1	sp|Q9MYM7|B3GT1_PONPY
gonads_contig_380351_P	0	CGI_10022771	GO:0005515; protein binding; Molecular Function	NEB1_RAT Neurabin-1 OS=Rattus norvegicus GN=Ppp1r9a PE=1 SV=1	sp|O35867|NEB1_RAT
gonads_contig_380466_P	0	CGI_10024125	GO:0005515; protein binding; Molecular Function	BCOR_MOUSE BCL-6 corepressor OS=Mus musculus GN=Bcor PE=1 SV=2	sp|Q8CGN4|BCOR_MOUSE
gonads_contig_380488_P	0	CGI_10019590	NA	MEIS1_HUMAN Homeobox protein Meis1 OS=Homo sapiens GN=MEIS1 PE=1 SV=1	sp|Q60954|MEIS1_MOUSE
gonads_contig_380596_P	0	CGI_10007326	GO:0003777; microtubule motor activity; Molecular Function GO:0007018; microtubule-based movement; Biological Process GO:0030286; dynein complex; Cellular Component	DYHA_CHLRE Dynein alpha chain, flagellar outer arm OS=Chlamydomonas reinhardtii GN=ODA11 PE=3 SV=2	sp|Q39610|DYHA_CHLRE
gonads_contig_380690_AS	0
gonads_contig_380759_P	0	CGI_10020503	GO:0005515; protein binding; Molecular Function GO:0008270; zinc ion binding; Molecular Function	BMI1B_XENLA Polycomb complex protein BMI-1-B OS=Xenopus laevis GN=bmi1b PE=2 SV=1	sp|Q5XI70|PCGF6_RAT
gonads_contig_380922_N	0	CGI_10003348	GO:0003777; microtubule motor activity; Molecular Function GO:0007018; microtubule-based movement; Biological Process GO:0030286; dynein complex; Cellular Component	DYH1B_CHLRE Dynein-1-beta heavy chain, flagellar inner arm I1 complex OS=Chlamydomonas reinhardtii GN=DHC10 PE=1 SV=1	sp|Q9MBF8|DYH1B_CHLRE
gonads_contig_380946_AS	0
gonads_contig_381022_P	0	CGI_10015116	GO:0005515; protein binding; Molecular Function	TT21B_HUMAN Tetratricopeptide repeat protein 21B OS=Homo sapiens GN=TTC21B PE=2 SV=1	sp|Q7Z4L5|TT21B_HUMAN
gonads_contig_381050_P	0	CGI_10007248	GO:0007165; signal transduction; Biological Process GO:0008093; cytoskeletal adaptor activity; Molecular Function GO:0017124; SH3 domain binding; Molecular Function GO:0046847; filopodium assembly; Biological Process	MTSS1_HUMAN Metastasis suppressor protein 1 OS=Homo sapiens GN=MTSS1 PE=1 SV=2	sp|O43312|MTSS1_HUMAN
gonads_contig_38123_N	0	CGI_10021214	GO:0005737; cytoplasm; Cellular Component GO:0042325; regulation of phosphorylation; Biological Process	JAMP_HUMAN JNK1-associated membrane protein OS=Homo sapiens GN=JAMP PE=2 SV=2	sp|Q8R4R9|PP14C_RAT
gonads_contig_381255_N	0	CGI_10009645	GO:0004017; adenylate kinase activity; Molecular Function GO:0005524; ATP binding; Molecular Function GO:0006139; nucleobase, nucleoside, nucleotide and nucleic acid metabolic process; Biological Process GO:0007165; signal transduction; Biological Process GO:0008603; cAMP-dependent protein kinase regulator activity; Molecular Function GO:0019205; nucleobase, nucleoside, nucleotide kinase activity…	CI098_XENLA Putative adenylate kinase-like protein C9orf98 homolog OS=Xenopus laevis PE=2 SV=1	sp|Q6P618|KAD8_XENTR
gonads_contig_381349_P	0	CGI_10024986	NA	HMMR_HUMAN Hyaluronan mediated motility receptor OS=Homo sapiens GN=HMMR PE=1 SV=2	sp|P10587|MYH11_CHICK
gonads_contig_381438_P	0	CGI_10020498	GO:0005515; protein binding; Molecular Function	DNAL1_MOUSE Dynein light chain 1, axonemal OS=Mus musculus GN=Dnal1 PE=2 SV=2	sp|Q641R9|DNAL1_XENLA
gonads_contig_38152_P	0	CGI_10006659	NA	CCDC9_MOUSE Coiled-coil domain-containing protein 9 OS=Mus musculus GN=Ccdc9 PE=2 SV=1
gonads_contig_381582_P	0	CGI_10010238	GO:0005515; protein binding; Molecular Function	LAR_DROME Tyrosine-protein phosphatase Lar OS=Drosophila melanogaster GN=Lar PE=1 SV=2	sp|Q5XNR9|LIFR_CANFA
gonads_contig_381590_P	0	CGI_10019444	GO:0016020; membrane; Cellular Component GO:0016491; oxidoreductase activity; Molecular Function GO:0055114; oxidation-reduction process; Biological Process	TM63B_HUMAN Transmembrane protein 63B OS=Homo sapiens GN=TMEM63B PE=1 SV=1	sp|Q5T3F8|TM63B_HUMAN
gonads_contig_381612_P	0	CGI_10011025	GO:0005488; binding; Molecular Function GO:0005515; protein binding; Molecular Function	SPAG6_MOUSE Sperm-associated antigen 6 OS=Mus musculus GN=Spag6 PE=1 SV=1	sp|Q9JLI7|SPAG6_MOUSE
gonads_contig_381633_P	0	CGI_10027835	GO:0000226; microtubule cytoskeleton organization; Biological Process GO:0005874; microtubule; Cellular Component	TEKT1_HUMAN Tektin-1 OS=Homo sapiens GN=TEKT1 PE=2 SV=1	sp|Q969V4|TEKT1_HUMAN
gonads_contig_381643_P	0	CGI_10024079	GO:0005515; protein binding; Molecular Function	OSB11_HUMAN Oxysterol-binding protein-related protein 11 OS=Homo sapiens GN=OSBPL11 PE=1 SV=2	sp|Q9BXB4|OSB11_HUMAN
gonads_contig_38176_P	0	CGI_10004932	GO:0004221; ubiquitin thiolesterase activity; Molecular Function GO:0006511; ubiquitin-dependent protein catabolic process; Biological Process	USP9X_MOUSE Probable ubiquitin carboxyl-terminal hydrolase FAF-X OS=Mus musculus GN=Usp9x PE=1 SV=1	sp|P70398|USP9X_MOUSE
gonads_contig_38188_N	0	CGI_10016840	NA	NA	sp|Q07283|TRHY_HUMAN
gonads_contig_382101_N	0	CGI_10021567	GO:0003700; sequence-specific DNA binding transcription factor activity; Molecular Function GO:0005515; protein binding; Molecular Function GO:0005634; nucleus; Cellular Component GO:0006355; regulation of transcription, DNA-dependent; Biological Process GO:0045449; regulation of transcription; Biological Process	DORS_DROME Embryonic polarity protein dorsal OS=Drosophila melanogaster GN=dl PE=1 SV=2	sp|P15330|DORS_DROME
gonads_contig_38231_P	0	CGI_10019046	GO:0005515; protein binding; Molecular Function GO:0005578; proteinaceous extracellular matrix; Cellular Component GO:0007155; cell adhesion; Biological Process GO:0031012; extracellular matrix; Cellular Component	LAMC1_DROME Laminin subunit gamma-1 OS=Drosophila melanogaster GN=LanB2 PE=1 SV=2	sp|P15215|LAMC1_DROME
gonads_contig_38234_N	0	CGI_10018075	GO:0000226; microtubule cytoskeleton organization; Biological Process GO:0005874; microtubule; Cellular Component	CC105_BOVIN Coiled-coil domain-containing protein 105 OS=Bos taurus GN=CCDC105 PE=2 SV=1	sp|Q2YDN4|CC105_BOVIN
gonads_contig_382692_N	0	CGI_10015302	GO:0005515; protein binding; Molecular Function	KLDC4_HUMAN Kelch domain-containing protein 4 OS=Homo sapiens GN=KLHDC4 PE=1 SV=1	sp|Q8TBB5|KLDC4_HUMAN
gonads_contig_382769_P	0	CGI_10010378	GO:0005515; protein binding; Molecular Function	KI67_HUMAN Antigen KI-67 OS=Homo sapiens GN=MKI67 PE=1 SV=2
gonads_contig_382975_N	0	CGI_10023262	0	0	sp|Q95K40|CCD83_MACFA
gonads_contig_38298_P	0	CGI_10014961	GO:0000166; nucleotide binding; Molecular Function GO:0003777; microtubule motor activity; Molecular Function GO:0005524; ATP binding; Molecular Function GO:0007018; microtubule-based movement; Biological Process GO:0016887; ATPase activity; Molecular Function GO:0017111; nucleoside-triphosphatase activity; Molecular Function GO:0030286; dynein complex; Cellular Component	DYH7_HUMAN Dynein heavy chain 7, axonemal OS=Homo sapiens GN=DNAH7 PE=1 SV=1	sp|Q8WXX0|DYH7_HUMAN
gonads_contig_383051_S	0
gonads_contig_383057_N	0	CGI_10003434	GO:0005488; binding; Molecular Function	HEAT6_DANRE HEAT repeat-containing protein 6 OS=Danio rerio GN=heatr6 PE=2 SV=1	sp|A9JRI0|HEAT6_DANRE
gonads_contig_383311_N	0	CGI_10004771	NA	EFHC1_HUMAN EF-hand domain-containing protein 1 OS=Homo sapiens GN=EFHC1 PE=1 SV=1	sp|Q5JVL4|EFHC1_HUMAN
gonads_contig_383359_P	0	CGI_10025397	GO:0005488; binding; Molecular Function	F179B_MOUSE Protein FAM179B OS=Mus musculus GN=Fam179b PE=2 SV=2	sp|Q6A070|F179B_MOUSE
gonads_contig_383394_S	0
gonads_contig_383445_N	0	CGI_10013394	GO:0005515; protein binding; Molecular Function	WDR93_HUMAN WD repeat-containing protein 93 OS=Homo sapiens GN=WDR93 PE=2 SV=1	sp|Q6P2C0|WDR93_HUMAN
gonads_contig_383484_N	0	CGI_10012814	NA	TPX2_HUMAN Targeting protein for Xklp2 OS=Homo sapiens GN=TPX2 PE=1 SV=2	sp|Q6DDV8|TPX2B_XENLA
gonads_contig_383556_P	0	CGI_10024369	GO:0003777; microtubule motor activity; Molecular Function GO:0005515; protein binding; Molecular Function GO:0005524; ATP binding; Molecular Function GO:0006886; intracellular protein transport; Biological Process GO:0007018; microtubule-based movement; Biological Process GO:0016192; vesicle-mediated transport; Biological Process GO:0030131; clathrin adaptor complex; Cellular Component	KIF6_HUMAN Kinesin-like protein KIF6 OS=Homo sapiens GN=KIF6 PE=1 SV=3	sp|Q9HAQ2|KIF9_HUMAN
gonads_contig_383579_P	0	CGI_10005379	GO:0003824; catalytic activity; Molecular Function GO:0005515; protein binding; Molecular Function GO:0008152; metabolic process; Biological Process	PGPS1_CHICK CDP-diacylglycerol--glycerol-3-phosphate 3-phosphatidyltransferase, mitochondrial OS=Gallus gallus GN=PGS1 PE=2 SV=1	sp|Q09JZ4|DAAF1_CHLRE
gonads_contig_384291_P	0	CGI_10009740	GO:0008083; growth factor activity; Molecular Function	INHBA_MOUSE Inhibin beta A chain OS=Mus musculus GN=Inhba PE=1 SV=1
gonads_contig_384489_AS	0
gonads_contig_38467_P	0	CGI_10003816	GO:0000166; nucleotide binding; Molecular Function GO:0003777; microtubule motor activity; Molecular Function GO:0005524; ATP binding; Molecular Function GO:0007018; microtubule-based movement; Biological Process GO:0016887; ATPase activity; Molecular Function GO:0030286; dynein complex; Cellular Component	DYHC2_TRIGR Cytoplasmic dynein 2 heavy chain 1 OS=Tripneustes gratilla GN=DYH1B PE=2 SV=2	sp|Q27802|DYHC2_TRIGR
gonads_contig_384737_P	0	CGI_10021567	GO:0003700; sequence-specific DNA binding transcription factor activity; Molecular Function GO:0005515; protein binding; Molecular Function GO:0005634; nucleus; Cellular Component GO:0006355; regulation of transcription, DNA-dependent; Biological Process GO:0045449; regulation of transcription; Biological Process	DORS_DROME Embryonic polarity protein dorsal OS=Drosophila melanogaster GN=dl PE=1 SV=2	sp|P15330|DORS_DROME
gonads_contig_384952_AS	0
gonads_contig_385096_P	0	CGI_10014660	NA	C070A_XENLA UPF0573 protein C2orf70 homolog A OS=Xenopus laevis PE=2 SV=1	sp|A4II40|CB070_XENTR
gonads_contig_385189_P	0	CGI_10022093	GO:0000166; nucleotide binding; Molecular Function GO:0003774; motor activity; Molecular Function GO:0005515; protein binding; Molecular Function GO:0005524; ATP binding; Molecular Function GO:0016459; myosin complex; Cellular Component GO:0051015; actin filament binding; Molecular Function	MYS_AEQIR Myosin heavy chain, striated muscle OS=Aequipecten irradians PE=1 SV=1	sp|P24733|MYS_AEQIR
gonads_contig_38523_N	0	CGI_10028770	GO:0005509; calcium ion binding; Molecular Function GO:0005578; proteinaceous extracellular matrix; Cellular Component GO:0007165; signal transduction; Biological Process	TICN1_MOUSE Testican-1 OS=Mus musculus GN=Spock1 PE=2 SV=1	sp|Q62288|TICN1_MOUSE
gonads_contig_385230_N	0	CGI_10024727	GO:0003677; DNA binding; Molecular Function GO:0005488; binding; Molecular Function GO:0005622; intracellular; Cellular Component GO:0008270; zinc ion binding; Molecular Function	ARID2_HUMAN AT-rich interactive domain-containing protein 2 OS=Homo sapiens GN=ARID2 PE=1 SV=2	sp|Q68CP9|ARID2_HUMAN
gonads_contig_38526_P	0	CGI_10020687	GO:0005515; protein binding; Molecular Function	BRWD1_HUMAN Bromodomain and WD repeat-containing protein 1 OS=Homo sapiens GN=BRWD1 PE=1 SV=3	sp|Q921C3|BRWD1_MOUSE
gonads_contig_38529_N	0	CGI_10005381	GO:0000166; nucleotide binding; Molecular Function GO:0003777; microtubule motor activity; Molecular Function GO:0005524; ATP binding; Molecular Function GO:0007018; microtubule-based movement; Biological Process GO:0016887; ATPase activity; Molecular Function GO:0017111; nucleoside-triphosphatase activity; Molecular Function GO:0030286; dynein complex; Cellular Component	DYHC_TRIGR Dynein beta chain, ciliary OS=Tripneustes gratilla PE=1 SV=1	sp|P39057|DYHC_ANTCR
gonads_contig_38565_S	0	CGI_10016314	NA	NA	sp|Q95K40|CCD83_MACFA
gonads_contig_385733_P	0	CGI_10024370	GO:0003924; GTPase activity; Molecular Function GO:0005525; GTP binding; Molecular Function	GTPB2_HUMAN GTP-binding protein 2 OS=Homo sapiens GN=GTPBP2 PE=2 SV=1	sp|Q9BX10|GTPB2_HUMAN
gonads_contig_38575_N	0	CGI_10019098	GO:0005622; intracellular; Cellular Component GO:0008270; zinc ion binding; Molecular Function	ZBBX_HUMAN Zinc finger B-box domain containing protein 1 OS=Homo sapiens GN=ZBBX PE=2 SV=3	sp|A8MT70|ZBBX_HUMAN
gonads_contig_38578_N	0	CGI_10018039	GO:0005201; extracellular matrix structural constituent; Molecular Function GO:0005488; binding; Molecular Function GO:0005581; collagen; Cellular Component	CO4A1_CAEEL Collagen alpha-1(IV) chain OS=Caenorhabditis elegans GN=emb-9 PE=1 SV=4	sp|P29400|CO4A5_HUMAN
gonads_contig_386034_P	0	CGI_10012092	NA	NA
gonads_contig_38607_P	0	CGI_10004803	GO:0008270; zinc ion binding; Molecular Function	UNC97_CAEEL LIM domain-containing protein unc-97 OS=Caenorhabditis elegans GN=unc-97 PE=1 SV=1	sp|P50464|UNC97_CAEEL
gonads_contig_386204_P	0	CGI_10019526	GO:0005515; protein binding; Molecular Function	WDR66_HUMAN WD repeat-containing protein 66 OS=Homo sapiens GN=WDR66 PE=1 SV=1	sp|Q8TBY9|WDR66_HUMAN
gonads_contig_386501_N	0	CGI_10006360	GO:0005509; calcium ion binding; Molecular Function GO:0005515; protein binding; Molecular Function GO:0005622; intracellular; Cellular Component GO:0007165; signal transduction; Biological Process GO:0023034; intracellular signaling pathway; Biological Process	EP15R_HUMAN Epidermal growth factor receptor substrate 15-like 1 OS=Homo sapiens GN=EPS15L1 PE=1 SV=1	sp|Q803Q4|DEP1A_DANRE
gonads_contig_386566_P	0	CGI_10007171	GO:0005509; calcium ion binding; Molecular Function GO:0005515; protein binding; Molecular Function	SRPX2_HUMAN Sushi repeat-containing protein SRPX2 OS=Homo sapiens GN=SRPX2 PE=1 SV=1	sp|P78539|SRPX_HUMAN
gonads_contig_386701_S	0
gonads_contig_38674_P	0	CGI_10013880	GO:0003755; peptidyl-prolyl cis-trans isomerase activity; Molecular Function GO:0006457; protein folding; Biological Process	PPIB_CHICK Peptidyl-prolyl cis-trans isomerase B OS=Gallus gallus GN=PPIB PE=2 SV=1	sp|P52014|CYP6_CAEEL
gonads_contig_386776_N	0	CGI_10003195	GO:0005509; calcium ion binding; Molecular Function GO:0005515; protein binding; Molecular Function	CO6A3_CHICK Collagen alpha-3(VI) chain OS=Gallus gallus GN=COL6A3 PE=2 SV=2	sp|A6NMZ7|CO6A6_HUMAN
gonads_contig_387032_AS	0
gonads_contig_387097_AS	0
gonads_contig_387210_P	0	CGI_10009445	NA	CE037_XENLA Uncharacterized protein C5orf37 homolog OS=Xenopus laevis PE=2 SV=1	sp|Q4R8G4|POC5_MACFA
gonads_contig_38733_P	0	CGI_10025835	GO:0005515; protein binding; Molecular Function	CE120_HUMAN Centrosomal protein of 120 kDa OS=Homo sapiens GN=CEP120 PE=2 SV=2	sp|Q8N960|CE120_HUMAN
gonads_contig_387395_P	0	CGI_10023479	GO:0008152; metabolic process; Biological Process GO:0016491; oxidoreductase activity; Molecular Function GO:0032934; sterol binding; Molecular Function GO:0055114; oxidation-reduction process; Biological Process	HSDL2_XENLA Hydroxysteroid dehydrogenase-like protein 2 OS=Xenopus laevis GN=hsdl2 PE=2 SV=1	sp|A4FUZ6|HSDL2_BOVIN
gonads_contig_387417_N	0	CGI_10027051	NA	NDRG3_RAT Protein NDRG3 OS=Rattus norvegicus GN=Ndrg3 PE=2 SV=1	sp|Q6AYR2|NDRG3_RAT
gonads_contig_38762_P	0	CGI_10001935	0	0
gonads_contig_387895_N	0	CGI_10009972	GO:0003677; DNA binding; Molecular Function GO:0005622; intracellular; Cellular Component GO:0008270; zinc ion binding; Molecular Function	ZN235_HUMAN Zinc finger protein 235 OS=Homo sapiens GN=ZNF235 PE=2 SV=3	sp|P17019|ZN708_HUMAN
gonads_contig_38792_P	0	CGI_10023182	NA	HYDIN_HUMAN Hydrocephalus-inducing protein homolog OS=Homo sapiens GN=HYDIN PE=1 SV=2	sp|Q4G0P3|HYDIN_HUMAN
gonads_contig_38801_N	0	CGI_10022056	GO:0016787; hydrolase activity; Molecular Function	ASM3B_HUMAN Acid sphingomyelinase-like phosphodiesterase 3b OS=Homo sapiens GN=SMPDL3B PE=2 SV=2	sp|Q92485|ASM3B_HUMAN
gonads_contig_388309_S	0
gonads_contig_38841_P	0	CGI_10006506	GO:0005515; protein binding; Molecular Function	UBXN7_MOUSE UBX domain-containing protein 7 OS=Mus musculus GN=Ubxn7 PE=1 SV=2	sp|Q5REY7|UBXN7_PONAB
gonads_contig_388441_P	0	CGI_10028744	NA	TTYH2_XENLA Protein tweety homolog 2 OS=Xenopus laevis GN=ttyh2 PE=2 SV=1	sp|Q9C0H2|TTYH3_HUMAN
gonads_contig_388469_N	0	CGI_10026448	GO:0003777; microtubule motor activity; Molecular Function GO:0005524; ATP binding; Molecular Function GO:0007018; microtubule-based movement; Biological Process GO:0016887; ATPase activity; Molecular Function GO:0030286; dynein complex; Cellular Component	DYH1_RAT Dynein heavy chain 1, axonemal OS=Rattus norvegicus GN=Dnah1 PE=2 SV=2	sp|Q63164|DYH1_RAT
gonads_contig_38855_AS	0	CGI_10019620	GO:0005488; binding; Molecular Function GO:0005515; protein binding; Molecular Function	K1468_DANRE LisH domain and HEAT repeat-containing protein KIAA1468 homolog OS=Danio rerio GN=zgc:66014 PE=2 SV=1	sp|Q6P6Y1|K1468_DANRE
gonads_contig_38855_S	0	CGI_10019620	GO:0005488; binding; Molecular Function GO:0005515; protein binding; Molecular Function	K1468_DANRE LisH domain and HEAT repeat-containing protein KIAA1468 homolog OS=Danio rerio GN=zgc:66014 PE=2 SV=1	sp|Q6P6Y1|K1468_DANRE
gonads_contig_38860_P	0	CGI_10017257	GO:0005856; cytoskeleton; Cellular Component GO:0007165; signal transduction; Biological Process	FRPD4_HUMAN FERM and PDZ domain-containing protein 4 OS=Homo sapiens GN=FRMPD4 PE=2 SV=1	sp|Q14CM0|FRPD4_HUMAN
gonads_contig_388763_P	0	CGI_10022937	NA	CC14A_HUMAN Dual specificity protein phosphatase CDC14A OS=Homo sapiens GN=CDC14A PE=1 SV=1	sp|O60729|CC14B_HUMAN
gonads_contig_38881_S	0
gonads_contig_388816_P	0	CGI_10023439	GO:0000166; nucleotide binding; Molecular Function GO:0003824; catalytic activity; Molecular Function GO:0005515; protein binding; Molecular Function GO:0005524; ATP binding; Molecular Function GO:0006631; fatty acid metabolic process; Biological Process GO:0008152; metabolic process; Biological Process GO:0016491; oxidoreductase activity; Molecular Function GO:0017111; nucleoside-triphosphatase …	ATD2B_HUMAN ATPase family AAA domain-containing protein 2B OS=Homo sapiens GN=ATAD2B PE=1 SV=2	sp|Q8BMS1|ECHA_MOUSE
gonads_contig_389006_N	0	CGI_10016034	GO:0005634; nucleus; Cellular Component GO:0005737; cytoplasm; Cellular Component GO:0030154; cell differentiation; Biological Process	CCHCR_PANPA Coiled-coil alpha-helical rod protein 1 OS=Pan paniscus GN=CCHCR1 PE=3 SV=1	sp|Q8HZ58|CCHCR_PONPY
gonads_contig_38906_N	0	CGI_10015116	GO:0005515; protein binding; Molecular Function	TT21B_HUMAN Tetratricopeptide repeat protein 21B OS=Homo sapiens GN=TTC21B PE=2 SV=1	sp|Q7Z4L5|TT21B_HUMAN
gonads_contig_389110_P	0	CGI_10013637	GO:0005515; protein binding; Molecular Function GO:0007154; cell communication; Biological Process GO:0035091; phosphoinositide binding; Molecular Function	SNX4_BOVIN Sorting nexin-4 OS=Bos taurus GN=SNX4 PE=2 SV=1	sp|A1A4L0|SNX4_BOVIN
gonads_contig_389882_N	0	CGI_10022093	GO:0000166; nucleotide binding; Molecular Function GO:0003774; motor activity; Molecular Function GO:0005515; protein binding; Molecular Function GO:0005524; ATP binding; Molecular Function GO:0016459; myosin complex; Cellular Component GO:0051015; actin filament binding; Molecular Function	MYS_AEQIR Myosin heavy chain, striated muscle OS=Aequipecten irradians PE=1 SV=1	sp|P24733|MYS_AEQIR
gonads_contig_38993_P	0	CGI_10023109	GO:0005515; protein binding; Molecular Function	NRX1A_HUMAN Neurexin-1-alpha OS=Homo sapiens GN=NRXN1 PE=1 SV=1	sp|Q9Y4C0|NRX3A_HUMAN
gonads_contig_389998_P	0	CGI_10020543	GO:0005515; protein binding; Molecular Function	IFT88_MOUSE Intraflagellar transport protein 88 homolog OS=Mus musculus GN=Ift88 PE=1 SV=1	sp|Q61371|IFT88_MOUSE
gonads_contig_390031_N	0	CGI_10017222	GO:0003676; nucleic acid binding; Molecular Function GO:0003950; NAD+ ADP-ribosyltransferase activity; Molecular Function GO:0008270; zinc ion binding; Molecular Function	PAR12_HUMAN Poly [ADP-ribose] polymerase 12 OS=Homo sapiens GN=PARP12 PE=1 SV=1	sp|Q8CFF0|PAR11_MOUSE
gonads_contig_39017_N	0	CGI_10002367	GO:0003924; GTPase activity; Molecular Function GO:0005525; GTP binding; Molecular Function GO:0005622; intracellular; Cellular Component GO:0006886; intracellular protein transport; Biological Process GO:0006913; nucleocytoplasmic transport; Biological Process GO:0007165; signal transduction; Biological Process GO:0007264; small GTPase mediated signal transduction; Biological Process GO:0015031;…	RBL2A_PONAB Rab-like protein 2A OS=Pongo abelii GN=RABL2A PE=2 SV=1	sp|Q5R573|RBL2A_PONAB
gonads_contig_390256_P	0	CGI_10006978	GO:0005515; protein binding; Molecular Function	CX022_HUMAN Uncharacterized protein CXorf22 OS=Homo sapiens GN=CXorf22 PE=2 SV=2	sp|Q8N9S7|CX059_HUMAN
gonads_contig_39046_S	0	CGI_10020264	GO:0005488; binding; Molecular Function GO:0005509; calcium ion binding; Molecular Function GO:0005515; protein binding; Molecular Function GO:0007155; cell adhesion; Biological Process	MRC1_HUMAN Macrophage mannose receptor 1 OS=Homo sapiens GN=MRC1 PE=1 SV=1	sp|Q9Y305|ACOT9_HUMAN
gonads_contig_39053_P	0	CGI_10019526	GO:0005515; protein binding; Molecular Function	WDR66_HUMAN WD repeat-containing protein 66 OS=Homo sapiens GN=WDR66 PE=1 SV=1	sp|Q8TBY9|WDR66_HUMAN
gonads_contig_39065_P	0	CGI_10015993	GO:0006950; response to stress; Biological Process	Y1819_STAA8 Putative universal stress protein SAOUHSC_01819 OS=Staphylococcus aureus (strain NCTC 8325) GN=SAOUHSC_01819 PE=3 SV=1	sp|P74148|Y1388_SYNY3
gonads_contig_391091_N	0	CGI_10015916	GO:0005509; calcium ion binding; Molecular Function GO:0005783; endoplasmic reticulum; Cellular Component GO:0006457; protein folding; Biological Process GO:0051082; unfolded protein binding; Molecular Function	CALR_RABIT Calreticulin OS=Oryctolagus cuniculus GN=CALR PE=1 SV=1	sp|P15253|CALR_RABIT
gonads_contig_39110_S	0	CGI_10020751	GO:0006470; protein dephosphorylation; Biological Process GO:0008138; protein tyrosine/serine/threonine phosphatase activity; Molecular Function GO:0016311; dephosphorylation; Biological Process GO:0016791; phosphatase activity; Molecular Function	DUS3_PONAB Dual specificity protein phosphatase 3 OS=Pongo abelii GN=DUSP3 PE=2 SV=1	sp|Q5RD73|DUS3_PONAB
gonads_contig_39112_P	0	CGI_10023395	GO:0003924; GTPase activity; Molecular Function GO:0005525; GTP binding; Molecular Function GO:0005622; intracellular; Cellular Component GO:0006886; intracellular protein transport; Biological Process GO:0006913; nucleocytoplasmic transport; Biological Process GO:0007165; signal transduction; Biological Process GO:0007264; small GTPase mediated signal transduction; Biological Process GO:0015031;…	RASH_MSVNS GTPase HRas OS=Murine sarcoma virus NS.C58 GN=H-RAS PE=3 SV=1	sp|P20171|RASH_RAT
gonads_contig_391195_P	0	CGI_10007865	GO:0000166; nucleotide binding; Molecular Function GO:0004368; glycerol-3-phosphate dehydrogenase activity; Molecular Function GO:0005524; ATP binding; Molecular Function GO:0005783; endoplasmic reticulum; Cellular Component GO:0006072; glycerol-3-phosphate metabolic process; Biological Process GO:0009331; glycerol-3-phosphate dehydrogenase complex; Cellular Component GO:0016491; oxidoreductase a…	TOR1B_HUMAN Torsin-1B OS=Homo sapiens GN=TOR1B PE=1 SV=2	sp|Q9ER41|TOR1B_MOUSE
gonads_contig_39136_P	0	CGI_10017011	GO:0005515; protein binding; Molecular Function	PSD12_BOVIN 26S proteasome non-ATPase regulatory subunit 12 OS=Bos taurus GN=PSMD12 PE=2 SV=3	sp|Q9D8W5|PSD12_MOUSE
gonads_contig_391404_P	0	CGI_10022162	GO:0004672; protein kinase activity; Molecular Function GO:0004674; protein serine/threonine kinase activity; Molecular Function GO:0005515; protein binding; Molecular Function GO:0005524; ATP binding; Molecular Function GO:0006468; protein phosphorylation; Biological Process GO:0023034; intracellular signaling pathway; Biological Process	KPCI_HUMAN Protein kinase C iota type OS=Homo sapiens GN=PRKCI PE=1 SV=2	sp|P49673|KAPC_ASCSU
gonads_contig_391433_N	0	CGI_10012096	GO:0003777; microtubule motor activity; Molecular Function GO:0005524; ATP binding; Molecular Function GO:0007018; microtubule-based movement; Biological Process GO:0016887; ATPase activity; Molecular Function GO:0030286; dynein complex; Cellular Component	DYH7_HUMAN Dynein heavy chain 7, axonemal OS=Homo sapiens GN=DNAH7 PE=1 SV=1	sp|Q6ZR08|DYH12_HUMAN
gonads_contig_391603_N	0	CGI_10024919	GO:0000166; nucleotide binding; Molecular Function GO:0003777; microtubule motor activity; Molecular Function GO:0007018; microtubule-based movement; Biological Process GO:0017111; nucleoside-triphosphatase activity; Molecular Function GO:0030286; dynein complex; Cellular Component	DYHC_TRIGR Dynein beta chain, ciliary OS=Tripneustes gratilla PE=1 SV=1	sp|Q8TE73|DYH5_HUMAN
gonads_contig_39188_P	0	CGI_10010828	GO:0003777; microtubule motor activity; Molecular Function GO:0005524; ATP binding; Molecular Function GO:0007018; microtubule-based movement; Biological Process	KI20A_HUMAN Kinesin-like protein KIF20A OS=Homo sapiens GN=KIF20A PE=1 SV=1	sp|O95235|KI20A_HUMAN
gonads_contig_391969_AS	0
gonads_contig_392046_P	0	CGI_10022743	NA	CCR4_PHANO Glucose-repressible alcohol dehydrogenase transcriptional effector OS=Phaeosphaeria nodorum GN=CCR4 PE=3 SV=2	sp|Q5B778|CCR4_EMENI
gonads_contig_392168_P	0	CGI_10003309	NA	T167B_MOUSE Transmembrane protein 167B OS=Mus musculus GN=Tmem167b PE=2 SV=1	sp|Q5RAU6|KISHB_PONAB
gonads_contig_39219_P	0	CGI_10006980	GO:0003677; DNA binding; Molecular Function GO:0005622; intracellular; Cellular Component	OSA_DROME Trithorax group protein osa OS=Drosophila melanogaster GN=osa PE=1 SV=1	sp|Q8IN94|OSA_DROME
gonads_contig_39237_P	0	CGI_10021231	NA	FA49B_HUMAN Protein FAM49B OS=Homo sapiens GN=FAM49B PE=1 SV=1	sp|Q9NUQ9|FA49B_HUMAN
gonads_contig_39281_N	0	CGI_10020262	GO:0005515; protein binding; Molecular Function	MP20_DROME Muscle-specific protein 20 OS=Drosophila melanogaster GN=Mp20 PE=1 SV=2	sp|Q24799|MYPH_ECHGR
gonads_contig_39326_P	0	CGI_10024151	GO:0004221; ubiquitin thiolesterase activity; Molecular Function GO:0005515; protein binding; Molecular Function GO:0006511; ubiquitin-dependent protein catabolic process; Biological Process	UBP14_BOVIN Ubiquitin carboxyl-terminal hydrolase 14 OS=Bos taurus GN=USP14 PE=2 SV=3	sp|P40826|UBP14_RABIT
gonads_contig_39362_N	0	CGI_10000822	GO:0004672; protein kinase activity; Molecular Function GO:0005524; ATP binding; Molecular Function GO:0006468; protein phosphorylation; Biological Process	NRBP_PONAB Nuclear receptor-binding protein OS=Pongo abelii GN=NRBP1 PE=2 SV=1	sp|Q5RBH9|NRBP_PONAB
gonads_contig_393887_P	0	CGI_10003410	NA	CE290_HUMAN Centrosomal protein of 290 kDa OS=Homo sapiens GN=CEP290 PE=1 SV=2	sp|Q9TU23|CE290_BOVIN
gonads_contig_39410_S	0
gonads_contig_394161_P	0	CGI_10012328	NA	CT194_HUMAN Uncharacterized protein C20orf194 OS=Homo sapiens GN=C20orf194 PE=2 SV=1	sp|Q7TT23|CT194_MOUSE
gonads_contig_394169_S	0
gonads_contig_394425_P	0	CGI_10010657	GO:0005515; protein binding; Molecular Function	MLL5_MOUSE Histone-lysine N-methyltransferase MLL5 OS=Mus musculus GN=Mll5 PE=1 SV=2	sp|Q7A362|SRAP_STAAN
gonads_contig_39463_P	0	CGI_10022523	GO:0005515; protein binding; Molecular Function GO:0016020; membrane; Cellular Component	CJ112_HUMAN MAM and LDL-receptor class A domain-containing protein C10orf112 OS=Homo sapiens GN=C10orf112 PE=4 SV=3	sp|Q5VYJ5|CJ112_HUMAN
gonads_contig_39475_P	0	CGI_10024369	GO:0003777; microtubule motor activity; Molecular Function GO:0005515; protein binding; Molecular Function GO:0005524; ATP binding; Molecular Function GO:0006886; intracellular protein transport; Biological Process GO:0007018; microtubule-based movement; Biological Process GO:0016192; vesicle-mediated transport; Biological Process GO:0030131; clathrin adaptor complex; Cellular Component	KIF6_HUMAN Kinesin-like protein KIF6 OS=Homo sapiens GN=KIF6 PE=1 SV=3	sp|Q9WV04|KIF9_MOUSE
gonads_contig_394894_N	0	CGI_10018065	NA	MORN5_XENTR MORN repeat-containing protein 5 OS=Xenopus tropicalis GN=morn5 PE=2 SV=1	sp|Q28FE4|MORN5_XENTR
gonads_contig_395317_P	0	CGI_10013296	GO:0003723; RNA binding; Molecular Function	NOVA1_MACFA RNA-binding protein Nova-1 OS=Macaca fascicularis GN=NOVA1 PE=2 SV=1	sp|Q80WA4|NOVA1_RAT
gonads_contig_395368_P	0	CGI_10019970	NA	CB077_HUMAN Uncharacterized protein C2orf77 OS=Homo sapiens GN=C2orf77 PE=2 SV=1	sp|Q0VFZ6|CB077_HUMAN
gonads_contig_39543_N	0	CGI_10013927	NA	CA201_XENLA UPF0490 protein C1orf201 homolog OS=Xenopus laevis PE=2 SV=1	sp|Q3KQ80|CA201_XENLA
gonads_contig_395651_N	0	CGI_10010103	NA	K0895_MOUSE Uncharacterized protein KIAA0895 OS=Mus musculus GN=Kiaa0895 PE=2 SV=2	sp|Q7TQE7|K0895_MOUSE
gonads_contig_395679_N	0	CGI_10016380	NA	ZMYM3_HUMAN Zinc finger MYM-type protein 3 OS=Homo sapiens GN=ZMYM3 PE=1 SV=2
gonads_contig_395724_S	0
gonads_contig_396079_N	0	CGI_10021824	NA	CR034_HUMAN Uncharacterized protein C18orf34 OS=Homo sapiens GN=C18orf34 PE=1 SV=3	sp|Q5BJE1|CR034_HUMAN
gonads_contig_39661_S	0
gonads_contig_396767_P	0	CGI_10024887	GO:0000166; nucleotide binding; Molecular Function GO:0003777; microtubule motor activity; Molecular Function GO:0003779; actin binding; Molecular Function GO:0004143; diacylglycerol kinase activity; Molecular Function GO:0005524; ATP binding; Molecular Function GO:0005622; intracellular; Cellular Component GO:0007018; microtubule-based movement; Biological Process GO:0007205; activation of prote…	DYH10_HUMAN Dynein heavy chain 10, axonemal OS=Homo sapiens GN=DNAH10 PE=1 SV=3	sp|Q8IVF4|DYH10_HUMAN
gonads_contig_39681_N	0	CGI_10010002	NA	LRC56_RAT Leucine-rich repeat-containing protein 56 OS=Rattus norvegicus GN=Lrrc56 PE=2 SV=1
gonads_contig_396996_S	0
gonads_contig_397053_P	0	CGI_10011143	GO:0003777; microtubule motor activity; Molecular Function GO:0005524; ATP binding; Molecular Function GO:0007018; microtubule-based movement; Biological Process	KIF23_HUMAN Kinesin-like protein KIF23 OS=Homo sapiens GN=KIF23 PE=1 SV=3	sp|Q02241|KIF23_HUMAN
gonads_contig_39737_N	0	CGI_10014107	GO:0008270; zinc ion binding; Molecular Function	LPP_CHICK Lipoma-preferred partner homolog OS=Gallus gallus GN=LPP PE=2 SV=1	sp|Q5F464|LPP_CHICK
gonads_contig_397540_P	0	CGI_10021560	GO:0000275; mitochondrial proton-transporting ATP synthase complex, catalytic core F(1); Cellular Component GO:0015986; ATP synthesis coupled proton transport; Biological Process GO:0046933; hydrogen ion transporting ATP synthase activity, rotational mechanism; Molecular Function GO:0046961; proton-transporting ATPase activity, rotational mechanism; Molecular Function	NA	sp|P05632|ATP5E_BOVIN
gonads_contig_39762_N	0	CGI_10018853	GO:0004550; nucleoside diphosphate kinase activity; Molecular Function GO:0005524; ATP binding; Molecular Function GO:0006183; GTP biosynthetic process; Biological Process GO:0006228; UTP biosynthetic process; Biological Process GO:0006241; CTP biosynthetic process; Biological Process	NDK_LEPBP Nucleoside diphosphate kinase OS=Leptospira biflexa serovar Patoc (strain Patoc 1 / ATCC 23582 / Paris) GN=ndk PE=3 SV=1	sp|Q95YJ5|TXND3_CIOIN
gonads_contig_397707_N	0	CGI_10020062	GO:0004672; protein kinase activity; Molecular Function GO:0004674; protein serine/threonine kinase activity; Molecular Function GO:0005524; ATP binding; Molecular Function GO:0006468; protein phosphorylation; Biological Process	DYRK2_HUMAN Dual specificity tyrosine-phosphorylation-regulated kinase 2 OS=Homo sapiens GN=DYRK2 PE=1 SV=3	sp|Q5U4C9|DYRK2_MOUSE
gonads_contig_397889_N	0	CGI_10013306	NA	CEP57_RAT Centrosomal protein of 57 kDa OS=Rattus norvegicus GN=Cep57 PE=1 SV=2	sp|B4F7A7|CEP57_RAT
gonads_contig_39793_P	0	CGI_10007955	GO:0006950; response to stress; Biological Process	NHAX_BACSU Stress response protein nhaX OS=Bacillus subtilis GN=nhaX PE=2 SV=2	sp|O07552|NHAX_BACSU
gonads_contig_398217_N	0	CGI_10026340	NA	EST1A_MOUSE Telomerase-binding protein EST1A OS=Mus musculus GN=Smg6 PE=2 SV=1	sp|Q86US8|EST1A_HUMAN
gonads_contig_398220_AS	0
gonads_contig_398220_S	0
gonads_contig_39825_N	0	CGI_10002293	GO:0005515; protein binding; Molecular Function	LRC63_MOUSE Leucine-rich repeat-containing protein 63 OS=Mus musculus GN=Lrrc63 PE=2 SV=1	sp|A6H694|LRC63_MOUSE
gonads_contig_398323_P	0	CGI_10002649	NA	CJ093_HUMAN TPR repeat-containing protein C10orf93 OS=Homo sapiens GN=C10orf93 PE=2 SV=2	sp|Q5SR76|CJ093_HUMAN
gonads_contig_39833_N	0	CGI_10016530	GO:0004645; phosphorylase activity; Molecular Function GO:0005975; carbohydrate metabolic process; Biological Process	PYGM_MOUSE Glycogen phosphorylase, muscle form OS=Mus musculus GN=Pygm PE=1 SV=3	sp|Q9XTL9|PYG_DROME
[truncated: 16,731 more rows]
