# Supplementary material for: A Microarray-Based Analysis of Gametogenesis in Two Portuguese Populations of the European Clam Ruditapes decussatus
Source: PLoS One. 2014 Mar 18;9(3):e92202. doi: 10.1371/journal.pone.0092202 (PMC3958495; doi:10.1371/journal.pone.0092202)
Supplement: Table S11 — List of significant probes identified by SAM analysis (FDR = 5%; FC>1.5) by comparing the two populations of Ruditapes decussatus . (XLSX) [file pone.0092202.s011.xlsx]

## Sheet: Feuil1
Probe	Fold Change	q-value(%)	Crassostrea gigas prot	Crassostrea gigas GO	Crassostrea gigas swissprot	Swiss prot
gonads_contig_32277_S	14.3554	2.09794
gonads_contig_205626_N	13.4387	3.21216	CGI_10027193	NA	CCD18_HUMAN Coiled-coil domain-containing protein 18 OS=Homo sapiens GN=CCDC18 PE=1 SV=1	sp|Q11102|TG278_CAEEL
gonads_contig_63482_N	10.9258	0	CGI_10026681	GO:0005515; protein binding; Molecular Function	UBIQ_XENLA Ubiquitin OS=Xenopus laevis PE=1 SV=1	sp|P42740|UBIQP_AGLNE
gonads_contig_461458_N	7.05098	4.6648	CGI_10000381	GO:0015031; protein transport; Biological Process	CHM4B_XENLA Charged multivesicular body protein 4b OS=Xenopus laevis GN=chmp4b PE=2 SV=1	sp|Q6IQ73|CHM4C_DANRE
gonads_contig_126949_AS	6.69808	0.66404
gonads_contig_59603_P	6.58861	0	CGI_10021081	GO:0005509; calcium ion binding; Molecular Function GO:0005515; protein binding; Molecular Function GO:0007160; cell-matrix adhesion; Biological Process	FBN1_BOVIN Fibrillin-1 OS=Bos taurus GN=FBN1 PE=1 SV=1	sp|Q63772|GAS6_RAT
gonads_contig_10139_N	6.54327	4.6648	CGI_10009651	GO:0003735; structural constituent of ribosome; Molecular Function GO:0005622; intracellular; Cellular Component GO:0005840; ribosome; Cellular Component GO:0006412; translation; Biological Process	RS5_HUMAN 40S ribosomal protein S5 OS=Homo sapiens GN=RPS5 PE=1 SV=4	sp|P46782|RS5_HUMAN
gonads_contig_12991_N	5.93214	0	CGI_10007265	GO:0003676; nucleic acid binding; Molecular Function	PAR14_MOUSE Poly [ADP-ribose] polymerase 14 OS=Mus musculus GN=Parp14 PE=1 SV=2	sp|Q53GL7|PAR10_HUMAN
gonads_contig_350367_AS	5.78122	0
gonads_contig_485438_P	5.66373	1.05793	CGI_10010646	GO:0005524; ATP binding; Molecular Function	HSP74_ANOAL Heat shock protein 70 B2 OS=Anopheles albimanus GN=HSP70B2 PE=3 SV=1	sp|P27541|HSP70_BRUMA
gonads_contig_35460_P	5.63571	1.34709	CGI_10003000	GO:0005515; protein binding; Molecular Function	C1QL2_HUMAN Complement C1q-like protein 2 OS=Homo sapiens GN=C1QL2 PE=2 SV=1	sp|Q7Z5L3|C1QL2_HUMAN
gonads_contig_324045_AS	5.58945	1.05793
gonads_contig_157132_P	5.54745	3.21216	CGI_10015083	GO:0003676; nucleic acid binding; Molecular Function GO:0008270; zinc ion binding; Molecular Function	TISB_MOUSE Butyrate response factor 1 OS=Mus musculus GN=Zfp36l1 PE=1 SV=1	sp|Q69NK8|C3H59_ORYSJ
gonads_contig_52750_P	5.36893	0	CGI_10020878	0	0
gonads_contig_321835_N	5.24742	0.409492	CGI_10019507	GO:0005509; calcium ion binding; Molecular Function GO:0005515; protein binding; Molecular Function	SVEP1_MOUSE Sushi, von Willebrand factor type A, EGF and pentraxin domain-containing protein 1 OS=Mus musculus GN=Svep1 PE=1 SV=1	sp|Q7Z408|CSMD2_HUMAN
gonads_contig_483753_P	5.07158	3.21216	CGI_10017621	GO:0005524; ATP binding; Molecular Function GO:0006457; protein folding; Biological Process GO:0006950; response to stress; Biological Process GO:0051082; unfolded protein binding; Molecular Function	H90A1_DANRE Heat shock protein HSP 90-alpha 1 OS=Danio rerio GN=hsp90a.1 PE=2 SV=3	sp|P24724|HSP90_THEPA
gonads_contig_65339_P	5.009	0	CGI_10006375	GO:0003677; DNA binding; Molecular Function GO:0005515; protein binding; Molecular Function GO:0031072; heat shock protein binding; Molecular Function	DNJC2_RAT DnaJ homolog subfamily C member 2 OS=Rattus norvegicus GN=Dnajc2 PE=2 SV=1	sp|Q1RMH9|DNJC2_BOVIN
gonads_contig_54226_N	4.91502	0.13146	CGI_10019507	GO:0005509; calcium ion binding; Molecular Function GO:0005515; protein binding; Molecular Function	SVEP1_MOUSE Sushi, von Willebrand factor type A, EGF and pentraxin domain-containing protein 1 OS=Mus musculus GN=Svep1 PE=1 SV=1	sp|A2AVA0|SVEP1_MOUSE
gonads_contig_460071_P	4.88801	5.46671	CGI_10014201	NA	CAH14_MOUSE Carbonic anhydrase 14 OS=Mus musculus GN=Ca14 PE=1 SV=1	sp|Q9ERQ8|CAH7_MOUSE
gonads_contig_46903_P	4.78161	0.823037	CGI_10012380	GO:0000166; nucleotide binding; Molecular Function GO:0005524; ATP binding; Molecular Function GO:0006810; transport; Biological Process GO:0016021; integral to membrane; Cellular Component GO:0016887; ATPase activity; Molecular Function GO:0017111; nucleoside-triphosphatase activity; Molecular Function GO:0042626; ATPase activity, coupled to transmembrane movement of substances; Molecular Functi…	ABCB6_XENTR ATP-binding cassette sub-family B member 6, mitochondrial OS=Xenopus tropicalis GN=abcb6 PE=2 SV=1	sp|Q08D64|ABCB6_XENTR
gonads_contig_321288_P	4.55005	0	CGI_10002775	GO:0004222; metalloendopeptidase activity; Molecular Function GO:0006508; proteolysis; Biological Process	ATS16_HUMAN A disintegrin and metalloproteinase with thrombospondin motifs 16 OS=Homo sapiens GN=ADAMTS16 PE=1 SV=2	sp|P98088|MUC5A_HUMAN
gonads_contig_172122_S	4.40978	0
gonads_contig_18490_P	4.27967	0	CGI_10018827	NA	ISY1_RAT Pre-mRNA-splicing factor ISY1 homolog OS=Rattus norvegicus GN=Isy1 PE=2 SV=1	sp|Q69ZQ2|ISY1_MOUSE
gonads_contig_477415_P	4.27279	1.34709	CGI_10022646	GO:0004867; serine-type endopeptidase inhibitor activity; Molecular Function GO:0005509; calcium ion binding; Molecular Function GO:0007156; homophilic cell adhesion; Biological Process GO:0016020; membrane; Cellular Component	FAT4_HUMAN Protocadherin Fat 4 OS=Homo sapiens GN=FAT4 PE=2 SV=2	sp|P55291|CAD15_HUMAN
gonads_contig_391830_P	4.18781	0.66404	CGI_10018671	GO:0009058; biosynthetic process; Biological Process GO:0016844; strictosidine synthase activity; Molecular Function	APMAP_MOUSE Adipocyte plasma membrane-associated protein OS=Mus musculus GN=Apmap PE=1 SV=1	sp|Q5ZIF1|APMAP_CHICK
gonads_contig_102193_P	4.14934	0	CGI_10007004	GO:0005515; protein binding; Molecular Function	LOXH1_HUMAN Lipoxygenase homology domain-containing protein 1 OS=Homo sapiens GN=LOXHD1 PE=1 SV=2
gonads_contig_482501_P	4.13995	0	CGI_10024625	NA	SPF27_MOUSE Pre-mRNA-splicing factor SPF27 OS=Mus musculus GN=Bcas2 PE=2 SV=1	sp|Q6PBE2|SPF27_XENTR
gonads_contig_40898_N	4.13724	0.409492	CGI_10024351	GO:0006260; DNA replication; Biological Process GO:0016779; nucleotidyltransferase activity; Molecular Function GO:0016888; endodeoxyribonuclease activity, producing 5'-phosphomonoesters; Molecular Function GO:0018142; protein-DNA covalent cross-linking; Biological Process GO:0042624; ATPase activity, uncoupled; Molecular Function	REP_PICV Replication-associated protein OS=Pigeon circovirus GN=rep PE=3 SV=1	sp|O91254|REP1_FBNY1
gonads_contig_438330_N	3.97066	0.13146	CGI_10021081	GO:0005509; calcium ion binding; Molecular Function GO:0005515; protein binding; Molecular Function GO:0007160; cell-matrix adhesion; Biological Process	FBN1_BOVIN Fibrillin-1 OS=Bos taurus GN=FBN1 PE=1 SV=1	sp|P98133|FBN1_BOVIN
gonads_contig_289950_S	3.84029	0
gonads_contig_42217_AS	3.79298	0
gonads_contig_49447_N	3.7904	0.66404	CGI_10004654	GO:0004672; protein kinase activity; Molecular Function GO:0004674; protein serine/threonine kinase activity; Molecular Function GO:0005524; ATP binding; Molecular Function GO:0006468; protein phosphorylation; Biological Process	TBK1_HUMAN Serine/threonine-protein kinase TBK1 OS=Homo sapiens GN=TBK1 PE=1 SV=1	sp|Q6DFJ6|TBK1_XENLA
gonads_contig_7793_S	3.78237	5.46671
gonads_contig_324045_S	3.78139	1.05793
gonads_contig_172122_AS	3.77715	0
gonads_contig_40616_P	3.75572	0.282744	CGI_10006137	0	0
gonads_contig_7793_AS	3.74705	0
gonads_contig_12842_P	3.69915	0	CGI_10005405	0	0
gonads_contig_66251_N	3.68118	0.409492	CGI_10000705	NA	NA
gonads_contig_164231_AS	3.67284	0
gonads_contig_62524_N	3.66533	0.13146	CGI_10005730	GO:0016021; integral to membrane; Cellular Component	FRRS1_HUMAN Ferric-chelate reductase 1 OS=Homo sapiens GN=FRRS1 PE=2 SV=2	sp|Q6INU7|FRRS1_XENLA
gonads_contig_487955_P	3.66281	3.21216	CGI_10010714	GO:0003676; nucleic acid binding; Molecular Function GO:0004386; helicase activity; Molecular Function GO:0005488; binding; Molecular Function GO:0005524; ATP binding; Molecular Function GO:0008026; ATP-dependent helicase activity; Molecular Function	IF4A3_RAT Eukaryotic initiation factor 4A-III OS=Rattus norvegicus GN=Eif4a3 PE=1 SV=1	sp|Q94A52|RH2_ARATH
gonads_contig_132844_N	3.65985	0.409492	CGI_10009312	GO:0005509; calcium ion binding; Molecular Function GO:0005515; protein binding; Molecular Function	FBN1_BOVIN Fibrillin-1 OS=Bos taurus GN=FBN1 PE=1 SV=1	sp|A0JM12|MEG10_XENTR
gonads_contig_442049_N	3.60545	0.282744	CGI_10026933	GO:0004601; peroxidase activity; Molecular Function GO:0006979; response to oxidative stress; Biological Process GO:0020037; heme binding; Molecular Function GO:0055114; oxidation-reduction process; Biological Process	PERE_MOUSE Eosinophil peroxidase OS=Mus musculus GN=Epx PE=1 SV=1	sp|P49290|PERE_MOUSE
gonads_contig_43072_N	3.59923	3.21216	CGI_10024037	GO:0005515; protein binding; Molecular Function GO:0006464; protein modification process; Biological Process GO:0015031; protein transport; Biological Process	TS101_HUMAN Tumor susceptibility gene 101 protein OS=Homo sapiens GN=TSG101 PE=1 SV=2	sp|Q99816|TS101_HUMAN
gonads_contig_12826_P	3.5895	0	CGI_10004418	GO:0000910; cytokinesis; Biological Process GO:0004672; protein kinase activity; Molecular Function GO:0004674; protein serine/threonine kinase activity; Molecular Function GO:0005524; ATP binding; Molecular Function GO:0006468; protein phosphorylation; Biological Process GO:0023034; intracellular signaling pathway; Biological Process	ROCK2_BOVIN Rho-associated protein kinase 2 OS=Bos taurus GN=ROCK2 PE=1 SV=1	sp|Q28021|ROCK2_BOVIN
gonads_contig_126949_S	3.57113	1.34709
gonads_contig_289073_P	3.53853	4.6648	CGI_10023704	GO:0016020; membrane; Cellular Component GO:0016192; vesicle-mediated transport; Biological Process	PMFBP_RAT Polyamine-modulated factor 1-binding protein 1 OS=Rattus norvegicus GN=Pmfbp1 PE=2 SV=2	sp|O08638|MYH11_MOUSE
gonads_contig_152902_N	3.53618	0	CGI_10018322	GO:0003824; catalytic activity; Molecular Function GO:0004252; serine-type endopeptidase activity; Molecular Function GO:0006508; proteolysis; Biological Process	ORC4_XENLA Origin recognition complex subunit 4 OS=Xenopus laevis GN=orc4l PE=2 SV=1	sp|P14272|KLKB1_RAT
gonads_contig_172336_P	3.53604	0
gonads_contig_501703_AS	3.5349	3.76628
gonads_contig_142955_N	3.50377	0.282744	CGI_10022093	GO:0000166; nucleotide binding; Molecular Function GO:0003774; motor activity; Molecular Function GO:0005515; protein binding; Molecular Function GO:0005524; ATP binding; Molecular Function GO:0016459; myosin complex; Cellular Component GO:0051015; actin filament binding; Molecular Function	MYS_AEQIR Myosin heavy chain, striated muscle OS=Aequipecten irradians PE=1 SV=1	sp|P24733|MYS_AEQIR
gonads_contig_37933_N	3.48161	0	CGI_10001929	GO:0008146; sulfotransferase activity; Molecular Function GO:0016021; integral to membrane; Cellular Component GO:0016051; carbohydrate biosynthetic process; Biological Process	CHSTB_DANRE Carbohydrate sulfotransferase 11 OS=Danio rerio GN=chst11 PE=2 SV=1	sp|Q7L1S5|CHST9_HUMAN
gonads_contig_157524_S	3.4713	1.05793
gonads_contig_350491_N	3.45075	0	CGI_10011290	GO:0003676; nucleic acid binding; Molecular Function GO:0008270; zinc ion binding; Molecular Function	YNS9_SCHPO Uncharacterized protein C18H10.09 OS=Schizosaccharomyces pombe GN=SPBC18H10.09 PE=2 SV=1	sp|O60140|YNS9_SCHPO
gonads_contig_387174_P	3.43637	0.13146	CGI_10013186	GO:0005509; calcium ion binding; Molecular Function GO:0005515; protein binding; Molecular Function GO:0016020; membrane; Cellular Component GO:0016021; integral to membrane; Cellular Component GO:0030154; cell differentiation; Biological Process	NOTCH_DROME Neurogenic locus Notch protein OS=Drosophila melanogaster GN=N PE=1 SV=3	sp|P49013|FBP3_STRPU
gonads_contig_75879_S	3.43492	1.05793
gonads_contig_27426_P	3.42835	0.823037	CGI_10015984	NA	NA
gonads_contig_29857_N	3.40744	0	CGI_10014381	GO:0005515; protein binding; Molecular Function GO:0008270; zinc ion binding; Molecular Function	NEU1A_HUMAN Neuralized-like protein 1A OS=Homo sapiens GN=NEURL PE=2 SV=1	sp|Q923S6|NEU1A_MOUSE
gonads_contig_424824_N	3.40634	4.6648	CGI_10010664	GO:0016020; membrane; Cellular Component	NA
gonads_contig_290449_AS	3.40051	1.05793
gonads_contig_220572_P	3.38946	1.66097	CGI_10008366	GO:0005515; protein binding; Molecular Function	ANK3_HUMAN Ankyrin-3 OS=Homo sapiens GN=ANK3 PE=1 SV=3	sp|Q6AWW5|Y5262_ARATH
gonads_contig_9417_N	3.35425	4.6648	CGI_10009972	GO:0003677; DNA binding; Molecular Function GO:0005622; intracellular; Cellular Component GO:0008270; zinc ion binding; Molecular Function	ZN235_HUMAN Zinc finger protein 235 OS=Homo sapiens GN=ZNF235 PE=2 SV=3	sp|P17141|ZFP37_MOUSE
gonads_contig_162854_S	3.35347	1.34709
gonads_contig_451818_N	3.35245	3.76628
gonads_contig_153013_N	3.30384	1.05793	CGI_10023202	GO:0005509; calcium ion binding; Molecular Function GO:0005515; protein binding; Molecular Function	LTBP4_MOUSE Latent-transforming growth factor beta-binding protein 4 OS=Mus musculus GN=Ltbp4 PE=2 SV=1	sp|P98118|PROS_RABIT
gonads_contig_384559_AS	3.29376	0.22548	CGI_10011972	0	0	sp|Q685J3|MUC17_HUMAN
gonads_contig_462803_N	3.29021	0.823037	CGI_10021762	GO:0004672; protein kinase activity; Molecular Function GO:0004674; protein serine/threonine kinase activity; Molecular Function GO:0005524; ATP binding; Molecular Function GO:0006468; protein phosphorylation; Biological Process	LMTK1_HUMAN Serine/threonine-protein kinase LMTK1 OS=Homo sapiens GN=AATK PE=1 SV=2	sp|Q80YE4|LMTK1_MOUSE
gonads_contig_483904_AS	3.2507	2.09794
gonads_contig_270285_AS	3.22424	0.823037
gonads_contig_164465_S	3.19886	0.282744
gonads_contig_438435_P	3.19275	0.282744	CGI_10005393	GO:0005515; protein binding; Molecular Function GO:0005622; intracellular; Cellular Component GO:0008270; zinc ion binding; Molecular Function	BIR_CHICK Inhibitor of apoptosis protein OS=Gallus gallus GN=ITA PE=2 SV=1	sp|Q13490|BIRC2_HUMAN
gonads_contig_38414_P	3.17991	0	CGI_10007171	GO:0005509; calcium ion binding; Molecular Function GO:0005515; protein binding; Molecular Function	SRPX2_HUMAN Sushi repeat-containing protein SRPX2 OS=Homo sapiens GN=SRPX2 PE=1 SV=1	sp|A2AVA0|SVEP1_MOUSE
gonads_contig_272591_P	3.17826	1.66097	CGI_10019689	GO:0005515; protein binding; Molecular Function	ANK1_HUMAN Ankyrin-1 OS=Homo sapiens GN=ANK1 PE=1 SV=3
gonads_contig_13878_P	3.16383	4.6648	CGI_10005311	NA	NA	sp|P86785|GIGA2_CRAGI
gonads_contig_11199_N	3.14516	0.22548	CGI_10011853	NA	NA
gonads_contig_455702_P	3.12376	1.66097	CGI_10013481	GO:0005509; calcium ion binding; Molecular Function GO:0005515; protein binding; Molecular Function GO:0008218; bioluminescence; Biological Process GO:0018298; protein-chromophore linkage; Biological Process	HMCN1_HUMAN Hemicentin-1 OS=Homo sapiens GN=HMCN1 PE=1 SV=2	sp|Q9ET61|C1QR1_RAT
gonads_contig_13939_P	3.10828	0	CGI_10026592	GO:0005125; cytokine activity; Molecular Function GO:0005576; extracellular region; Cellular Component GO:0006954; inflammatory response; Biological Process	NA	sp|Q9QXT6|IL17B_MOUSE
gonads_contig_10661_N	3.07634	0.13146	CGI_10012826	GO:0005515; protein binding; Molecular Function	IMPL2_DROME Neural/ectodermal development factor IMP-L2 OS=Drosophila melanogaster GN=ImpL2 PE=2 SV=4	sp|P36335|NCA12_XENLA
gonads_contig_188703_P	3.07467	0.823037	CGI_10025577	GO:0005622; intracellular; Cellular Component GO:0008270; zinc ion binding; Molecular Function	NA
gonads_contig_444219_P	3.04859	1.05793	CGI_10025099	GO:0005515; protein binding; Molecular Function	SREC_HUMAN Endothelial cells scavenger receptor OS=Homo sapiens GN=SCARF1 PE=1 SV=2	sp|P59222|SREC2_MOUSE
gonads_contig_332636_P	3.04767	5.46671	CGI_10016147	GO:0005515; protein binding; Molecular Function	ANK2_MOUSE Ankyrin-2 OS=Mus musculus GN=Ank2 PE=1 SV=2	sp|Q6AWW5|Y5262_ARATH
gonads_contig_14415_P	3.04002	0.13146	CGI_10012826	GO:0005515; protein binding; Molecular Function	IMPL2_DROME Neural/ectodermal development factor IMP-L2 OS=Drosophila melanogaster GN=ImpL2 PE=2 SV=4	sp|P36335|NCA12_XENLA
gonads_contig_319785_S	3.03832	3.76628
gonads_contig_99479_S	3.03366	0
gonads_contig_15366_P	3.02018	0
gonads_contig_8384_N	3.00301	3.76628	CGI_10018675	GO:0005509; calcium ion binding; Molecular Function GO:0005515; protein binding; Molecular Function GO:0007160; cell-matrix adhesion; Biological Process GO:0016020; membrane; Cellular Component	FBN3_HUMAN Fibrillin-3 OS=Homo sapiens GN=FBN3 PE=2 SV=2
gonads_contig_482040_P	2.97286	2.58444	CGI_10022386	GO:0016491; oxidoreductase activity; Molecular Function	SOX_MOUSE Peroxisomal sarcosine oxidase OS=Mus musculus GN=Pipox PE=2 SV=1	sp|P79371|SOX_RABIT
gonads_contig_21761_P	2.96562	0.66404	CGI_10003585	GO:0009607; response to biotic stimulus; Biological Process GO:0016021; integral to membrane; Cellular Component	PRRT1_RAT Proline-rich transmembrane protein 1 OS=Rattus norvegicus GN=Prrt1 PE=2 SV=2
gonads_contig_66033_N	2.96148	1.66097	CGI_10020475	GO:0005515; protein binding; Molecular Function	CACT_DROME NF-kappa-B inhibitor cactus OS=Drosophila melanogaster GN=cact PE=1 SV=2	sp|O54910|IKBE_MOUSE
gonads_contig_76586_P	2.96002	1.66097	CGI_10028446	NA	YI31B_YEAST Transposon Ty3-I Gag-Pol polyprotein OS=Saccharomyces cerevisiae GN=TY3B-I PE=3 SV=2	sp|P10394|POL4_DROME
gonads_contig_278894_AS	2.94776	5.46671
gonads_contig_64092_P	2.94272	1.05793	CGI_10026304	GO:0003700; sequence-specific DNA binding transcription factor activity; Molecular Function GO:0005634; nucleus; Cellular Component GO:0006355; regulation of transcription, DNA-dependent; Biological Process GO:0043565; sequence-specific DNA binding; Molecular Function GO:0046983; protein dimerization activity; Molecular Function	CEBPD_RAT CCAAT/enhancer-binding protein delta OS=Rattus norvegicus GN=Cebpd PE=2 SV=1	sp|P28033|CEBPB_MOUSE
gonads_contig_252867_P	2.93906	0.515781	CGI_10026933	GO:0004601; peroxidase activity; Molecular Function GO:0006979; response to oxidative stress; Biological Process GO:0020037; heme binding; Molecular Function GO:0055114; oxidation-reduction process; Biological Process	PERE_MOUSE Eosinophil peroxidase OS=Mus musculus GN=Epx PE=1 SV=1	sp|A8WQH2|PXDN_CAEBR
gonads_contig_114487_P	2.93906	5.46671	CGI_10012684	GO:0003924; GTPase activity; Molecular Function GO:0005525; GTP binding; Molecular Function GO:0005622; intracellular; Cellular Component GO:0006886; intracellular protein transport; Biological Process GO:0006913; nucleocytoplasmic transport; Biological Process GO:0007165; signal transduction; Biological Process GO:0007264; small GTPase mediated signal transduction; Biological Process GO:0015031;…	RHO1_DROME Ras-like GTP-binding protein Rho1 OS=Drosophila melanogaster GN=Rho1 PE=1 SV=1	sp|P01122|RHO_APLCA
gonads_contig_479064_N	2.92889	2.09794	CGI_10012622	NA	S36A4_HUMAN Proton-coupled amino acid transporter 4 OS=Homo sapiens GN=SLC36A4 PE=2 SV=1	sp|P50944|AVT4_YEAST
gonads_contig_320372_P	2.91481	0.515781	CGI_10026011	GO:0000785; chromatin; Cellular Component GO:0003676; nucleic acid binding; Molecular Function GO:0003677; DNA binding; Molecular Function GO:0003682; chromatin binding; Molecular Function GO:0004386; helicase activity; Molecular Function GO:0005515; protein binding; Molecular Function GO:0005524; ATP binding; Molecular Function GO:0005634; nucleus; Cellular Component GO:0006333; chromatin assemb…	CHDM_DROME Chromodomain-helicase-DNA-binding protein Mi-2 homolog OS=Drosophila melanogaster GN=Mi-2 PE=1 SV=2	sp|Q54J55|MYBX_DICDI
gonads_contig_41807_P	2.91155	0.282744	CGI_10004261	GO:0004222; metalloendopeptidase activity; Molecular Function GO:0005578; proteinaceous extracellular matrix; Cellular Component GO:0006508; proteolysis; Biological Process GO:0008233; peptidase activity; Molecular Function GO:0008237; metallopeptidase activity; Molecular Function GO:0008270; zinc ion binding; Molecular Function GO:0031012; extracellular matrix; Cellular Component	ATS18_HUMAN A disintegrin and metalloproteinase with thrombospondin motifs 18 OS=Homo sapiens GN=ADAMTS18 PE=2 SV=2	sp|Q1EHB3|ATS7_RAT
gonads_contig_33063_N	2.88942	0	CGI_10026372	0	0
gonads_contig_394259_N	2.87733	0.282744	CGI_10026304	GO:0003700; sequence-specific DNA binding transcription factor activity; Molecular Function GO:0005634; nucleus; Cellular Component GO:0006355; regulation of transcription, DNA-dependent; Biological Process GO:0043565; sequence-specific DNA binding; Molecular Function GO:0046983; protein dimerization activity; Molecular Function	CEBPD_RAT CCAAT/enhancer-binding protein delta OS=Rattus norvegicus GN=Cebpd PE=2 SV=1
gonads_contig_13575_N	2.87406	4.6648	CGI_10019259	GO:0004725; protein tyrosine phosphatase activity; Molecular Function GO:0005515; protein binding; Molecular Function GO:0006470; protein dephosphorylation; Biological Process GO:0016311; dephosphorylation; Biological Process GO:0016791; phosphatase activity; Molecular Function	PTPRT_MOUSE Receptor-type tyrosine-protein phosphatase T OS=Mus musculus GN=Ptprt PE=2 SV=2	sp|P28828|PTPRM_MOUSE
gonads_contig_306795_P	2.87083	0.282744	CGI_10026933	GO:0004601; peroxidase activity; Molecular Function GO:0006979; response to oxidative stress; Biological Process GO:0020037; heme binding; Molecular Function GO:0055114; oxidation-reduction process; Biological Process	PERE_MOUSE Eosinophil peroxidase OS=Mus musculus GN=Epx PE=1 SV=1	sp|A8WQH2|PXDN_CAEBR
gonads_contig_21181_N	2.86441	5.46671	CGI_10024120	GO:0005515; protein binding; Molecular Function GO:0007186; G-protein coupled receptor protein signaling pathway; Biological Process GO:0016021; integral to membrane; Cellular Component GO:0016500; protein-hormone receptor activity; Molecular Function	LGR5_MOUSE Leucine-rich repeat-containing G-protein coupled receptor 5 OS=Mus musculus GN=Lgr5 PE=2 SV=2	sp|P16582|LSHR_PIG
gonads_contig_335280_P	2.86001	0.409492	CGI_10026933	GO:0004601; peroxidase activity; Molecular Function GO:0006979; response to oxidative stress; Biological Process GO:0020037; heme binding; Molecular Function GO:0055114; oxidation-reduction process; Biological Process	PERE_MOUSE Eosinophil peroxidase OS=Mus musculus GN=Epx PE=1 SV=1	sp|A8WQH2|PXDN_CAEBR
gonads_contig_490911_P	2.85914	4.6648	CGI_10021456	GO:0004725; protein tyrosine phosphatase activity; Molecular Function GO:0005488; binding; Molecular Function GO:0006470; protein dephosphorylation; Biological Process GO:0016311; dephosphorylation; Biological Process GO:0016791; phosphatase activity; Molecular Function	PTPRK_MOUSE Receptor-type tyrosine-protein phosphatase kappa OS=Mus musculus GN=Ptprk PE=1 SV=1	sp|P04157|PTPRC_RAT
gonads_contig_52243_P	2.84381	3.76628	CGI_10005354	GO:0004497; monooxygenase activity; Molecular Function GO:0005506; iron ion binding; Molecular Function GO:0009055; electron carrier activity; Molecular Function GO:0020037; heme binding; Molecular Function GO:0055114; oxidation-reduction process; Biological Process	CP17A_ICTPU Steroid 17-alpha-hydroxylase/17,20 lyase OS=Ictalurus punctatus GN=cyp17a1 PE=2 SV=1	sp|O73853|CP17A_ICTPU
gonads_contig_29350_P	2.83121	1.66097	CGI_10022093	GO:0000166; nucleotide binding; Molecular Function GO:0003774; motor activity; Molecular Function GO:0005515; protein binding; Molecular Function GO:0005524; ATP binding; Molecular Function GO:0016459; myosin complex; Cellular Component GO:0051015; actin filament binding; Molecular Function	MYS_AEQIR Myosin heavy chain, striated muscle OS=Aequipecten irradians PE=1 SV=1	sp|P24733|MYS_AEQIR
gonads_contig_16454_S	2.81403	0	CGI_10010827	NA	COLL7_MIMIV Collagen-like protein 7 OS=Acanthamoeba polyphaga mimivirus GN=MIMI_L669 PE=4 SV=1	sp|P20481|BUCC_APLCA
gonads_contig_170336_N	2.80724	0	CGI_10003585	GO:0009607; response to biotic stimulus; Biological Process GO:0016021; integral to membrane; Cellular Component	PRRT1_RAT Proline-rich transmembrane protein 1 OS=Rattus norvegicus GN=Prrt1 PE=2 SV=2	sp|Q6DFT4|TUSC5_XENTR
gonads_contig_481224_P	2.79762	0.823037	CGI_10025109	GO:0003774; motor activity; Molecular Function GO:0005515; protein binding; Molecular Function GO:0005524; ATP binding; Molecular Function GO:0016459; myosin complex; Cellular Component	MYS_AEQIR Myosin heavy chain, striated muscle OS=Aequipecten irradians PE=1 SV=1	sp|P24733|MYS_AEQIR
gonads_contig_459994_P	2.78766	1.66097	CGI_10027000	GO:0005509; calcium ion binding; Molecular Function GO:0005515; protein binding; Molecular Function GO:0005576; extracellular region; Cellular Component GO:0006030; chitin metabolic process; Biological Process GO:0008061; chitin binding; Molecular Function	FBP3_STRPU Fibropellin-3 OS=Strongylocentrotus purpuratus GN=EGF3 PE=1 SV=1	sp|Q8TER0|SNED1_HUMAN
gonads_contig_358306_P	2.78334	0.409492	CGI_10024329	GO:0007186; G-protein coupled receptor protein signaling pathway; Biological Process GO:0016021; integral to membrane; Cellular Component	TRFR_MOUSE Thyrotropin-releasing hormone receptor OS=Mus musculus GN=Trhr PE=2 SV=1
gonads_contig_350641_P	2.78255	0.13146	CGI_10020475	GO:0005515; protein binding; Molecular Function	CACT_DROME NF-kappa-B inhibitor cactus OS=Drosophila melanogaster GN=cact PE=1 SV=2	sp|Q03017|CACT_DROME
gonads_contig_392375_P	2.78028	0.823037	CGI_10003627	GO:0005506; iron ion binding; Molecular Function GO:0009055; electron carrier activity; Molecular Function GO:0016021; integral to membrane; Cellular Component GO:0016491; oxidoreductase activity; Molecular Function GO:0050660; FAD or FADH2 binding; Molecular Function	STEA2_HUMAN Metalloreductase STEAP2 OS=Homo sapiens GN=STEAP2 PE=1 SV=2	sp|Q8BWB6|STEA2_MOUSE
gonads_contig_47644_S	2.77685	3.76628	CGI_10027918	GO:0003676; nucleic acid binding; Molecular Function GO:0005515; protein binding; Molecular Function GO:0008270; zinc ion binding; Molecular Function	RNF8_DANRE E3 ubiquitin-protein ligase RNF8 OS=Danio rerio GN=rnf8 PE=2 SV=1	sp|Q8IIG7|YPF05_PLAF7
gonads_contig_420896_N	2.7768	2.09794	CGI_10011630	GO:0003824; catalytic activity; Molecular Function GO:0004497; monooxygenase activity; Molecular Function GO:0005488; binding; Molecular Function GO:0005507; copper ion binding; Molecular Function GO:0005509; calcium ion binding; Molecular Function GO:0005515; protein binding; Molecular Function GO:0009987; cellular process; Biological Process	FBN1_HUMAN Fibrillin-1 OS=Homo sapiens GN=FBN1 PE=1 SV=2	sp|Q5RC26|FBLN5_PONAB
gonads_contig_439281_N	2.76341	0	CGI_10007020	0	0
gonads_contig_30064_P	2.76202	1.66097	CGI_10020445	GO:0005515; protein binding; Molecular Function	NA	sp|Q5R662|LRP12_PONAB
gonads_contig_32708_N	2.76052	0	CGI_10020964	GO:0005515; protein binding; Molecular Function	ENDD1_MOUSE Endonuclease domain-containing 1 protein OS=Mus musculus GN=Endod1 PE=1 SV=2	sp|Q8C522|ENDD1_MOUSE
gonads_contig_253923_AS	2.75437	0.66404
gonads_contig_22531_P	2.75085	0.409492	CGI_10008977	GO:0005509; calcium ion binding; Molecular Function GO:0005515; protein binding; Molecular Function	SRPX2_BOVIN Sushi repeat-containing protein SRPX2 OS=Bos taurus GN=SRPX2 PE=2 SV=1	sp|Q8TER0|SNED1_HUMAN
gonads_contig_131855_P	2.74101	2.09794	CGI_10018407	GO:0003677; DNA binding; Molecular Function GO:0005622; intracellular; Cellular Component GO:0008270; zinc ion binding; Molecular Function	TRIM2_MOUSE Tripartite motif-containing protein 2 OS=Mus musculus GN=Trim2 PE=1 SV=1
gonads_contig_34727_P	2.73083	0.22548	CGI_10013634	NA	NA
gonads_contig_443277_P	2.73041	0	CGI_10003585	GO:0009607; response to biotic stimulus; Biological Process GO:0016021; integral to membrane; Cellular Component	PRRT1_RAT Proline-rich transmembrane protein 1 OS=Rattus norvegicus GN=Prrt1 PE=2 SV=2
gonads_contig_14761_P	2.72271	2.58444	CGI_10022723	NA	MMAD_CHICK Methylmalonic aciduria and homocystinuria type D homolog, mitochondrial OS=Gallus gallus GN=MMADHC PE=2 SV=1	sp|Q5ZKP2|MMAD_CHICK
gonads_contig_369716_S	2.71902	0.13146
gonads_contig_93321_S	2.69257	5.46671
gonads_contig_389739_P	2.68326	1.34709	CGI_10022093	GO:0000166; nucleotide binding; Molecular Function GO:0003774; motor activity; Molecular Function GO:0005515; protein binding; Molecular Function GO:0005524; ATP binding; Molecular Function GO:0016459; myosin complex; Cellular Component GO:0051015; actin filament binding; Molecular Function	MYS_AEQIR Myosin heavy chain, striated muscle OS=Aequipecten irradians PE=1 SV=1	sp|P24733|MYS_AEQIR
gonads_contig_155107_P	2.6796	0.22548	CGI_10018755	GO:0005044; scavenger receptor activity; Molecular Function GO:0005509; calcium ion binding; Molecular Function GO:0005515; protein binding; Molecular Function GO:0016020; membrane; Cellular Component	NETR_HYLLE Neurotrypsin OS=Hylobates leucogenys GN=PRSS12 PE=3 SV=1	sp|Q5G266|NETR_TRAPH
gonads_contig_28965_P	2.67791	0.515781	CGI_10028934	GO:0004222; metalloendopeptidase activity; Molecular Function GO:0005578; proteinaceous extracellular matrix; Cellular Component GO:0006508; proteolysis; Biological Process GO:0008237; metallopeptidase activity; Molecular Function GO:0008270; zinc ion binding; Molecular Function GO:0031012; extracellular matrix; Cellular Component	ATS7_HUMAN A disintegrin and metalloproteinase with thrombospondin motifs 7 OS=Homo sapiens GN=ADAMTS7 PE=1 SV=2	sp|Q9UKP5|ATS6_HUMAN
gonads_contig_97132_S	2.6656	0
gonads_contig_394368_N	2.65531	0.66404	CGI_10009978	GO:0005509; calcium ion binding; Molecular Function GO:0007156; homophilic cell adhesion; Biological Process GO:0016020; membrane; Cellular Component	CAD23_HUMAN Cadherin-23 OS=Homo sapiens GN=CDH23 PE=1 SV=1	sp|Q6B3P0|CDHR1_DANRE
gonads_contig_405550_N	2.6484	0	CGI_10020038	GO:0005216; ion channel activity; Molecular Function GO:0005249; voltage-gated potassium channel activity; Molecular Function GO:0006811; ion transport; Biological Process GO:0006813; potassium ion transport; Biological Process GO:0008076; voltage-gated potassium channel complex; Cellular Component GO:0016020; membrane; Cellular Component GO:0055085; transmembrane transport; Biological Process	KCNAW_DROME Potassium voltage-gated channel protein Shaw OS=Drosophila melanogaster GN=Shaw PE=2 SV=1
gonads_contig_43187_N	2.64684	0
gonads_contig_142518_P	2.64254	1.66097	CGI_10021187	GO:0003676; nucleic acid binding; Molecular Function GO:0004527; exonuclease activity; Molecular Function GO:0005622; intracellular; Cellular Component	TREX1_MOUSE Three prime repair exonuclease 1 OS=Mus musculus GN=Trex1 PE=1 SV=2	sp|Q9BQ50|TREX2_HUMAN
gonads_contig_181049_N	2.63605	0.282744	CGI_10011417	NA	HS12B_HUMAN Heat shock 70 kDa protein 12B OS=Homo sapiens GN=HSPA12B PE=1 SV=2
gonads_contig_13028_N	2.61447	3.21216	CGI_10008201	GO:0005488; binding; Molecular Function GO:0005509; calcium ion binding; Molecular Function GO:0005515; protein binding; Molecular Function	FBP1_STRPU Fibropellin-1 OS=Strongylocentrotus purpuratus GN=EGF1 PE=1 SV=2	sp|Q8TER0|SNED1_HUMAN
gonads_contig_321865_P	2.60942	0	CGI_10012871	GO:0005488; binding; Molecular Function GO:0005515; protein binding; Molecular Function GO:0006810; transport; Biological Process GO:0016020; membrane; Cellular Component GO:0055085; transmembrane transport; Biological Process	MPCP_MOUSE Phosphate carrier protein, mitochondrial OS=Mus musculus GN=Slc25a3 PE=1 SV=1	sp|Q8VEM8|MPCP_MOUSE
gonads_contig_191695_AS	2.60897	0
gonads_contig_106091_P	2.60846	2.58444	CGI_10022093	GO:0000166; nucleotide binding; Molecular Function GO:0003774; motor activity; Molecular Function GO:0005515; protein binding; Molecular Function GO:0005524; ATP binding; Molecular Function GO:0016459; myosin complex; Cellular Component GO:0051015; actin filament binding; Molecular Function	MYS_AEQIR Myosin heavy chain, striated muscle OS=Aequipecten irradians PE=1 SV=1	sp|P24733|MYS_AEQIR
gonads_contig_44694_AS	2.6017	0.282744
gonads_contig_37175_P	2.59682	1.66097	CGI_10025109	GO:0003774; motor activity; Molecular Function GO:0005515; protein binding; Molecular Function GO:0005524; ATP binding; Molecular Function GO:0016459; myosin complex; Cellular Component	MYS_AEQIR Myosin heavy chain, striated muscle OS=Aequipecten irradians PE=1 SV=1	sp|P24733|MYS_AEQIR
gonads_contig_28783_P	2.57556	3.21216	CGI_10015060	GO:0005515; protein binding; Molecular Function GO:0005524; ATP binding; Molecular Function GO:0005694; chromosome; Cellular Component GO:0051276; chromosome organization; Biological Process	SMC2_XENLA Structural maintenance of chromosomes protein 2 OS=Xenopus laevis GN=smc2 PE=1 SV=1	sp|P50533|SMC2_XENLA
gonads_contig_29556_N	2.56614	1.34709	CGI_10011526	GO:0005509; calcium ion binding; Molecular Function GO:0007156; homophilic cell adhesion; Biological Process GO:0016020; membrane; Cellular Component	CELR2_HUMAN Cadherin EGF LAG seven-pass G-type receptor 2 OS=Homo sapiens GN=CELSR2 PE=1 SV=1	sp|Q9NYQ6|CELR1_HUMAN
gonads_contig_444058_N	2.56497	3.21216	CGI_10013860	NA	NA
gonads_contig_149303_S	2.53687	3.21216
gonads_contig_24480_P	2.5324	1.34709	CGI_10006796	GO:0005509; calcium ion binding; Molecular Function GO:0005515; protein binding; Molecular Function	FBN3_HUMAN Fibrillin-3 OS=Homo sapiens GN=FBN3 PE=2 SV=2	sp|P48960|CD97_HUMAN
gonads_contig_412112_N	2.53181	0	CGI_10020475	GO:0005515; protein binding; Molecular Function	CACT_DROME NF-kappa-B inhibitor cactus OS=Drosophila melanogaster GN=cact PE=1 SV=2	sp|Q03017|CACT_DROME
gonads_contig_25248_P	2.53139	0.409492	CGI_10014627	GO:0005488; binding; Molecular Function	NA	sp|O70244|CUBN_RAT
gonads_contig_23459_P	2.52987	0	CGI_10011103	GO:0005515; protein binding; Molecular Function GO:0005622; intracellular; Cellular Component GO:0008270; zinc ion binding; Molecular Function	TRI56_HUMAN Tripartite motif-containing protein 56 OS=Homo sapiens GN=TRIM56 PE=1 SV=3	sp|E1BD59|TRI56_BOVIN
gonads_contig_99479_AS	2.52801	0.409492
gonads_contig_419070_N	2.51937	2.58444	CGI_10016401	GO:0003824; catalytic activity; Molecular Function GO:0004252; serine-type endopeptidase activity; Molecular Function GO:0005044; scavenger receptor activity; Molecular Function GO:0005515; protein binding; Molecular Function GO:0006508; proteolysis; Biological Process GO:0016020; membrane; Cellular Component	C163A_MOUSE Scavenger receptor cysteine-rich type 1 protein M130 OS=Mus musculus GN=Cd163 PE=1 SV=1	sp|Q80YN4|CORIN_RAT
gonads_contig_377371_N	2.51757	0.823037	CGI_10026596	GO:0004222; metalloendopeptidase activity; Molecular Function GO:0005578; proteinaceous extracellular matrix; Cellular Component GO:0006508; proteolysis; Biological Process GO:0008233; peptidase activity; Molecular Function GO:0008237; metallopeptidase activity; Molecular Function GO:0008270; zinc ion binding; Molecular Function GO:0031012; extracellular matrix; Cellular Component	ATS6_HUMAN A disintegrin and metalloproteinase with thrombospondin motifs 6 OS=Homo sapiens GN=ADAMTS6 PE=2 SV=2	sp|Q4FZU4|ATL4_RAT
gonads_contig_225522_P	2.51564	4.6648	CGI_10024047	GO:0016020; membrane; Cellular Component GO:0016192; vesicle-mediated transport; Biological Process	LAMB4_DANRE Laminin subunit beta-4 OS=Danio rerio GN=lamb4 PE=2 SV=1	sp|Q9NGQ2|KIF1_DICDI
gonads_contig_18753_P	2.51312	0.823037	CGI_10019564	GO:0016787; hydrolase activity; Molecular Function	ASGL1_XENLA L-asparaginase OS=Xenopus laevis GN=asrgl1 PE=2 SV=1	sp|Q9VXT7|ASGL1_DROME
gonads_contig_27283_P	2.50609	0.13146				sp|Q86MA7|PRQFV_APLCA
gonads_contig_38904_P	2.50135	0.823037	CGI_10026860	GO:0005515; protein binding; Molecular Function GO:0005622; intracellular; Cellular Component GO:0008270; zinc ion binding; Molecular Function	PIAP_PIG Putative inhibitor of apoptosis OS=Sus scrofa GN=PIAP PE=2 SV=1	sp|Q24306|IAP1_DROME
gonads_contig_164231_S	2.4995	0
gonads_contig_31980_P	2.49867	0.13146	CGI_10018324	NA	NA
gonads_contig_127103_N	2.49382	0.66404	CGI_10010240	GO:0004601; peroxidase activity; Molecular Function GO:0006979; response to oxidative stress; Biological Process GO:0020037; heme binding; Molecular Function GO:0055114; oxidation-reduction process; Biological Process	PERC_DROME Chorion peroxidase OS=Drosophila melanogaster GN=pxt PE=2 SV=3
gonads_contig_199783_P	2.49301	4.6648	CGI_10013327	GO:0005509; calcium ion binding; Molecular Function GO:0005515; protein binding; Molecular Function GO:0005576; extracellular region; Cellular Component GO:0006030; chitin metabolic process; Biological Process GO:0008061; chitin binding; Molecular Function	NOTC1_RAT Neurogenic locus notch homolog protein 1 OS=Rattus norvegicus GN=Notch1 PE=1 SV=2	sp|P10041|DL_DROME
gonads_contig_42793_AS	2.48449	3.21216
gonads_contig_236597_N	2.48118	0.515781	CGI_10013483	GO:0004601; peroxidase activity; Molecular Function GO:0006979; response to oxidative stress; Biological Process GO:0020037; heme binding; Molecular Function GO:0055114; oxidation-reduction process; Biological Process	PERM_MOUSE Myeloperoxidase OS=Mus musculus GN=Mpo PE=2 SV=1	sp|A8WQH2|PXDN_CAEBR
gonads_contig_189402_N	2.47921	4.6648	CGI_10014644	GO:0004672; protein kinase activity; Molecular Function GO:0004674; protein serine/threonine kinase activity; Molecular Function GO:0005524; ATP binding; Molecular Function GO:0006468; protein phosphorylation; Biological Process GO:0008270; zinc ion binding; Molecular Function	M3K1_RAT Mitogen-activated protein kinase kinase kinase 1 OS=Rattus norvegicus GN=Map3k1 PE=1 SV=1	sp|Q54R82|MKKA_DICDI
gonads_contig_28793_S	2.47632	3.21216
gonads_contig_62355_P	2.47178	5.46671	CGI_10004124	GO:0003676; nucleic acid binding; Molecular Function GO:0005622; intracellular; Cellular Component GO:0005634; nucleus; Cellular Component GO:0008270; zinc ion binding; Molecular Function	ZN346_XENLA Zinc finger protein 346 OS=Xenopus laevis GN=znf346 PE=1 SV=1
gonads_contig_458937_P	2.46895	0.22548	CGI_10018655	GO:0005515; protein binding; Molecular Function	MFHA1_HUMAN Malignant fibrous histiocytoma-amplified sequence 1 OS=Homo sapiens GN=MFHAS1 PE=1 SV=1
gonads_contig_399588_N	2.4613	0	CGI_10019507	GO:0005509; calcium ion binding; Molecular Function GO:0005515; protein binding; Molecular Function	SVEP1_MOUSE Sushi, von Willebrand factor type A, EGF and pentraxin domain-containing protein 1 OS=Mus musculus GN=Svep1 PE=1 SV=1	sp|Q4LDE5|SVEP1_HUMAN
gonads_contig_74888_AS	2.45984	0.22548
gonads_contig_410391_AS	2.45623	1.66097
gonads_contig_21180_P	2.45484	0	CGI_10018172	GO:0006508; proteolysis; Biological Process GO:0008237; metallopeptidase activity; Molecular Function GO:0008241; peptidyl-dipeptidase activity; Molecular Function GO:0016020; membrane; Cellular Component	ACE_CHICK Angiotensin-converting enzyme (Fragment) OS=Gallus gallus GN=ACE PE=2 SV=1	sp|Q10751|ACE_CHICK
gonads_contig_503340_S	2.45154	0
gonads_contig_82049_N	2.44148	3.76628
gonads_contig_494762_N	2.43711	2.09794
gonads_contig_65394_P	2.43512	0.13146	CGI_10008411	GO:0005515; protein binding; Molecular Function	EFCB5_HUMAN EF-hand calcium-binding domain-containing protein 5 OS=Homo sapiens GN=EFCAB5 PE=1 SV=2	sp|O01761|UNC89_CAEEL
gonads_contig_64865_P	2.43048	2.58444	CGI_10020232	GO:0005515; protein binding; Molecular Function	CO6A6_MOUSE Collagen alpha-6(VI) chain OS=Mus musculus GN=Col6a6 PE=1 SV=2	sp|P13944|COCA1_CHICK
gonads_contig_84534_AS	2.41692	0
gonads_contig_130630_P	2.41685	1.05793	CGI_10004512	GO:0005509; calcium ion binding; Molecular Function GO:0005515; protein binding; Molecular Function GO:0016021; integral to membrane; Cellular Component	NPC1_MOUSE Niemann-Pick C1 protein OS=Mus musculus GN=Npc1 PE=1 SV=1	sp|P14585|LIN12_CAEEL
gonads_contig_417400_P	2.41424	3.76628	CGI_10020854	GO:0005267; potassium channel activity; Molecular Function GO:0006813; potassium ion transport; Biological Process GO:0016020; membrane; Cellular Component	KCNKI_MOUSE Potassium channel subfamily K member 18 OS=Mus musculus GN=Kcnk18 PE=1 SV=1	sp|Q18120|TWK18_CAEEL
gonads_contig_311945_P	2.41342	0.515781	CGI_10027191	NA	STAR_DROME Protein Star OS=Drosophila melanogaster GN=S PE=1 SV=1	sp|P42519|STAR_DROME
gonads_contig_287573_AS	2.41125	2.58444
gonads_contig_346976_N	2.40988	0	CGI_10017153	NA	NA
gonads_contig_41552_N	2.40626	0	CGI_10028652	NA	NA
gonads_contig_181370_AS	2.4036	0.823037
gonads_contig_423013_P	2.40249	2.58444	CGI_10020352	GO:0005509; calcium ion binding; Molecular Function GO:0005515; protein binding; Molecular Function	NOTC1_HUMAN Neurogenic locus notch homolog protein 1 OS=Homo sapiens GN=NOTCH1 PE=1 SV=4	sp|P46531|NOTC1_HUMAN
gonads_contig_162817_N	2.40066	2.09794	CGI_10026549	GO:0004672; protein kinase activity; Molecular Function GO:0004674; protein serine/threonine kinase activity; Molecular Function GO:0005515; protein binding; Molecular Function GO:0005524; ATP binding; Molecular Function GO:0006468; protein phosphorylation; Biological Process	PAK1_BOVIN Serine/threonine-protein kinase PAK 1 OS=Bos taurus GN=PAK1 PE=2 SV=1	sp|Q6XAT2|ERL2_ARATH
gonads_contig_439251_N	2.3985	2.09794	CGI_10006066	NA	NA
gonads_contig_359361_N	2.39801	0.66404	CGI_10028934	GO:0004222; metalloendopeptidase activity; Molecular Function GO:0005578; proteinaceous extracellular matrix; Cellular Component GO:0006508; proteolysis; Biological Process GO:0008237; metallopeptidase activity; Molecular Function GO:0008270; zinc ion binding; Molecular Function GO:0031012; extracellular matrix; Cellular Component	ATS7_HUMAN A disintegrin and metalloproteinase with thrombospondin motifs 7 OS=Homo sapiens GN=ADAMTS7 PE=1 SV=2	sp|Q8N6G6|ATL1_HUMAN
gonads_contig_202529_AS	2.39757	2.58444
gonads_contig_31311_P	2.39651	3.21216	CGI_10014282	GO:0005507; copper ion binding; Molecular Function GO:0016491; oxidoreductase activity; Molecular Function GO:0055114; oxidation-reduction process; Biological Process	LAC2_AGABI Laccase-2 OS=Agaricus bisporus GN=lcc2 PE=1 SV=1	sp|Q12570|LAC1_BOTFU
gonads_contig_267258_S	2.39564	3.21216
gonads_contig_130634_N	2.39161	3.21216	CGI_10026074	GO:0004888; transmembrane receptor activity; Molecular Function GO:0004930; G-protein coupled receptor activity; Molecular Function GO:0007166; cell surface receptor linked signaling pathway; Biological Process GO:0007186; G-protein coupled receptor protein signaling pathway; Biological Process GO:0016020; membrane; Cellular Component	CD97_BOVIN CD97 antigen OS=Bos taurus GN=CD97 PE=2 SV=1	sp|Q8IZF2|GP116_HUMAN
gonads_contig_111823_AS	2.38902	0
gonads_contig_497494_P	2.38848	0.66404	CGI_10010587	GO:0006508; proteolysis; Biological Process GO:0008234; cysteine-type peptidase activity; Molecular Function	CATL_SARPE Cathepsin L OS=Sarcophaga peregrina PE=1 SV=1	sp|Q86GF7|CRUST_PANBO
gonads_contig_292392_P	2.38588	3.21216
gonads_contig_381321_AS	2.38088	4.6648
gonads_contig_88748_P	2.37953	0	CGI_10010974	GO:0016620; oxidoreductase activity, acting on the aldehyde or oxo group of donors, NAD or NADP as acceptor; Molecular Function GO:0055114; oxidation-reduction process; Biological Process	G3P_PANVR Glyceraldehyde-3-phosphate dehydrogenase OS=Panulirus versicolor PE=1 SV=1	sp|P54117|G3P_COLLN
gonads_contig_449342_P	2.37624	2.58444	CGI_10006874	GO:0004866; endopeptidase inhibitor activity; Molecular Function GO:0005576; extracellular region; Cellular Component GO:0005615; extracellular space; Cellular Component	PZP_HUMAN Pregnancy zone protein OS=Homo sapiens GN=PZP PE=1 SV=3	sp|P20742|PZP_HUMAN
gonads_contig_99106_N	2.36847	0.515781
gonads_contig_14226_AS	2.35979	3.76628
gonads_contig_289159_AS	2.35813	4.6648
gonads_contig_152224_P	2.35264	0.22548	CGI_10022523	GO:0005515; protein binding; Molecular Function GO:0016020; membrane; Cellular Component	CJ112_HUMAN MAM and LDL-receptor class A domain-containing protein C10orf112 OS=Homo sapiens GN=C10orf112 PE=4 SV=3	sp|Q5VYJ5|CJ112_HUMAN
gonads_contig_255391_AS	2.35215	0
gonads_contig_390878_P	2.35151	0.409492	CGI_10026724	NA	NA	sp|Q5R602|STX7_PONAB
gonads_contig_28793_AS	2.34963	5.46671
gonads_contig_82828_AS	2.34953	0.22548
gonads_contig_447820_N	2.34247	3.21216	CGI_10026858	GO:0005515; protein binding; Molecular Function GO:0005622; intracellular; Cellular Component GO:0008270; zinc ion binding; Molecular Function	BIR7B_XENLA Baculoviral IAP repeat-containing protein 7-B OS=Xenopus laevis GN=birc7-B PE=2 SV=2
gonads_contig_491672_P	2.32966	0	CGI_10004183	GO:0003824; catalytic activity; Molecular Function GO:0009116; nucleoside metabolic process; Biological Process	PNPH_HUMAN Purine nucleoside phosphorylase OS=Homo sapiens GN=NP PE=1 SV=2	sp|P00491|PNPH_HUMAN
gonads_contig_52611_P	2.32658	0.823037	CGI_10028934	GO:0004222; metalloendopeptidase activity; Molecular Function GO:0005578; proteinaceous extracellular matrix; Cellular Component GO:0006508; proteolysis; Biological Process GO:0008237; metallopeptidase activity; Molecular Function GO:0008270; zinc ion binding; Molecular Function GO:0031012; extracellular matrix; Cellular Component	ATS7_HUMAN A disintegrin and metalloproteinase with thrombospondin motifs 7 OS=Homo sapiens GN=ADAMTS7 PE=1 SV=2	sp|Q9UHI8|ATS1_HUMAN
gonads_contig_242485_N	2.32542	0.22548	CGI_10020475	GO:0005515; protein binding; Molecular Function	CACT_DROME NF-kappa-B inhibitor cactus OS=Drosophila melanogaster GN=cact PE=1 SV=2	sp|Q63746|IKBA_RAT
gonads_contig_155045_S	2.32536	2.58444
gonads_contig_11074_P	2.32312	1.66097	CGI_10006430	GO:0008237; metallopeptidase activity; Molecular Function GO:0008270; zinc ion binding; Molecular Function	AMPN_BOVIN Aminopeptidase N OS=Bos taurus GN=ANPEP PE=2 SV=4	sp|P79098|AMPN_BOVIN
gonads_contig_246915_P	2.32114	4.6648	CGI_10014644	GO:0004672; protein kinase activity; Molecular Function GO:0004674; protein serine/threonine kinase activity; Molecular Function GO:0005524; ATP binding; Molecular Function GO:0006468; protein phosphorylation; Biological Process GO:0008270; zinc ion binding; Molecular Function	M3K1_RAT Mitogen-activated protein kinase kinase kinase 1 OS=Rattus norvegicus GN=Map3k1 PE=1 SV=1	sp|Q62925|M3K1_RAT
gonads_contig_21543_P	2.31484	0.282744	CGI_10018334	NA	F124A_XENTR Protein FAM124A OS=Xenopus tropicalis GN=fam124a PE=2 SV=1	sp|Q5RA50|F124A_PONAB
gonads_contig_417623_P	2.31328	0.22548	CGI_10011630	GO:0003824; catalytic activity; Molecular Function GO:0004497; monooxygenase activity; Molecular Function GO:0005488; binding; Molecular Function GO:0005507; copper ion binding; Molecular Function GO:0005509; calcium ion binding; Molecular Function GO:0005515; protein binding; Molecular Function GO:0009987; cellular process; Biological Process	FBN1_HUMAN Fibrillin-1 OS=Homo sapiens GN=FBN1 PE=1 SV=2	sp|Q61555|FBN2_MOUSE
gonads_contig_461445_N	2.31301	0.22548	CGI_10011396	GO:0005515; protein binding; Molecular Function	JMJD5_RAT JmjC domain-containing protein 5 OS=Rattus norvegicus GN=Jmjd5 PE=2 SV=1	sp|B5XF11|KDM8_SALSA
gonads_contig_80096_N	2.31067	0.282744	CGI_10016265	0	0
gonads_contig_249822_N	2.30707	1.66097	CGI_10000275	GO:0005515; protein binding; Molecular Function	TIE1_BOVIN Tyrosine-protein kinase receptor Tie-1 OS=Bos taurus GN=TIE1 PE=2 SV=1	sp|Q9XWD6|CED1_CAEEL
gonads_contig_180367_P	2.30625	0
gonads_contig_25278_P	2.30619	3.76628	CGI_10011954	GO:0005525; GTP binding; Molecular Function GO:0007049; cell cycle; Biological Process	IF44L_HUMAN Interferon-induced protein 44-like OS=Homo sapiens GN=IFI44L PE=2 SV=3	sp|Q8TCB0|IFI44_HUMAN
gonads_contig_25145_N	2.30615	1.34709	CGI_10006969	GO:0005515; protein binding; Molecular Function	PROH4_APIME Prohormone-4 OS=Apis mellifera PE=1 SV=1	sp|P85831|PROH4_APIME
gonads_contig_228428_S	2.30578	2.58444
gonads_contig_55707_P	2.3027	1.34709	CGI_10009312	GO:0005509; calcium ion binding; Molecular Function GO:0005515; protein binding; Molecular Function	FBN1_BOVIN Fibrillin-1 OS=Bos taurus GN=FBN1 PE=1 SV=1	sp|P35556|FBN2_HUMAN
gonads_contig_41566_P	2.29948	2.58444	CGI_10009977	GO:0005509; calcium ion binding; Molecular Function GO:0005515; protein binding; Molecular Function	CLIP3_PONAB CAP-Gly domain-containing linker protein 3 OS=Pongo abelii GN=CLIP3 PE=2 SV=1	sp|Q8N3C7|CLIP4_HUMAN
gonads_contig_34170_N	2.29745	0.282744	CGI_10006402	GO:0005634; nucleus; Cellular Component GO:0030528; transcription regulator activity; Molecular Function GO:0045449; regulation of transcription; Biological Process	BHE22_HUMAN Class E basic helix-loop-helix protein 22 OS=Homo sapiens GN=BHLHE22 PE=2 SV=1	sp|Q8NFJ8|BHE22_HUMAN
gonads_contig_39638_N	2.29637	2.09794	CGI_10005978	GO:0005515; protein binding; Molecular Function	MATN1_HUMAN Cartilage matrix protein OS=Homo sapiens GN=MATN1 PE=1 SV=1
gonads_contig_37483_P	2.28992	0.282744	CGI_10023345	NA	NA
gonads_contig_464670_P	2.28972	5.46671	CGI_10013092	GO:0005515; protein binding; Molecular Function	LCTA_LATMA Alpha-latrocrustotoxin OS=Latrodectus mactans PE=2 SV=1	sp|Q9Z148|EHMT2_MOUSE
gonads_contig_20296_P	2.28963	1.05793	CGI_10024285	GO:0005515; protein binding; Molecular Function GO:0008270; zinc ion binding; Molecular Function	ARI1_HUMAN Protein ariadne-1 homolog OS=Homo sapiens GN=ARIH1 PE=1 SV=2	sp|Q9Z1K5|ARI1_MOUSE
gonads_contig_27217_P	2.28878	0.13146	CGI_10010214	NA	HVCN1_DANRE Voltage-gated hydrogen channel 1 OS=Danio rerio GN=hvcn1 PE=2 SV=1
gonads_contig_293110_P	2.28837	1.66097	CGI_10013987	GO:0004601; peroxidase activity; Molecular Function GO:0006979; response to oxidative stress; Biological Process GO:0020037; heme binding; Molecular Function GO:0055114; oxidation-reduction process; Biological Process	PERT_PIG Thyroid peroxidase OS=Sus scrofa GN=TPO PE=1 SV=1	sp|P05164|PERM_HUMAN
gonads_contig_26713_P	2.28477	2.58444	CGI_10017672	GO:0003676; nucleic acid binding; Molecular Function GO:0005515; protein binding; Molecular Function	JAG2_HUMAN Protein jagged-2 OS=Homo sapiens GN=JAG2 PE=1 SV=3
gonads_contig_75918_S	2.28223	1.66097
gonads_contig_138112_P	2.28121	2.58444	CGI_10026933	GO:0004601; peroxidase activity; Molecular Function GO:0006979; response to oxidative stress; Biological Process GO:0020037; heme binding; Molecular Function GO:0055114; oxidation-reduction process; Biological Process	PERE_MOUSE Eosinophil peroxidase OS=Mus musculus GN=Epx PE=1 SV=1	sp|Q7QH73|PERC_ANOGA
gonads_contig_7931_AS	2.28077	1.05793	CGI_10026926	NA	CE110_HUMAN Centrosomal protein of 110 kDa OS=Homo sapiens GN=CEP110 PE=1 SV=3	sp|O43303|CP110_HUMAN
gonads_contig_54194_P	2.27847	3.21216	CGI_10017503	GO:0008270; zinc ion binding; Molecular Function	CSRP3_BOVIN Cysteine and glycine-rich protein 3 OS=Bos taurus GN=CSRP3 PE=2 SV=1	sp|P50462|CSRP3_MOUSE
gonads_contig_449393_AS	2.27788	3.21216
gonads_contig_33262_P	2.27694	0	CGI_10012922	NA	GA45G_HUMAN Growth arrest and DNA-damage-inducible protein GADD45 gamma OS=Homo sapiens GN=GADD45G PE=1 SV=1	sp|Q2KIX1|GA45G_BOVIN
gonads_contig_11028_P	2.27669	0	CGI_10026500	GO:0006486; protein glycosylation; Biological Process GO:0008378; galactosyltransferase activity; Molecular Function GO:0016020; membrane; Cellular Component	B3GT1_PONPY Beta-1,3-galactosyltransferase 1 OS=Pongo pygmaeus GN=B3GALT1 PE=3 SV=1	sp|Q9MYM7|B3GT1_PONPY
gonads_contig_448911_P	2.26652	3.76628				sp|Q80SU7|GVIN1_MOUSE
gonads_contig_386012_N	2.26546	2.09794	CGI_10002984	GO:0004872; receptor activity; Molecular Function	TNR5_MOUSE Tumor necrosis factor receptor superfamily member 5 OS=Mus musculus GN=Cd40 PE=1 SV=3	sp|O95407|TNF6B_HUMAN
gonads_contig_51232_P	2.26446	3.21216	CGI_10016401	GO:0003824; catalytic activity; Molecular Function GO:0004252; serine-type endopeptidase activity; Molecular Function GO:0005044; scavenger receptor activity; Molecular Function GO:0005515; protein binding; Molecular Function GO:0006508; proteolysis; Biological Process GO:0016020; membrane; Cellular Component	C163A_MOUSE Scavenger receptor cysteine-rich type 1 protein M130 OS=Mus musculus GN=Cd163 PE=1 SV=1	sp|Q80YN4|CORIN_RAT
gonads_contig_21187_P	2.26253	0.13146	CGI_10017174	GO:0016787; hydrolase activity; Molecular Function	ASM_BOVIN Sphingomyelin phosphodiesterase OS=Bos taurus GN=SMPD1 PE=2 SV=1	sp|P17405|ASM_HUMAN
gonads_contig_16541_N	2.25805	1.66097	CGI_10028529	GO:0004672; protein kinase activity; Molecular Function GO:0004674; protein serine/threonine kinase activity; Molecular Function GO:0005515; protein binding; Molecular Function GO:0005524; ATP binding; Molecular Function GO:0006468; protein phosphorylation; Biological Process GO:0007165; signal transduction; Biological Process	IRAK1_HUMAN Interleukin-1 receptor-associated kinase 1 OS=Homo sapiens GN=IRAK1 PE=1 SV=2	sp|Q9M2S4|LRKS4_ARATH
gonads_contig_13057_N	2.25466	2.58444	CGI_10004067	GO:0003723; RNA binding; Molecular Function GO:0005524; ATP binding; Molecular Function GO:0006955; immune response; Biological Process GO:0016740; transferase activity; Molecular Function	OAS3_HUMAN 2'-5'-oligoadenylate synthetase 3 OS=Homo sapiens GN=OAS3 PE=1 SV=2	sp|Q29599|OAS1_PIG
gonads_contig_29878_N	2.24926	0.823037	CGI_10005419	GO:0005515; protein binding; Molecular Function	MMRN1_MOUSE Multimerin-1 OS=Mus musculus GN=Mmrn1 PE=2 SV=2	sp|Q05A80|CAPR2_MOUSE
gonads_contig_447606_S	2.24514	0.22548
gonads_contig_58402_P	2.23578	0.13146	CGI_10015748	0	0
gonads_contig_17881_S	2.23548	0.22548
gonads_contig_61896_N	2.23378	0.823037	CGI_10014114	GO:0006486; protein glycosylation; Biological Process GO:0008417; fucosyltransferase activity; Molecular Function GO:0016020; membrane; Cellular Component	FUCTA_DROME Glycoprotein 3-alpha-L-fucosyltransferase A OS=Drosophila melanogaster GN=FucTA PE=1 SV=2	sp|Q9VUL9|FUCTA_DROME
gonads_contig_502278_AS	2.23196	0
gonads_contig_52494_S	2.23011	4.6648
gonads_contig_384976_P	2.22764	3.21216	CGI_10025137	NA	VWDE_HUMAN von Willebrand factor D and EGF domain-containing protein OS=Homo sapiens GN=VWDE PE=2 SV=3	sp|Q8N2E2|VWDE_HUMAN
gonads_contig_22550_P	2.22207	2.09794	CGI_10010587	GO:0006508; proteolysis; Biological Process GO:0008234; cysteine-type peptidase activity; Molecular Function	CATL_SARPE Cathepsin L OS=Sarcophaga peregrina PE=1 SV=1	sp|Q26636|CATL_SARPE
gonads_contig_295482_N	2.22199	1.66097	CGI_10026934	GO:0004601; peroxidase activity; Molecular Function GO:0006979; response to oxidative stress; Biological Process GO:0020037; heme binding; Molecular Function GO:0055114; oxidation-reduction process; Biological Process	PERE_HUMAN Eosinophil peroxidase OS=Homo sapiens GN=EPX PE=1 SV=2	sp|Q23490|MLT7_CAEEL
gonads_contig_447731_P	2.22186	2.58444	CGI_10007960	GO:0005524; ATP binding; Molecular Function	HS12B_HUMAN Heat shock 70 kDa protein 12B OS=Homo sapiens GN=HSPA12B PE=1 SV=2	sp|Q8K0U4|HS12A_MOUSE
gonads_contig_150155_P	2.22079	1.66097	CGI_10016406	GO:0005509; calcium ion binding; Molecular Function	CETN1_BOVIN Centrin-1 OS=Bos taurus GN=CETN1 PE=2 SV=1
gonads_contig_196732_N	2.21911	3.21216	CGI_10028283	GO:0004725; protein tyrosine phosphatase activity; Molecular Function GO:0005515; protein binding; Molecular Function GO:0006470; protein dephosphorylation; Biological Process GO:0016311; dephosphorylation; Biological Process GO:0016791; phosphatase activity; Molecular Function	PTPRT_MOUSE Receptor-type tyrosine-protein phosphatase T OS=Mus musculus GN=Ptprt PE=2 SV=2
gonads_contig_34870_P	2.21871	1.34709	CGI_10014196	GO:0055085; transmembrane transport; Biological Process	S46A3_CHICK Solute carrier family 46 member 3 OS=Gallus gallus GN=SLC46A3 PE=2 SV=1	sp|Q6DCX5|PCFT_XENLA
gonads_contig_483489_P	2.21634	0.823037	CGI_10027191	NA	STAR_DROME Protein Star OS=Drosophila melanogaster GN=S PE=1 SV=1	sp|P42519|STAR_DROME
gonads_contig_14247_N	2.2152	3.21216
gonads_contig_28522_N	2.21467	0				sp|Q28199|CD5R1_BOVIN
gonads_contig_48798_P	2.20854	0.515781	CGI_10011514	NA	NA	sp|Q8NDV3|SMC1B_HUMAN
gonads_contig_52240_N	2.20478	0	CGI_10028171	GO:0003700; sequence-specific DNA binding transcription factor activity; Molecular Function GO:0005515; protein binding; Molecular Function GO:0006355; regulation of transcription, DNA-dependent; Biological Process GO:0008270; zinc ion binding; Molecular Function GO:0043565; sequence-specific DNA binding; Molecular Function	LHX3_DANRE LIM/homeobox protein Lhx3 OS=Danio rerio GN=lhx3 PE=2 SV=1	sp|Q90421|LHX3_DANRE
gonads_contig_83890_P	2.20306	3.21216	CGI_10018347	GO:0003676; nucleic acid binding; Molecular Function	TRA2B_RAT Transformer-2 protein homolog beta OS=Rattus norvegicus GN=Tra2b PE=1 SV=1	sp|Q13595|TRA2A_HUMAN
gonads_contig_20174_P	2.1973	3.21216	CGI_10025175	NA	MYOM2_APLCA Myomodulin neuropeptides 2 OS=Aplysia californica GN=MMG2 PE=1 SV=1
gonads_contig_8390_S	2.19634	1.34709
gonads_contig_363199_P	2.19592	2.09794	CGI_10024295	NA	HS12A_MOUSE Heat shock 70 kDa protein 12A OS=Mus musculus GN=Hspa12a PE=1 SV=1	sp|Q9CZJ2|HS12B_MOUSE
gonads_contig_416563_P	2.19356	0.823037	CGI_10012792	GO:0005515; protein binding; Molecular Function	YR811_MIMIV Putative ariadne-like RING finger protein R811 OS=Acanthamoeba polyphaga mimivirus GN=MIMI_R811 PE=4 SV=1	sp|Q6B9X6|VWKA_DICDI
gonads_contig_36337_P	2.19199	4.6648	CGI_10028715	NA	CAV1_ORNAN Caveolin-1 OS=Ornithorhynchus anatinus GN=CAV1 PE=3 SV=1	sp|P51638|CAV3_RAT
gonads_contig_15688_P	2.1913	5.46671	CGI_10008546	GO:0006835; dicarboxylic acid transport; Biological Process GO:0016020; membrane; Cellular Component GO:0017153; sodium:dicarboxylate symporter activity; Molecular Function	EAA2_MOUSE Excitatory amino acid transporter 2 OS=Mus musculus GN=Slc1a2 PE=1 SV=1	sp|P43006|EAA2_MOUSE
gonads_contig_272611_P	2.19073	3.76628	CGI_10027674	GO:0005515; protein binding; Molecular Function GO:0008270; zinc ion binding; Molecular Function	TRAF2_MOUSE TNF receptor-associated factor 2 OS=Mus musculus GN=Traf2 PE=1 SV=1	sp|O00463|TRAF5_HUMAN
gonads_contig_430616_P	2.19048	0	CGI_10006402	GO:0005634; nucleus; Cellular Component GO:0030528; transcription regulator activity; Molecular Function GO:0045449; regulation of transcription; Biological Process	BHE22_HUMAN Class E basic helix-loop-helix protein 22 OS=Homo sapiens GN=BHLHE22 PE=2 SV=1	sp|Q8C6A8|BHE22_MOUSE
gonads_contig_23819_P	2.18936	0.22548	CGI_10013087	0	0
gonads_contig_9009_P	2.18446	0	CGI_10023909	GO:0005515; protein binding; Molecular Function	ANRA2_HUMAN Ankyrin repeat family A protein 2 OS=Homo sapiens GN=ANKRA2 PE=2 SV=1	sp|Q99PE2|ANRA2_MOUSE
gonads_contig_27720_N	2.17995	2.58444	CGI_10013894	0	0	sp|Q55BM1|Y0444_DICDI
gonads_contig_30199_S	2.17906	0.823037
gonads_contig_14844_N	2.17776	2.09794	CGI_10020879	GO:0005515; protein binding; Molecular Function GO:0005622; intracellular; Cellular Component GO:0008270; zinc ion binding; Molecular Function	BIR7A_XENLA Baculoviral IAP repeat-containing protein 7-A OS=Xenopus laevis GN=birc7-A PE=1 SV=1	sp|Q24307|IAP2_DROME
gonads_contig_413066_N	2.17698	4.6648	CGI_10026860	GO:0005515; protein binding; Molecular Function GO:0005622; intracellular; Cellular Component GO:0008270; zinc ion binding; Molecular Function	PIAP_PIG Putative inhibitor of apoptosis OS=Sus scrofa GN=PIAP PE=2 SV=1	sp|A9JTP3|BIRC7_XENTR
gonads_contig_109986_P	2.17197	2.09794	CGI_10022948	GO:0003796; lysozyme activity; Molecular Function GO:0005525; GTP binding; Molecular Function GO:0005622; intracellular; Cellular Component GO:0007264; small GTPase mediated signal transduction; Biological Process GO:0015031; protein transport; Biological Process	LYS3_CRAVI Lysozyme 3 OS=Crassostrea virginica GN=lysoz3 PE=1 SV=1	sp|P86383|LYS_MERLU
gonads_contig_381091_P	2.1709	0.409492	CGI_10005323	NA	FOJO_DROME Protein four-jointed OS=Drosophila melanogaster GN=fj PE=1 SV=2	sp|P54360|FOJO_DROME
gonads_contig_311202_S	2.17036	0
gonads_contig_22824_P	2.1699	1.34709	CGI_10017078	GO:0005576; extracellular region; Cellular Component GO:0007223; Wnt receptor signaling pathway, calcium modulating pathway; Biological Process GO:0007275; multicellular organismal development; Biological Process	WN10A_DANRE Protein Wnt-10a OS=Danio rerio GN=wnt10a PE=2 SV=1	sp|P70701|WN10A_MOUSE
gonads_contig_441807_N	2.16049	0.13146	CGI_10011910	GO:0004674; protein serine/threonine kinase activity; Molecular Function GO:0005524; ATP binding; Molecular Function GO:0006468; protein phosphorylation; Biological Process	VWKA_DICDI Alpha-protein kinase vwkA OS=Dictyostelium discoideum GN=vwkA PE=1 SV=1	sp|Q6B9X6|VWKA_DICDI
gonads_contig_294171_S	2.15619	3.21216	CGI_10002775	GO:0004222; metalloendopeptidase activity; Molecular Function GO:0006508; proteolysis; Biological Process	ATS16_HUMAN A disintegrin and metalloproteinase with thrombospondin motifs 16 OS=Homo sapiens GN=ADAMTS16 PE=1 SV=2	sp|Q05049|MUC1_XENLA
gonads_contig_246016_N	2.15449	0	CGI_10002629	GO:0005515; protein binding; Molecular Function	ANK1_HUMAN Ankyrin-1 OS=Homo sapiens GN=ANK1 PE=1 SV=3	sp|Q8IWZ3|ANKH1_HUMAN
gonads_contig_74193_P	2.15404	3.76628
gonads_contig_353229_P	2.14908	0.66404	CGI_10005062	GO:0005215; transporter activity; Molecular Function GO:0005515; protein binding; Molecular Function GO:0006810; transport; Biological Process GO:0008021; synaptic vesicle; Cellular Component GO:0016020; membrane; Cellular Component	SYT15_HUMAN Synaptotagmin-15 OS=Homo sapiens GN=SYT15 PE=1 SV=2	sp|Q9BQS2|SYT15_HUMAN
gonads_contig_461646_N	2.14818	0.409492	CGI_10014121	GO:0004672; protein kinase activity; Molecular Function GO:0004674; protein serine/threonine kinase activity; Molecular Function GO:0005515; protein binding; Molecular Function GO:0005524; ATP binding; Molecular Function GO:0006468; protein phosphorylation; Biological Process	ACK1_HUMAN Activated CDC42 kinase 1 OS=Homo sapiens GN=TNK2 PE=1 SV=3	sp|Q17R13|ACK1_BOVIN
gonads_contig_195273_AS	2.14582	0.515781
gonads_contig_311202_AS	2.14443	0
gonads_contig_159814_AS	2.14128	3.21216
gonads_contig_91330_N	2.13939	0.22548	CGI_10021234	GO:0005515; protein binding; Molecular Function	ANR44_HUMAN Serine/threonine-protein phosphatase 6 regulatory ankyrin repeat subunit B OS=Homo sapiens GN=ANKRD44 PE=1 SV=3	sp|Q5UPG5|YL093_MIMIV
gonads_contig_138822_N	2.13916	2.58444	CGI_10022997	GO:0005515; protein binding; Molecular Function	NA	sp|O61309|NOS_LYMST
gonads_contig_352010_N	2.13695	0.66404	CGI_10016209	GO:0003676; nucleic acid binding; Molecular Function GO:0003950; NAD+ ADP-ribosyltransferase activity; Molecular Function	PAR14_HUMAN Poly [ADP-ribose] polymerase 14 OS=Homo sapiens GN=PARP14 PE=1 SV=2	sp|Q460N5|PAR14_HUMAN
gonads_contig_44462_P	2.13643	0	CGI_10026124	NA	FMRF_APLCA FMRF-amide neuropeptides OS=Aplysia californica PE=1 SV=3	sp|P08021|FMRF_APLCA
gonads_contig_120475_P	2.12938	1.34709	CGI_10024455	GO:0003796; lysozyme activity; Molecular Function	LYS_CRAGI Lysozyme OS=Crassostrea gigas GN=lysoz PE=2 SV=1	sp|P86383|LYS_MERLU
gonads_contig_93576_P	2.12855	0.823037	CGI_10020938	GO:0006470; protein dephosphorylation; Biological Process GO:0008138; protein tyrosine/serine/threonine phosphatase activity; Molecular Function GO:0016311; dephosphorylation; Biological Process GO:0016791; phosphatase activity; Molecular Function GO:0017017; MAP kinase tyrosine/serine/threonine phosphatase activity; Molecular Function	DUS4_CHICK Dual specificity protein phosphatase 4 OS=Gallus gallus GN=DUSP4 PE=2 SV=1	sp|Q64623|DUS1_RAT
gonads_contig_15266_P	2.12363	1.66097
gonads_contig_135465_N	2.12041	0.66404				sp|P15305|DYHC_ONCMY
gonads_contig_181370_S	2.12014	3.76628
gonads_contig_386529_P	2.11885	0.823037
gonads_contig_88079_P	2.11599	1.05793	CGI_10001341	GO:0016021; integral to membrane; Cellular Component	TSN6_BOVIN Tetraspanin-6 OS=Bos taurus GN=TSPAN6 PE=2 SV=1
gonads_contig_94236_S	2.11561	0
gonads_contig_410184_P	2.11258	1.34709	CGI_10023990	GO:0005515; protein binding; Molecular Function	COLL_DROME Transcription factor collier OS=Drosophila melanogaster GN=kn PE=2 SV=2	sp|O08791|COE3_MOUSE
gonads_contig_159814_S	2.11042	0.515781
gonads_contig_137107_P	2.10933	0.13146	CGI_10025946	GO:0005515; protein binding; Molecular Function	LOXH1_HUMAN Lipoxygenase homology domain-containing protein 1 OS=Homo sapiens GN=LOXHD1 PE=1 SV=2
gonads_contig_88007_S	2.10789	2.09794
gonads_contig_258492_S	2.10725	0
gonads_contig_53527_P	2.10689	0.823037
gonads_contig_44495_P	2.09642	1.34709	CGI_10022147	GO:0003824; catalytic activity; Molecular Function GO:0008270; zinc ion binding; Molecular Function GO:0016787; hydrolase activity; Molecular Function	CDD_MOUSE Cytidine deaminase OS=Mus musculus GN=Cda PE=1 SV=2	sp|P32320|CDD_HUMAN
gonads_contig_11916_P	2.09642	1.34709	CGI_10006075	GO:0009607; response to biotic stimulus; Biological Process GO:0016021; integral to membrane; Cellular Component	PRRT1_RAT Proline-rich transmembrane protein 1 OS=Rattus norvegicus GN=Prrt1 PE=2 SV=2	sp|Q6MG82|PRRT1_RAT
gonads_contig_195999_P	2.09172	0.22548	CGI_10011910	GO:0004674; protein serine/threonine kinase activity; Molecular Function GO:0005524; ATP binding; Molecular Function GO:0006468; protein phosphorylation; Biological Process	VWKA_DICDI Alpha-protein kinase vwkA OS=Dictyostelium discoideum GN=vwkA PE=1 SV=1	sp|Q6B9X6|VWKA_DICDI
gonads_contig_503411_P	2.08745	1.05793	CGI_10009149	GO:0000786; nucleosome; Cellular Component GO:0003677; DNA binding; Molecular Function GO:0005634; nucleus; Cellular Component GO:0006334; nucleosome assembly; Biological Process	H1FOO_BOVIN Histone H1oo OS=Bos taurus GN=H1FOO PE=1 SV=1	sp|P02256|H1_PARAN
gonads_contig_446688_N	2.08034	0.22548	CGI_10020826	NA	WECH_DROME Protein wech OS=Drosophila melanogaster GN=wech PE=1 SV=2
gonads_contig_417748_N	2.07929	5.46671	CGI_10016481	NA	NA
gonads_contig_37814_N	2.07745	0	CGI_10026193	GO:0003677; DNA binding; Molecular Function GO:0003700; sequence-specific DNA binding transcription factor activity; Molecular Function GO:0005634; nucleus; Cellular Component GO:0006355; regulation of transcription, DNA-dependent; Biological Process GO:0043565; sequence-specific DNA binding; Molecular Function GO:0046983; protein dimerization activity; Molecular Function	FOS_CYPCA Proto-oncogene protein c-fos OS=Cyprinus carpio GN=fos PE=2 SV=1
gonads_contig_7829_AS	2.07608	0.22548
gonads_contig_195934_S	2.07608	3.76628
gonads_contig_358551_P	2.07558	4.6648
gonads_contig_332432_AS	2.07495	0.282744
gonads_contig_34133_N	2.07313	0.22548	CGI_10019645	NA	NA
gonads_contig_414603_N	2.07307	4.6648	CGI_10028875	NA	EST2_HUMAN Carboxylesterase 2 OS=Homo sapiens GN=CES2 PE=1 SV=1	sp|P04058|ACES_TORCA
gonads_contig_25287_P	2.07269	2.09794	CGI_10006392	GO:0005515; protein binding; Molecular Function GO:0005622; intracellular; Cellular Component GO:0008270; zinc ion binding; Molecular Function	TRI56_MOUSE Tripartite motif-containing protein 56 OS=Mus musculus GN=Trim56 PE=1 SV=1	sp|Q6E2N3|TRI33_DANRE
gonads_contig_394515_P	2.07018	1.05793	CGI_10011630	GO:0003824; catalytic activity; Molecular Function GO:0004497; monooxygenase activity; Molecular Function GO:0005488; binding; Molecular Function GO:0005507; copper ion binding; Molecular Function GO:0005509; calcium ion binding; Molecular Function GO:0005515; protein binding; Molecular Function GO:0009987; cellular process; Biological Process	FBN1_HUMAN Fibrillin-1 OS=Homo sapiens GN=FBN1 PE=1 SV=2	sp|Q8N2S1|LTBP4_HUMAN
gonads_contig_13228_N	2.06992	0.409492	CGI_10026626	GO:0007186; G-protein coupled receptor protein signaling pathway; Biological Process GO:0016021; integral to membrane; Cellular Component	CTR1_OCTVU Cephalotocin receptor 1 OS=Octopus vulgaris GN=CTR1 PE=2 SV=1	sp|P30551|CCKAR_RAT
gonads_contig_288493_AS	2.06906	4.6648
gonads_contig_16286_N	2.06824	1.05793	CGI_10016721	GO:0006508; proteolysis; Biological Process GO:0008234; cysteine-type peptidase activity; Molecular Function	CATL_SARPE Cathepsin L OS=Sarcophaga peregrina PE=1 SV=1	sp|Q28944|CATL1_PIG
gonads_contig_16434_P	2.06635	0.66404	CGI_10011745	NA	BUCC_APLCA Buccalin OS=Aplysia californica PE=1 SV=2	sp|Q9NL82|ORCKB_PROCL
gonads_contig_28207_N	2.06545	3.21216	CGI_10022535	GO:0016021; integral to membrane; Cellular Component	ADRL_DROME ADIPOR-like receptor CG5315 OS=Drosophila melanogaster GN=CG5315 PE=1 SV=2	sp|Q9VCY8|ADRL_DROME
gonads_contig_311937_AS	2.06399	0.22548
gonads_contig_43839_S	2.06362	1.34709
gonads_contig_227570_S	2.06101	3.76628
gonads_contig_211951_N	2.05496	5.46671	CGI_10001673	GO:0005622; intracellular; Cellular Component GO:0008270; zinc ion binding; Molecular Function	RN207_HUMAN RING finger protein 207 OS=Homo sapiens GN=RNF207 PE=2 SV=2
gonads_contig_84590_S	2.05484	0
gonads_contig_421251_N	2.05384	0.823037	CGI_10016720	GO:0006508; proteolysis; Biological Process GO:0008234; cysteine-type peptidase activity; Molecular Function	CATL_SARPE Cathepsin L OS=Sarcophaga peregrina PE=1 SV=1	sp|Q9GKL8|CATL1_CHLAE
gonads_contig_60207_N	2.05265	0.66404	CGI_10007864	GO:0016020; membrane; Cellular Component	EGFR_MOUSE Epidermal growth factor receptor OS=Mus musculus GN=Egfr PE=1 SV=1	sp|Q61526|ERBB3_MOUSE
gonads_contig_445889_P	2.05143	1.66097	CGI_10002434	GO:0005975; carbohydrate metabolic process; Biological Process GO:0016757; transferase activity, transferring glycosyl groups; Molecular Function	BRE4_CAEBR Beta-1,4-N-acetylgalactosaminyltransferase bre-4 OS=Caenorhabditis briggsae GN=bre-4 PE=3 SV=1	sp|A8Y1P7|BRE4_CAEBR
gonads_contig_422392_P	2.05079	0	CGI_10024120	GO:0005515; protein binding; Molecular Function GO:0007186; G-protein coupled receptor protein signaling pathway; Biological Process GO:0016021; integral to membrane; Cellular Component GO:0016500; protein-hormone receptor activity; Molecular Function	LGR5_MOUSE Leucine-rich repeat-containing G-protein coupled receptor 5 OS=Mus musculus GN=Lgr5 PE=2 SV=2	sp|P56495|TSHR_SHEEP
gonads_contig_15556_S	2.04998	0.823037
gonads_contig_32621_N	2.04788	0.13146	CGI_10000186	NA	NA	sp|Q3BAI2|YCX91_PHAAO
gonads_contig_319708_P	2.04779	2.58444	CGI_10022847	NA	NA
gonads_contig_438119_N	2.04444	3.76628	CGI_10012020	GO:0005515; protein binding; Molecular Function	ANK1_HUMAN Ankyrin-1 OS=Homo sapiens GN=ANK1 PE=1 SV=3	sp|Q4UMH6|Y381_RICFE
gonads_contig_23921_P	2.04262	0.282744	CGI_10006484	GO:0004428; inositol or phosphatidylinositol kinase activity; Molecular Function GO:0005488; binding; Molecular Function GO:0005515; protein binding; Molecular Function GO:0005942; phosphoinositide 3-kinase complex; Cellular Component GO:0016303; 1-phosphatidylinositol-3-kinase activity; Molecular Function GO:0016773; phosphotransferase activity, alcohol group as acceptor; Molecular Function GO:0…	PK3C3_XENLA Phosphatidylinositol 3-kinase catalytic subunit type 3 OS=Xenopus laevis GN=pik3c3 PE=2 SV=1	sp|Q8NEB9|PK3C3_HUMAN
gonads_contig_390918_N	2.03884	0	CGI_10025337	GO:0005044; scavenger receptor activity; Molecular Function GO:0016020; membrane; Cellular Component	NETR_MOUSE Neurotrypsin OS=Mus musculus GN=Prss12 PE=2 SV=1
gonads_contig_101140_AS	2.03707	0
gonads_contig_498458_N	2.03608	0.823037	CGI_10024116	GO:0003700; sequence-specific DNA binding transcription factor activity; Molecular Function GO:0045449; regulation of transcription; Biological Process	MRF_XENLA Myelin gene regulatory factor OS=Xenopus laevis GN=mrf PE=2 SV=1	sp|Q9Y2G1|MRF_HUMAN
gonads_contig_445511_N	2.03171	0.22548	CGI_10022893	GO:0006810; transport; Biological Process GO:0016020; membrane; Cellular Component GO:0055085; transmembrane transport; Biological Process	CTR1_RAT High affinity cationic amino acid transporter 1 OS=Rattus norvegicus GN=Slc7a1 PE=2 SV=1	sp|Q09143|CTR1_MOUSE
gonads_contig_46898_P	2.02764	2.58444	CGI_10002382	GO:0005515; protein binding; Molecular Function GO:0008270; zinc ion binding; Molecular Function	DTX3L_HUMAN Protein deltex-3-like OS=Homo sapiens GN=DTX3L PE=1 SV=1
gonads_contig_488832_N	2.02381	4.6648	CGI_10023394	GO:0005515; protein binding; Molecular Function GO:0005525; GTP binding; Molecular Function GO:0005622; intracellular; Cellular Component GO:0007049; cell cycle; Biological Process GO:0008270; zinc ion binding; Molecular Function	ZN233_HUMAN Zinc finger protein 233 OS=Homo sapiens GN=ZNF233 PE=2 SV=2
gonads_contig_471553_P	2.02252	4.6648	CGI_10012977	GO:0004871; signal transducer activity; Molecular Function GO:0007165; signal transduction; Biological Process GO:0007186; G-protein coupled receptor protein signaling pathway; Biological Process GO:0019001; guanyl nucleotide binding; Molecular Function	GNAO_GEOCY Guanine nucleotide-binding protein G(o) subunit alpha OS=Geodia cydonium PE=2 SV=3	sp|Q9XZV3|GNAO_GEOCY
gonads_contig_93895_AS	2.0211	1.05793
gonads_contig_167057_N	2.02043	3.21216	CGI_10014638	GO:0003824; catalytic activity; Molecular Function GO:0008152; metabolic process; Biological Process GO:0016597; amino acid binding; Molecular Function GO:0030170; pyridoxal phosphate binding; Molecular Function	THD2_STAAW Threonine dehydratase catabolic OS=Staphylococcus aureus (strain MW2) GN=tdcB PE=3 SV=1	sp|Q7A5L8|THD2_STAAN
gonads_contig_21618_P	2.01617	0.823037	CGI_10019507	GO:0005509; calcium ion binding; Molecular Function GO:0005515; protein binding; Molecular Function	SVEP1_MOUSE Sushi, von Willebrand factor type A, EGF and pentraxin domain-containing protein 1 OS=Mus musculus GN=Svep1 PE=1 SV=1	sp|Q4LDE5|SVEP1_HUMAN
gonads_contig_16947_P	2.00914	1.66097	CGI_10020475	GO:0005515; protein binding; Molecular Function	CACT_DROME NF-kappa-B inhibitor cactus OS=Drosophila melanogaster GN=cact PE=1 SV=2	sp|Q03017|CACT_DROME
gonads_contig_48818_P	2.00659	0.13146	CGI_10024639	0	0
gonads_contig_9789_N	2.00628	2.58444	CGI_10027768	GO:0007186; G-protein coupled receptor protein signaling pathway; Biological Process GO:0015054; gastrin receptor activity; Molecular Function GO:0016021; integral to membrane; Cellular Component	CCKAR_RAT Cholecystokinin receptor type A OS=Rattus norvegicus GN=Cckar PE=1 SV=1	sp|P70031|CCKAR_XENLA
gonads_contig_436956_P	2.00451	0.409492	CGI_10024628	GO:0005215; transporter activity; Molecular Function GO:0006810; transport; Biological Process GO:0016021; integral to membrane; Cellular Component GO:0055085; transmembrane transport; Biological Process	S226A_XENLA Solute carrier family 22 member 6-A OS=Xenopus laevis GN=slc22a6-A PE=2 SV=1	sp|Q9VCA2|ORCT_DROME
gonads_contig_70663_N	2.00445	2.58444	CGI_10012648	GO:0003824; catalytic activity; Molecular Function GO:0004252; serine-type endopeptidase activity; Molecular Function GO:0006508; proteolysis; Biological Process	CELA1_FELCA Chymotrypsin-like elastase family member 1 OS=Felis catus GN=CELA1 PE=2 SV=1	sp|P03951|FA11_HUMAN
gonads_contig_413771_S	2.00418	0.409492	CGI_10009640	GO:0005921; gap junction; Cellular Component	UNC7_CAEEL Innexin unc-7 OS=Caenorhabditis elegans GN=unc-7 PE=2 SV=1	sp|Q03412|UNC7_CAEEL
gonads_contig_480960_P	2.00058	1.34709	CGI_10004067	GO:0003723; RNA binding; Molecular Function GO:0005524; ATP binding; Molecular Function GO:0006955; immune response; Biological Process GO:0016740; transferase activity; Molecular Function	OAS3_HUMAN 2'-5'-oligoadenylate synthetase 3 OS=Homo sapiens GN=OAS3 PE=1 SV=2	sp|P29728|OAS2_HUMAN
gonads_contig_385979_N	1.99894	0.409492	CGI_10017929	GO:0005515; protein binding; Molecular Function	NA
gonads_contig_26027_N	1.99769	1.34709	CGI_10015177	GO:0007218; neuropeptide signaling pathway; Biological Process	FMRF_LYMST FMRFamide neuropeptides OS=Lymnaea stagnalis PE=1 SV=2	sp|B6E465|FMRF_LOLPE
gonads_contig_257050_S	1.99766	4.6648
gonads_contig_24853_N	1.99554	4.6648	CGI_10009978	GO:0005509; calcium ion binding; Molecular Function GO:0007156; homophilic cell adhesion; Biological Process GO:0016020; membrane; Cellular Component	CAD23_HUMAN Cadherin-23 OS=Homo sapiens GN=CDH23 PE=1 SV=1	sp|Q6B3P0|CDHR1_DANRE
gonads_contig_190389_P	1.9954	1.05793	CGI_10007897	GO:0005515; protein binding; Molecular Function	NA
gonads_contig_56725_P	1.99376	0.13146	CGI_10023721	GO:0004866; endopeptidase inhibitor activity; Molecular Function GO:0005515; protein binding; Molecular Function	MUG2_MOUSE Murinoglobulin-2 OS=Mus musculus GN=Mug2 PE=2 SV=1	sp|Q63041|A1M_RAT
gonads_contig_23169_P	1.98996	3.21216	CGI_10014996	NA	TC1DB_XENLA Tctex1 domain-containing protein 1-B (Fragment) OS=Xenopus laevis GN=tctex1d1-B PE=2 SV=1	sp|A2VDD2|TC1DB_XENLA
gonads_contig_268418_S	1.98855	3.76628
gonads_contig_25847_P	1.98747	0	CGI_10022892	NA	FCAP_APLCA Feeding circuit activating peptides OS=Aplysia californica PE=1 SV=1	sp|Q8ISH7|FCAP_APLCA
gonads_contig_313543_P	1.98743	0.22548	CGI_10002018	GO:0005215; transporter activity; Molecular Function GO:0005622; intracellular; Cellular Component GO:0006810; transport; Biological Process	RLBL2_MACFA Retinaldehyde-binding protein 1-like protein 2 OS=Macaca fascicularis GN=RLBP1L2 PE=2 SV=2	sp|Q9D3D0|TTPAL_MOUSE
gonads_contig_199192_N	1.98698	2.58444	CGI_10005504	NA	NA
gonads_contig_16690_P	1.98685	1.66097	CGI_10013894	0	0	sp|O96133|YB145_PLAF7
gonads_contig_411380_N	1.98584	1.66097	CGI_10019507	GO:0005509; calcium ion binding; Molecular Function GO:0005515; protein binding; Molecular Function	SVEP1_MOUSE Sushi, von Willebrand factor type A, EGF and pentraxin domain-containing protein 1 OS=Mus musculus GN=Svep1 PE=1 SV=1	sp|Q4LDE5|SVEP1_HUMAN
gonads_contig_65797_P	1.98524	3.21216	CGI_10005033	GO:0004221; ubiquitin thiolesterase activity; Molecular Function GO:0006511; ubiquitin-dependent protein catabolic process; Biological Process GO:0008270; zinc ion binding; Molecular Function	UBP22_BOVIN Ubiquitin carboxyl-terminal hydrolase 22 OS=Bos taurus GN=USP22 PE=2 SV=1	sp|Q5DU02|UBP22_MOUSE
gonads_contig_8460_P	1.98374	0.823037	CGI_10016438	GO:0005515; protein binding; Molecular Function GO:0006886; intracellular protein transport; Biological Process	STAM2_HUMAN Signal transducing adapter molecule 2 OS=Homo sapiens GN=STAM2 PE=1 SV=1	sp|P14198|AAC4_DICDI
gonads_contig_385600_P	1.98316	0.282744	CGI_10021234	GO:0005515; protein binding; Molecular Function	ANR44_HUMAN Serine/threonine-protein phosphatase 6 regulatory ankyrin repeat subunit B OS=Homo sapiens GN=ANKRD44 PE=1 SV=3	sp|Q4UMH6|Y381_RICFE
gonads_contig_441638_N	1.9797	3.21216	CGI_10023990	GO:0005515; protein binding; Molecular Function	COLL_DROME Transcription factor collier OS=Drosophila melanogaster GN=kn PE=2 SV=2	sp|O08791|COE3_MOUSE
gonads_contig_16122_AS	1.97594	3.76628
gonads_contig_48390_AS	1.97588	0.282744
gonads_contig_22771_S	1.9728	0
gonads_contig_387317_AS	1.96895	0.409492
gonads_contig_460729_P	1.96167	2.09794	CGI_10016527	GO:0000166; nucleotide binding; Molecular Function GO:0005524; ATP binding; Molecular Function GO:0006810; transport; Biological Process GO:0016021; integral to membrane; Cellular Component GO:0016887; ATPase activity; Molecular Function GO:0017111; nucleoside-triphosphatase activity; Molecular Function GO:0042626; ATPase activity, coupled to transmembrane movement of substances; Molecular Functi…	MRP7_HUMAN Multidrug resistance-associated protein 7 OS=Homo sapiens GN=ABCC10 PE=1 SV=1	sp|Q5T3U5|MRP7_HUMAN
gonads_contig_95647_P	1.96146	1.34709	CGI_10027842	GO:0005215; transporter activity; Molecular Function GO:0006810; transport; Biological Process GO:0016020; membrane; Cellular Component GO:0016021; integral to membrane; Cellular Component GO:0022891; substrate-specific transmembrane transporter activity; Molecular Function GO:0055085; transmembrane transport; Biological Process	GTR1_BOVIN Solute carrier family 2, facilitated glucose transporter member 1 OS=Bos taurus GN=SLC2A1 PE=2 SV=1
gonads_contig_313596_N	1.96104	0.409492	CGI_10027109	GO:0005515; protein binding; Molecular Function GO:0016758; transferase activity, transferring hexosyl groups; Molecular Function	CHSG_ASPFU Chitin synthase G OS=Aspergillus fumigatus GN=chsG PE=2 SV=2
gonads_contig_228353_AS	1.96045	4.6648
gonads_contig_71272_P	1.96023	3.21216	CGI_10024850	GO:0004672; protein kinase activity; Molecular Function GO:0004674; protein serine/threonine kinase activity; Molecular Function GO:0005515; protein binding; Molecular Function GO:0005524; ATP binding; Molecular Function GO:0006468; protein phosphorylation; Biological Process	FGFR2_HUMAN Fibroblast growth factor receptor 2 OS=Homo sapiens GN=FGFR2 PE=1 SV=1	sp|Q8MY85|FGFR2_DUGJA
gonads_contig_436684_P	1.96017	1.66097	CGI_10018125	0	0
gonads_contig_17886_N	1.959	3.21216	CGI_10025187	GO:0000166; nucleotide binding; Molecular Function GO:0016020; membrane; Cellular Component GO:0016192; vesicle-mediated transport; Biological Process	CENPF_HUMAN Centromere protein F OS=Homo sapiens GN=CENPF PE=1 SV=2	sp|Q9Z221|PMFBP_RAT
gonads_contig_40071_P	1.95869	2.09794	CGI_10021536	GO:0006520; cellular amino acid metabolic process; Biological Process GO:0016831; carboxy-lyase activity; Molecular Function GO:0019752; carboxylic acid metabolic process; Biological Process GO:0030170; pyridoxal phosphate binding; Molecular Function	DDC_RAT Aromatic-L-amino-acid decarboxylase OS=Rattus norvegicus GN=Ddc PE=1 SV=1	sp|P20711|DDC_HUMAN
gonads_contig_53211_P	1.95564	1.34709	CGI_10010265	GO:0005515; protein binding; Molecular Function GO:0005622; intracellular; Cellular Component GO:0008270; zinc ion binding; Molecular Function	TRI45_MOUSE Tripartite motif-containing protein 45 OS=Mus musculus GN=Trim45 PE=2 SV=1	sp|A4IF63|TRIM2_BOVIN
gonads_contig_494838_P	1.95554	2.58444	CGI_10005254	GO:0000166; nucleotide binding; Molecular Function GO:0003676; nucleic acid binding; Molecular Function GO:0004812; aminoacyl-tRNA ligase activity; Molecular Function GO:0004815; aspartate-tRNA ligase activity; Molecular Function GO:0005524; ATP binding; Molecular Function GO:0005737; cytoplasm; Cellular Component GO:0006412; translation; Biological Process GO:0006418; tRNA aminoacylation for pro…	SYNC_BOVIN Asparaginyl-tRNA synthetase, cytoplasmic OS=Bos taurus GN=NARS PE=2 SV=3	sp|Q2KJG3|SYNC_BOVIN
gonads_contig_49128_N	1.95292	0	CGI_10012490	GO:0005328; neurotransmitter:sodium symporter activity; Molecular Function GO:0005887; integral to plasma membrane; Cellular Component GO:0006836; neurotransmitter transport; Biological Process GO:0016020; membrane; Cellular Component	SC6A5_HUMAN Sodium- and chloride-dependent glycine transporter 2 OS=Homo sapiens GN=SLC6A5 PE=1 SV=2	sp|P28571|SC6A9_MOUSE
gonads_contig_238699_N	1.9526	0.823037
gonads_contig_498845_AS	1.95006	1.66097
gonads_contig_33997_P	1.94868	3.21216	CGI_10001494	GO:0007186; G-protein coupled receptor protein signaling pathway; Biological Process GO:0016021; integral to membrane; Cellular Component	YT66_CAEEL Probable G-protein coupled receptor B0563.6 OS=Caenorhabditis elegans GN=B0563.6 PE=2 SV=2	sp|Q01717|TRFR_RAT
gonads_contig_51292_N	1.94799	0.409492	CGI_10025596	GO:0005515; protein binding; Molecular Function GO:0006457; protein folding; Biological Process GO:0031072; heat shock protein binding; Molecular Function GO:0051082; unfolded protein binding; Molecular Function	DNJC7_HUMAN DnaJ homolog subfamily C member 7 OS=Homo sapiens GN=DNAJC7 PE=1 SV=2	sp|Q18932|CAH2_CAEEL
gonads_contig_386872_N	1.94652	2.58444	CGI_10020475	GO:0005515; protein binding; Molecular Function	CACT_DROME NF-kappa-B inhibitor cactus OS=Drosophila melanogaster GN=cact PE=1 SV=2	sp|Q03017|CACT_DROME
gonads_contig_32431_N	1.94631	0.13146	CGI_10016697	GO:0003924; GTPase activity; Molecular Function GO:0005525; GTP binding; Molecular Function GO:0005622; intracellular; Cellular Component GO:0006886; intracellular protein transport; Biological Process GO:0006913; nucleocytoplasmic transport; Biological Process GO:0007165; signal transduction; Biological Process GO:0007264; small GTPase mediated signal transduction; Biological Process GO:0015031;…	RHES_HUMAN GTP-binding protein Rhes OS=Homo sapiens GN=RASD2 PE=2 SV=1
gonads_contig_33197_P	1.94585	0.282744	CGI_10007786	NA	TC1D1_DANRE Tctex1 domain-containing protein 1 OS=Danio rerio GN=tctex1d1 PE=2 SV=1	sp|Q66IC8|TC1D1_DANRE
gonads_contig_205662_AS	1.94581	1.66097
gonads_contig_7789_AS	1.94577	5.46671
gonads_contig_49116_N	1.94405	1.34709	CGI_10009708	NA	TTC38_DANRE Tetratricopeptide repeat protein 38 OS=Danio rerio GN=ttc38 PE=3 SV=1	sp|A2VD82|TTC38_XENLA
gonads_contig_311110_S	1.94351	4.6648
gonads_contig_451753_N	1.94079	0.409492	CGI_10026985	GO:0005044; scavenger receptor activity; Molecular Function GO:0016020; membrane; Cellular Component	DMBT1_HUMAN Deleted in malignant brain tumors 1 protein OS=Homo sapiens GN=DMBT1 PE=1 SV=2	sp|Q6NY73|L3BPB_DANRE
gonads_contig_389626_P	1.94027	0	CGI_10024120	GO:0005515; protein binding; Molecular Function GO:0007186; G-protein coupled receptor protein signaling pathway; Biological Process GO:0016021; integral to membrane; Cellular Component GO:0016500; protein-hormone receptor activity; Molecular Function	LGR5_MOUSE Leucine-rich repeat-containing G-protein coupled receptor 5 OS=Mus musculus GN=Lgr5 PE=2 SV=2	sp|P56495|TSHR_SHEEP
gonads_contig_287732_S	1.93961	0.22548
gonads_contig_32063_AS	1.93819	4.6648
gonads_contig_56298_P	1.93751	3.21216	CGI_10017172	GO:0003924; GTPase activity; Molecular Function GO:0005525; GTP binding; Molecular Function GO:0005622; intracellular; Cellular Component GO:0007165; signal transduction; Biological Process GO:0007264; small GTPase mediated signal transduction; Biological Process GO:0015031; protein transport; Biological Process GO:0016020; membrane; Cellular Component	RAD_RAT GTP-binding protein RAD OS=Rattus norvegicus GN=Rrad PE=2 SV=2	sp|P55042|RAD_HUMAN
gonads_contig_49658_P	1.93413	5.46671	CGI_10003696	GO:0003824; catalytic activity; Molecular Function GO:0008152; metabolic process; Biological Process	SUCB2_PIG Succinyl-CoA ligase [GDP-forming] subunit beta, mitochondrial (Fragment) OS=Sus scrofa GN=SUCLG2 PE=1 SV=2	sp|Q96I99|SUCB2_HUMAN
gonads_contig_18475_AS	1.9341	3.21216
gonads_contig_52332_S	1.93165	3.21216
gonads_contig_69618_P	1.93053	0.13146	CGI_10016635	NA	NA
gonads_contig_13324_N	1.93052	0.282744	CGI_10025055	GO:0016021; integral to membrane; Cellular Component	PRM1A_DANRE Prominin-1-A OS=Danio rerio GN=prom1a PE=2 SV=2	sp|O54990|PROM1_MOUSE
gonads_contig_9941_P	1.93012	1.66097	CGI_10019801	GO:0004332; fructose-bisphosphate aldolase activity; Molecular Function GO:0006096; glycolysis; Biological Process	ALF_ECHMU Fructose-bisphosphate aldolase OS=Echinococcus multilocularis GN=FBPA PE=2 SV=1	sp|Q9GP32|ALF_ECHMU
gonads_contig_24561_S	1.92824	3.21216
gonads_contig_75959_S	1.92821	1.66097
gonads_contig_88007_AS	1.92764	0
gonads_contig_204574_N	1.9274	2.09794	CGI_10027441	GO:0003723; RNA binding; Molecular Function GO:0004540; ribonuclease activity; Molecular Function	PR285_HUMAN Peroxisomal proliferator-activated receptor A-interacting complex 285 kDa protein OS=Homo sapiens GN=PRIC285 PE=1 SV=5	sp|Q9BYK8|PR285_HUMAN
gonads_contig_30652_N	1.92586	1.05793	CGI_10026337	GO:0003924; GTPase activity; Molecular Function GO:0005525; GTP binding; Molecular Function GO:0005622; intracellular; Cellular Component GO:0007165; signal transduction; Biological Process GO:0007264; small GTPase mediated signal transduction; Biological Process GO:0015031; protein transport; Biological Process GO:0016020; membrane; Cellular Component	RSLAB_MOUSE Ras-like protein family member 10B OS=Mus musculus GN=Rasl10b PE=2 SV=1	sp|Q5SSG5|RSLAB_MOUSE
gonads_contig_347406_AS	1.92474	0.282744
gonads_contig_16351_P	1.92358	0	CGI_10017299	GO:0005515; protein binding; Molecular Function	PXDN_HUMAN Peroxidasin homolog OS=Homo sapiens GN=PXDN PE=1 SV=2	sp|Q66K08|CILP1_MOUSE
gonads_contig_38108_N	1.9223	3.76628	CGI_10017200	GO:0003700; sequence-specific DNA binding transcription factor activity; Molecular Function GO:0004871; signal transducer activity; Molecular Function GO:0005515; protein binding; Molecular Function GO:0005634; nucleus; Cellular Component GO:0006355; regulation of transcription, DNA-dependent; Biological Process GO:0007165; signal transduction; Biological Process GO:0030528; transcription regulat…	ARNT_DROME Aryl hydrocarbon receptor nuclear translocator homolog OS=Drosophila melanogaster GN=tgo PE=1 SV=2	sp|O15945|ARNT_DROME
gonads_contig_59053_P	1.92176	0.13146	CGI_10015027	GO:0006486; protein glycosylation; Biological Process GO:0008378; galactosyltransferase activity; Molecular Function GO:0016020; membrane; Cellular Component	B3GT1_PONPY Beta-1,3-galactosyltransferase 1 OS=Pongo pygmaeus GN=B3GALT1 PE=3 SV=1	sp|Q5HZL5|B3G5A_XENLA
gonads_contig_38668_P	1.92088	0.515781	CGI_10025325	GO:0003924; GTPase activity; Molecular Function GO:0005525; GTP binding; Molecular Function GO:0005622; intracellular; Cellular Component GO:0007165; signal transduction; Biological Process GO:0007264; small GTPase mediated signal transduction; Biological Process GO:0015031; protein transport; Biological Process GO:0016020; membrane; Cellular Component	DIRA2_MACFA GTP-binding protein Di-Ras2 OS=Macaca fascicularis GN=DIRAS2 PE=2 SV=1	sp|Q5PR73|DIRA2_MOUSE
gonads_contig_49560_N	1.92016	2.58444	CGI_10002999	GO:0004553; hydrolase activity, hydrolyzing O-glycosyl compounds; Molecular Function GO:0004563; beta-N-acetylhexosaminidase activity; Molecular Function GO:0005975; carbohydrate metabolic process; Biological Process GO:0030246; carbohydrate binding; Molecular Function	CHB_VIBHA N,N'-diacetylchitobiase OS=Vibrio harveyi GN=chb PE=1 SV=1	sp|Q04786|HEX_VIBVU
gonads_contig_55689_N	1.91707	0.409492	CGI_10012108	GO:0005515; protein binding; Molecular Function	CRK_DROME Adapter molecule Crk OS=Drosophila melanogaster GN=Crk PE=1 SV=1	sp|Q9XYM0|CRK_DROME
gonads_contig_53956_P	1.91487	0	CGI_10028925	0	0
gonads_contig_57310_P	1.91468	0.22548	CGI_10023267	GO:0008415; acyltransferase activity; Molecular Function	CLAT_DANRE Choline O-acetyltransferase OS=Danio rerio GN=chat PE=2 SV=1	sp|B2ZGJ1|CLAT_DANRE
gonads_contig_503607_N	1.91395	1.05793	CGI_10026304	GO:0003700; sequence-specific DNA binding transcription factor activity; Molecular Function GO:0005634; nucleus; Cellular Component GO:0006355; regulation of transcription, DNA-dependent; Biological Process GO:0043565; sequence-specific DNA binding; Molecular Function GO:0046983; protein dimerization activity; Molecular Function	CEBPD_RAT CCAAT/enhancer-binding protein delta OS=Rattus norvegicus GN=Cebpd PE=2 SV=1	sp|O02756|CEBPD_BOVIN
gonads_contig_423804_P	1.90693	3.76628	CGI_10011829	NA	NA	sp|P10394|POL4_DROME
gonads_contig_70095_P	1.90626	1.34709	CGI_10007247	GO:0004872; receptor activity; Molecular Function	NA	sp|Q9UNE0|EDAR_HUMAN
gonads_contig_348543_N	1.905	4.6648	CGI_10023754	NA	POL3_DROME Retrovirus-related Pol polyprotein from transposon 17.6 OS=Drosophila melanogaster GN=pol PE=4 SV=1	sp|P04323|POL3_DROME
gonads_contig_31290_N	1.9048	1.05793	CGI_10017896	NA	NA
gonads_contig_139867_S	1.90468	0.823037
gonads_contig_361374_N	1.90384	1.05793
gonads_contig_288475_AS	1.90314	1.66097
gonads_contig_40203_S	1.90257	3.76628
gonads_contig_30889_P	1.90247	3.76628	CGI_10028446	NA	YI31B_YEAST Transposon Ty3-I Gag-Pol polyprotein OS=Saccharomyces cerevisiae GN=TY3B-I PE=3 SV=2	sp|P10394|POL4_DROME
gonads_contig_111823_S	1.90204	3.76628
gonads_contig_192959_AS	1.90171	2.09794
gonads_contig_20171_P	1.90093	1.05793	CGI_10012490	GO:0005328; neurotransmitter:sodium symporter activity; Molecular Function GO:0005887; integral to plasma membrane; Cellular Component GO:0006836; neurotransmitter transport; Biological Process GO:0016020; membrane; Cellular Component	SC6A5_HUMAN Sodium- and chloride-dependent glycine transporter 2 OS=Homo sapiens GN=SLC6A5 PE=1 SV=2	sp|A7Y2X0|SC6A5_XENLA
gonads_contig_282772_P	1.89971	3.21216	CGI_10018756	GO:0006810; transport; Biological Process GO:0016020; membrane; Cellular Component GO:0055085; transmembrane transport; Biological Process	CTR4_MOUSE Cationic amino acid transporter 4 OS=Mus musculus GN=Slc7a4 PE=1 SV=1
gonads_contig_498406_P	1.89703	3.76628	CGI_10003462	GO:0008270; zinc ion binding; Molecular Function	MLP2_DROME Muscle LIM protein Mlp84B OS=Drosophila melanogaster GN=Mlp84B PE=1 SV=1	sp|P53777|MLP1_DROME
gonads_contig_421301_P	1.89649	0.22548	CGI_10013611	GO:0055085; transmembrane transport; Biological Process	VACHT_TORMA Vesicular acetylcholine transporter OS=Torpedo marmorata PE=2 SV=2	sp|O17444|VACHT_DROME
gonads_contig_13342_P	1.89574	1.66097	CGI_10019507	GO:0005509; calcium ion binding; Molecular Function GO:0005515; protein binding; Molecular Function	SVEP1_MOUSE Sushi, von Willebrand factor type A, EGF and pentraxin domain-containing protein 1 OS=Mus musculus GN=Svep1 PE=1 SV=1	sp|P0C6B8|SVEP1_RAT
gonads_contig_317301_S	1.89572	5.46671
gonads_contig_444408_N	1.89531	3.76628	CGI_10017568	GO:0007186; G-protein coupled receptor protein signaling pathway; Biological Process GO:0016021; integral to membrane; Cellular Component	OAR2_LYMST Octopamine receptor 2 OS=Lymnaea stagnalis PE=1 SV=1	sp|O01670|OAR2_LYMST
gonads_contig_417769_P	1.89484	1.66097	CGI_10017174	GO:0016787; hydrolase activity; Molecular Function	ASM_BOVIN Sphingomyelin phosphodiesterase OS=Bos taurus GN=SMPD1 PE=2 SV=1	sp|P17405|ASM_HUMAN
gonads_contig_445486_P	1.89452	0	CGI_10024120	GO:0005515; protein binding; Molecular Function GO:0007186; G-protein coupled receptor protein signaling pathway; Biological Process GO:0016021; integral to membrane; Cellular Component GO:0016500; protein-hormone receptor activity; Molecular Function	LGR5_MOUSE Leucine-rich repeat-containing G-protein coupled receptor 5 OS=Mus musculus GN=Lgr5 PE=2 SV=2	sp|P56495|TSHR_SHEEP
gonads_contig_419850_N	1.89291	1.66097	CGI_10026242	GO:0005515; protein binding; Molecular Function	CAPR2_HUMAN Caprin-2 OS=Homo sapiens GN=CAPRIN2 PE=1 SV=1	sp|Q4ZJM7|OTOL1_MOUSE
gonads_contig_282750_P	1.89228	0.823037	CGI_10016806	GO:0004672; protein kinase activity; Molecular Function GO:0004674; protein serine/threonine kinase activity; Molecular Function GO:0005515; protein binding; Molecular Function GO:0005524; ATP binding; Molecular Function GO:0006468; protein phosphorylation; Biological Process	TITIN_MOUSE Titin OS=Mus musculus GN=Ttn PE=1 SV=1	sp|Q8IIG7|YPF05_PLAF7
gonads_contig_144051_P	1.89075	1.05793
gonads_contig_137571_S	1.88991	0.823037
gonads_contig_53584_P	1.88858	3.21216	CGI_10003566	GO:0006508; proteolysis; Biological Process GO:0008234; cysteine-type peptidase activity; Molecular Function	CATL_DROME Cathepsin L OS=Drosophila melanogaster GN=Cp1 PE=1 SV=2	sp|P54639|CYSP4_DICDI
gonads_contig_23724_S	1.8856	1.34709
gonads_contig_382444_N	1.88446	3.21216	CGI_10017672	GO:0003676; nucleic acid binding; Molecular Function GO:0005515; protein binding; Molecular Function	JAG2_HUMAN Protein jagged-2 OS=Homo sapiens GN=JAG2 PE=1 SV=3	sp|P46531|NOTC1_HUMAN
gonads_contig_392817_S	1.88428	0.22548
gonads_contig_46139_P	1.88373	3.21216	CGI_10005970	GO:0007186; G-protein coupled receptor protein signaling pathway; Biological Process GO:0016021; integral to membrane; Cellular Component	YT66_CAEEL Probable G-protein coupled receptor B0563.6 OS=Caenorhabditis elegans GN=B0563.6 PE=2 SV=2	sp|P25931|NPYR_DROME
gonads_contig_378185_P	1.88358	0	CGI_10028455	GO:0005515; protein binding; Molecular Function GO:0007165; signal transduction; Biological Process	PSD10_HUMAN 26S proteasome non-ATPase regulatory subunit 10 OS=Homo sapiens GN=PSMD10 PE=1 SV=1	sp|P55273|CDN2D_HUMAN
gonads_contig_146733_N	1.88314	0.515781	CGI_10028386	NA	CYFIP_DROME Cytoplasmic FMR1-interacting protein OS=Drosophila melanogaster GN=Sra-1 PE=1 SV=1	sp|Q299G2|CYFIP_DROPS
gonads_contig_289114_N	1.88258	3.21216	CGI_10017269	GO:0004888; transmembrane receptor activity; Molecular Function GO:0007165; signal transduction; Biological Process GO:0031224; intrinsic to membrane; Cellular Component GO:0045087; innate immune response; Biological Process	NA	sp|Q689D1|TLR2_CANFA
gonads_contig_308774_P	1.88005	2.58444	CGI_10000199	NA	RMD5A_XENLA Protein RMD5 homolog A OS=Xenopus laevis GN=rmnd5a PE=2 SV=1	sp|Q6GLP4|RMD5A_XENLA
gonads_contig_439866_P	1.87959	2.58444	CGI_10018309	GO:0005515; protein binding; Molecular Function	FUT8_CANFA Alpha-(1,6)-fucosyltransferase OS=Canis familiaris GN=FUT8 PE=2 SV=1	sp|Q6EV77|FUT8_PANTR
gonads_contig_25451_N	1.87897	4.6648	CGI_10012723	0	0	sp|P11369|POL2_MOUSE
gonads_contig_160065_S	1.87862	3.76628
gonads_contig_140401_P	1.87815	3.21216	CGI_10023745	GO:0005515; protein binding; Molecular Function	BMPER_HUMAN BMP-binding endothelial regulator protein OS=Homo sapiens GN=BMPER PE=2 SV=3	sp|Q8N8U9|BMPER_HUMAN
gonads_contig_254466_AS	1.87794	3.21216
gonads_contig_351188_P	1.87789	2.58444	CGI_10017672	GO:0003676; nucleic acid binding; Molecular Function GO:0005515; protein binding; Molecular Function	JAG2_HUMAN Protein jagged-2 OS=Homo sapiens GN=JAG2 PE=1 SV=3	sp|P46531|NOTC1_HUMAN
gonads_contig_357739_P	1.87745	3.76628	CGI_10024086	GO:0003700; sequence-specific DNA binding transcription factor activity; Molecular Function GO:0005515; protein binding; Molecular Function GO:0006355; regulation of transcription, DNA-dependent; Biological Process GO:0043565; sequence-specific DNA binding; Molecular Function	HXA2_BOVIN Homeobox protein Hox-A2 OS=Bos taurus GN=HOXA2 PE=2 SV=1	sp|P31245|HXA2_MOUSE
gonads_contig_5872_P	1.87595	0.823037
gonads_contig_380277_N	1.87505	2.09794	CGI_10005145	GO:0005215; transporter activity; Molecular Function GO:0005515; protein binding; Molecular Function GO:0006810; transport; Biological Process GO:0008021; synaptic vesicle; Cellular Component GO:0016020; membrane; Cellular Component	PCLO_MOUSE Protein piccolo OS=Mus musculus GN=Pclo PE=1 SV=3	sp|Q9Y6V0|PCLO_HUMAN
gonads_contig_24714_P	1.87425	3.21216	CGI_10009833	NA	NA
gonads_contig_31561_P	1.87312	2.09794	CGI_10013176	GO:0003779; actin binding; Molecular Function	SEVE_ECHGR Severin OS=Echinococcus granulosus GN=AG8 PE=2 SV=3	sp|Q8MPM1|GELS2_LUMTE
gonads_contig_40469_P	1.87139	3.76628	CGI_10011630	GO:0003824; catalytic activity; Molecular Function GO:0004497; monooxygenase activity; Molecular Function GO:0005488; binding; Molecular Function GO:0005507; copper ion binding; Molecular Function GO:0005509; calcium ion binding; Molecular Function GO:0005515; protein binding; Molecular Function GO:0009987; cellular process; Biological Process	FBN1_HUMAN Fibrillin-1 OS=Homo sapiens GN=FBN1 PE=1 SV=2	sp|P35556|FBN2_HUMAN
gonads_contig_347608_P	1.87096	0.282744	CGI_10015828	GO:0005089; Rho guanyl-nucleotide exchange factor activity; Molecular Function GO:0005515; protein binding; Molecular Function GO:0005622; intracellular; Cellular Component GO:0035023; regulation of Rho protein signal transduction; Biological Process	SGEF_HUMAN SH3 domain-containing guanine exchange factor OS=Homo sapiens GN=SGEF PE=1 SV=3	sp|Q96DR7|ARHGQ_HUMAN
gonads_contig_443308_N	1.86887	1.66097	CGI_10007112	0	0
gonads_contig_42151_AS	1.86812	4.6648
gonads_contig_37262_P	1.86806	0.13146	CGI_10020417	0	0
gonads_contig_418190_P	1.86749	5.46671	CGI_10022978	GO:0005622; intracellular; Cellular Component GO:0008270; zinc ion binding; Molecular Function	EGR3_MOUSE Early growth response protein 3 OS=Mus musculus GN=Egr3 PE=2 SV=2	sp|P26632|EGR1_DANRE
gonads_contig_76511_AS	1.86716	4.6648
gonads_contig_479616_AS	1.86487	4.6648
gonads_contig_498865_S	1.86232	4.6648
gonads_contig_18149_P	1.86203	0.409492	CGI_10011953	GO:0005525; GTP binding; Molecular Function GO:0007049; cell cycle; Biological Process	IF44L_HUMAN Interferon-induced protein 44-like OS=Homo sapiens GN=IFI44L PE=2 SV=3	sp|Q53G44|IF44L_HUMAN
gonads_contig_51939_P	1.86167	0	CGI_10023713	GO:0006139; nucleobase, nucleoside, nucleotide and nucleic acid metabolic process; Biological Process GO:0008168; methyltransferase activity; Molecular Function	MTA70_MOUSE N6-adenosine-methyltransferase 70 kDa subunit OS=Mus musculus GN=Mettl3 PE=2 SV=2	sp|Q9VCE6|MTA70_DROME
gonads_contig_47885_N	1.86055	0.22548	CGI_10025660	GO:0005509; calcium ion binding; Molecular Function GO:0005515; protein binding; Molecular Function GO:0007155; cell adhesion; Biological Process GO:0031012; extracellular matrix; Cellular Component	PGBM_HUMAN Basement membrane-specific heparan sulfate proteoglycan core protein OS=Homo sapiens GN=HSPG2 PE=1 SV=3	sp|A2ARV4|LRP2_MOUSE
gonads_contig_413645_S	1.85944	5.46671
gonads_contig_140184_AS	1.85574	3.76628
gonads_contig_296793_N	1.85511	2.09794	CGI_10026193	GO:0003677; DNA binding; Molecular Function GO:0003700; sequence-specific DNA binding transcription factor activity; Molecular Function GO:0005634; nucleus; Cellular Component GO:0006355; regulation of transcription, DNA-dependent; Biological Process GO:0043565; sequence-specific DNA binding; Molecular Function GO:0046983; protein dimerization activity; Molecular Function	FOS_CYPCA Proto-oncogene protein c-fos OS=Cyprinus carpio GN=fos PE=2 SV=1
gonads_contig_497989_P	1.85496	0	CGI_10022388	GO:0006950; response to stress; Biological Process	USPAL_ARATH Universal stress protein A-like protein OS=Arabidopsis thaliana GN=At3g01520 PE=1 SV=2	sp|Q71U00|SKP1_XENLA
gonads_contig_306381_AS	1.85465	3.21216
gonads_contig_48285_P	1.85443	0.823037	CGI_10015224	GO:0005515; protein binding; Molecular Function GO:0005622; intracellular; Cellular Component GO:0008270; zinc ion binding; Molecular Function	TRIM3_MOUSE Tripartite motif-containing protein 3 OS=Mus musculus GN=Trim3 PE=1 SV=1	sp|F7H9X2|TRIM2_CALJA
gonads_contig_254948_S	1.85352	3.76628
gonads_contig_53975_N	1.85304	1.34709	CGI_10022343	GO:0004064; arylesterase activity; Molecular Function GO:0004197; cysteine-type endopeptidase activity; Molecular Function GO:0006508; proteolysis; Biological Process GO:0006915; apoptosis; Biological Process GO:0008234; cysteine-type peptidase activity; Molecular Function	PON1_HUMAN Serum paraoxonase/arylesterase 1 OS=Homo sapiens GN=PON1 PE=1 SV=2	sp|P27169|PON1_HUMAN
gonads_contig_23992_P	1.85138	0.823037	CGI_10026034	GO:0005515; protein binding; Molecular Function GO:0005525; GTP binding; Molecular Function GO:0005622; intracellular; Cellular Component GO:0007165; signal transduction; Biological Process GO:0007264; small GTPase mediated signal transduction; Biological Process	PATS1_DICDI Probable serine/threonine-protein kinase pats1 OS=Dictyostelium discoideum GN=pats1 PE=3 SV=1
gonads_contig_9575_P	1.85122	0.22548
gonads_contig_39239_P	1.8509	0.282744	CGI_10018474	GO:0005515; protein binding; Molecular Function	NA	sp|Q2T9Z7|KLHL9_BOVIN
gonads_contig_89444_P	1.85044	1.66097
gonads_contig_502278_S	1.85042	0.13146
gonads_contig_23627_P	1.85006	0.823037	CGI_10005366	GO:0003677; DNA binding; Molecular Function GO:0003700; sequence-specific DNA binding transcription factor activity; Molecular Function GO:0005524; ATP binding; Molecular Function GO:0005634; nucleus; Cellular Component GO:0006355; regulation of transcription, DNA-dependent; Biological Process GO:0045449; regulation of transcription; Biological Process	RUNX1_HUMAN Runt-related transcription factor 1 OS=Homo sapiens GN=RUNX1 PE=1 SV=3	sp|Q01196|RUNX1_HUMAN
gonads_contig_44071_P	1.84886	0	CGI_10010483	GO:0016020; membrane; Cellular Component	CKLF4_HUMAN CKLF-like MARVEL transmembrane domain-containing protein 4 OS=Homo sapiens GN=CMTM4 PE=2 SV=1
gonads_contig_133868_P	1.84873	0.515781	CGI_10016296	GO:0005102; receptor binding; Molecular Function GO:0007165; signal transduction; Biological Process	TENR_RAT Tenascin-R OS=Rattus norvegicus GN=Tnr PE=1 SV=1	sp|Q80Z71|TENN_MOUSE
gonads_contig_325763_N	1.84861	0.66404	CGI_10027619	GO:0006213; pyrimidine nucleoside metabolic process; Biological Process GO:0008152; metabolic process; Biological Process GO:0016757; transferase activity, transferring glycosyl groups; Molecular Function GO:0016763; transferase activity, transferring pentosyl groups; Molecular Function	TYPH_RAT Thymidine phosphorylase OS=Rattus norvegicus GN=Tymp PE=2 SV=1	sp|Q6GET9|PDP_STAAR
gonads_contig_313073_AS	1.84685	3.76628
gonads_contig_29997_N	1.8466	1.34709	CGI_10009254	GO:0005525; GTP binding; Molecular Function GO:0005622; intracellular; Cellular Component GO:0007264; small GTPase mediated signal transduction; Biological Process GO:0015031; protein transport; Biological Process	RND3_PONAB Rho-related GTP-binding protein RhoE OS=Pongo abelii GN=RND3 PE=2 SV=1	sp|Q6SA80|RND3_RAT
gonads_contig_443010_P	1.84613	0.22548	CGI_10003842	GO:0008152; metabolic process; Biological Process GO:0016787; hydrolase activity; Molecular Function	YFZ3_SCHPO AB hydrolase superfamily protein C1039.03 OS=Schizosaccharomyces pombe GN=SPAC1039.03 PE=2 SV=1
gonads_contig_148074_N	1.84539	0.22548	CGI_10006379	GO:0005515; protein binding; Molecular Function GO:0005622; intracellular; Cellular Component GO:0008270; zinc ion binding; Molecular Function	TRIM1_MOUSE Midline-2 OS=Mus musculus GN=Mid2 PE=2 SV=1
gonads_contig_35142_P	1.84416	0.823037	CGI_10020244	GO:0016021; integral to membrane; Cellular Component GO:0055085; transmembrane transport; Biological Process	NCKX4_HUMAN Sodium/potassium/calcium exchanger 4 OS=Homo sapiens GN=SLC24A4 PE=2 SV=1	sp|Q8NFF2|NCKX4_HUMAN
gonads_contig_74738_N	1.84129	3.76628	CGI_10004469	GO:0003723; RNA binding; Molecular Function GO:0004540; ribonuclease activity; Molecular Function	PR285_HUMAN Peroxisomal proliferator-activated receptor A-interacting complex 285 kDa protein OS=Homo sapiens GN=PRIC285 PE=1 SV=5
gonads_contig_269827_AS	1.83875	0.13146
gonads_contig_75918_AS	1.83822	2.58444
gonads_contig_25041_P	1.83776	1.66097	CGI_10027299	GO:0005515; protein binding; Molecular Function GO:0007165; signal transduction; Biological Process	NA	sp|Q3V6T2|GRDN_HUMAN
gonads_contig_494354_N	1.83689	3.21216	CGI_10007567	GO:0004725; protein tyrosine phosphatase activity; Molecular Function GO:0006470; protein dephosphorylation; Biological Process GO:0016311; dephosphorylation; Biological Process GO:0016791; phosphatase activity; Molecular Function	PTPRM_MOUSE Receptor-type tyrosine-protein phosphatase mu OS=Mus musculus GN=Ptprm PE=2 SV=1
gonads_contig_497256_S	1.83687	3.76628
gonads_contig_263857_P	1.83673	1.34709
gonads_contig_32512_S	1.83634	0.13146
gonads_contig_289531_S	1.8356	0.13146
gonads_contig_315764_S	1.8352	0.13146
gonads_contig_39022_P	1.83429	2.58444	CGI_10021873	GO:0042981; regulation of apoptosis; Biological Process	NA
gonads_contig_25888_P	1.83263	0	CGI_10020211	0	0
gonads_contig_230784_N	1.83172	0	CGI_10013436	GO:0003677; DNA binding; Molecular Function GO:0003700; sequence-specific DNA binding transcription factor activity; Molecular Function GO:0005634; nucleus; Cellular Component GO:0006355; regulation of transcription, DNA-dependent; Biological Process GO:0043565; sequence-specific DNA binding; Molecular Function GO:0046983; protein dimerization activity; Molecular Function	FOS_CYPCA Proto-oncogene protein c-fos OS=Cyprinus carpio GN=fos PE=2 SV=1	sp|P15408|FOSL2_HUMAN
gonads_contig_22723_P	1.83056	0.22548	CGI_10004330	GO:0003677; DNA binding; Molecular Function GO:0008270; zinc ion binding; Molecular Function	ABHD2_HUMAN Abhydrolase domain-containing protein 2 OS=Homo sapiens GN=ABHD2 PE=2 SV=1	sp|Q6FIF0|ZFAN6_HUMAN
gonads_contig_59917_N	1.82753	1.66097	CGI_10016652	GO:0005509; calcium ion binding; Molecular Function GO:0005515; protein binding; Molecular Function GO:0007160; cell-matrix adhesion; Biological Process GO:0016020; membrane; Cellular Component	FBN1_MOUSE Fibrillin-1 OS=Mus musculus GN=Fbn1 PE=1 SV=1	sp|Q14766|LTBP1_HUMAN
gonads_contig_37880_P	1.82689	0.13146	CGI_10017349	NA	TM2D1_DICDI TM2 domain-containing protein DDB0214922 OS=Dictyostelium discoideum GN=DDB_G0277895 PE=3 SV=1	sp|Q54YM7|TM2D2_DICDI
gonads_contig_352617_P	1.82614	4.6648	CGI_10012321	GO:0005515; protein binding; Molecular Function	CBLN3_HUMAN Cerebellin-3 OS=Homo sapiens GN=CBLN3 PE=1 SV=1
gonads_contig_352891_P	1.8257	1.34709	CGI_10021081	GO:0005509; calcium ion binding; Molecular Function GO:0005515; protein binding; Molecular Function GO:0007160; cell-matrix adhesion; Biological Process	FBN1_BOVIN Fibrillin-1 OS=Bos taurus GN=FBN1 PE=1 SV=1	sp|P01132|EGF_MOUSE
gonads_contig_381321_S	1.82534	1.66097
gonads_contig_101116_P	1.82506	5.46671	CGI_10019386	GO:0008316; structural constituent of vitelline membrane; Molecular Function GO:0030704; vitelline membrane formation; Biological Process	VMO1_CHICK Vitelline membrane outer layer protein 1 OS=Gallus gallus GN=VMO1 PE=1 SV=1
gonads_contig_449296_N	1.82364	2.09794	CGI_10008043	GO:0016020; membrane; Cellular Component	CCG7_RAT Voltage-dependent calcium channel gamma-7 subunit OS=Rattus norvegicus GN=Cacng7 PE=2 SV=1	sp|Q8VHW8|CCG5_RAT
gonads_contig_390999_N	1.82305	5.46671	CGI_10024622	GO:0004930; G-protein coupled receptor activity; Molecular Function GO:0007186; G-protein coupled receptor protein signaling pathway; Biological Process GO:0016021; integral to membrane; Cellular Component	GP158_MOUSE Probable G-protein coupled receptor 158 OS=Mus musculus GN=Gpr158 PE=1 SV=2	sp|Q8C419|GP158_MOUSE
gonads_contig_41438_N	1.82251	1.05793	CGI_10021781	GO:0005515; protein binding; Molecular Function GO:0005622; intracellular; Cellular Component GO:0008270; zinc ion binding; Molecular Function	TRIM2_HUMAN Tripartite motif-containing protein 2 OS=Homo sapiens GN=TRIM2 PE=1 SV=1	sp|D2GXS7|TRIM2_AILME
gonads_contig_412372_N	1.82234	0.13146	CGI_10003650	GO:0007186; G-protein coupled receptor protein signaling pathway; Biological Process GO:0016021; integral to membrane; Cellular Component	CCKAR_XENLA Cholecystokinin receptor OS=Xenopus laevis GN=cckar PE=2 SV=1	sp|P56719|OX2R_RAT
gonads_contig_24007_P	1.82143	1.66097	CGI_10018958	GO:0005515; protein binding; Molecular Function	ST14_MOUSE Suppressor of tumorigenicity protein 14 OS=Mus musculus GN=St14 PE=1 SV=2	sp|O88204|LRP3_RAT
gonads_contig_53837_AS	1.82122	0
gonads_contig_124203_P	1.8204	4.6648	CGI_10009613	GO:0005215; transporter activity; Molecular Function GO:0005488; binding; Molecular Function GO:0006810; transport; Biological Process GO:0008289; lipid binding; Molecular Function	FABP4_SPETR Fatty acid-binding protein, adipocyte OS=Spermophilus tridecemlineatus GN=FABP4 PE=2 SV=3	sp|P22935|RABP2_MOUSE
gonads_contig_421167_P	1.81974	0.515781	CGI_10021234	GO:0005515; protein binding; Molecular Function	ANR44_HUMAN Serine/threonine-protein phosphatase 6 regulatory ankyrin repeat subunit B OS=Homo sapiens GN=ANKRD44 PE=1 SV=3	sp|Q4UMH6|Y381_RICFE
gonads_contig_35321_N	1.81827	2.58444	CGI_10008282	GO:0007186; G-protein coupled receptor protein signaling pathway; Biological Process GO:0016021; integral to membrane; Cellular Component	OPSD_ENTDO Rhodopsin OS=Enteroctopus dofleini GN=RHO PE=1 SV=1	sp|P90680|OPSB_APIME
gonads_contig_56049_P	1.8139	0.409492	CGI_10002330	0	0
gonads_contig_402454_P	1.81324	0.282744	CGI_10011785	0	0
gonads_contig_199497_AS	1.81225	4.6648
gonads_contig_63703_S	1.81149	4.6648
gonads_contig_34111_N	1.81094	3.21216	CGI_10022998	GO:0005515; protein binding; Molecular Function	TITIN_MOUSE Titin OS=Mus musculus GN=Ttn PE=1 SV=1	sp|A2ASS6|TITIN_MOUSE
gonads_contig_42829_P	1.80911	3.76628	CGI_10011193	0	0
gonads_contig_327166_N	1.808	3.76628	CGI_10024628	GO:0005215; transporter activity; Molecular Function GO:0006810; transport; Biological Process GO:0016021; integral to membrane; Cellular Component GO:0055085; transmembrane transport; Biological Process	S226A_XENLA Solute carrier family 22 member 6-A OS=Xenopus laevis GN=slc22a6-A PE=2 SV=1	sp|O75751|S22A3_HUMAN
gonads_contig_49000_P	1.80791	0.282744	CGI_10022993	GO:0005515; protein binding; Molecular Function GO:0008152; metabolic process; Biological Process GO:0016491; oxidoreductase activity; Molecular Function GO:0055114; oxidation-reduction process; Biological Process	RDH12_MOUSE Retinol dehydrogenase 12 OS=Mus musculus GN=Rdh12 PE=2 SV=1	sp|Q09221|CPNA2_CAEEL
gonads_contig_188549_N	1.80786	0.823037	CGI_10018067	NA	NF60_LOLPE 60 kDa neurofilament protein OS=Loligo pealeii PE=2 SV=1
gonads_contig_34139_P	1.80639	2.58444	CGI_10008405	GO:0009055; electron carrier activity; Molecular Function GO:0051536; iron-sulfur cluster binding; Molecular Function	NDUS8_BOVIN NADH dehydrogenase [ubiquinone] iron-sulfur protein 8, mitochondrial OS=Bos taurus GN=NDUFS8 PE=1 SV=1	sp|P0CB97|NDUS8_PONAB
gonads_contig_23150_S	1.80591	4.6648
gonads_contig_30607_P	1.80554	1.34709	CGI_10027007	NA	NA
gonads_contig_42168_P	1.80508	5.46671	CGI_10005323	NA	FOJO_DROME Protein four-jointed OS=Drosophila melanogaster GN=fj PE=1 SV=2	sp|P54360|FOJO_DROME
gonads_contig_411960_N	1.80333	0.282744	CGI_10019003	NA	NA
gonads_contig_52340_P	1.80261	0.13146	CGI_10005421	GO:0004888; transmembrane receptor activity; Molecular Function GO:0005515; protein binding; Molecular Function GO:0005576; extracellular region; Cellular Component GO:0007165; signal transduction; Biological Process GO:0030414; peptidase inhibitor activity; Molecular Function GO:0031224; intrinsic to membrane; Cellular Component GO:0045087; innate immune response; Biological Process	TOLL_DROME Protein toll OS=Drosophila melanogaster GN=Tl PE=1 SV=1	sp|P08953|TOLL_DROME
gonads_contig_42151_S	1.7992	4.6648
gonads_contig_22601_P	1.79908	1.05793	CGI_10004941	0	0
gonads_contig_42456_S	1.79833	4.6648	CGI_10017896	NA	NA	sp|Q9Y289|SC5A6_HUMAN
gonads_contig_60686_P	1.79697	1.34709	CGI_10017873	GO:0005515; protein binding; Molecular Function	NA	sp|Q99466|NOTC4_HUMAN
gonads_contig_339046_AS	1.79439	4.6648
gonads_contig_203067_P	1.79282	2.09794	CGI_10027619	GO:0006213; pyrimidine nucleoside metabolic process; Biological Process GO:0008152; metabolic process; Biological Process GO:0016757; transferase activity, transferring glycosyl groups; Molecular Function GO:0016763; transferase activity, transferring pentosyl groups; Molecular Function	TYPH_RAT Thymidine phosphorylase OS=Rattus norvegicus GN=Tymp PE=2 SV=1	sp|Q8NVF6|PDP_STAAW
gonads_contig_410391_S	1.79266	3.76628
gonads_contig_93637_P	1.79182	1.34709
gonads_contig_164637_N	1.79167	3.76628	CGI_10014109	GO:0003824; catalytic activity; Molecular Function GO:0005524; ATP binding; Molecular Function GO:0006754; ATP biosynthetic process; Biological Process GO:0008152; metabolic process; Biological Process GO:0015662; ATPase activity, coupled to transmembrane movement of ions, phosphorylative mechanism; Molecular Function GO:0016020; membrane; Cellular Component GO:0016820; hydrolase activity, acting…	AT133_HUMAN Probable cation-transporting ATPase 13A3 OS=Homo sapiens GN=ATP13A3 PE=1 SV=4	sp|Q9H7F0|AT133_HUMAN
gonads_contig_197640_P	1.79159	5.46671	CGI_10023957	GO:0005515; protein binding; Molecular Function GO:0005622; intracellular; Cellular Component GO:0008270; zinc ion binding; Molecular Function	TRIM2_MOUSE Tripartite motif-containing protein 2 OS=Mus musculus GN=Trim2 PE=1 SV=1	sp|D3ZQG6|TRIM2_RAT
gonads_contig_54716_N	1.79052	1.05793	CGI_10013961	GO:0004889; nicotinic acetylcholine-activated cation-selective channel activity; Molecular Function GO:0005216; ion channel activity; Molecular Function GO:0005230; extracellular ligand-gated ion channel activity; Molecular Function GO:0006810; transport; Biological Process GO:0006811; ion transport; Biological Process GO:0016020; membrane; Cellular Component GO:0016021; integral to membrane; Cel…	ACHA7_MACMU Neuronal acetylcholine receptor subunit alpha-7 OS=Macaca mulatta GN=CHRNA7 PE=2 SV=1	sp|Q05941|ACHA7_RAT
gonads_contig_387745_P	1.78647	1.66097	CGI_10017570	NA	CAH14_HUMAN Carbonic anhydrase 14 OS=Homo sapiens GN=CA14 PE=2 SV=1	sp|Q9ULX7|CAH14_HUMAN
gonads_contig_38196_N	1.78546	0	CGI_10006579	GO:0003677; DNA binding; Molecular Function GO:0003700; sequence-specific DNA binding transcription factor activity; Molecular Function GO:0005634; nucleus; Cellular Component GO:0006355; regulation of transcription, DNA-dependent; Biological Process GO:0043565; sequence-specific DNA binding; Molecular Function GO:0045449; regulation of transcription; Biological Process GO:0046983; protein dimeri…	JUN_SERCA Transcription factor AP-1 OS=Serinus canaria GN=JUN PE=2 SV=1	sp|P54864|JUN_SERCA
gonads_contig_308395_P	1.78496	0.282744	CGI_10014980	GO:0005622; intracellular; Cellular Component GO:0008270; zinc ion binding; Molecular Function	ZF112_HUMAN Zinc finger protein 112 homolog OS=Homo sapiens GN=ZFP112 PE=2 SV=1	sp|O43167|ZBT24_HUMAN
gonads_contig_31284_P	1.78367	2.58444				sp|Q35101|COX1_METSE
gonads_contig_55977_P	1.7833	1.05793	CGI_10024253	GO:0005515; protein binding; Molecular Function	COCA1_MOUSE Collagen alpha-1(XII) chain OS=Mus musculus GN=Col12a1 PE=2 SV=3	sp|P13944|COCA1_CHICK
gonads_contig_28543_P	1.78296	0.282744	CGI_10000437	NA	NA
gonads_contig_289117_N	1.78215	0	CGI_10016806	GO:0004672; protein kinase activity; Molecular Function GO:0004674; protein serine/threonine kinase activity; Molecular Function GO:0005515; protein binding; Molecular Function GO:0005524; ATP binding; Molecular Function GO:0006468; protein phosphorylation; Biological Process	TITIN_MOUSE Titin OS=Mus musculus GN=Ttn PE=1 SV=1
gonads_contig_152231_P	1.77979	3.76628	CGI_10018046	GO:0004672; protein kinase activity; Molecular Function GO:0004674; protein serine/threonine kinase activity; Molecular Function GO:0005524; ATP binding; Molecular Function GO:0006468; protein phosphorylation; Biological Process	IRAK4_MOUSE Interleukin-1 receptor-associated kinase 4 OS=Mus musculus GN=Irak4 PE=1 SV=1	sp|Q8VZJ9|Y4330_ARATH
gonads_contig_51545_N	1.77958	3.76628	CGI_10014436	GO:0005525; GTP binding; Molecular Function GO:0005622; intracellular; Cellular Component GO:0007264; small GTPase mediated signal transduction; Biological Process GO:0015031; protein transport; Biological Process	CDC42_CHICK Cell division control protein 42 homolog OS=Gallus gallus GN=CDC42 PE=2 SV=1	sp|Q9JJL4|RHOQ_RAT
gonads_contig_161351_S	1.77893	3.21216
gonads_contig_105884_AS	1.77792	3.21216
gonads_contig_279048_N	1.77776	0	CGI_10013436	GO:0003677; DNA binding; Molecular Function GO:0003700; sequence-specific DNA binding transcription factor activity; Molecular Function GO:0005634; nucleus; Cellular Component GO:0006355; regulation of transcription, DNA-dependent; Biological Process GO:0043565; sequence-specific DNA binding; Molecular Function GO:0046983; protein dimerization activity; Molecular Function	FOS_CYPCA Proto-oncogene protein c-fos OS=Cyprinus carpio GN=fos PE=2 SV=1	sp|P13346|FOSB_MOUSE
gonads_contig_24175_P	1.77663	0.66404	CGI_10002332	0	0	sp|B1AJZ9|FHAD1_HUMAN
gonads_contig_129353_AS	1.77642	1.34709
gonads_contig_386366_S	1.77422	3.76628
gonads_contig_50757_P	1.77202	1.34709	CGI_10022800	NA	NA	sp|P86982|IMSP1_VENPH
gonads_contig_417099_P	1.77067	1.05793	CGI_10027513	GO:0004888; transmembrane receptor activity; Molecular Function GO:0005515; protein binding; Molecular Function GO:0007165; signal transduction; Biological Process GO:0031224; intrinsic to membrane; Cellular Component GO:0045087; innate immune response; Biological Process	TLR3_MOUSE Toll-like receptor 3 OS=Mus musculus GN=Tlr3 PE=1 SV=2	sp|P22792|CPN2_HUMAN
gonads_contig_163868_P	1.77038	3.21216	CGI_10013828	NA	NA	sp|Q58A42|DD3_DICDI
gonads_contig_460132_N	1.77033	3.21216	CGI_10014967	GO:0055085; transmembrane transport; Biological Process	MFSD6_MOUSE Major facilitator superfamily domain-containing protein 6 OS=Mus musculus GN=Mfsd6 PE=1 SV=1	sp|Q8CBH5|MFSD6_MOUSE
gonads_contig_254948_AS	1.76966	0.282744
gonads_contig_367039_P	1.76823	2.58444	CGI_10014436	GO:0005525; GTP binding; Molecular Function GO:0005622; intracellular; Cellular Component GO:0007264; small GTPase mediated signal transduction; Biological Process GO:0015031; protein transport; Biological Process	CDC42_CHICK Cell division control protein 42 homolog OS=Gallus gallus GN=CDC42 PE=2 SV=1	sp|P48148|RHO1_DROME
gonads_contig_8201_S	1.76814	0.823037
gonads_contig_190789_AS	1.76746	0
gonads_contig_381420_P	1.76668	1.05793	CGI_10013211	GO:0007155; cell adhesion; Biological Process GO:0016021; integral to membrane; Cellular Component GO:0042246; tissue regeneration; Biological Process	NINJ1_HUMAN Ninjurin-1 OS=Homo sapiens GN=NINJ1 PE=1 SV=1	sp|Q9JHE8|NINJ2_RAT
gonads_contig_386836_P	1.76567	0.515781	CGI_10016405	GO:0055085; transmembrane transport; Biological Process	VGL2A_DANRE Vesicular glutamate transporter 2.1 OS=Danio rerio GN=slc17a6 PE=2 SV=2	sp|Q1L8X9|VGLU3_DANRE
gonads_contig_11624_P	1.76426	3.76628	CGI_10014642	GO:0005515; protein binding; Molecular Function	KEAP1_PIG Kelch-like ECH-associated protein 1 OS=Sus scrofa GN=KEAP1 PE=3 SV=1	sp|Q9Z2X8|KEAP1_MOUSE
gonads_contig_93226_AS	1.76267	0
gonads_contig_18456_N	1.76243	4.6648	CGI_10012671	GO:0008152; metabolic process; Biological Process GO:0016491; oxidoreductase activity; Molecular Function GO:0055114; oxidation-reduction process; Biological Process	ALDH2_MESAU Aldehyde dehydrogenase, mitochondrial OS=Mesocricetus auratus GN=ALDH2 PE=1 SV=1	sp|P81178|ALDH2_MESAU
gonads_contig_287527_S	1.76156	0
gonads_contig_273737_P	1.76142	3.21216	CGI_10020038	GO:0005216; ion channel activity; Molecular Function GO:0005249; voltage-gated potassium channel activity; Molecular Function GO:0006811; ion transport; Biological Process GO:0006813; potassium ion transport; Biological Process GO:0008076; voltage-gated potassium channel complex; Cellular Component GO:0016020; membrane; Cellular Component GO:0055085; transmembrane transport; Biological Process	KCNAW_DROME Potassium voltage-gated channel protein Shaw OS=Drosophila melanogaster GN=Shaw PE=2 SV=1
gonads_contig_446802_N	1.76092	1.66097	CGI_10010921	GO:0007186; G-protein coupled receptor protein signaling pathway; Biological Process GO:0016021; integral to membrane; Cellular Component	OX2R_HUMAN Orexin receptor type 2 OS=Homo sapiens GN=HCRTR2 PE=2 SV=2	sp|P30551|CCKAR_RAT
gonads_contig_326374_P	1.75969	0.515781	CGI_10024687	GO:0005506; iron ion binding; Molecular Function GO:0008270; zinc ion binding; Molecular Function GO:0016491; oxidoreductase activity; Molecular Function GO:0016705; oxidoreductase activity, acting on paired donors, with incorporation or reduction of molecular oxygen; Molecular Function GO:0031418; L-ascorbic acid binding; Molecular Function GO:0055114; oxidation-reduction process; Biological Pro…	EGLN1_HUMAN Egl nine homolog 1 OS=Homo sapiens GN=EGLN1 PE=1 SV=1	sp|P59722|EGLN1_RAT
gonads_contig_15228_P	1.7594	0.13146	CGI_10005238	NA	IER5_MOUSE Immediate early response gene 5 protein OS=Mus musculus GN=Ier5 PE=2 SV=1	sp|Q6PBC9|IER5L_XENTR
gonads_contig_56672_N	1.75771	0.13146	CGI_10006379	GO:0005515; protein binding; Molecular Function GO:0005622; intracellular; Cellular Component GO:0008270; zinc ion binding; Molecular Function	TRIM1_MOUSE Midline-2 OS=Mus musculus GN=Mid2 PE=2 SV=1	sp|Q9CYB0|TRI13_MOUSE
gonads_contig_15665_P	1.75611	0.409492	CGI_10009495	GO:0006457; protein folding; Biological Process GO:0031072; heat shock protein binding; Molecular Function GO:0051082; unfolded protein binding; Molecular Function	DNJB4_HUMAN DnaJ homolog subfamily B member 4 OS=Homo sapiens GN=DNAJB4 PE=1 SV=1	sp|Q5BIP8|DNJB5_BOVIN
gonads_contig_483667_P	1.75427	0	CGI_10003569	GO:0004888; transmembrane receptor activity; Molecular Function GO:0007165; signal transduction; Biological Process GO:0031224; intrinsic to membrane; Cellular Component GO:0045087; innate immune response; Biological Process	TLR2_CAPIB Toll-like receptor 2 OS=Capra ibex GN=TLR2 PE=3 SV=1	sp|Q704V6|TLR6_BOVIN
gonads_contig_15411_N	1.75367	2.09794	CGI_10021234	GO:0005515; protein binding; Molecular Function	ANR44_HUMAN Serine/threonine-protein phosphatase 6 regulatory ankyrin repeat subunit B OS=Homo sapiens GN=ANKRD44 PE=1 SV=3	sp|Q4UMH6|Y381_RICFE
gonads_contig_40305_AS	1.75078	3.76628
gonads_contig_390766_P	1.7503	1.34709	CGI_10019966	GO:0005515; protein binding; Molecular Function GO:0008270; zinc ion binding; Molecular Function	NA
gonads_contig_493778_P	1.75029	0.22548	CGI_10018712	GO:0005515; protein binding; Molecular Function	LRIG3_MOUSE Leucine-rich repeats and immunoglobulin-like domains protein 3 OS=Mus musculus GN=Lrig3 PE=2 SV=1
gonads_contig_105006_P	1.75005	0.409492	CGI_10006579	GO:0003677; DNA binding; Molecular Function GO:0003700; sequence-specific DNA binding transcription factor activity; Molecular Function GO:0005634; nucleus; Cellular Component GO:0006355; regulation of transcription, DNA-dependent; Biological Process GO:0043565; sequence-specific DNA binding; Molecular Function GO:0045449; regulation of transcription; Biological Process GO:0046983; protein dimeri…	JUN_SERCA Transcription factor AP-1 OS=Serinus canaria GN=JUN PE=2 SV=1	sp|P24898|JUNB_RAT
gonads_contig_350823_P	1.75002	2.58444	CGI_10017318	GO:0005515; protein binding; Molecular Function	ANK3_HUMAN Ankyrin-3 OS=Homo sapiens GN=ANK3 PE=1 SV=3
gonads_contig_8695_N	1.74986	0.515781
gonads_contig_403885_N	1.74948	0.515781	CGI_10005421	GO:0004888; transmembrane receptor activity; Molecular Function GO:0005515; protein binding; Molecular Function GO:0005576; extracellular region; Cellular Component GO:0007165; signal transduction; Biological Process GO:0030414; peptidase inhibitor activity; Molecular Function GO:0031224; intrinsic to membrane; Cellular Component GO:0045087; innate immune response; Biological Process	TOLL_DROME Protein toll OS=Drosophila melanogaster GN=Tl PE=1 SV=1	sp|P24014|SLIT_DROME
gonads_contig_255852_P	1.74898	2.58444	CGI_10012680	GO:0005737; cytoplasm; Cellular Component GO:0005856; cytoskeleton; Cellular Component GO:0008092; cytoskeletal protein binding; Molecular Function GO:0019898; extrinsic to membrane; Cellular Component	E41L3_MOUSE Band 4.1-like protein 3 OS=Mus musculus GN=Epb41l3 PE=1 SV=1	sp|Q9WV92|E41L3_MOUSE
gonads_contig_38623_N	1.74867	0	CGI_10016806	GO:0004672; protein kinase activity; Molecular Function GO:0004674; protein serine/threonine kinase activity; Molecular Function GO:0005515; protein binding; Molecular Function GO:0005524; ATP binding; Molecular Function GO:0006468; protein phosphorylation; Biological Process	TITIN_MOUSE Titin OS=Mus musculus GN=Ttn PE=1 SV=1	sp|Q17Q32|ENOPH_AEDAE
gonads_contig_443988_N	1.74845	0.282744	CGI_10026488	GO:0004222; metalloendopeptidase activity; Molecular Function GO:0006508; proteolysis; Biological Process GO:0008237; metallopeptidase activity; Molecular Function	MMEL1_MOUSE Membrane metallo-endopeptidase-like 1 OS=Mus musculus GN=Mmel1 PE=1 SV=1	sp|Q10711|ECE2_BOVIN
gonads_contig_197609_N	1.74728	3.21216	CGI_10028118	GO:0005515; protein binding; Molecular Function	HMCN1_HUMAN Hemicentin-1 OS=Homo sapiens GN=HMCN1 PE=1 SV=2	sp|Q5R7Y0|BAI2_PONAB
gonads_contig_21880_N	1.74686	4.6648	CGI_10020074	NA	CG058_HUMAN Uncharacterized protein C7orf58 OS=Homo sapiens GN=C7orf58 PE=2 SV=1	sp|A4D0V7|CG058_HUMAN
gonads_contig_300218_P	1.74565	3.76628	CGI_10022484	GO:0004725; protein tyrosine phosphatase activity; Molecular Function GO:0005515; protein binding; Molecular Function GO:0006470; protein dephosphorylation; Biological Process	SREC_HUMAN Endothelial cells scavenger receptor OS=Homo sapiens GN=SCARF1 PE=1 SV=2	sp|Q6DI48|DLLA_DANRE
gonads_contig_49989_P	1.74469	3.76628	CGI_10017896	NA	NA
gonads_contig_31050_P	1.74455	3.76628	CGI_10025365	GO:0005215; transporter activity; Molecular Function GO:0005515; protein binding; Molecular Function GO:0006810; transport; Biological Process GO:0008021; synaptic vesicle; Cellular Component GO:0016020; membrane; Cellular Component	SYT4_HUMAN Synaptotagmin-4 OS=Homo sapiens GN=SYT4 PE=1 SV=1	sp|Q9H2B2|SYT4_HUMAN
gonads_contig_24725_P	1.7424	0.823037	CGI_10019387	GO:0004806; triglyceride lipase activity; Molecular Function GO:0006629; lipid metabolic process; Biological Process	DGLA_RAT Sn1-specific diacylglycerol lipase alpha OS=Rattus norvegicus GN=Dagla PE=2 SV=1	sp|Q91WC9|DGLB_MOUSE
gonads_contig_361866_N	1.74216	3.21216	CGI_10022993	GO:0005515; protein binding; Molecular Function GO:0008152; metabolic process; Biological Process GO:0016491; oxidoreductase activity; Molecular Function GO:0055114; oxidation-reduction process; Biological Process	RDH12_MOUSE Retinol dehydrogenase 12 OS=Mus musculus GN=Rdh12 PE=2 SV=1	sp|Q09221|CPNA2_CAEEL
gonads_contig_193703_AS	1.74192	1.66097
gonads_contig_391178_N	1.74058	2.09794	CGI_10018067	NA	NF60_LOLPE 60 kDa neurofilament protein OS=Loligo pealeii PE=2 SV=1	sp|Q01241|NF70_LOLPE
gonads_contig_353142_N	1.74025	3.76628	CGI_10001842	GO:0005515; protein binding; Molecular Function	YR811_MIMIV Putative ariadne-like RING finger protein R811 OS=Acanthamoeba polyphaga mimivirus GN=MIMI_R811 PE=4 SV=1
gonads_contig_279358_N	1.73989	0.823037	CGI_10008559	GO:0005515; protein binding; Molecular Function	ANR50_HUMAN Ankyrin repeat domain-containing protein 50 OS=Homo sapiens GN=ANKRD50 PE=1 SV=4	sp|Q5ZLC8|ANR52_CHICK
gonads_contig_17605_P	1.7398	4.6648	CGI_10012684	GO:0003924; GTPase activity; Molecular Function GO:0005525; GTP binding; Molecular Function GO:0005622; intracellular; Cellular Component GO:0006886; intracellular protein transport; Biological Process GO:0006913; nucleocytoplasmic transport; Biological Process GO:0007165; signal transduction; Biological Process GO:0007264; small GTPase mediated signal transduction; Biological Process GO:0015031;…	RHO1_DROME Ras-like GTP-binding protein Rho1 OS=Drosophila melanogaster GN=Rho1 PE=1 SV=1	sp|Q9PSX7|RHOC_CHICK
gonads_contig_162958_AS	1.73977	0.13146	CGI_10013131	GO:0003950; NAD+ ADP-ribosyltransferase activity; Molecular Function	PAR12_MOUSE Poly [ADP-ribose] polymerase 12 OS=Mus musculus GN=Parp12 PE=2 SV=2	sp|P40631|MLH_TETTH
gonads_contig_345829_N	1.73874	5.46671	CGI_10012541	GO:0005179; hormone activity; Molecular Function GO:0005576; extracellular region; Cellular Component	MPI5_LYMST Molluscan insulin-related peptide 5 OS=Lymnaea stagnalis PE=2 SV=1	sp|Q9NDE7|INS_APLCA
gonads_contig_46615_N	1.73763	1.05793	CGI_10023811	GO:0004930; G-protein coupled receptor activity; Molecular Function GO:0007186; G-protein coupled receptor protein signaling pathway; Biological Process GO:0016021; integral to membrane; Cellular Component	GRM3_RAT Metabotropic glutamate receptor 3 OS=Rattus norvegicus GN=Grm3 PE=1 SV=1	sp|Q13255|GRM1_HUMAN
gonads_contig_51722_AS	1.7364	0.823037
gonads_contig_39734_N	1.73499	2.58444	CGI_10026626	GO:0007186; G-protein coupled receptor protein signaling pathway; Biological Process GO:0016021; integral to membrane; Cellular Component	CTR1_OCTVU Cephalotocin receptor 1 OS=Octopus vulgaris GN=CTR1 PE=2 SV=1	sp|P30551|CCKAR_RAT
gonads_contig_440965_N	1.73449	1.66097	CGI_10021781	GO:0005515; protein binding; Molecular Function GO:0005622; intracellular; Cellular Component GO:0008270; zinc ion binding; Molecular Function	TRIM2_HUMAN Tripartite motif-containing protein 2 OS=Homo sapiens GN=TRIM2 PE=1 SV=1	sp|A4IF63|TRIM2_BOVIN
gonads_contig_22513_N	1.73395	5.46671	CGI_10027284	GO:0016787; hydrolase activity; Molecular Function	MPPD1_HUMAN Metallophosphoesterase domain-containing protein 1 OS=Homo sapiens GN=MPPED1 PE=2 SV=3	sp|B1WBP0|MPPD2_RAT
gonads_contig_17329_S	1.73321	1.34709
gonads_contig_422861_N	1.73303	0.13146	CGI_10022883	GO:0003700; sequence-specific DNA binding transcription factor activity; Molecular Function GO:0006355; regulation of transcription, DNA-dependent; Biological Process GO:0043565; sequence-specific DNA binding; Molecular Function GO:0046983; protein dimerization activity; Molecular Function	ZHANG_HUMAN CREB/ATF bZIP transcription factor OS=Homo sapiens GN=CREBZF PE=1 SV=2	sp|Q9NS37|ZHANG_HUMAN
gonads_contig_53979_P	1.73298	1.05793	CGI_10018861	GO:0005515; protein binding; Molecular Function GO:0008270; zinc ion binding; Molecular Function	TRIM2_MOUSE Tripartite motif-containing protein 2 OS=Mus musculus GN=Trim2 PE=1 SV=1	sp|Q9R1R2|TRIM3_MOUSE
gonads_contig_373748_S	1.73093	5.46671
gonads_contig_480743_P	1.7287	2.58444	CGI_10014642	GO:0005515; protein binding; Molecular Function	KEAP1_PIG Kelch-like ECH-associated protein 1 OS=Sus scrofa GN=KEAP1 PE=3 SV=1	sp|Q9Z2X8|KEAP1_MOUSE
gonads_contig_451180_P	1.72558	0.823037	CGI_10001331	GO:0004252; serine-type endopeptidase activity; Molecular Function GO:0016021; integral to membrane; Cellular Component	RHBL2_HUMAN Rhomboid-related protein 2 OS=Homo sapiens GN=RHBDL2 PE=1 SV=2	sp|P58872|RHBL3_HUMAN
gonads_contig_35779_AS	1.72393	3.21216
gonads_contig_348117_P	1.72286	1.34709	CGI_10024628	GO:0005215; transporter activity; Molecular Function GO:0006810; transport; Biological Process GO:0016021; integral to membrane; Cellular Component GO:0055085; transmembrane transport; Biological Process	S226A_XENLA Solute carrier family 22 member 6-A OS=Xenopus laevis GN=slc22a6-A PE=2 SV=1	sp|Q9VCA2|ORCT_DROME
gonads_contig_353450_N	1.72224	1.05793	CGI_10010352	GO:0004952; dopamine receptor activity; Molecular Function GO:0007186; G-protein coupled receptor protein signaling pathway; Biological Process GO:0016021; integral to membrane; Cellular Component	DOPR1_DROME Dopamine receptor 1 OS=Drosophila melanogaster GN=DopR PE=2 SV=2	sp|P41596|DOPR1_DROME
gonads_contig_22404_P	1.72159	0.282744	CGI_10026401	NA	NA
gonads_contig_60949_N	1.72147	4.6648	CGI_10021277	0	0
gonads_contig_23196_N	1.72072	4.6648	CGI_10004700	GO:0003700; sequence-specific DNA binding transcription factor activity; Molecular Function GO:0005515; protein binding; Molecular Function GO:0006355; regulation of transcription, DNA-dependent; Biological Process GO:0043565; sequence-specific DNA binding; Molecular Function	ARA_DROME Homeobox protein araucan OS=Drosophila melanogaster GN=ara PE=1 SV=2	sp|Q24248|ARA_DROME
gonads_contig_15297_P	1.72058	3.76628	CGI_10007864	GO:0016020; membrane; Cellular Component	EGFR_MOUSE Epidermal growth factor receptor OS=Mus musculus GN=Egfr PE=1 SV=1	sp|Q01279|EGFR_MOUSE
gonads_contig_418987_P	1.72045	1.66097	CGI_10028672	GO:0005328; neurotransmitter:sodium symporter activity; Molecular Function GO:0005887; integral to plasma membrane; Cellular Component GO:0006836; neurotransmitter transport; Biological Process GO:0016020; membrane; Cellular Component	NA
gonads_contig_420774_P	1.71937	1.34709	CGI_10019462	GO:0003700; sequence-specific DNA binding transcription factor activity; Molecular Function GO:0005515; protein binding; Molecular Function GO:0005634; nucleus; Cellular Component GO:0006355; regulation of transcription, DNA-dependent; Biological Process GO:0043565; sequence-specific DNA binding; Molecular Function	ELF3_MOUSE ETS-related transcription factor Elf-3 OS=Mus musculus GN=Elf3 PE=1 SV=1	sp|Q4V7E1|ELF3_RAT
gonads_contig_21038_P	1.71923	2.58444	CGI_10017003	GO:0003677; DNA binding; Molecular Function GO:0003700; sequence-specific DNA binding transcription factor activity; Molecular Function GO:0005515; protein binding; Molecular Function GO:0005634; nucleus; Cellular Component GO:0006355; regulation of transcription, DNA-dependent; Biological Process GO:0007275; multicellular organismal development; Biological Process GO:0043565; sequence-specific D…	DRGX_HUMAN Dorsal root ganglia homeobox protein OS=Homo sapiens GN=DRGX PE=2 SV=1	sp|Q2M1V0|ISX_HUMAN
gonads_contig_20261_N	1.71846	2.09794	CGI_10005667	GO:0005509; calcium ion binding; Molecular Function	MLE_TODPA Myosin catalytic light chain LC-1, mantle muscle OS=Todarodes pacificus PE=1 SV=2	sp|P05945|MLE_TODPA
gonads_contig_37918_S	1.71839	0.515781
gonads_contig_184303_S	1.71784	0.409492
gonads_contig_312595_AS	1.71754	3.21216
gonads_contig_137246_AS	1.71676	0.66404
gonads_contig_397520_AS	1.71646	1.05793
gonads_contig_33648_N	1.71628	0.66404	CGI_10013961	GO:0004889; nicotinic acetylcholine-activated cation-selective channel activity; Molecular Function GO:0005216; ion channel activity; Molecular Function GO:0005230; extracellular ligand-gated ion channel activity; Molecular Function GO:0006810; transport; Biological Process GO:0006811; ion transport; Biological Process GO:0016020; membrane; Cellular Component GO:0016021; integral to membrane; Cel…	ACHA7_MACMU Neuronal acetylcholine receptor subunit alpha-7 OS=Macaca mulatta GN=CHRNA7 PE=2 SV=1	sp|Q91X60|ACHA2_MOUSE
gonads_contig_491438_P	1.71617	0	CGI_10027610	GO:0005515; protein binding; Molecular Function GO:0005622; intracellular; Cellular Component GO:0008270; zinc ion binding; Molecular Function	PRDM4_HUMAN PR domain zinc finger protein 4 OS=Homo sapiens GN=PRDM4 PE=1 SV=3
gonads_contig_436868_P	1.71613	1.34709	CGI_10013883	GO:0005515; protein binding; Molecular Function	NA
gonads_contig_366904_P	1.71584	4.6648	CGI_10026978	GO:0005515; protein binding; Molecular Function GO:0008270; zinc ion binding; Molecular Function GO:0016881; acid-amino acid ligase activity; Molecular Function GO:0043687; post-translational protein modification; Biological Process	UB2Q2_BOVIN Ubiquitin-conjugating enzyme E2 Q2 OS=Bos taurus GN=UBE2Q2 PE=2 SV=1	sp|Q06554|IRC20_YEAST
gonads_contig_132754_AS	1.71459	0.282744	CGI_10028014	GO:0005515; protein binding; Molecular Function GO:0005576; extracellular region; Cellular Component GO:0006030; chitin metabolic process; Biological Process GO:0008061; chitin binding; Molecular Function	NA	sp|P32583|SRP40_YEAST
gonads_contig_501801_S	1.71374	3.21216
gonads_contig_23684_P	1.71336	1.34709	CGI_10018475	NA	SSNA1_HUMAN Sjoegren syndrome nuclear autoantigen 1 OS=Homo sapiens GN=SSNA1 PE=1 SV=2	sp|Q9JJ94|SSNA1_MOUSE
gonads_contig_30272_P	1.70921	3.76628	CGI_10013706	GO:0003824; catalytic activity; Molecular Function GO:0008152; metabolic process; Biological Process	4CL_PINTA 4-coumarate--CoA ligase OS=Pinus taeda GN=4CL PE=2 SV=1	sp|Q54P77|4CL1_DICDI
gonads_contig_395088_P	1.70908	2.09794	CGI_10019155	GO:0005524; ATP binding; Molecular Function	SACS_HUMAN Sacsin OS=Homo sapiens GN=SACS PE=1 SV=2
gonads_contig_39978_P	1.70869	0	CGI_10011261	GO:0005515; protein binding; Molecular Function GO:0008270; zinc ion binding; Molecular Function	PZRN3_HUMAN PDZ domain-containing RING finger protein 3 OS=Homo sapiens GN=PDZRN3 PE=1 SV=2	sp|P68907|PZRN3_RAT
gonads_contig_436951_P	1.70833	0.515781	CGI_10017994	GO:0005509; calcium ion binding; Molecular Function GO:0005515; protein binding; Molecular Function	AGRIN_CHICK Agrin OS=Gallus gallus GN=AGRN PE=1 SV=2	sp|P31696|AGRIN_CHICK
gonads_contig_84677_P	1.70831	5.46671	CGI_10017503	GO:0008270; zinc ion binding; Molecular Function	CSRP3_BOVIN Cysteine and glycine-rich protein 3 OS=Bos taurus GN=CSRP3 PE=2 SV=1
gonads_contig_409481_P	1.7074	0	CGI_10015778	GO:0005622; intracellular; Cellular Component GO:0008270; zinc ion binding; Molecular Function	ZN425_MACFA Zinc finger protein 425 (Fragment) OS=Macaca fascicularis GN=ZNF425 PE=2 SV=2	sp|A1Z9R4|ZN423_DROME
gonads_contig_440251_P	1.70667	0.66404	CGI_10016405	GO:0055085; transmembrane transport; Biological Process	VGL2A_DANRE Vesicular glutamate transporter 2.1 OS=Danio rerio GN=slc17a6 PE=2 SV=2	sp|Q1L8X9|VGLU3_DANRE
gonads_contig_67549_P	1.70616	2.09794	CGI_10016342	0	0
gonads_contig_459326_N	1.70591	4.6648	CGI_10026724	NA	NA
gonads_contig_39130_P	1.7058	0.409492	CGI_10028028	GO:0005515; protein binding; Molecular Function	YR811_MIMIV Putative ariadne-like RING finger protein R811 OS=Acanthamoeba polyphaga mimivirus GN=MIMI_R811 PE=4 SV=1
gonads_contig_39303_N	1.70467	1.34709	CGI_10014642	GO:0005515; protein binding; Molecular Function	KEAP1_PIG Kelch-like ECH-associated protein 1 OS=Sus scrofa GN=KEAP1 PE=3 SV=1	sp|Q5R774|KEAP1_PONAB
gonads_contig_23297_N	1.70442	2.09794	CGI_10006392	GO:0005515; protein binding; Molecular Function GO:0005622; intracellular; Cellular Component GO:0008270; zinc ion binding; Molecular Function	TRI56_MOUSE Tripartite motif-containing protein 56 OS=Mus musculus GN=Trim56 PE=1 SV=1	sp|Q56R14|TRI33_XENLA
gonads_contig_218360_P	1.70418	3.76628	CGI_10004110	GO:0005515; protein binding; Molecular Function GO:0008270; zinc ion binding; Molecular Function	SQSTM_RAT Sequestosome-1 OS=Rattus norvegicus GN=Sqstm1 PE=1 SV=1	sp|O08623|SQSTM_RAT
gonads_contig_65949_P	1.70328	0.13146	CGI_10005750	GO:0007160; cell-matrix adhesion; Biological Process	Y1004_DROME Extracellular domains-containing protein CG31004 OS=Drosophila melanogaster GN=CG31004 PE=1 SV=1	sp|Q70E20|SNED1_MOUSE
gonads_contig_39783_N	1.70261	5.46671	CGI_10028641	GO:0005525; GTP binding; Molecular Function GO:0005622; intracellular; Cellular Component GO:0007264; small GTPase mediated signal transduction; Biological Process GO:0015031; protein transport; Biological Process	RHOJ_HUMAN Rho-related GTP-binding protein RhoJ OS=Homo sapiens GN=RHOJ PE=2 SV=1	sp|Q29HY3|CDC42_DROPS
gonads_contig_412244_P	1.70258	3.76628	CGI_10013961	GO:0004889; nicotinic acetylcholine-activated cation-selective channel activity; Molecular Function GO:0005216; ion channel activity; Molecular Function GO:0005230; extracellular ligand-gated ion channel activity; Molecular Function GO:0006810; transport; Biological Process GO:0006811; ion transport; Biological Process GO:0016020; membrane; Cellular Component GO:0016021; integral to membrane; Cel…	ACHA7_MACMU Neuronal acetylcholine receptor subunit alpha-7 OS=Macaca mulatta GN=CHRNA7 PE=2 SV=1	sp|P09478|ACH1_DROME
gonads_contig_437492_N	1.70131	1.05793	CGI_10003821	GO:0005515; protein binding; Molecular Function	TITIN_HUMAN Titin OS=Homo sapiens GN=TTN PE=1 SV=2	sp|P70193|LRIG1_MOUSE
gonads_contig_228624_P	1.6999	0	CGI_10026011	GO:0000785; chromatin; Cellular Component GO:0003676; nucleic acid binding; Molecular Function GO:0003677; DNA binding; Molecular Function GO:0003682; chromatin binding; Molecular Function GO:0004386; helicase activity; Molecular Function GO:0005515; protein binding; Molecular Function GO:0005524; ATP binding; Molecular Function GO:0005634; nucleus; Cellular Component GO:0006333; chromatin assemb…	CHDM_DROME Chromodomain-helicase-DNA-binding protein Mi-2 homolog OS=Drosophila melanogaster GN=Mi-2 PE=1 SV=2
gonads_contig_360331_S	1.69735	0.282744
gonads_contig_413641_N	1.69723	0.66404	CGI_10021044	GO:0003824; catalytic activity; Molecular Function GO:0004553; hydrolase activity, hydrolyzing O-glycosyl compounds; Molecular Function GO:0004559; alpha-mannosidase activity; Molecular Function GO:0005975; carbohydrate metabolic process; Biological Process GO:0006013; mannose metabolic process; Biological Process GO:0008270; zinc ion binding; Molecular Function GO:0015923; mannosidase activity; …	MA2C1_MOUSE Alpha-mannosidase 2C1 OS=Mus musculus GN=Man2c1 PE=1 SV=1	sp|Q9NTJ4|MA2C1_HUMAN
gonads_contig_59588_S	1.69689	4.6648
gonads_contig_443381_N	1.69648	3.76628	CGI_10008956	0	0
gonads_contig_22826_P	1.69591	0.66404	CGI_10021417	NA	MGDP1_HUMAN Magnesium-dependent phosphatase 1 OS=Homo sapiens GN=MDP1 PE=1 SV=1	sp|Q86V88|MGDP1_HUMAN
gonads_contig_276412_P	1.6955	2.58444	CGI_10021234	GO:0005515; protein binding; Molecular Function	ANR44_HUMAN Serine/threonine-protein phosphatase 6 regulatory ankyrin repeat subunit B OS=Homo sapiens GN=ANKRD44 PE=1 SV=3	sp|Q3UES3|TNKS2_MOUSE
gonads_contig_340101_P	1.69453	4.6648	CGI_10021301	GO:0005515; protein binding; Molecular Function	WDR49_HUMAN WD repeat-containing protein 49 OS=Homo sapiens GN=WDR49 PE=2 SV=1
gonads_contig_455012_P	1.69189	0.66404	CGI_10015027	GO:0006486; protein glycosylation; Biological Process GO:0008378; galactosyltransferase activity; Molecular Function GO:0016020; membrane; Cellular Component	B3GT1_PONPY Beta-1,3-galactosyltransferase 1 OS=Pongo pygmaeus GN=B3GALT1 PE=3 SV=1	sp|Q5HZL5|B3G5A_XENLA
gonads_contig_428580_N	1.69113	2.58444
gonads_contig_7987_S	1.68936	3.21216
gonads_contig_22231_P	1.68864	0.823037	CGI_10012899	GO:0005515; protein binding; Molecular Function GO:0005622; intracellular; Cellular Component GO:0008270; zinc ion binding; Molecular Function	TRI56_HUMAN Tripartite motif-containing protein 56 OS=Homo sapiens GN=TRIM56 PE=1 SV=3
gonads_contig_51992_AS	1.68764	3.21216
gonads_contig_427923_P	1.68698	3.21216	CGI_10019027	NA	NETO2_RAT Neuropilin and tolloid-like protein 2 OS=Rattus norvegicus GN=Neto2 PE=1 SV=1	sp|P98069|BMPH_STRPU
gonads_contig_47221_AS	1.68446	1.05793	CGI_10000727	NA	NA	sp|Q8TGM7|ART2_YEAST
gonads_contig_52267_P	1.68442	3.21216	CGI_10007786	NA	TC1D1_DANRE Tctex1 domain-containing protein 1 OS=Danio rerio GN=tctex1d1 PE=2 SV=1	sp|Q9CQ66|TC1D2_MOUSE
gonads_contig_42820_AS	1.68187	3.76628
gonads_contig_32360_P	1.68179	0.515781	CGI_10027869	NA	TC1D1_DANRE Tctex1 domain-containing protein 1 OS=Danio rerio GN=tctex1d1 PE=2 SV=1	sp|Q66IC8|TC1D1_DANRE
gonads_contig_485810_P	1.68159	0.66404	CGI_10012492	NA	HS12B_HUMAN Heat shock 70 kDa protein 12B OS=Homo sapiens GN=HSPA12B PE=1 SV=2	sp|Q96MM6|HS12B_HUMAN
gonads_contig_72810_P	1.68153	1.05793
gonads_contig_30421_N	1.68141	0.282744	CGI_10017994	GO:0005509; calcium ion binding; Molecular Function GO:0005515; protein binding; Molecular Function	AGRIN_CHICK Agrin OS=Gallus gallus GN=AGRN PE=1 SV=2	sp|P31696|AGRIN_CHICK
gonads_contig_46422_N	1.68092	1.05793	CGI_10014293	NA	CE152_HUMAN Centrosomal protein of 152 kDa OS=Homo sapiens GN=CEP152 PE=1 SV=3	sp|Q55EQ3|Y9086_DICDI
gonads_contig_41321_P	1.67964	3.21216	CGI_10004763	NA	CRHBP_SHEEP Corticotropin-releasing factor-binding protein OS=Ovis aries GN=CRHBP PE=2 SV=1	sp|Q91653|CRHBP_XENLA
gonads_contig_37417_N	1.67927	0.823037	CGI_10025162	0	0
gonads_contig_93910_P	1.67869	4.6648	CGI_10018538	0	0
gonads_contig_491186_S	1.67839	0.13146
gonads_contig_51722_S	1.67811	2.09794
gonads_contig_419354_N	1.67742	1.66097	CGI_10015671	NA	NA
gonads_contig_56018_N	1.67732	0	CGI_10028656	NA	NA
gonads_contig_167133_S	1.67706	2.58444
gonads_contig_40386_P	1.6768	2.09794	CGI_10007022	GO:0005509; calcium ion binding; Molecular Function GO:0005515; protein binding; Molecular Function GO:0007218; neuropeptide signaling pathway; Biological Process GO:0016020; membrane; Cellular Component	LOV1_CAEEL Location of vulva defective 1 OS=Caenorhabditis elegans GN=lov-1 PE=1 SV=3	sp|Q7TN88|PK1L2_MOUSE
gonads_contig_419278_AS	1.67496	2.09794
gonads_contig_498440_P	1.67465	4.6648	CGI_10019799	GO:0003743; translation initiation factor activity; Molecular Function GO:0006413; translational initiation; Biological Process	DENR_CHICK Density-regulated protein OS=Gallus gallus GN=DENR PE=2 SV=1	sp|P18503|CAS4_EPHMU
gonads_contig_191838_N	1.67442	2.58444	CGI_10015723	GO:0005102; receptor binding; Molecular Function GO:0007165; signal transduction; Biological Process	TENN_MOUSE Tenascin-N OS=Mus musculus GN=Tnn PE=1 SV=1	sp|Q00546|TENR_CHICK
gonads_contig_31827_N	1.67418	2.58444	CGI_10019643	NA	CS045_HUMAN Uncharacterized protein C19orf45 OS=Homo sapiens GN=C19orf45 PE=2 SV=2	sp|Q8NA69|CS045_HUMAN
gonads_contig_31878_P	1.67397	0.282744	CGI_10009767	GO:0005515; protein binding; Molecular Function	LRP1B_MOUSE Low-density lipoprotein receptor-related protein 1B OS=Mus musculus GN=Lrp1b PE=2 SV=1	sp|Q9WUA1|WIF1_MOUSE
gonads_contig_41938_N	1.67386	0.22548	CGI_10003456	GO:0005515; protein binding; Molecular Function	FA59A_XENLA Protein FAM59A OS=Xenopus laevis GN=fam59a PE=2 SV=1	sp|Q6NRE4|FA59A_XENLA
gonads_contig_210880_N	1.6738	4.6648
gonads_contig_44251_P	1.67376	4.6648	CGI_10011461	NA	NA
gonads_contig_193158_S	1.67287	0.66404	CGI_10014381	GO:0005515; protein binding; Molecular Function GO:0008270; zinc ion binding; Molecular Function	NEU1A_HUMAN Neuralized-like protein 1A OS=Homo sapiens GN=NEURL PE=2 SV=1	sp|Q3KPU6|CJ096_XENLA
gonads_contig_421776_P	1.67267	2.58444	CGI_10021394	NA	Y1487_ARATH Uncharacterized protein At1g14870 OS=Arabidopsis thaliana GN=At1g14870 PE=1 SV=1	sp|P0CW97|PCR3_ARATH
gonads_contig_29761_P	1.6717	0.66404	CGI_10023206	0	0
gonads_contig_38646_P	1.6715	3.21216	CGI_10020261	GO:0003824; catalytic activity; Molecular Function GO:0005975; carbohydrate metabolic process; Biological Process GO:0043169; cation binding; Molecular Function	MAL3_DROME Probable maltase L OS=Drosophila melanogaster GN=LvpL PE=2 SV=2	sp|P07191|MAL1_DROME
gonads_contig_55655_P	1.67149	2.09794	CGI_10022703	GO:0005509; calcium ion binding; Molecular Function GO:0005515; protein binding; Molecular Function	NOTCH_DROME Neurogenic locus Notch protein OS=Drosophila melanogaster GN=N PE=1 SV=3	sp|Q5R3Z7|NELL2_PONAB
gonads_contig_189490_P	1.66933	2.58444	CGI_10009516	GO:0016758; transferase activity, transferring hexosyl groups; Molecular Function	CHS3_YEAST Chitin synthase 3 OS=Saccharomyces cerevisiae GN=CHS3 PE=1 SV=3
gonads_contig_420670_P	1.66602	0.282744	CGI_10006351	NA	ANPRC_BOVIN Atrial natriuretic peptide clearance receptor OS=Bos taurus GN=NPR3 PE=1 SV=2	sp|P41740|ANPRC_RAT
gonads_contig_61310_AS	1.66435	3.76628
gonads_contig_134049_N	1.66364	0.13146
gonads_contig_488236_S	1.66361	0.515781
gonads_contig_22133_S	1.66282	2.58444
gonads_contig_27266_P	1.66244	3.76628	CGI_10020267	GO:0005515; protein binding; Molecular Function GO:0005622; intracellular; Cellular Component GO:0008270; zinc ion binding; Molecular Function	TRI56_HUMAN Tripartite motif-containing protein 56 OS=Homo sapiens GN=TRIM56 PE=1 SV=3	sp|O15164|TIF1A_HUMAN
gonads_contig_356715_P	1.66225	0.409492	CGI_10026203	GO:0005515; protein binding; Molecular Function	LGR6_MOUSE Leucine-rich repeat-containing G-protein coupled receptor 6 OS=Mus musculus GN=Lgr6 PE=2 SV=1	sp|Q99MB1|TLR3_MOUSE
gonads_contig_276400_S	1.66184	3.21216
gonads_contig_438197_P	1.66169	5.46671	CGI_10022993	GO:0005515; protein binding; Molecular Function GO:0008152; metabolic process; Biological Process GO:0016491; oxidoreductase activity; Molecular Function GO:0055114; oxidation-reduction process; Biological Process	RDH12_MOUSE Retinol dehydrogenase 12 OS=Mus musculus GN=Rdh12 PE=2 SV=1	sp|Q09221|CPNA2_CAEEL
gonads_contig_25879_P	1.66147	0.409492	CGI_10013436	GO:0003677; DNA binding; Molecular Function GO:0003700; sequence-specific DNA binding transcription factor activity; Molecular Function GO:0005634; nucleus; Cellular Component GO:0006355; regulation of transcription, DNA-dependent; Biological Process GO:0043565; sequence-specific DNA binding; Molecular Function GO:0046983; protein dimerization activity; Molecular Function	FOS_CYPCA Proto-oncogene protein c-fos OS=Cyprinus carpio GN=fos PE=2 SV=1	sp|P15408|FOSL2_HUMAN
gonads_contig_55828_P	1.66141	2.09794	CGI_10022847	NA	NA
gonads_contig_481265_P	1.66141	2.58444	CGI_10012076	GO:0003924; GTPase activity; Molecular Function GO:0004672; protein kinase activity; Molecular Function GO:0004674; protein serine/threonine kinase activity; Molecular Function GO:0005524; ATP binding; Molecular Function GO:0005525; GTP binding; Molecular Function GO:0006468; protein phosphorylation; Biological Process	WEE1_SCHPO Mitosis inhibitor protein kinase wee1 OS=Schizosaccharomyces pombe GN=wee1 PE=1 SV=1	sp|Q96S53|TESK2_HUMAN
gonads_contig_312622_N	1.65979	0				sp|Q17Q32|ENOPH_AEDAE
gonads_contig_27101_P	1.65718	2.09794	CGI_10012028	GO:0005515; protein binding; Molecular Function	FBXL7_HUMAN F-box/LRR-repeat protein 7 OS=Homo sapiens GN=FBXL7 PE=1 SV=1	sp|Q5BJ29|FBXL7_MOUSE
gonads_contig_51024_N	1.6552	1.34709	CGI_10014292	GO:0004725; protein tyrosine phosphatase activity; Molecular Function GO:0005515; protein binding; Molecular Function GO:0006470; protein dephosphorylation; Biological Process GO:0016311; dephosphorylation; Biological Process GO:0016791; phosphatase activity; Molecular Function	PTP10_DROME Tyrosine-protein phosphatase 10D OS=Drosophila melanogaster GN=Ptp10D PE=1 SV=3	sp|P35992|PTP10_DROME
gonads_contig_355804_P	1.65496	5.46671	CGI_10022882	GO:0003824; catalytic activity; Molecular Function	SAMH1_XENLA SAM domain and HD domain-containing protein 1 OS=Xenopus laevis GN=samhd1 PE=2 SV=2	sp|Q5ZJL9|SAMH1_CHICK
gonads_contig_57394_N	1.65486	2.58444	CGI_10005960	GO:0009408; response to heat; Biological Process	HSP26_DROME Heat shock protein 26 OS=Drosophila melanogaster GN=Hsp26 PE=1 SV=2	sp|Q5S1U1|HSPB1_PIG
gonads_contig_20091_P	1.65458	3.76628	CGI_10025509	GO:0003700; sequence-specific DNA binding transcription factor activity; Molecular Function GO:0005634; nucleus; Cellular Component GO:0006355; regulation of transcription, DNA-dependent; Biological Process GO:0008134; transcription factor binding; Molecular Function GO:0019904; protein domain specific binding; Molecular Function GO:0043565; sequence-specific DNA binding; Molecular Function	FOXA2_ORYLA Hepatocyte nuclear factor 3-beta OS=Oryzias latipes GN=foxa2 PE=2 SV=1	sp|O42097|FOXA2_ORYLA
gonads_contig_49967_S	1.65458	0
gonads_contig_346298_N	1.65377	0	CGI_10004402	GO:0005515; protein binding; Molecular Function	BTBD9_BOVIN BTB/POZ domain-containing protein 9 OS=Bos taurus GN=BTBD9 PE=2 SV=2	sp|A6QPA3|BTBDJ_BOVIN
gonads_contig_406127_N	1.65316	3.21216	CGI_10003585	GO:0009607; response to biotic stimulus; Biological Process GO:0016021; integral to membrane; Cellular Component	PRRT1_RAT Proline-rich transmembrane protein 1 OS=Rattus norvegicus GN=Prrt1 PE=2 SV=2
gonads_contig_55564_P	1.65251	0.282744	CGI_10011658	GO:0005230; extracellular ligand-gated ion channel activity; Molecular Function GO:0006810; transport; Biological Process GO:0006811; ion transport; Biological Process GO:0016020; membrane; Cellular Component GO:0016021; integral to membrane; Cellular Component	GLRA2_HUMAN Glycine receptor subunit alpha-2 OS=Homo sapiens GN=GLRA2 PE=2 SV=1	sp|P24524|GLRA3_RAT
gonads_contig_424544_N	1.65059	0.409492	CGI_10026011	GO:0000785; chromatin; Cellular Component GO:0003676; nucleic acid binding; Molecular Function GO:0003677; DNA binding; Molecular Function GO:0003682; chromatin binding; Molecular Function GO:0004386; helicase activity; Molecular Function GO:0005515; protein binding; Molecular Function GO:0005524; ATP binding; Molecular Function GO:0005634; nucleus; Cellular Component GO:0006333; chromatin assemb…	CHDM_DROME Chromodomain-helicase-DNA-binding protein Mi-2 homolog OS=Drosophila melanogaster GN=Mi-2 PE=1 SV=2	sp|Q8IID4|DYHC2_PLAF7
gonads_contig_121615_AS	1.65058	5.46671	CGI_10000118	0	0
gonads_contig_43330_P	1.65033	1.66097	CGI_10012078	GO:0003924; GTPase activity; Molecular Function GO:0004672; protein kinase activity; Molecular Function GO:0004674; protein serine/threonine kinase activity; Molecular Function GO:0005524; ATP binding; Molecular Function GO:0005525; GTP binding; Molecular Function GO:0006468; protein phosphorylation; Biological Process	PHG2_DICDI Serine/threonine-protein kinase phg2 OS=Dictyostelium discoideum GN=phg2 PE=1 SV=1	sp|Q5UQ78|YR517_MIMIV
gonads_contig_39747_P	1.64922	0.515781	CGI_10004989	GO:0004222; metalloendopeptidase activity; Molecular Function GO:0006508; proteolysis; Biological Process GO:0008270; zinc ion binding; Molecular Function	ADA10_BOVIN Disintegrin and metalloproteinase domain-containing protein 10 OS=Bos taurus GN=ADAM10 PE=1 SV=1	sp|Q8JIY1|ADA10_XENLA
gonads_contig_65400_P	1.64858	0.282744	CGI_10015876	GO:0009607; response to biotic stimulus; Biological Process GO:0016021; integral to membrane; Cellular Component	NA
gonads_contig_52324_N	1.64765	1.66097	CGI_10007247	GO:0004872; receptor activity; Molecular Function	NA
gonads_contig_24808_N	1.64554	3.76628	CGI_10020838	GO:0003924; GTPase activity; Molecular Function GO:0004672; protein kinase activity; Molecular Function GO:0004674; protein serine/threonine kinase activity; Molecular Function GO:0005515; protein binding; Molecular Function GO:0005524; ATP binding; Molecular Function GO:0005525; GTP binding; Molecular Function GO:0006468; protein phosphorylation; Biological Process	PKHL1_MOUSE Fibrocystin-L OS=Mus musculus GN=Pkhd1l1 PE=2 SV=1	sp|Q9UM73|ALK_HUMAN
gonads_contig_64717_AS	1.64494	3.21216	CGI_10011290	GO:0003676; nucleic acid binding; Molecular Function GO:0008270; zinc ion binding; Molecular Function	YNS9_SCHPO Uncharacterized protein C18H10.09 OS=Schizosaccharomyces pombe GN=SPBC18H10.09 PE=2 SV=1	sp|O60140|YNS9_SCHPO
gonads_contig_357382_N	1.64381	0.66404	CGI_10015020	NA	EGH_DROME Beta-1,4-mannosyltransferase egh OS=Drosophila melanogaster GN=egh PE=1 SV=1	sp|O01346|EGH_DROME
gonads_contig_134519_AS	1.64353	2.09794
gonads_contig_375896_N	1.64343	2.58444	CGI_10014114	GO:0006486; protein glycosylation; Biological Process GO:0008417; fucosyltransferase activity; Molecular Function GO:0016020; membrane; Cellular Component	FUCTA_DROME Glycoprotein 3-alpha-L-fucosyltransferase A OS=Drosophila melanogaster GN=FucTA PE=1 SV=2	sp|P83088|FUCTC_DROME
gonads_contig_39953_P	1.64264	2.58444	CGI_10023604	GO:0004553; hydrolase activity, hydrolyzing O-glycosyl compounds; Molecular Function GO:0004563; beta-N-acetylhexosaminidase activity; Molecular Function GO:0005975; carbohydrate metabolic process; Biological Process GO:0030246; carbohydrate binding; Molecular Function	HEX_VIBVU Beta-hexosaminidase OS=Vibrio vulnificus GN=hex PE=3 SV=1	sp|Q04786|HEX_VIBVU
gonads_contig_256466_S	1.64262	0.13146
gonads_contig_387380_P	1.64255	3.76628	CGI_10017726	GO:0005215; transporter activity; Molecular Function GO:0005488; binding; Molecular Function GO:0006810; transport; Biological Process GO:0008289; lipid binding; Molecular Function	FABP5_CAEEL Fatty acid-binding protein homolog 5 OS=Caenorhabditis elegans GN=lbp-5 PE=2 SV=1	sp|P07483|FABPH_RAT
gonads_contig_113066_S	1.64031	4.6648
gonads_contig_44114_P	1.6388	3.21216	CGI_10020142	NA	NA	sp|Q54TU3|Y5626_DICDI
gonads_contig_132011_P	1.63777	0.66404	CGI_10012193	GO:0003779; actin binding; Molecular Function GO:0016043; cellular component organization; Biological Process GO:0030036; actin cytoskeleton organization; Biological Process	FHDC1_MOUSE FH2 domain-containing protein 1 OS=Mus musculus GN=Fhdc1 PE=2 SV=2	sp|Q0IHV1|INF2_XENTR
gonads_contig_51093_N	1.63706	2.09794	CGI_10022013	GO:0005215; transporter activity; Molecular Function GO:0006814; sodium ion transport; Biological Process GO:0016020; membrane; Cellular Component GO:0055085; transmembrane transport; Biological Process	S13A2_MOUSE Solute carrier family 13 member 2 OS=Mus musculus GN=Slc13a2 PE=2 SV=1	sp|Q28615|S13A2_RABIT
gonads_contig_28626_N	1.63521	1.05793	CGI_10019674	GO:0004222; metalloendopeptidase activity; Molecular Function GO:0006508; proteolysis; Biological Process GO:0008237; metallopeptidase activity; Molecular Function	MMEL1_HUMAN Membrane metallo-endopeptidase-like 1 OS=Homo sapiens GN=MMEL1 PE=1 SV=2	sp|Q495T6|MMEL1_HUMAN
gonads_contig_115557_AS	1.63478	3.21216
gonads_contig_103509_S	1.63438	0.823037
gonads_contig_44871_S	1.63332	0.409492
gonads_contig_49920_N	1.63303	4.6648	CGI_10015437	GO:0005509; calcium ion binding; Molecular Function GO:0030234; enzyme regulator activity; Molecular Function	RGN_XENTR Regucalcin OS=Xenopus tropicalis GN=rgn PE=2 SV=1	sp|Q2PFX5|RGN_MACFA
gonads_contig_33924_P	1.63296	3.21216	CGI_10014425	GO:0005515; protein binding; Molecular Function	ROBO1_MOUSE Roundabout homolog 1 OS=Mus musculus GN=Robo1 PE=1 SV=1	sp|Q7TPD3|ROBO2_MOUSE
gonads_contig_114209_AS	1.63237	1.34709
gonads_contig_261151_P	1.63211	0	CGI_10017640	GO:0009055; electron carrier activity; Molecular Function GO:0015035; protein disulfide oxidoreductase activity; Molecular Function GO:0045454; cell redox homeostasis; Biological Process	SH3BG_MOUSE SH3 domain-binding glutamic acid-rich protein OS=Mus musculus GN=Sh3bgr PE=2 SV=1	sp|Q19970|CL180_CAEEL
gonads_contig_416868_P	1.62958	2.58444	CGI_10019387	GO:0004806; triglyceride lipase activity; Molecular Function GO:0006629; lipid metabolic process; Biological Process	DGLA_RAT Sn1-specific diacylglycerol lipase alpha OS=Rattus norvegicus GN=Dagla PE=2 SV=1	sp|Q8NCG7|DGLB_HUMAN
gonads_contig_27371_P	1.62954	0.823037	CGI_10019674	GO:0004222; metalloendopeptidase activity; Molecular Function GO:0006508; proteolysis; Biological Process GO:0008237; metallopeptidase activity; Molecular Function	MMEL1_HUMAN Membrane metallo-endopeptidase-like 1 OS=Homo sapiens GN=MMEL1 PE=1 SV=2	sp|P08473|NEP_HUMAN
gonads_contig_69946_S	1.62903	1.34709
gonads_contig_28591_P	1.629	0.409492	CGI_10010278	0	0
gonads_contig_54108_P	1.62882	3.21216	CGI_10012117	NA	HS12A_MOUSE Heat shock 70 kDa protein 12A OS=Mus musculus GN=Hspa12a PE=1 SV=1	sp|Q96MM6|HS12B_HUMAN
gonads_contig_75895_S	1.62803	2.09794	CGI_10028470	GO:0000785; chromatin; Cellular Component GO:0003682; chromatin binding; Molecular Function GO:0005634; nucleus; Cellular Component GO:0006333; chromatin assembly or disassembly; Biological Process	CBX5_MOUSE Chromobox protein homolog 5 OS=Mus musculus GN=Cbx5 PE=1 SV=1	sp|P83917|CBX1_MOUSE
gonads_contig_131778_N	1.62701	1.66097	CGI_10001572	GO:0005509; calcium ion binding; Molecular Function GO:0005515; protein binding; Molecular Function	FBN1_HUMAN Fibrillin-1 OS=Homo sapiens GN=FBN1 PE=1 SV=2
gonads_contig_246317_S	1.62519	5.46671
gonads_contig_348326_P	1.62516	3.21216	CGI_10026076	GO:0005515; protein binding; Molecular Function GO:0006486; protein glycosylation; Biological Process GO:0008378; galactosyltransferase activity; Molecular Function GO:0016020; membrane; Cellular Component	B3GT1_PONPY Beta-1,3-galactosyltransferase 1 OS=Pongo pygmaeus GN=B3GALT1 PE=3 SV=1
gonads_contig_49862_N	1.62511	3.21216	CGI_10015817	GO:0004428; inositol or phosphatidylinositol kinase activity; Molecular Function GO:0005488; binding; Molecular Function GO:0005515; protein binding; Molecular Function GO:0005942; phosphoinositide 3-kinase complex; Cellular Component GO:0007165; signal transduction; Biological Process GO:0016303; 1-phosphatidylinositol-3-kinase activity; Molecular Function GO:0016773; phosphotransferase activity…	PK3CA_MOUSE Phosphatidylinositol-4,5-bisphosphate 3-kinase catalytic subunit alpha isoform OS=Mus musculus GN=Pik3ca PE=1 SV=1	sp|P42336|PK3CA_HUMAN
gonads_contig_54703_N	1.62462	3.21216	CGI_10010052	GO:0005506; iron ion binding; Molecular Function GO:0016491; oxidoreductase activity; Molecular Function GO:0055114; oxidation-reduction process; Biological Process	IPNS_STRCL Isopenicillin N synthetase OS=Streptomyces clavuligerus GN=pcbC PE=3 SV=1	sp|P10621|IPNS_STRCL
gonads_contig_478754_AS	1.62402	0.282744
gonads_contig_74991_S	1.62354	2.09794
gonads_contig_388233_N	1.62351	1.05793	CGI_10008978	NA	NA
gonads_contig_50539_P	1.62305	3.76628	CGI_10017143	NA	CP089_HUMAN Uncharacterized protein C16orf89 OS=Homo sapiens GN=C16orf89 PE=2 SV=2	sp|A7MCS3|CP089_DANRE
gonads_contig_312792_S	1.62281	0
gonads_contig_232453_S	1.62185	1.34709
gonads_contig_371514_P	1.62107	4.6648	CGI_10009243	NA	NA
gonads_contig_395505_P	1.62004	1.05793	CGI_10014415	GO:0005515; protein binding; Molecular Function	HMCN1_HUMAN Hemicentin-1 OS=Homo sapiens GN=HMCN1 PE=1 SV=2
gonads_contig_102246_S	1.61926	3.21216
gonads_contig_314313_AS	1.61853	0.282744
gonads_contig_449314_N	1.61722	1.34709	CGI_10019963	0	0
gonads_contig_13388_P	1.61696	3.21216	CGI_10014885	NA	UN5CL_MOUSE UNC5C-like protein OS=Mus musculus GN=Unc5cl PE=2 SV=2	sp|Q6R653|UN5CL_MOUSE
gonads_contig_20008_AS	1.61576	0.823037
gonads_contig_41590_N	1.61435	3.21216	CGI_10022471	GO:0005509; calcium ion binding; Molecular Function GO:0007156; homophilic cell adhesion; Biological Process GO:0016020; membrane; Cellular Component	PC11X_PANPA Protocadherin-11 X-linked OS=Pan paniscus GN=PCDH11X PE=3 SV=1	sp|O60245|PCDH7_HUMAN
gonads_contig_52063_P	1.61362	3.21216	CGI_10011630	GO:0003824; catalytic activity; Molecular Function GO:0004497; monooxygenase activity; Molecular Function GO:0005488; binding; Molecular Function GO:0005507; copper ion binding; Molecular Function GO:0005509; calcium ion binding; Molecular Function GO:0005515; protein binding; Molecular Function GO:0009987; cellular process; Biological Process	FBN1_HUMAN Fibrillin-1 OS=Homo sapiens GN=FBN1 PE=1 SV=2	sp|Q75N90|FBN3_HUMAN
gonads_contig_52233_N	1.61316	4.6648	CGI_10008705	GO:0003824; catalytic activity; Molecular Function GO:0005975; carbohydrate metabolic process; Biological Process GO:0043169; cation binding; Molecular Function	SLC31_RAT Neutral and basic amino acid transport protein rBAT OS=Rattus norvegicus GN=Slc3a1 PE=1 SV=1	sp|P07191|MAL1_DROME
gonads_contig_39640_N	1.61274	2.09794	CGI_10027223	GO:0007186; G-protein coupled receptor protein signaling pathway; Biological Process GO:0016021; integral to membrane; Cellular Component	NPY1R_CAVPO Neuropeptide Y receptor type 1 OS=Cavia porcellus GN=NPY1R PE=3 SV=1	sp|Q64121|PRLHR_RAT
gonads_contig_386960_P	1.61272	0.22548	CGI_10003821	GO:0005515; protein binding; Molecular Function	TITIN_HUMAN Titin OS=Homo sapiens GN=TTN PE=1 SV=2	sp|P70193|LRIG1_MOUSE
gonads_contig_392857_N	1.6123	3.21216	CGI_10015586	GO:0006486; protein glycosylation; Biological Process GO:0008417; fucosyltransferase activity; Molecular Function GO:0016020; membrane; Cellular Component	FUT10_XENLA Alpha-(1,3)-fucosyltransferase 10 OS=Xenopus laevis GN=fut10 PE=2 SV=2	sp|Q5F2N4|FUT10_CANFA
gonads_contig_436242_P	1.61191	0.823037	CGI_10020421	0	0
gonads_contig_13592_P	1.61117	0.515781	CGI_10005077	NA	NA
gonads_contig_459197_P	1.6106	0.282744	CGI_10028455	GO:0005515; protein binding; Molecular Function GO:0007165; signal transduction; Biological Process	PSD10_HUMAN 26S proteasome non-ATPase regulatory subunit 10 OS=Homo sapiens GN=PSMD10 PE=1 SV=1	sp|Q86SG2|ANR23_HUMAN
gonads_contig_351816_P	1.60971	0.282744	CGI_10027692	NA	CIKS_HUMAN Adapter protein CIKS OS=Homo sapiens GN=TRAF3IP2 PE=2 SV=2	sp|O43734|CIKS_HUMAN
gonads_contig_501479_P	1.60947	1.34709	CGI_10004769	GO:0005515; protein binding; Molecular Function GO:0008270; zinc ion binding; Molecular Function GO:0016491; oxidoreductase activity; Molecular Function GO:0055114; oxidation-reduction process; Biological Process	AK1BA_HUMAN Aldo-keto reductase family 1 member B10 OS=Homo sapiens GN=AKR1B10 PE=1 SV=1	sp|Q9DCT1|AKCL2_MOUSE
gonads_contig_136457_P	1.60901	2.58444	CGI_10009836	GO:0005215; transporter activity; Molecular Function GO:0006810; transport; Biological Process GO:0016020; membrane; Cellular Component GO:0055085; transmembrane transport; Biological Process	SC5A9_DANRE Sodium/glucose cotransporter 4 OS=Danio rerio GN=slc5a9 PE=2 SV=1	sp|P31639|SC5A2_HUMAN
gonads_contig_383626_P	1.60864	2.58444	CGI_10018781	GO:0005515; protein binding; Molecular Function GO:0016020; membrane; Cellular Component	LRP4_HUMAN Low-density lipoprotein receptor-related protein 4 OS=Homo sapiens GN=LRP4 PE=2 SV=3	sp|Q4LDE5|SVEP1_HUMAN
gonads_contig_16594_N	1.60769	4.6648	CGI_10025144	NA	NA
gonads_contig_115077_P	1.60479	3.21216	CGI_10021602	0	0
gonads_contig_473095_P	1.60434	3.21216	CGI_10002018	GO:0005215; transporter activity; Molecular Function GO:0005622; intracellular; Cellular Component GO:0006810; transport; Biological Process	RLBL2_MACFA Retinaldehyde-binding protein 1-like protein 2 OS=Macaca fascicularis GN=RLBP1L2 PE=2 SV=2	sp|A6JUQ6|CLVS2_RAT
gonads_contig_439922_P	1.60404	4.6648	CGI_10011612	NA	NLGNX_HUMAN Neuroligin-4, X-linked OS=Homo sapiens GN=NLGN4X PE=1 SV=1	sp|Q8N0W4|NLGNX_HUMAN
gonads_contig_38420_P	1.60392	4.6648	CGI_10025289	GO:0005622; intracellular; Cellular Component GO:0008270; zinc ion binding; Molecular Function	ZFP26_MOUSE Zinc finger protein 26 OS=Mus musculus GN=Zfp26 PE=2 SV=2	sp|Q6GNP2|Z652A_XENLA
gonads_contig_29274_P	1.60194	3.21216
gonads_contig_67586_N	1.60152	4.6648	CGI_10010851	0	0
gonads_contig_348874_N	1.60119	0.409492	CGI_10001852	GO:0001518; voltage-gated sodium channel complex; Cellular Component GO:0005216; ion channel activity; Molecular Function GO:0005248; voltage-gated sodium channel activity; Molecular Function GO:0006811; ion transport; Biological Process GO:0006814; sodium ion transport; Biological Process GO:0016020; membrane; Cellular Component GO:0055085; transmembrane transport; Biological Process	SCN9A_HUMAN Sodium channel protein type 9 subunit alpha OS=Homo sapiens GN=SCN9A PE=1 SV=2	sp|Q99250|SCN2A_HUMAN
gonads_contig_13290_N	1.60089	1.05793	CGI_10026011	GO:0000785; chromatin; Cellular Component GO:0003676; nucleic acid binding; Molecular Function GO:0003677; DNA binding; Molecular Function GO:0003682; chromatin binding; Molecular Function GO:0004386; helicase activity; Molecular Function GO:0005515; protein binding; Molecular Function GO:0005524; ATP binding; Molecular Function GO:0005634; nucleus; Cellular Component GO:0006333; chromatin assemb…	CHDM_DROME Chromodomain-helicase-DNA-binding protein Mi-2 homolog OS=Drosophila melanogaster GN=Mi-2 PE=1 SV=2	sp|Q01443|SSP2_PLAYO
gonads_contig_37179_P	1.60076	0.823037	CGI_10026457	GO:0005507; copper ion binding; Molecular Function GO:0008131; primary amine oxidase activity; Molecular Function GO:0009308; amine metabolic process; Biological Process GO:0048038; quinone binding; Molecular Function GO:0055114; oxidation-reduction process; Biological Process	AOC3_RAT Membrane primary amine oxidase OS=Rattus norvegicus GN=Aoc3 PE=1 SV=4	sp|P36633|ABP1_RAT
gonads_contig_286645_N	1.59999	0	CGI_10013959	GO:0005515; protein binding; Molecular Function	NA	sp|Q17Q32|ENOPH_AEDAE
gonads_contig_69782_N	1.59926	4.6648	CGI_10020333	NA	APRA_DICDI Autocrine proliferation repressor protein A OS=Dictyostelium discoideum GN=aprA PE=1 SV=1
gonads_contig_412821_P	1.59895	2.09794	CGI_10019530	GO:0005515; protein binding; Molecular Function GO:0007165; signal transduction; Biological Process	ANK2_HUMAN Ankyrin-2 OS=Homo sapiens GN=ANK2 PE=1 SV=3	sp|Q5F478|ANR44_CHICK
gonads_contig_387563_P	1.59882	1.34709	CGI_10027318	GO:0007186; G-protein coupled receptor protein signaling pathway; Biological Process GO:0016021; integral to membrane; Cellular Component	NMBR_HUMAN Neuromedin-B receptor OS=Homo sapiens GN=NMBR PE=2 SV=2	sp|P52500|GRPR_RAT
gonads_contig_115004_S	1.59822	3.21216
gonads_contig_31649_P	1.59714	0.409492	CGI_10022388	GO:0006950; response to stress; Biological Process	USPAL_ARATH Universal stress protein A-like protein OS=Arabidopsis thaliana GN=At3g01520 PE=1 SV=2	sp|Q49YE0|Y1056_STAS1
gonads_contig_393489_P	1.5964	0	CGI_10021264	GO:0003924; GTPase activity; Molecular Function GO:0005525; GTP binding; Molecular Function GO:0005622; intracellular; Cellular Component GO:0006886; intracellular protein transport; Biological Process GO:0006913; nucleocytoplasmic transport; Biological Process GO:0007165; signal transduction; Biological Process GO:0007264; small GTPase mediated signal transduction; Biological Process GO:0015031;…	RAB10_DISOM Ras-related protein Rab-10 OS=Discopyge ommata PE=2 SV=1	sp|P22127|RAB10_DISOM
gonads_contig_53417_S	1.59633	3.76628
gonads_contig_192657_P	1.59346	0	CGI_10007654	NA	PHF20_MOUSE PHD finger protein 20 OS=Mus musculus GN=Phf20 PE=2 SV=2	sp|Q54J55|MYBX_DICDI
gonads_contig_51730_N	1.59301	2.09794	CGI_10011848	GO:0005515; protein binding; Molecular Function GO:0023034; intracellular signaling pathway; Biological Process	ANR50_HUMAN Ankyrin repeat domain-containing protein 50 OS=Homo sapiens GN=ANKRD50 PE=1 SV=4	sp|Q12955|ANK3_HUMAN
gonads_contig_29056_P	1.59215	3.21216	CGI_10016803	GO:0004672; protein kinase activity; Molecular Function GO:0004674; protein serine/threonine kinase activity; Molecular Function GO:0005515; protein binding; Molecular Function GO:0005524; ATP binding; Molecular Function GO:0006468; protein phosphorylation; Biological Process	MYLK_BOVIN Myosin light chain kinase, smooth muscle OS=Bos taurus GN=MYLK PE=1 SV=1	sp|Q28824|MYLK_BOVIN
gonads_contig_113404_P	1.59159	2.58444	CGI_10004110	GO:0005515; protein binding; Molecular Function GO:0008270; zinc ion binding; Molecular Function	SQSTM_RAT Sequestosome-1 OS=Rattus norvegicus GN=Sqstm1 PE=1 SV=1	sp|O08623|SQSTM_RAT
gonads_contig_51600_N	1.59134	1.34709	CGI_10018496	NA	CI125_RAT Transmembrane protein C9orf125 homolog OS=Rattus norvegicus PE=2 SV=1	sp|Q5EB73|CI125_RAT
gonads_contig_46944_P	1.59038	3.21216	CGI_10015822	0	0
gonads_contig_44050_N	1.59035	2.58444	CGI_10009148	GO:0005488; binding; Molecular Function GO:0005509; calcium ion binding; Molecular Function GO:0005515; protein binding; Molecular Function	FBP1_STRPU Fibropellin-1 OS=Strongylocentrotus purpuratus GN=EGF1 PE=1 SV=2	sp|Q4LDE5|SVEP1_HUMAN
gonads_contig_365728_P	1.58997	0.409492
gonads_contig_54822_N	1.58916	1.66097	CGI_10007943	GO:0005622; intracellular; Cellular Component GO:0008270; zinc ion binding; Molecular Function	TRIM3_HUMAN Tripartite motif-containing protein 3 OS=Homo sapiens GN=TRIM3 PE=1 SV=2
gonads_contig_19430_N	1.58903	3.76628	CGI_10014915	GO:0004611; phosphoenolpyruvate carboxykinase activity; Molecular Function GO:0005525; GTP binding; Molecular Function GO:0006094; gluconeogenesis; Biological Process GO:0017076; purine nucleotide binding; Molecular Function	PCKGC_CHICK Phosphoenolpyruvate carboxykinase, cytosolic [GTP] OS=Gallus gallus GN=PCK1 PE=2 SV=1	sp|P20007|PCKG_DROME
gonads_contig_411835_N	1.58841	1.05793	CGI_10014425	GO:0005515; protein binding; Molecular Function	ROBO1_MOUSE Roundabout homolog 1 OS=Mus musculus GN=Robo1 PE=1 SV=1	sp|Q26474|LACH_SCHAM
gonads_contig_480462_P	1.5874	1.66097	CGI_10010873	NA	IFEA_HELAS Non-neuronal cytoplasmic intermediate filament protein OS=Helix aspersa PE=3 SV=2	sp|P90901|IFA1_CAEEL
gonads_contig_165716_P	1.58726	4.6648	CGI_10019530	GO:0005515; protein binding; Molecular Function GO:0007165; signal transduction; Biological Process	ANK2_HUMAN Ankyrin-2 OS=Homo sapiens GN=ANK2 PE=1 SV=3	sp|Q86SG2|ANR23_HUMAN
gonads_contig_29540_P	1.58634	4.6648	CGI_10008705	GO:0003824; catalytic activity; Molecular Function GO:0005975; carbohydrate metabolic process; Biological Process GO:0043169; cation binding; Molecular Function	SLC31_RAT Neutral and basic amino acid transport protein rBAT OS=Rattus norvegicus GN=Slc3a1 PE=1 SV=1	sp|Q64319|SLC31_RAT
gonads_contig_161351_AS	1.58576	5.46671
gonads_contig_37709_N	1.58532	0.409492	CGI_10007403	GO:0003677; DNA binding; Molecular Function GO:0003700; sequence-specific DNA binding transcription factor activity; Molecular Function GO:0003707; steroid hormone receptor activity; Molecular Function GO:0004879; ligand-dependent nuclear receptor activity; Molecular Function GO:0005634; nucleus; Cellular Component GO:0006355; regulation of transcription, DNA-dependent; Biological Process	NR0B1_MACMU Nuclear receptor subfamily 0 group B member 1 OS=Macaca mulatta GN=NR0B1 PE=2 SV=1	sp|Q8VIJ4|NR2C1_RAT
gonads_contig_497937_P	1.58458	3.76628	CGI_10024625	NA	SPF27_MOUSE Pre-mRNA-splicing factor SPF27 OS=Mus musculus GN=Bcas2 PE=2 SV=1	sp|Q5RAX7|SPF27_PONAB
gonads_contig_21787_P	1.58457	3.76628	CGI_10009745	GO:0004888; transmembrane receptor activity; Molecular Function GO:0004930; G-protein coupled receptor activity; Molecular Function GO:0007166; cell surface receptor linked signaling pathway; Biological Process GO:0007186; G-protein coupled receptor protein signaling pathway; Biological Process GO:0016020; membrane; Cellular Component	PTH1R_DIDMA Parathyroid hormone/parathyroid hormone-related peptide receptor OS=Didelphis marsupialis virginiana GN=PTH1R PE=2 SV=2	sp|P50133|PTH1R_PIG
gonads_contig_167133_AS	1.58189	0.823037
gonads_contig_59728_P	1.58064	4.6648	CGI_10020041	GO:0005622; intracellular; Cellular Component GO:0008270; zinc ion binding; Molecular Function	TRI33_DANRE E3 ubiquitin-protein ligase TRIM33 OS=Danio rerio GN=trim33 PE=2 SV=1
gonads_contig_81460_P	1.58062	1.05793	CGI_10009972	GO:0003677; DNA binding; Molecular Function GO:0005622; intracellular; Cellular Component GO:0008270; zinc ion binding; Molecular Function	ZN235_HUMAN Zinc finger protein 235 OS=Homo sapiens GN=ZNF235 PE=2 SV=3	sp|O43167|ZBT24_HUMAN
gonads_contig_51214_N	1.58055	4.6648	CGI_10015586	GO:0006486; protein glycosylation; Biological Process GO:0008417; fucosyltransferase activity; Molecular Function GO:0016020; membrane; Cellular Component	FUT10_XENLA Alpha-(1,3)-fucosyltransferase 10 OS=Xenopus laevis GN=fut10 PE=2 SV=2	sp|Q6P4F1|FUT10_HUMAN
gonads_contig_346350_N	1.57986	3.76628	CGI_10010180	GO:0005515; protein binding; Molecular Function	NA
gonads_contig_402835_N	1.57974	2.09794	CGI_10009786	GO:0004672; protein kinase activity; Molecular Function GO:0004674; protein serine/threonine kinase activity; Molecular Function GO:0005524; ATP binding; Molecular Function GO:0006468; protein phosphorylation; Biological Process	STK10_HUMAN Serine/threonine-protein kinase 10 OS=Homo sapiens GN=STK10 PE=1 SV=1
gonads_contig_33041_P	1.5793	4.6648	CGI_10025427	NA	CF186_XENTR UPF0624 protein C6orf186 homolog OS=Xenopus tropicalis PE=2 SV=1	sp|B1WB06|CF186_XENTR
gonads_contig_57058_P	1.579	1.34709	CGI_10007652	GO:0005515; protein binding; Molecular Function	NA
gonads_contig_39143_P	1.57819	4.6648	CGI_10018684	GO:0004888; transmembrane receptor activity; Molecular Function GO:0004930; G-protein coupled receptor activity; Molecular Function GO:0005044; scavenger receptor activity; Molecular Function GO:0005515; protein binding; Molecular Function GO:0007166; cell surface receptor linked signaling pathway; Biological Process GO:0007186; G-protein coupled receptor protein signaling pathway; Biological Pro…	LPHN2_HUMAN Latrophilin-2 OS=Homo sapiens GN=LPHN2 PE=1 SV=2	sp|Q3UHD1|BAI1_MOUSE
gonads_contig_10887_P	1.57789	5.46671	CGI_10004054	GO:0000184; nuclear-transcribed mRNA catabolic process, nonsense-mediated decay; Biological Process GO:0003677; DNA binding; Molecular Function GO:0004386; helicase activity; Molecular Function GO:0005524; ATP binding; Molecular Function GO:0005737; cytoplasm; Cellular Component GO:0008270; zinc ion binding; Molecular Function GO:0016787; hydrolase activity; Molecular Function	RENT1_MOUSE Regulator of nonsense transcripts 1 OS=Mus musculus GN=Upf1 PE=1 SV=2	sp|Q92900|RENT1_HUMAN
gonads_contig_74748_P	1.57731	0.282744	CGI_10022093	GO:0000166; nucleotide binding; Molecular Function GO:0003774; motor activity; Molecular Function GO:0005515; protein binding; Molecular Function GO:0005524; ATP binding; Molecular Function GO:0016459; myosin complex; Cellular Component GO:0051015; actin filament binding; Molecular Function	MYS_AEQIR Myosin heavy chain, striated muscle OS=Aequipecten irradians PE=1 SV=1	sp|P24733|MYS_AEQIR
gonads_contig_149347_P	1.57562	5.46671	CGI_10003259	GO:0005515; protein binding; Molecular Function	TRPV6_HUMAN Transient receptor potential cation channel subfamily V member 6 OS=Homo sapiens GN=TRPV6 PE=1 SV=2	sp|Q8NET8|TRPV3_HUMAN
gonads_contig_17270_P	1.57502	0.66404	CGI_10004203	GO:0005622; intracellular; Cellular Component GO:0008270; zinc ion binding; Molecular Function	ZFP37_MOUSE Zinc finger protein 37 OS=Mus musculus GN=Zfp37 PE=2 SV=3	sp|P17035|ZNF28_HUMAN
gonads_contig_106692_S	1.57286	0
gonads_contig_58780_P	1.57283	0.409492	CGI_10018142	GO:0003700; sequence-specific DNA binding transcription factor activity; Molecular Function GO:0005634; nucleus; Cellular Component GO:0045449; regulation of transcription; Biological Process	NA	sp|A1E2V0|BIRC3_CANFA
gonads_contig_309738_S	1.57269	0
gonads_contig_31779_P	1.57253	4.6648	CGI_10010851	0	0
gonads_contig_110438_P	1.57179	3.76628	CGI_10020336	NA	FB252_ARATH F-box protein At5g06550 OS=Arabidopsis thaliana GN=At5g06550 PE=2 SV=1
gonads_contig_41633_P	1.57053	2.58444	CGI_10017945	0	0
gonads_contig_414420_P	1.57045	0.409492	CGI_10001852	GO:0001518; voltage-gated sodium channel complex; Cellular Component GO:0005216; ion channel activity; Molecular Function GO:0005248; voltage-gated sodium channel activity; Molecular Function GO:0006811; ion transport; Biological Process GO:0006814; sodium ion transport; Biological Process GO:0016020; membrane; Cellular Component GO:0055085; transmembrane transport; Biological Process	SCN9A_HUMAN Sodium channel protein type 9 subunit alpha OS=Homo sapiens GN=SCN9A PE=1 SV=2	sp|Q6QIY3|SCNAA_MOUSE
gonads_contig_498884_P	1.56938	1.34709	CGI_10024751	GO:0005515; protein binding; Molecular Function	WDR49_HUMAN WD repeat-containing protein 49 OS=Homo sapiens GN=WDR49 PE=2 SV=1	sp|Q8IV35|WDR49_HUMAN
gonads_contig_37829_P	1.56824	2.09794	CGI_10009636	GO:0005515; protein binding; Molecular Function	LRFN4_HUMAN Leucine-rich repeat and fibronectin type-III domain-containing protein 4 OS=Homo sapiens GN=LRFN4 PE=1 SV=1	sp|Q80X72|LRC15_MOUSE
gonads_contig_40333_P	1.56805	0.66404	CGI_10016270	GO:0004957; prostaglandin E receptor activity; Molecular Function GO:0007186; G-protein coupled receptor protein signaling pathway; Biological Process GO:0016021; integral to membrane; Cellular Component	PE2R4_MOUSE Prostaglandin E2 receptor EP4 subtype OS=Mus musculus GN=Ptger4 PE=2 SV=1	sp|Q28691|PE2R4_RABIT
gonads_contig_347271_N	1.56805	0.282744	CGI_10028339	GO:0003924; GTPase activity; Molecular Function GO:0005525; GTP binding; Molecular Function	IF2P_HUMAN Eukaryotic translation initiation factor 5B OS=Homo sapiens GN=EIF5B PE=1 SV=3	sp|Q8IID4|DYHC2_PLAF7
gonads_contig_64917_N	1.56772	3.76628
gonads_contig_433296_P	1.56546	1.05793	CGI_10001936	GO:0003824; catalytic activity; Molecular Function GO:0044237; cellular metabolic process; Biological Process GO:0050662; coenzyme binding; Molecular Function	TDH_BOVIN L-threonine 3-dehydrogenase, mitochondrial OS=Bos taurus GN=TDH PE=2 SV=1	sp|Q2KIR8|TDH_BOVIN
gonads_contig_396332_N	1.56537	0.823037	CGI_10017074	NA	CF186_XENTR UPF0624 protein C6orf186 homolog OS=Xenopus tropicalis PE=2 SV=1	sp|B1WB06|CF186_XENTR
gonads_contig_497354_P	1.56466	3.21216	CGI_10006022	NA	JIP4_MOUSE C-jun-amino-terminal kinase-interacting protein 4 OS=Mus musculus GN=Spag9 PE=1 SV=2	sp|Q58A65|JIP4_MOUSE
gonads_contig_39597_P	1.56451	3.21216	CGI_10013421	GO:0005509; calcium ion binding; Molecular Function	CALM_CANAL Calmodulin OS=Candida albicans GN=CMD1 PE=3 SV=2	sp|Q9D6P8|CALL3_MOUSE
gonads_contig_76161_P	1.56427	3.21216
gonads_contig_424271_P	1.56364	4.6648	CGI_10014915	GO:0004611; phosphoenolpyruvate carboxykinase activity; Molecular Function GO:0005525; GTP binding; Molecular Function GO:0006094; gluconeogenesis; Biological Process GO:0017076; purine nucleotide binding; Molecular Function	PCKGC_CHICK Phosphoenolpyruvate carboxykinase, cytosolic [GTP] OS=Gallus gallus GN=PCK1 PE=2 SV=1	sp|P07379|PCKGC_RAT
gonads_contig_71765_P	1.56229	3.21216
gonads_contig_51209_N	1.56192	2.09794	CGI_10014923	NA	NA
gonads_contig_24732_N	1.56036	0.409492	CGI_10028656	NA	NA	sp|A8MZA4|GG6L6_HUMAN
gonads_contig_46626_P	1.56028	4.6648				sp|Q6NXR0|IIGP5_HUMAN
gonads_contig_48520_P	1.55996	0.282744	CGI_10011765	NA	PGAM_DICDI Probable phosphoglycerate mutase OS=Dictyostelium discoideum GN=gpmA PE=1 SV=1	sp|Q54NE6|PGAM_DICDI
gonads_contig_53658_N	1.55909	3.76628	CGI_10020292	GO:0005488; binding; Molecular Function GO:0005515; protein binding; Molecular Function GO:0005529; sugar binding; Molecular Function	HMCN1_HUMAN Hemicentin-1 OS=Homo sapiens GN=HMCN1 PE=1 SV=2	sp|Q71RQ1|STAA_VIRST
gonads_contig_411008_N	1.55859	0.515781	CGI_10013384	NA	MYG1_MOUSE UPF0160 protein MYG1, mitochondrial OS=Mus musculus GN=Myg1 PE=2 SV=1	sp|Q641W2|MYG1_RAT
gonads_contig_479975_P	1.55644	2.09794	CGI_10023350	NA	GNAI_HELTI Guanine nucleotide-binding protein G(i) subunit alpha OS=Helisoma trivolvis PE=2 SV=2	sp|P87383|GNAI1_ORYLA
gonads_contig_373787_P	1.5539	0.282744	CGI_10020232	GO:0005515; protein binding; Molecular Function	CO6A6_MOUSE Collagen alpha-6(VI) chain OS=Mus musculus GN=Col6a6 PE=1 SV=2	sp|P34576|MUA3_CAEEL
gonads_contig_35132_N	1.55344	1.66097	CGI_10017570	NA	CAH14_HUMAN Carbonic anhydrase 14 OS=Homo sapiens GN=CA14 PE=2 SV=1	sp|Q9ULX7|CAH14_HUMAN
gonads_contig_43559_N	1.55155	3.21216	CGI_10003259	GO:0005515; protein binding; Molecular Function	TRPV6_HUMAN Transient receptor potential cation channel subfamily V member 6 OS=Homo sapiens GN=TRPV6 PE=1 SV=2	sp|Q9R186|TRPV6_RAT
gonads_contig_41776_P	1.55137	2.58444	CGI_10018334	NA	F124A_XENTR Protein FAM124A OS=Xenopus tropicalis GN=fam124a PE=2 SV=1	sp|Q5RA50|F124A_PONAB
gonads_contig_70534_P	1.55093	1.34709	CGI_10019462	GO:0003700; sequence-specific DNA binding transcription factor activity; Molecular Function GO:0005515; protein binding; Molecular Function GO:0005634; nucleus; Cellular Component GO:0006355; regulation of transcription, DNA-dependent; Biological Process GO:0043565; sequence-specific DNA binding; Molecular Function	ELF3_MOUSE ETS-related transcription factor Elf-3 OS=Mus musculus GN=Elf3 PE=1 SV=1	sp|A2T737|EHF_PANTR
gonads_contig_101409_AS	1.5497	2.09794
gonads_contig_38589_N	1.54959	3.76628	CGI_10004411	0	0
gonads_contig_14183_P	1.54888	3.21216	CGI_10009106	NA	NA
gonads_contig_198830_AS	1.54826	5.46671
gonads_contig_412993_P	1.547	5.46671	CGI_10016631	GO:0004672; protein kinase activity; Molecular Function GO:0004674; protein serine/threonine kinase activity; Molecular Function GO:0005524; ATP binding; Molecular Function GO:0006468; protein phosphorylation; Biological Process	FLT3_HUMAN FL cytokine receptor OS=Homo sapiens GN=FLT3 PE=1 SV=2	sp|P35546|RET_MOUSE
gonads_contig_190809_S	1.54639	1.34709
gonads_contig_482393_P	1.54617	0.22548	CGI_10001647	NA	DYHC2_PLAF7 Dynein heavy chain-like protein PF11_0240 OS=Plasmodium falciparum (isolate 3D7) GN=PF11_0240 PE=3 SV=1
gonads_contig_257098_P	1.54412	0	CGI_10001647	NA	DYHC2_PLAF7 Dynein heavy chain-like protein PF11_0240 OS=Plasmodium falciparum (isolate 3D7) GN=PF11_0240 PE=3 SV=1
gonads_contig_113594_AS	1.54411	0
gonads_contig_349172_AS	1.54403	3.76628	CGI_10019713	NA	PIR_HUMAN Pirin OS=Homo sapiens GN=PIR PE=1 SV=1	sp|O00625|PIR_HUMAN
gonads_contig_33598_P	1.54313	4.6648	CGI_10005695	GO:0004872; receptor activity; Molecular Function GO:0004970; ionotropic glutamate receptor activity; Molecular Function GO:0005215; transporter activity; Molecular Function GO:0005216; ion channel activity; Molecular Function GO:0005234; extracellular-glutamate-gated ion channel activity; Molecular Function GO:0006810; transport; Biological Process GO:0006811; ion transport; Biological Process G…	GLRK_LYMST Glutamate receptor OS=Lymnaea stagnalis PE=2 SV=1	sp|P23818|GRIA1_MOUSE
gonads_contig_93771_S	1.54295	0.823037
gonads_contig_98260_P	1.54228	2.09794	CGI_10018306	GO:0001558; regulation of cell growth; Biological Process GO:0004857; enzyme inhibitor activity; Molecular Function GO:0004867; serine-type endopeptidase inhibitor activity; Molecular Function GO:0005515; protein binding; Molecular Function GO:0005520; insulin-like growth factor binding; Molecular Function GO:0005576; extracellular region; Cellular Component	CRIM1_DANRE Cysteine-rich motor neuron 1 protein OS=Danio rerio GN=crim1 PE=2 SV=1	sp|Q6WN34|CRDL2_HUMAN
gonads_contig_14590_P	1.54095	3.21216	CGI_10006794	GO:0005515; protein binding; Molecular Function	NA
gonads_contig_27397_P	1.5405	3.21216	CGI_10028756	NA	NA
gonads_contig_29281_P	1.54001	5.46671	CGI_10028376	NA	HAUS5_HUMAN HAUS augmin-like complex subunit 5 OS=Homo sapiens GN=HAUS5 PE=1 SV=2	sp|O94927|HAUS5_HUMAN
gonads_contig_142022_AS	1.54	2.09794
gonads_contig_413832_P	1.53987	0.66404	CGI_10024006	GO:0003676; nucleic acid binding; Molecular Function	CELF4_MACFA CUG-BP- and ETR-3-like factor 4 OS=Macaca fascicularis GN=BRUNOL4 PE=2 SV=1	sp|Q5NVC8|CELF4_PONAB
gonads_contig_182548_P	1.53861	4.6648	CGI_10015016	GO:0007186; G-protein coupled receptor protein signaling pathway; Biological Process GO:0016021; integral to membrane; Cellular Component	CLTR1_CAVPO Cysteinyl leukotriene receptor 1 OS=Cavia porcellus GN=CYSLTR1 PE=2 SV=1
gonads_contig_165983_N	1.53852	0.13146	CGI_10013959	GO:0005515; protein binding; Molecular Function	NA	sp|Q54J55|MYBX_DICDI
gonads_contig_76145_N	1.53809	3.76628	CGI_10015734	GO:0003700; sequence-specific DNA binding transcription factor activity; Molecular Function GO:0003707; steroid hormone receptor activity; Molecular Function GO:0005634; nucleus; Cellular Component GO:0006355; regulation of transcription, DNA-dependent; Biological Process GO:0008270; zinc ion binding; Molecular Function GO:0043565; sequence-specific DNA binding; Molecular Function	RXRA_XENLA Retinoic acid receptor RXR-alpha OS=Xenopus laevis GN=rxra PE=1 SV=1	sp|Q8R1B8|RORB_MOUSE
gonads_contig_24554_P	1.53797	0.66404	CGI_10019258	GO:0007186; G-protein coupled receptor protein signaling pathway; Biological Process GO:0016021; integral to membrane; Cellular Component	PE2R4_BOVIN Prostaglandin E2 receptor EP4 subtype OS=Bos taurus GN=PTGER4 PE=2 SV=1	sp|P35408|PE2R4_HUMAN
gonads_contig_162075_P	1.53766	1.34709	CGI_10009638	GO:0005515; protein binding; Molecular Function GO:0005622; intracellular; Cellular Component GO:0008270; zinc ion binding; Molecular Function	PRD10_XENTR PR domain zinc finger protein 10 OS=Xenopus tropicalis GN=prdm10 PE=2 SV=1
gonads_contig_349072_P	1.5375	3.76628				sp|Q8TE68|ES8L1_HUMAN
gonads_contig_226597_S	1.53673	0.282744
gonads_contig_35588_S	1.53672	0
gonads_contig_30107_S	1.53463	2.58444
gonads_contig_397850_N	1.53371	1.05793	CGI_10018260	0	0
gonads_contig_349091_P	1.53345	4.6648	CGI_10016808	GO:0005515; protein binding; Molecular Function	TITIN_MOUSE Titin OS=Mus musculus GN=Ttn PE=1 SV=1	sp|Q8WZ42|TITIN_HUMAN
gonads_contig_452556_N	1.5334	0.282744				sp|Q5RBE1|GBP1_PONAB
gonads_contig_288761_AS	1.5331	2.09794
gonads_contig_77011_P	1.53288	5.46671	CGI_10017217	GO:0005515; protein binding; Molecular Function	LRC15_MOUSE Leucine-rich repeat-containing protein 15 OS=Mus musculus GN=Lrrc15 PE=2 SV=1	sp|A0N0X6|LRRN1_BOVIN
gonads_contig_20043_P	1.53084	4.6648	CGI_10022808	GO:0003700; sequence-specific DNA binding transcription factor activity; Molecular Function GO:0006355; regulation of transcription, DNA-dependent; Biological Process GO:0043565; sequence-specific DNA binding; Molecular Function GO:0046983; protein dimerization activity; Molecular Function	ATF5_HUMAN Cyclic AMP-dependent transcription factor ATF-5 OS=Homo sapiens GN=ATF5 PE=1 SV=3	sp|Q3ZCH6|ATF4_BOVIN
gonads_contig_52582_P	1.53049	0	CGI_10011187	GO:0055085; transmembrane transport; Biological Process	TCTP_YEAST Translationally-controlled tumor protein homolog OS=Saccharomyces cerevisiae GN=TMA19 PE=1 SV=1	sp|P78314|3BP2_HUMAN
gonads_contig_63027_P	1.53043	1.34709	CGI_10015717	NA	NA	sp|Q54G05|LRRX1_DICDI
gonads_contig_462021_N	1.52977	3.76628	CGI_10006479	GO:0005509; calcium ion binding; Molecular Function	CALM_STRIE Calmodulin OS=Strongylocentrotus intermedius PE=2 SV=3	sp|Q95NR9|CALM_METSE
gonads_contig_389158_P	1.52879	3.76628	CGI_10005643	GO:0003677; DNA binding; Molecular Function GO:0005515; protein binding; Molecular Function GO:0005634; nucleus; Cellular Component	SOX14_CHICK Transcription factor SOX-14 OS=Gallus gallus GN=SOX14 PE=2 SV=1	sp|Q32PP9|SOX14_DANRE
gonads_contig_497571_AS	1.52872	0
gonads_contig_481359_S	1.52808	3.21216
gonads_contig_456403_N	1.52795	0.823037	CGI_10027712	GO:0005515; protein binding; Molecular Function	MEGF6_RAT Multiple epidermal growth factor-like domains 6 OS=Rattus norvegicus GN=Megf6 PE=1 SV=1	sp|Q80V70|MEGF6_MOUSE
gonads_contig_15151_P	1.52728	0.823037	CGI_10027829	GO:0005622; intracellular; Cellular Component GO:0008270; zinc ion binding; Molecular Function	LIN41_CHICK Tripartite motif-containing protein 71 OS=Gallus gallus GN=TRIM71 PE=2 SV=1
gonads_contig_42302_P	1.52637	4.6648	CGI_10005590	GO:0004197; cysteine-type endopeptidase activity; Molecular Function GO:0004497; monooxygenase activity; Molecular Function GO:0005506; iron ion binding; Molecular Function GO:0006508; proteolysis; Biological Process GO:0006915; apoptosis; Biological Process GO:0008234; cysteine-type peptidase activity; Molecular Function GO:0009055; electron carrier activity; Molecular Function GO:0020037; heme …	CP1A1_PLEPL Cytochrome P450 1A1 OS=Pleuronectes platessa GN=cyp1a1 PE=2 SV=1	sp|Q4V8D1|CP2U1_RAT
gonads_contig_37650_P	1.52608	3.21216	CGI_10026978	GO:0005515; protein binding; Molecular Function GO:0008270; zinc ion binding; Molecular Function GO:0016881; acid-amino acid ligase activity; Molecular Function GO:0043687; post-translational protein modification; Biological Process	UB2Q2_BOVIN Ubiquitin-conjugating enzyme E2 Q2 OS=Bos taurus GN=UBE2Q2 PE=2 SV=1	sp|Q9BWF2|TRAIP_HUMAN
gonads_contig_51596_P	1.52543	4.6648	CGI_10014594	GO:0005622; intracellular; Cellular Component GO:0006464; protein modification process; Biological Process GO:0016881; acid-amino acid ligase activity; Molecular Function	RSP5_YEAST E3 ubiquitin-protein ligase RSP5 OS=Saccharomyces cerevisiae GN=RSP5 PE=1 SV=1	sp|Q4R9C4|G2E3_MACFA
gonads_contig_49701_P	1.52505	1.05793	CGI_10001050	GO:0004672; protein kinase activity; Molecular Function GO:0004674; protein serine/threonine kinase activity; Molecular Function GO:0005515; protein binding; Molecular Function GO:0005524; ATP binding; Molecular Function GO:0006468; protein phosphorylation; Biological Process	ROR1_HUMAN Tyrosine-protein kinase transmembrane receptor ROR1 OS=Homo sapiens GN=ROR1 PE=2 SV=2	sp|Q01973|ROR1_HUMAN
gonads_contig_46917_P	1.52449	4.6648	CGI_10008889	GO:0005515; protein binding; Molecular Function	USH1G_MOUSE Usher syndrome type-1G protein homolog OS=Mus musculus GN=Ush1g PE=1 SV=1	sp|Q80T11|USH1G_MOUSE
gonads_contig_148302_N	1.524	5.46671	CGI_10015414	GO:0005216; ion channel activity; Molecular Function GO:0005245; voltage-gated calcium channel activity; Molecular Function GO:0005891; voltage-gated calcium channel complex; Cellular Component GO:0006811; ion transport; Biological Process GO:0006816; calcium ion transport; Biological Process GO:0016020; membrane; Cellular Component GO:0055085; transmembrane transport; Biological Process	CAC1C_MOUSE Voltage-dependent L-type calcium channel subunit alpha-1C OS=Mus musculus GN=Cacna1c PE=1 SV=1	sp|P54282|CAC1A_RAT
gonads_contig_459254_AS	1.5235	4.6648	CGI_10008685	GO:0005515; protein binding; Molecular Function	FBXW7_DROME F-box/WD repeat-containing protein 7 OS=Drosophila melanogaster GN=ago PE=1 SV=1	sp|Q9VZF4|FBXW7_DROME
gonads_contig_501689_P	1.52278	3.21216	CGI_10021194	GO:0046872; metal ion binding; Molecular Function	MT_CRAVI Metallothionein OS=Crassostrea virginica PE=1 SV=3	sp|P23038|MT_CRAVI
gonads_contig_73067_N	1.52277	0.409492				sp|P34457|YMD3_CAEEL
gonads_contig_24189_P	1.52198	0.823037	CGI_10009225	GO:0005515; protein binding; Molecular Function GO:0008270; zinc ion binding; Molecular Function	SH3R3_MOUSE SH3 domain-containing RING finger protein 3 OS=Mus musculus GN=Sh3rf3 PE=2 SV=2	sp|Q03601|NHL1_CAEEL
gonads_contig_94661_AS	1.52192	3.21216
gonads_contig_47072_AS	1.52148	0
gonads_contig_349651_N	1.5205	5.46671	CGI_10018669	GO:0003700; sequence-specific DNA binding transcription factor activity; Molecular Function GO:0006355; regulation of transcription, DNA-dependent; Biological Process GO:0043565; sequence-specific DNA binding; Molecular Function	ELK1_HUMAN ETS domain-containing protein Elk-1 OS=Homo sapiens GN=ELK1 PE=1 SV=2	sp|P41970|ELK3_HUMAN
gonads_contig_380842_N	1.51843	0.823037	CGI_10006607	GO:0005576; extracellular region; Cellular Component GO:0007223; Wnt receptor signaling pathway, calcium modulating pathway; Biological Process GO:0007275; multicellular organismal development; Biological Process	WNT5A_RABIT Protein Wnt-5a OS=Oryctolagus cuniculus GN=WNT5A PE=2 SV=1	sp|P33945|WNT5B_XENLA
gonads_contig_32337_P	1.51833	2.58444	CGI_10018334	NA	F124A_XENTR Protein FAM124A OS=Xenopus tropicalis GN=fam124a PE=2 SV=1	sp|Q5RA50|F124A_PONAB
gonads_contig_189317_P	1.51488	3.76628	CGI_10018930	GO:0003924; GTPase activity; Molecular Function GO:0005198; structural molecule activity; Molecular Function GO:0005525; GTP binding; Molecular Function GO:0005874; microtubule; Cellular Component GO:0007017; microtubule-based process; Biological Process GO:0007018; microtubule-based movement; Biological Process GO:0043234; protein complex; Cellular Component GO:0051258; protein polymerization; B…	TBA3_RAT Tubulin alpha-3 chain OS=Rattus norvegicus GN=Tuba3a PE=2 SV=1	sp|P06603|TBA1_DROME
gonads_contig_17646_AS	1.51332	3.76628
gonads_contig_436931_AS	1.5124	0
gonads_contig_385116_N	1.51203	3.21216	CGI_10014162	GO:0004497; monooxygenase activity; Molecular Function GO:0005506; iron ion binding; Molecular Function GO:0009055; electron carrier activity; Molecular Function GO:0020037; heme binding; Molecular Function GO:0055114; oxidation-reduction process; Biological Process	CP2DE_BOVIN Cytochrome P450 2D14 OS=Bos taurus GN=CYP2D14 PE=2 SV=2	sp|Q06367|CP1A1_CAVPO
gonads_contig_349022_N	1.5116	1.66097	CGI_10015710	NA	HS12A_HUMAN Heat shock 70 kDa protein 12A OS=Homo sapiens GN=HSPA12A PE=1 SV=2	sp|Q8K0U4|HS12A_MOUSE
gonads_contig_55656_P	1.51138	2.09794	CGI_10015550	GO:0004872; receptor activity; Molecular Function GO:0004970; ionotropic glutamate receptor activity; Molecular Function GO:0005216; ion channel activity; Molecular Function GO:0005234; extracellular-glutamate-gated ion channel activity; Molecular Function GO:0006811; ion transport; Biological Process GO:0016020; membrane; Cellular Component	GRIA4_HUMAN Glutamate receptor 4 OS=Homo sapiens GN=GRIA4 PE=2 SV=2	sp|P42260|GRIK2_RAT
gonads_contig_74854_AS	1.51129	0.22548
gonads_contig_413624_P	1.51056	4.6648	CGI_10004785	GO:0005524; ATP binding; Molecular Function GO:0016887; ATPase activity; Molecular Function	DYH3_MOUSE Dynein heavy chain 3, axonemal OS=Mus musculus GN=Dnah3 PE=1 SV=2	sp|Q8TD57|DYH3_HUMAN
gonads_contig_325035_N	1.50981	3.76628	CGI_10024999	GO:0003924; GTPase activity; Molecular Function GO:0005198; structural molecule activity; Molecular Function GO:0005525; GTP binding; Molecular Function GO:0005874; microtubule; Cellular Component GO:0007017; microtubule-based process; Biological Process GO:0007018; microtubule-based movement; Biological Process GO:0043234; protein complex; Cellular Component GO:0051258; protein polymerization; B…	TBA1C_MOUSE Tubulin alpha-1C chain OS=Mus musculus GN=Tuba1c PE=1 SV=1	sp|Q9ZRB7|TBA_WHEAT
gonads_contig_227292_AS	1.50871	0
gonads_contig_69180_S	1.50858	2.09794
gonads_contig_50459_N	1.50843	3.21216	CGI_10012193	GO:0003779; actin binding; Molecular Function GO:0016043; cellular component organization; Biological Process GO:0030036; actin cytoskeleton organization; Biological Process	FHDC1_MOUSE FH2 domain-containing protein 1 OS=Mus musculus GN=Fhdc1 PE=2 SV=2
gonads_contig_348367_P	1.50778	2.09794	CGI_10006075	GO:0009607; response to biotic stimulus; Biological Process GO:0016021; integral to membrane; Cellular Component	PRRT1_RAT Proline-rich transmembrane protein 1 OS=Rattus norvegicus GN=Prrt1 PE=2 SV=2	sp|Q99946|PRRT1_HUMAN
gonads_contig_78792_N	1.50734	0.515781				sp|Q7TNN8|LPIN3_MUSSP
gonads_contig_101006_AS	1.50659	1.34709
gonads_contig_293934_P	1.50658	4.6648	CGI_10019661	GO:0005515; protein binding; Molecular Function GO:0005578; proteinaceous extracellular matrix; Cellular Component GO:0008233; peptidase activity; Molecular Function GO:0008237; metallopeptidase activity; Molecular Function GO:0008270; zinc ion binding; Molecular Function	ATS16_MOUSE A disintegrin and metalloproteinase with thrombospondin motifs 16 OS=Mus musculus GN=Adamts16 PE=2 SV=2	sp|Q8BLI0|ATL1_MOUSE
gonads_contig_481817_P	1.50632	0.515781				sp|Q14693|LPIN1_HUMAN
gonads_contig_15899_N	1.50553	4.6648	CGI_10003637	GO:0004888; transmembrane receptor activity; Molecular Function GO:0004930; G-protein coupled receptor activity; Molecular Function GO:0005509; calcium ion binding; Molecular Function GO:0005515; protein binding; Molecular Function GO:0007166; cell surface receptor linked signaling pathway; Biological Process GO:0007186; G-protein coupled receptor protein signaling pathway; Biological Process GO:…	MATN2_HUMAN Matrilin-2 OS=Homo sapiens GN=MATN2 PE=1 SV=3	sp|A6QLU6|GP133_BOVIN
gonads_contig_498301_S	1.50546	1.34709	CGI_10013665	GO:0009058; biosynthetic process; Biological Process GO:0016788; hydrolase activity, acting on ester bonds; Molecular Function	SAST_RAT S-acyl fatty acid synthase thioesterase, medium chain OS=Rattus norvegicus GN=Olah PE=1 SV=1	sp|P08635|SAST_RAT
gonads_contig_350280_N	1.50503	3.21216	CGI_10026500	GO:0006486; protein glycosylation; Biological Process GO:0008378; galactosyltransferase activity; Molecular Function GO:0016020; membrane; Cellular Component	B3GT1_PONPY Beta-1,3-galactosyltransferase 1 OS=Pongo pygmaeus GN=B3GALT1 PE=3 SV=1	sp|Q9JI67|B3GT5_MOUSE
gonads_contig_30098_P	1.5041	1.66097	CGI_10015717	NA	NA	sp|Q54G05|LRRX1_DICDI
gonads_contig_166970_AS	1.50315	0.823037
gonads_contig_479866_S	1.50266	5.46671
gonads_contig_32272_N	1.50247	4.6648	CGI_10013102	GO:0005515; protein binding; Molecular Function GO:0005622; intracellular; Cellular Component GO:0008270; zinc ion binding; Molecular Function	PRDM9_MOUSE Histone-lysine N-methyltransferase PRDM9 OS=Mus musculus GN=Prdm9 PE=1 SV=2	sp|Q8TF32|ZN431_HUMAN
gonads_contig_355566_N	1.50243	1.05793	CGI_10007403	GO:0003677; DNA binding; Molecular Function GO:0003700; sequence-specific DNA binding transcription factor activity; Molecular Function GO:0003707; steroid hormone receptor activity; Molecular Function GO:0004879; ligand-dependent nuclear receptor activity; Molecular Function GO:0005634; nucleus; Cellular Component GO:0006355; regulation of transcription, DNA-dependent; Biological Process	NR0B1_MACMU Nuclear receptor subfamily 0 group B member 1 OS=Macaca mulatta GN=NR0B1 PE=2 SV=1	sp|Q8VIJ4|NR2C1_RAT
gonads_contig_363788_N	1.50152	0.515781	CGI_10024006	GO:0003676; nucleic acid binding; Molecular Function	CELF4_MACFA CUG-BP- and ETR-3-like factor 4 OS=Macaca fascicularis GN=BRUNOL4 PE=2 SV=1	sp|Q6DGV1|CELF4_DANRE
gonads_contig_184057_P	1.50135	3.76628	CGI_10019387	GO:0004806; triglyceride lipase activity; Molecular Function GO:0006629; lipid metabolic process; Biological Process	DGLA_RAT Sn1-specific diacylglycerol lipase alpha OS=Rattus norvegicus GN=Dagla PE=2 SV=1	sp|Q8NCG7|DGLB_HUMAN
gonads_contig_381030_N	1.50131	3.76628	CGI_10020949	0	0
gonads_contig_160348_S	1.5006	1.66097
gonads_contig_29467_S	0.666548	3.76628
gonads_contig_388476_N	0.666533	2.09794	CGI_10006103	GO:0000049; tRNA binding; Molecular Function GO:0000166; nucleotide binding; Molecular Function GO:0000287; magnesium ion binding; Molecular Function GO:0004812; aminoacyl-tRNA ligase activity; Molecular Function GO:0004826; phenylalanine-tRNA ligase activity; Molecular Function GO:0005524; ATP binding; Molecular Function GO:0005737; cytoplasm; Cellular Component GO:0006412; translation; Biologic…	SYFM_HUMAN Phenylalanyl-tRNA synthetase, mitochondrial OS=Homo sapiens GN=FARS2 PE=1 SV=1	sp|O95363|SYFM_HUMAN
gonads_contig_412175_N	0.666523	0.173361	CGI_10019362	NA	NA	sp|Q4A0V8|UAFA_STAS1
gonads_contig_8476_P	0.666514	2.09794	CGI_10005804	GO:0005515; protein binding; Molecular Function GO:0008270; zinc ion binding; Molecular Function	RN216_MOUSE E3 ubiquitin-protein ligase RNF216 OS=Mus musculus GN=Rnf216 PE=1 SV=3	sp|P58283|RN216_MOUSE
gonads_contig_239141_N	0.666429	0	CGI_10022094	NA	GOGA2_RAT Golgin subfamily A member 2 OS=Rattus norvegicus GN=Golga2 PE=1 SV=2	sp|Q62839|GOGA2_RAT
gonads_contig_437097_N	0.666419	3.76628	CGI_10011192	GO:0003777; microtubule motor activity; Molecular Function GO:0005515; protein binding; Molecular Function GO:0005524; ATP binding; Molecular Function GO:0007018; microtubule-based movement; Biological Process	KIF14_HUMAN Kinesin-like protein KIF14 OS=Homo sapiens GN=KIF14 PE=1 SV=1	sp|Q15058|KIF14_HUMAN
gonads_contig_363435_N	0.666408	2.09794	CGI_10016630	GO:0003824; catalytic activity; Molecular Function GO:0006099; tricarboxylic acid cycle; Biological Process GO:0016829; lyase activity; Molecular Function	FUMH_CAEEL Probable fumarate hydratase, mitochondrial OS=Caenorhabditis elegans GN=fum-1 PE=1 SV=1	sp|P14408|FUMH_RAT
gonads_contig_34661_S	0.666381	0
gonads_contig_241640_P	0.666362	1.34709	CGI_10024673	GO:0003676; nucleic acid binding; Molecular Function GO:0005622; intracellular; Cellular Component	CCD75_XENTR Coiled-coil domain-containing protein 75 OS=Xenopus tropicalis GN=ccdc75 PE=2 SV=1	sp|Q6DGZ0|CCD75_DANRE
gonads_contig_20337_N	0.666318	2.58444	CGI_10000886	GO:0000166; nucleotide binding; Molecular Function GO:0005524; ATP binding; Molecular Function GO:0006810; transport; Biological Process GO:0016021; integral to membrane; Cellular Component GO:0016887; ATPase activity; Molecular Function GO:0017111; nucleoside-triphosphatase activity; Molecular Function GO:0042626; ATPase activity, coupled to transmembrane movement of substances; Molecular Functi…	MDR1_HUMAN Multidrug resistance protein 1 OS=Homo sapiens GN=ABCB1 PE=1 SV=3	sp|P43245|MDR1_RAT
gonads_contig_121992_P	0.666281	2.09794	CGI_10021971	GO:0005509; calcium ion binding; Molecular Function	SQH_DROME Myosin regulatory light chain sqh OS=Drosophila melanogaster GN=sqh PE=1 SV=1	sp|P40423|SQH_DROME
gonads_contig_198778_P	0.666106	0.173361	CGI_10006685	GO:0000226; microtubule cytoskeleton organization; Biological Process GO:0000922; spindle pole; Cellular Component GO:0005815; microtubule organizing center; Cellular Component	GCP4_HUMAN Gamma-tubulin complex component 4 OS=Homo sapiens GN=TUBGCP4 PE=1 SV=1	sp|Q9D4F8|GCP4_MOUSE
gonads_contig_47408_N	0.665927	0.282744	CGI_10017631	GO:0005509; calcium ion binding; Molecular Function GO:0016765; transferase activity, transferring alkyl or aryl (other than methyl) groups; Molecular Function	EFCB6_HUMAN EF-hand calcium-binding domain-containing protein 6 OS=Homo sapiens GN=EFCAB6 PE=1 SV=1	sp|Q6DHR8|NGBR_DANRE
gonads_contig_253834_P	0.665779	2.58444	CGI_10010779	GO:0003676; nucleic acid binding; Molecular Function GO:0003677; DNA binding; Molecular Function GO:0003700; sequence-specific DNA binding transcription factor activity; Molecular Function GO:0003707; steroid hormone receptor activity; Molecular Function GO:0004386; helicase activity; Molecular Function GO:0004879; ligand-dependent nuclear receptor activity; Molecular Function GO:0004887; thyroid…	DDX51_DANRE ATP-dependent RNA helicase DDX51 OS=Danio rerio GN=ddx51 PE=2 SV=1	sp|Q8N8A6|DDX51_HUMAN
gonads_contig_44150_P	0.665662	3.76628	CGI_10010847	NA	ARMC1_MOUSE Armadillo repeat-containing protein 1 OS=Mus musculus GN=Armc1 PE=2 SV=1	sp|Q5RCR8|ARMC1_PONAB
gonads_contig_194418_N	0.665633	0	CGI_10027965	GO:0004725; protein tyrosine phosphatase activity; Molecular Function GO:0006470; protein dephosphorylation; Biological Process GO:0016311; dephosphorylation; Biological Process GO:0016791; phosphatase activity; Molecular Function	PTPRK_HUMAN Receptor-type tyrosine-protein phosphatase kappa OS=Homo sapiens GN=PTPRK PE=1 SV=2	sp|Q64612|PTPRV_RAT
gonads_contig_357502_P	0.665544	0.282744	CGI_10028884	GO:0004222; metalloendopeptidase activity; Molecular Function GO:0005488; binding; Molecular Function GO:0006508; proteolysis; Biological Process GO:0016020; membrane; Cellular Component	MMS19_HUMAN MMS19 nucleotide excision repair protein homolog OS=Homo sapiens GN=MMS19 PE=1 SV=2	sp|Q9D071|MMS19_MOUSE
gonads_contig_369676_N	0.665496	0	CGI_10020863	GO:0003824; catalytic activity; Molecular Function GO:0005525; GTP binding; Molecular Function GO:0006281; DNA repair; Biological Process	MGMT_RAT Methylated-DNA--protein-cysteine methyltransferase OS=Rattus norvegicus GN=Mgmt PE=1 SV=3	sp|Q0P5N6|ARL16_HUMAN
gonads_contig_447784_P	0.665434	0.173361	CGI_10027952	GO:0000166; nucleotide binding; Molecular Function GO:0005515; protein binding; Molecular Function GO:0005524; ATP binding; Molecular Function GO:0006810; transport; Biological Process GO:0016021; integral to membrane; Cellular Component GO:0016887; ATPase activity; Molecular Function GO:0017111; nucleoside-triphosphatase activity; Molecular Function GO:0042626; ATPase activity, coupled to transm…	MRP5_RAT Multidrug resistance-associated protein 5 OS=Rattus norvegicus GN=Abcc5 PE=2 SV=1	sp|Q9R1X5|MRP5_MOUSE
gonads_contig_127537_P	0.665337	0.173361	CGI_10020751	GO:0006470; protein dephosphorylation; Biological Process GO:0008138; protein tyrosine/serine/threonine phosphatase activity; Molecular Function GO:0016311; dephosphorylation; Biological Process GO:0016791; phosphatase activity; Molecular Function	DUS3_PONAB Dual specificity protein phosphatase 3 OS=Pongo abelii GN=DUSP3 PE=2 SV=1	sp|Q5RD73|DUS3_PONAB
gonads_contig_17923_P	0.665334	0.823037	CGI_10005277	NA	KY_MOUSE Kyphoscoliosis peptidase OS=Mus musculus GN=Ky PE=1 SV=1	sp|Q8C8H8|KY_MOUSE
gonads_contig_345798_N	0.665296	0.823037	CGI_10022236	NA	ZC12A_RAT Ribonuclease ZC3H12A OS=Rattus norvegicus GN=Zc3h12a PE=2 SV=1	sp|Q5DTV4|ZC12C_MOUSE
gonads_contig_116026_P	0.665192	0.173361	CGI_10004955	GO:0005680; anaphase-promoting complex; Cellular Component GO:0030071; regulation of mitotic metaphase/anaphase transition; Biological Process	APC10_HUMAN Anaphase-promoting complex subunit 10 OS=Homo sapiens GN=ANAPC10 PE=1 SV=1	sp|Q9UM13|APC10_HUMAN
gonads_contig_426486_N	0.665133	2.09794	CGI_10013402	NA	EDC3_CHICK Enhancer of mRNA-decapping protein 3 OS=Gallus gallus GN=EDC3 PE=2 SV=1	sp|Q5RDU9|EDC3_PONAB
gonads_contig_466553_N	0.66495	3.76628	CGI_10004089	GO:0005515; protein binding; Molecular Function	NA	sp|Q9Z0Z3|SKP2_MOUSE
gonads_contig_448995_P	0.6649	4.6648				sp|Q9Y253|POLH_HUMAN
gonads_contig_58910_P	0.66489	3.76628	CGI_10005213	NA	MTER2_HUMAN mTERF domain-containing protein 2 OS=Homo sapiens GN=MTERFD2 PE=1 SV=2	sp|Q7Z6M4|MTER2_HUMAN
gonads_contig_460027_AS	0.664779	3.76628
gonads_contig_473029_N	0.664733	0.409492	CGI_10025614	NA	FA86A_BOVIN Protein FAM86A OS=Bos taurus GN=FAM86A PE=2 SV=2	sp|Q3UZW7|FA86A_MOUSE
gonads_contig_15188_P	0.664719	0.823037	CGI_10013102	GO:0005515; protein binding; Molecular Function GO:0005622; intracellular; Cellular Component GO:0008270; zinc ion binding; Molecular Function	PRDM9_MOUSE Histone-lysine N-methyltransferase PRDM9 OS=Mus musculus GN=Prdm9 PE=1 SV=2	sp|P51523|ZNF84_HUMAN
gonads_contig_31098_P	0.664672	0	CGI_10006585	GO:0003824; catalytic activity; Molecular Function GO:0004334; fumarylacetoacetase activity; Molecular Function GO:0008152; metabolic process; Biological Process GO:0009072; aromatic amino acid family metabolic process; Biological Process	FAAA_MOUSE Fumarylacetoacetase OS=Mus musculus GN=Fah PE=1 SV=1	sp|A5PKH3|FAAA_BOVIN
gonads_contig_69381_P	0.664643	0	CGI_10024309	GO:0005524; ATP binding; Molecular Function GO:0006457; protein folding; Biological Process GO:0006950; response to stress; Biological Process GO:0051082; unfolded protein binding; Molecular Function	TRAP1_RAT Heat shock protein 75 kDa, mitochondrial OS=Rattus norvegicus GN=Trap1 PE=1 SV=1	sp|Q12931|TRAP1_HUMAN
gonads_contig_118610_P	0.66463	0.409492	CGI_10004724	GO:0003723; RNA binding; Molecular Function GO:0006396; RNA processing; Biological Process	RL10A_CAEEL 60S ribosomal protein L10a OS=Caenorhabditis elegans GN=rpl-10a PE=1 SV=1	sp|Q7ZYS8|RL10A_XENLA
gonads_contig_439512_P	0.664585	1.05793	CGI_10007572	GO:0003676; nucleic acid binding; Molecular Function GO:0003677; DNA binding; Molecular Function GO:0004386; helicase activity; Molecular Function GO:0005524; ATP binding; Molecular Function	RAD54_CHICK DNA repair and recombination protein RAD54-like (Fragment) OS=Gallus gallus GN=RAD54L PE=2 SV=1	sp|O12944|RAD54_CHICK
gonads_contig_336873_N	0.664498	0.173361				sp|Q5F3U9|PDS5B_CHICK
gonads_contig_396863_P	0.664491	0.409492	CGI_10000259	GO:0016020; membrane; Cellular Component GO:0023034; intracellular signaling pathway; Biological Process	CNIH_PONAB Protein cornichon homolog OS=Pongo abelii GN=CNIH PE=2 SV=1	sp|Q5R9M4|CNIH4_PONAB
gonads_contig_176535_S	0.664426	0.823037
gonads_contig_286919_N	0.664354	2.09794	CGI_10007407	GO:0005515; protein binding; Molecular Function	LRP12_PONAB Low-density lipoprotein receptor-related protein 12 OS=Pongo abelii GN=LRP12 PE=2 SV=2	sp|O88204|LRP3_RAT
gonads_contig_44187_N	0.66428	4.6648	CGI_10022625	GO:0004143; diacylglycerol kinase activity; Molecular Function GO:0007205; activation of protein kinase C activity by G-protein coupled receptor protein signaling pathway; Biological Process	CERK1_HUMAN Ceramide kinase OS=Homo sapiens GN=CERK PE=1 SV=1	sp|Q53H12|AGK_HUMAN
gonads_contig_363925_P	0.664225	0.823037	CGI_10016161	GO:0005622; intracellular; Cellular Component GO:0008270; zinc ion binding; Molecular Function	ZN227_BOVIN Zinc finger protein 227 OS=Bos taurus GN=ZNF227 PE=2 SV=1	sp|Q32M78|ZN699_HUMAN
gonads_contig_75126_N	0.664213	0	CGI_10017004	GO:0016787; hydrolase activity; Molecular Function	CPSF3_BOVIN Cleavage and polyadenylation specificity factor subunit 3 OS=Bos taurus GN=CPSF3 PE=2 SV=1	sp|P79101|CPSF3_BOVIN
gonads_contig_81279_P	0.664197	4.6648	CGI_10019641	GO:0005622; intracellular; Cellular Component GO:0008270; zinc ion binding; Molecular Function	ZN609_HUMAN Zinc finger protein 609 OS=Homo sapiens GN=ZNF609 PE=1 SV=2	sp|Q8BZ47|ZN609_MOUSE
gonads_contig_479866_AS	0.664188	1.05793
gonads_contig_337988_P	0.664139	1.05793	CGI_10010034	GO:0055085; transmembrane transport; Biological Process	SPNS1_XENTR Protein spinster homolog 1 OS=Xenopus tropicalis GN=spns1 PE=2 SV=2	sp|Q5XGK0|SPNS1_XENLA
gonads_contig_438614_N	0.664072	1.34709	CGI_10027346	GO:0008104; protein localization; Biological Process	VP13B_HUMAN Vacuolar protein sorting-associated protein 13B OS=Homo sapiens GN=VPS13B PE=1 SV=1	sp|Q7Z7G8|VP13B_HUMAN
gonads_contig_463358_P	0.664035	0	CGI_10019283	NA	MAN1_HUMAN Inner nuclear membrane protein Man1 OS=Homo sapiens GN=LEMD3 PE=1 SV=2	sp|Q9Y2U8|MAN1_HUMAN
gonads_contig_91698_S	0.663913	4.6648
gonads_contig_318289_P	0.663879	5.46671	CGI_10002341	GO:0000166; nucleotide binding; Molecular Function GO:0005524; ATP binding; Molecular Function GO:0016887; ATPase activity; Molecular Function GO:0017111; nucleoside-triphosphatase activity; Molecular Function	ABCF2_MOUSE ATP-binding cassette sub-family F member 2 OS=Mus musculus GN=Abcf2 PE=2 SV=1	sp|Q99LE6|ABCF2_MOUSE
gonads_contig_18679_P	0.663812	3.76628	CGI_10021757	GO:0005509; calcium ion binding; Molecular Function GO:0005515; protein binding; Molecular Function GO:0007218; neuropeptide signaling pathway; Biological Process GO:0016020; membrane; Cellular Component	PK1L2_MOUSE Polycystic kidney disease protein 1-like 2 OS=Mus musculus GN=Pkd1l2 PE=2 SV=1	sp|O35245|PKD2_MOUSE
gonads_contig_413608_P	0.663811	3.76628	CGI_10015615	GO:0004672; protein kinase activity; Molecular Function GO:0004674; protein serine/threonine kinase activity; Molecular Function GO:0005524; ATP binding; Molecular Function GO:0006468; protein phosphorylation; Biological Process	NEK11_HUMAN Serine/threonine-protein kinase Nek11 OS=Homo sapiens GN=NEK11 PE=1 SV=1	sp|Q8NG66|NEK11_HUMAN
gonads_contig_360248_N	0.663729	3.76628	CGI_10018941	GO:0008270; zinc ion binding; Molecular Function	ZDHC3_MOUSE Palmitoyltransferase ZDHHC3 OS=Mus musculus GN=Zdhhc3 PE=1 SV=1	sp|Q8R173|ZDHC3_MOUSE
gonads_contig_114075_AS	0.663705	1.05793
gonads_contig_352122_P	0.663703	4.6648	CGI_10009972	GO:0003677; DNA binding; Molecular Function GO:0005622; intracellular; Cellular Component GO:0008270; zinc ion binding; Molecular Function	ZN235_HUMAN Zinc finger protein 235 OS=Homo sapiens GN=ZNF235 PE=2 SV=3	sp|Q9NV72|ZN701_HUMAN
gonads_contig_352782_P	0.663652	0	CGI_10001872	GO:0016787; hydrolase activity; Molecular Function	PNKD_BOVIN Probable hydrolase PNKD OS=Bos taurus GN=PNKD PE=2 SV=1	sp|A7YY46|PNKD_BOVIN
gonads_contig_389581_P	0.66361	0.173361	CGI_10002377	NA	XPO4_DANRE Exportin-4 OS=Danio rerio GN=xpo4 PE=2 SV=1	sp|Q9ESJ0|XPO4_MOUSE
gonads_contig_275822_P	0.663568	1.66097	CGI_10024309	GO:0005524; ATP binding; Molecular Function GO:0006457; protein folding; Biological Process GO:0006950; response to stress; Biological Process GO:0051082; unfolded protein binding; Molecular Function	TRAP1_RAT Heat shock protein 75 kDa, mitochondrial OS=Rattus norvegicus GN=Trap1 PE=1 SV=1	sp|Q9CQN1|TRAP1_MOUSE
gonads_contig_68441_N	0.663562	0	CGI_10011731	GO:0004888; transmembrane receptor activity; Molecular Function GO:0005515; protein binding; Molecular Function GO:0005525; GTP binding; Molecular Function GO:0007165; signal transduction; Biological Process GO:0007264; small GTPase mediated signal transduction; Biological Process GO:0015031; protein transport; Biological Process GO:0031224; intrinsic to membrane; Cellular Component GO:0045087; i…	PATS1_DICDI Probable serine/threonine-protein kinase pats1 OS=Dictyostelium discoideum GN=pats1 PE=3 SV=1
gonads_contig_18364_AS	0.663515	2.09794				sp|Q26005|RESA_PLAFP
gonads_contig_314863_N	0.663508	1.34709	CGI_10017179	GO:0003725; double-stranded RNA binding; Molecular Function GO:0005515; protein binding; Molecular Function GO:0005622; intracellular; Cellular Component GO:0016891; endoribonuclease activity, producing 5'-phosphomonoesters; Molecular Function	NADAP_HUMAN Kanadaptin OS=Homo sapiens GN=SLC4A1AP PE=1 SV=1	sp|Q9BWU0|NADAP_HUMAN
gonads_contig_74810_S	0.663477	3.76628
gonads_contig_447351_N	0.663386	5.46671	CGI_10009148	GO:0005488; binding; Molecular Function GO:0005509; calcium ion binding; Molecular Function GO:0005515; protein binding; Molecular Function	FBP1_STRPU Fibropellin-1 OS=Strongylocentrotus purpuratus GN=EGF1 PE=1 SV=2	sp|P32323|AGA1_YEAST
gonads_contig_414054_N	0.663367	0	CGI_10005820	NA	MMS19_HUMAN MMS19 nucleotide excision repair protein homolog OS=Homo sapiens GN=MMS19 PE=1 SV=2	sp|Q96T76|MMS19_HUMAN
gonads_contig_20490_N	0.663296	0	CGI_10004718	GO:0001522; pseudouridine synthesis; Biological Process GO:0003723; RNA binding; Molecular Function GO:0009451; RNA modification; Biological Process GO:0009982; pseudouridine synthase activity; Molecular Function	PUS7_HUMAN Pseudouridylate synthase 7 homolog OS=Homo sapiens GN=PUS7 PE=1 SV=2	sp|Q08DI8|PUS7_BOVIN
gonads_contig_353361_P	0.663211	1.66097				sp|P45478|PPT1_BOVIN
gonads_contig_96476_P	0.663147	0.66404	CGI_10012726	GO:0005681; spliceosomal complex; Cellular Component GO:0007067; mitosis; Biological Process	TXN4A_MOUSE Thioredoxin-like protein 4A OS=Mus musculus GN=Txnl4a PE=2 SV=1	sp|P83877|TXN4A_MOUSE
gonads_contig_486325_S	0.66314	0.173361
gonads_contig_32363_P	0.662801	0.515781	CGI_10026783	GO:0003676; nucleic acid binding; Molecular Function GO:0005515; protein binding; Molecular Function GO:0005634; nucleus; Cellular Component GO:0008270; zinc ion binding; Molecular Function	RBBP6_MOUSE Retinoblastoma-binding protein 6 OS=Mus musculus GN=Rbbp6 PE=1 SV=5	sp|Q9U7E0|ATRX_CAEEL
gonads_contig_159503_AS	0.662779	5.46671
gonads_contig_423901_P	0.662719	3.21216	CGI_10008497	GO:0008440; inositol trisphosphate 3-kinase activity; Molecular Function	IP3KC_MOUSE Inositol-trisphosphate 3-kinase C OS=Mus musculus GN=Itpkc PE=2 SV=1	sp|Q96DU7|IP3KC_HUMAN
gonads_contig_460452_P	0.662703	3.21216	CGI_10009993	GO:0005622; intracellular; Cellular Component	PAXI1_BOVIN PAX-interacting protein 1 OS=Bos taurus GN=PAXIP1 PE=2 SV=1	sp|Q90WJ3|PAXI1_XENLA
gonads_contig_64211_N	0.66266	0.173361	CGI_10012151	GO:0008152; metabolic process; Biological Process GO:0016491; oxidoreductase activity; Molecular Function GO:0055114; oxidation-reduction process; Biological Process	BDH_MOUSE D-beta-hydroxybutyrate dehydrogenase, mitochondrial OS=Mus musculus GN=Bdh1 PE=1 SV=1	sp|Q02338|BDH_HUMAN
gonads_contig_256394_S	0.6626	1.05793
gonads_contig_62615_P	0.662587	3.76628	CGI_10028435	GO:0008152; metabolic process; Biological Process GO:0009116; nucleoside metabolic process; Biological Process	PUR1_HUMAN Amidophosphoribosyltransferase OS=Homo sapiens GN=PPAT PE=1 SV=1	sp|P28173|PUR1_CHICK
gonads_contig_2474_P	0.662575	3.76628	CGI_10013318	GO:0003677; DNA binding; Molecular Function GO:0005515; protein binding; Molecular Function GO:0005634; nucleus; Cellular Component GO:0008270; zinc ion binding; Molecular Function GO:0018024; histone-lysine N-methyltransferase activity; Molecular Function	NSD1_MOUSE Histone-lysine N-methyltransferase, H3 lysine-36 and H4 lysine-20 specific OS=Mus musculus GN=Nsd1 PE=1 SV=1	sp|O96028|NSD2_HUMAN
gonads_contig_30332_P	0.662572	1.66097	CGI_10025385	GO:0003824; catalytic activity; Molecular Function GO:0005634; nucleus; Cellular Component GO:0008134; transcription factor binding; Molecular Function GO:0008152; metabolic process; Biological Process	DIP2C_HUMAN Disco-interacting protein 2 homolog C OS=Homo sapiens GN=DIP2C PE=2 SV=2	sp|Q14689|DIP2A_HUMAN
gonads_contig_47920_N	0.662473	0.823037	CGI_10019460	GO:0016020; membrane; Cellular Component	CLN3_DICDI Battenin OS=Dictyostelium discoideum GN=cln3 PE=3 SV=1	sp|Q54F25|CLN3_DICDI
gonads_contig_346659_P	0.662452	1.66097	CGI_10027228	GO:0005515; protein binding; Molecular Function	TCAB1_RAT Telomerase Cajal body protein 1 OS=Rattus norvegicus GN=Wdr79 PE=2 SV=1	sp|Q8VC51|WAP53_MOUSE
gonads_contig_55315_N	0.66237	3.21216	CGI_10007955	GO:0006950; response to stress; Biological Process	NHAX_BACSU Stress response protein nhaX OS=Bacillus subtilis GN=nhaX PE=2 SV=2
gonads_contig_5128_P	0.662316	3.21216	CGI_10022852	NA	UB2CB_MOUSE Ubiquitin-conjugating enzyme E2C-binding protein OS=Mus musculus GN=Ube2cbp PE=2 SV=1
gonads_contig_42078_N	0.662302	3.21216	CGI_10021920	GO:0003677; DNA binding; Molecular Function GO:0006306; DNA methylation; Biological Process GO:0008270; zinc ion binding; Molecular Function	DNMT1_CHICK DNA (cytosine-5)-methyltransferase 1 OS=Gallus gallus GN=DNMT1 PE=1 SV=1	sp|Q27746|DNMT1_PARLI
gonads_contig_125054_P	0.66229	4.6648	CGI_10015504	GO:0003755; peptidyl-prolyl cis-trans isomerase activity; Molecular Function GO:0005515; protein binding; Molecular Function GO:0006457; protein folding; Biological Process	PPID_MOUSE 40 kDa peptidyl-prolyl cis-trans isomerase OS=Mus musculus GN=Ppid PE=1 SV=3	sp|P0C1I3|PPIH_RHIOR
gonads_contig_220110_N	0.662248	0.282744	CGI_10024469	GO:0004672; protein kinase activity; Molecular Function GO:0004674; protein serine/threonine kinase activity; Molecular Function GO:0005524; ATP binding; Molecular Function GO:0006468; protein phosphorylation; Biological Process	KSR1_MOUSE Kinase suppressor of Ras 1 OS=Mus musculus GN=Ksr1 PE=1 SV=1	sp|P11346|KRAF1_DROME
gonads_contig_423199_N	0.662226	2.09794	CGI_10009972	GO:0003677; DNA binding; Molecular Function GO:0005622; intracellular; Cellular Component GO:0008270; zinc ion binding; Molecular Function	ZN235_HUMAN Zinc finger protein 235 OS=Homo sapiens GN=ZNF235 PE=2 SV=3	sp|Q5R9F0|ZNF14_PONAB
gonads_contig_461538_P	0.662143	0.66404	CGI_10012615	GO:0003677; DNA binding; Molecular Function GO:0005524; ATP binding; Molecular Function	HELLS_HUMAN Lymphoid-specific helicase OS=Homo sapiens GN=HELLS PE=1 SV=1	sp|Q9NRZ9|HELLS_HUMAN
gonads_contig_210146_N	0.661872	0.409492	CGI_10011692	GO:0003824; catalytic activity; Molecular Function GO:0008152; metabolic process; Biological Process	ACSF3_MOUSE Acyl-CoA synthetase family member 3, mitochondrial OS=Mus musculus GN=Acsf3 PE=2 SV=2	sp|Q58DN7|ACSF3_BOVIN
gonads_contig_194602_P	0.66182	1.66097	CGI_10024383	NA	DCA15_XENLA DDB1- and CUL4-associated factor 15 OS=Xenopus laevis GN=dcaf15 PE=2 SV=1	sp|Q3SZD5|DCA15_BOVIN
gonads_contig_345619_N	0.661818	0.66404	CGI_10012734	GO:0005488; binding; Molecular Function	HPBP1_MOUSE Hsp70-binding protein 1 OS=Mus musculus GN=Hspbp1 PE=2 SV=1	sp|Q9NZL4|HPBP1_HUMAN
gonads_contig_382369_P	0.661806	0.173361	CGI_10017486	GO:0016881; acid-amino acid ligase activity; Molecular Function GO:0043687; post-translational protein modification; Biological Process	UB2L3_MOUSE Ubiquitin-conjugating enzyme E2 L3 OS=Mus musculus GN=Ube2l3 PE=2 SV=1	sp|P68037|UB2L3_MOUSE
gonads_contig_63216_P	0.661769	0.173361	CGI_10025898	GO:0005509; calcium ion binding; Molecular Function GO:0005515; protein binding; Molecular Function GO:0007156; homophilic cell adhesion; Biological Process GO:0016020; membrane; Cellular Component	CADN_DROME Neural-cadherin OS=Drosophila melanogaster GN=CadN PE=1 SV=2	sp|O15943|CADN_DROME
gonads_contig_369365_N	0.661683	0	CGI_10012913	GO:0005622; intracellular; Cellular Component GO:0008270; zinc ion binding; Molecular Function	ZN234_HUMAN Zinc finger protein 234 OS=Homo sapiens GN=ZNF234 PE=2 SV=3	sp|P08045|XFIN_XENLA
gonads_contig_455393_N	0.661424	0.22548	CGI_10004197	GO:0005524; ATP binding; Molecular Function GO:0005737; cytoplasm; Cellular Component GO:0008152; metabolic process; Biological Process GO:0016301; kinase activity; Molecular Function GO:0016310; phosphorylation; Biological Process GO:0016740; transferase activity; Molecular Function GO:0016773; phosphotransferase activity, alcohol group as acceptor; Molecular Function	FUK_HUMAN L-fucose kinase OS=Homo sapiens GN=FUK PE=2 SV=2	sp|Q8N0W3|FUK_HUMAN
gonads_contig_300986_P	0.661298	0.823037	CGI_10005176	GO:0005622; intracellular; Cellular Component GO:0008270; zinc ion binding; Molecular Function	ZN227_HUMAN Zinc finger protein 227 OS=Homo sapiens GN=ZNF227 PE=2 SV=1	sp|Q9W747|DRL_DANRE
gonads_contig_65430_N	0.661188	0.823037	CGI_10017710	NA	MAF1_BOVIN Repressor of RNA polymerase III transcription MAF1 homolog OS=Bos taurus GN=MAF1 PE=2 SV=1	sp|Q5XIH0|MAF1_RAT
gonads_contig_358006_P	0.661051	2.09794				sp|Q8LGU7|RNZN_ARATH
gonads_contig_75765_N	0.660856	0.823037	CGI_10017482	GO:0004190; aspartic-type endopeptidase activity; Molecular Function GO:0016021; integral to membrane; Cellular Component	PSL4_MOUSE Signal peptide peptidase-like 3 OS=Mus musculus GN=Sppl3 PE=2 SV=2	sp|Q9CUS9|PSL4_MOUSE
gonads_contig_15248_P	0.660853	2.09794	CGI_10023410	GO:0003676; nucleic acid binding; Molecular Function GO:0004386; helicase activity; Molecular Function GO:0005524; ATP binding; Molecular Function GO:0008026; ATP-dependent helicase activity; Molecular Function	DDX18_HUMAN ATP-dependent RNA helicase DDX18 OS=Homo sapiens GN=DDX18 PE=1 SV=2	sp|Q8K363|DDX18_MOUSE
gonads_contig_439418_P	0.660852	2.58444	CGI_10007033	NA	LKAP_MOUSE Limkain-b1 OS=Mus musculus GN=Lkap PE=1 SV=2	sp|Q9Y4F3|LKAP_HUMAN
gonads_contig_22414_P	0.660825	0.823037	CGI_10004573	NA	YS81_CAEEL Uncharacterized protein ZK945.1 OS=Caenorhabditis elegans GN=ZK945.1 PE=2 SV=1	sp|Q09621|LACT2_CAEEL
gonads_contig_108714_P	0.660725	5.46671				sp|B5FZA8|LYRM4_TAEGU
gonads_contig_192583_P	0.660717	2.09794	CGI_10013102	GO:0005515; protein binding; Molecular Function GO:0005622; intracellular; Cellular Component GO:0008270; zinc ion binding; Molecular Function	PRDM9_MOUSE Histone-lysine N-methyltransferase PRDM9 OS=Mus musculus GN=Prdm9 PE=1 SV=2	sp|P17038|ZNF43_HUMAN
gonads_contig_324469_N	0.660655	0.409492	CGI_10009688	GO:0005515; protein binding; Molecular Function	FB31B_XENLA F-box only protein 31-B OS=Xenopus laevis GN=fbxo31-B PE=2 SV=1	sp|B2RYN2|FBX31_RAT
gonads_contig_350323_N	0.660612	3.76628	CGI_10010177	GO:0016021; integral to membrane; Cellular Component	FA57B_HUMAN Protein FAM57B OS=Homo sapiens GN=FAM57B PE=2 SV=1	sp|Q71RH2|FA57B_HUMAN
gonads_contig_207968_P	0.660576	0.173361	CGI_10026813	GO:0004066; asparagine synthase (glutamine-hydrolyzing) activity; Molecular Function GO:0006529; asparagine biosynthetic process; Biological Process	ASND1_BOVIN Asparagine synthetase domain-containing protein 1 OS=Bos taurus GN=ASNSD1 PE=2 SV=1	sp|Q5ZJN0|ASND1_CHICK
gonads_contig_199806_N	0.660542	0.409492	CGI_10017747	NA	DCR1A_CHICK DNA cross-link repair 1A protein OS=Gallus gallus GN=DCLRE1A PE=1 SV=1	sp|Q5QJC4|DCR1A_CHICK
gonads_contig_74226_P	0.660514	0	CGI_10004969	GO:0005515; protein binding; Molecular Function	ITFG2_HUMAN Integrin-alpha FG-GAP repeat-containing protein 2 OS=Homo sapiens GN=ITFG2 PE=2 SV=1	sp|Q27969|ITFG2_BOVIN
gonads_contig_180407_P	0.660493	0.66404	CGI_10016957	GO:0008152; metabolic process; Biological Process GO:0016787; hydrolase activity; Molecular Function	P20D1_DANRE Probable carboxypeptidase PM20D1 OS=Danio rerio GN=pm20d1 PE=2 SV=1	sp|Q32LT9|P2011_DANRE
gonads_contig_263729_P	0.66045	3.76628
gonads_contig_464211_N	0.660396	0.66404	CGI_10022818	GO:0005515; protein binding; Molecular Function GO:0007154; cell communication; Biological Process GO:0035091; phosphoinositide binding; Molecular Function	SNX29_MOUSE Sorting nexin-29 OS=Mus musculus GN=Snx29 PE=1 SV=1	sp|Q9D3S3|SNX29_MOUSE
gonads_contig_98081_P	0.660299	0.173361	CGI_10002516	NA	DPM1_PIG Dolichol-phosphate mannosyltransferase OS=Sus scrofa GN=DPM1 PE=3 SV=1	sp|Q9WU83|DPM1_CRIGR
gonads_contig_194849_AS	0.660268	3.76628
gonads_contig_206093_N	0.660213	2.58444	CGI_10014846	GO:0003824; catalytic activity; Molecular Function	PUR4_HUMAN Phosphoribosylformylglycinamidine synthase OS=Homo sapiens GN=PFAS PE=1 SV=3	sp|Q5SUR0|PUR4_MOUSE
gonads_contig_143796_P	0.660198	5.46671	CGI_10020402	GO:0004497; monooxygenase activity; Molecular Function GO:0005506; iron ion binding; Molecular Function GO:0009055; electron carrier activity; Molecular Function GO:0020037; heme binding; Molecular Function GO:0055114; oxidation-reduction process; Biological Process	CP10_LYMST Cytochrome P450 10 OS=Lymnaea stagnalis GN=CYP10 PE=2 SV=1	sp|P48416|CP10_LYMST
gonads_contig_410320_P	0.660132	0.282744	CGI_10007400	NA	PKHM3_XENLA Pleckstrin homology domain-containing family M member 3 OS=Xenopus laevis GN=plekhm3 PE=2 SV=1	sp|Q8BM47|PKHM3_MOUSE
gonads_contig_84101_N	0.660123	4.6648	CGI_10027842	GO:0005215; transporter activity; Molecular Function GO:0006810; transport; Biological Process GO:0016020; membrane; Cellular Component GO:0016021; integral to membrane; Cellular Component GO:0022891; substrate-specific transmembrane transporter activity; Molecular Function GO:0055085; transmembrane transport; Biological Process	GTR1_BOVIN Solute carrier family 2, facilitated glucose transporter member 1 OS=Bos taurus GN=SLC2A1 PE=2 SV=1	sp|P11168|GTR2_HUMAN
gonads_contig_357197_P	0.660067	4.6648	CGI_10020555	GO:0003677; DNA binding; Molecular Function GO:0004003; ATP-dependent DNA helicase activity; Molecular Function GO:0005524; ATP binding; Molecular Function GO:0006281; DNA repair; Biological Process	FBX18_HUMAN F-box only protein 18 OS=Homo sapiens GN=FBXO18 PE=1 SV=2	sp|Q8K2I9|FBX18_MOUSE
gonads_contig_67179_N	0.660005	4.6648	CGI_10011305	NA	CE045_DANRE UPF0544 protein C5orf45 homolog OS=Danio rerio GN=zgc:123335 PE=2 SV=1	sp|Q32PP1|CE045_DANRE
gonads_contig_354694_P	0.659894	0.66404	CGI_10028457	GO:0004221; ubiquitin thiolesterase activity; Molecular Function GO:0006511; ubiquitin-dependent protein catabolic process; Biological Process	UBP1_RAT Ubiquitin carboxyl-terminal hydrolase 1 OS=Rattus norvegicus GN=Usp1 PE=2 SV=1	sp|Q29RP1|UBP1_BOVIN
gonads_contig_334279_P	0.659881	0.66404	CGI_10002584	GO:0003774; motor activity; Molecular Function GO:0005524; ATP binding; Molecular Function GO:0005856; cytoskeleton; Cellular Component GO:0016459; myosin complex; Cellular Component	MYOI_DICDI Myosin-I heavy chain OS=Dictyostelium discoideum GN=myoI PE=1 SV=1
gonads_contig_7765_P	0.659857	2.09794	CGI_10026976	NA	CP088_BOVIN Protein C16orf88 homolog OS=Bos taurus GN=TSG118 PE=2 SV=2	sp|A5D7J3|CP088_BOVIN
gonads_contig_63108_P	0.659856	3.76628	CGI_10020735	GO:0006629; lipid metabolic process; Biological Process GO:0016788; hydrolase activity, acting on ester bonds; Molecular Function	IAH1_RAT Isoamyl acetate-hydrolyzing esterase 1 homolog OS=Rattus norvegicus GN=Iah1 PE=2 SV=2	sp|Q9DB29|IAH1_MOUSE
gonads_contig_383766_P	0.659783	2.58444	CGI_10009993	GO:0005622; intracellular; Cellular Component	PAXI1_BOVIN PAX-interacting protein 1 OS=Bos taurus GN=PAXIP1 PE=2 SV=1	sp|A0JNA8|PAXI1_BOVIN
gonads_contig_432891_N	0.659725	0
gonads_contig_350014_N	0.659701	2.09794	CGI_10008749	NA	INT2_HUMAN Integrator complex subunit 2 OS=Homo sapiens GN=INTS2 PE=1 SV=1	sp|Q80UK8|INT2_MOUSE
gonads_contig_397520_S	0.659468	3.76628
gonads_contig_403986_AS	0.659448	1.05793
gonads_contig_43284_P	0.659328	1.05793	CGI_10023126	GO:0005488; binding; Molecular Function GO:0006729; tetrahydrobiopterin biosynthetic process; Biological Process GO:0008124; 4-alpha-hydroxytetrahydrobiopterin dehydratase activity; Molecular Function	PHS_MOUSE Pterin-4-alpha-carbinolamine dehydratase OS=Mus musculus GN=Pcbd1 PE=1 SV=2	sp|Q9TZH6|PHS_CAEEL
gonads_contig_26151_P	0.659196	1.34709	CGI_10016203	GO:0005515; protein binding; Molecular Function GO:0042981; regulation of apoptosis; Biological Process	NA
gonads_contig_460171_S	0.659121	3.76628	CGI_10020403	GO:0004672; protein kinase activity; Molecular Function GO:0004674; protein serine/threonine kinase activity; Molecular Function GO:0005515; protein binding; Molecular Function GO:0005524; ATP binding; Molecular Function GO:0006468; protein phosphorylation; Biological Process GO:0008270; zinc ion binding; Molecular Function	KSYK_HUMAN Tyrosine-protein kinase SYK OS=Homo sapiens GN=SYK PE=1 SV=1	sp|Q96PM5|ZN363_HUMAN
gonads_contig_449442_P	0.659095	1.66097	CGI_10027481	GO:0005524; ATP binding; Molecular Function GO:0006139; nucleobase, nucleoside, nucleotide and nucleic acid metabolic process; Biological Process GO:0016773; phosphotransferase activity, alcohol group as acceptor; Molecular Function	KITM_MOUSE Thymidine kinase 2, mitochondrial OS=Mus musculus GN=Tk2 PE=1 SV=2	sp|O00142|KITM_HUMAN
gonads_contig_395264_N	0.659065	2.09794	CGI_10014724	NA	CR045_XENLA Transmembrane protein C18orf45 homolog OS=Xenopus laevis PE=2 SV=1	sp|A1L3G4|CR045_XENLA
gonads_contig_23669_P	0.658937	2.09794	CGI_10011835	GO:0003824; catalytic activity; Molecular Function GO:0009058; biosynthetic process; Biological Process	PBLD1_MOUSE Phenazine biosynthesis-like domain-containing protein 1 OS=Mus musculus GN=Pbld1 PE=2 SV=2	sp|Q2HJF4|PBLD_BOVIN
gonads_contig_366412_N	0.658919	0.173361	CGI_10027528	GO:0000166; nucleotide binding; Molecular Function GO:0005524; ATP binding; Molecular Function GO:0006810; transport; Biological Process GO:0016021; integral to membrane; Cellular Component GO:0016887; ATPase activity; Molecular Function GO:0017111; nucleoside-triphosphatase activity; Molecular Function GO:0042626; ATPase activity, coupled to transmembrane movement of substances; Molecular Functi…	ABCB6_XENTR ATP-binding cassette sub-family B member 6, mitochondrial OS=Xenopus tropicalis GN=abcb6 PE=2 SV=1	sp|Q08D64|ABCB6_XENTR
gonads_contig_74867_N	0.658882	3.76628	CGI_10022432	NA	RTEL1_PONAB Regulator of telomere elongation helicase 1 OS=Pongo abelii GN=RTEL1 PE=2 SV=1	sp|Q9NZ71|RTEL1_HUMAN
gonads_contig_264099_N	0.658806	0.282744	CGI_10009851	GO:0005622; intracellular; Cellular Component GO:0008270; zinc ion binding; Molecular Function	SCRT1_MOUSE Transcriptional repressor scratch 1 OS=Mus musculus GN=Scrt1 PE=2 SV=1	sp|Q99M85|SCRT1_MOUSE
gonads_contig_283872_P	0.658793	0.66404	CGI_10027178	GO:0005515; protein binding; Molecular Function	UBAC2_CHICK Ubiquitin-associated domain-containing protein 2 OS=Gallus gallus GN=UBAC2 PE=2 SV=1	sp|Q5ZJQ8|UBAC2_CHICK
gonads_contig_401249_N	0.65856	2.58444	CGI_10017557	GO:0005525; GTP binding; Molecular Function GO:0005622; intracellular; Cellular Component GO:0006886; intracellular protein transport; Biological Process GO:0007264; small GTPase mediated signal transduction; Biological Process GO:0015031; protein transport; Biological Process	ARF2_RAT ADP-ribosylation factor 2 OS=Rattus norvegicus GN=Arf2 PE=2 SV=1	sp|Q9D4P0|ARL5B_MOUSE
gonads_contig_422826_N	0.658524	0.66404	CGI_10008207	GO:0005488; binding; Molecular Function	NPA1P_MOUSE Nucleolar pre-ribosomal-associated protein 1 OS=Mus musculus GN=Urb1 PE=2 SV=2	sp|O60287|NPA1P_HUMAN
gonads_contig_140826_N	0.658448	0	CGI_10008585	GO:0003676; nucleic acid binding; Molecular Function GO:0004386; helicase activity; Molecular Function GO:0005524; ATP binding; Molecular Function	HELC1_HUMAN Activating signal cointegrator 1 complex subunit 3 OS=Homo sapiens GN=ASCC3 PE=1 SV=3	sp|Q8N3C0|HELC1_HUMAN
gonads_contig_391873_P	0.658425	4.6648	CGI_10022237	GO:0003824; catalytic activity; Molecular Function GO:0008152; metabolic process; Biological Process GO:0016614; oxidoreductase activity, acting on CH-OH group of donors; Molecular Function GO:0050660; FAD or FADH2 binding; Molecular Function	CHDH_MOUSE Choline dehydrogenase, mitochondrial OS=Mus musculus GN=Chdh PE=1 SV=1	sp|Q8BJ64|CHDH_MOUSE
gonads_contig_267310_N	0.658258	0.282744	CGI_10026525	GO:0004659; prenyltransferase activity; Molecular Function GO:0016021; integral to membrane; Cellular Component	COQ2_AEDAE Para-hydroxybenzoate--polyprenyltransferase, mitochondrial OS=Aedes aegypti GN=coq2 PE=3 SV=1	sp|Q16QL3|COQ2_AEDAE
gonads_contig_117421_P	0.658171	0	CGI_10026589	NA	CP042_MOUSE UPF0293 protein C16orf42 homolog OS=Mus musculus PE=2 SV=1
gonads_contig_390685_P	0.65812	3.76628	CGI_10005853	GO:0005515; protein binding; Molecular Function GO:0030163; protein catabolic process; Biological Process	FBX6_HUMAN F-box only protein 6 OS=Homo sapiens GN=FBXO6 PE=1 SV=1	sp|Q3SX24|FBX6_BOVIN
gonads_contig_408961_P	0.658089	2.09794	CGI_10013102	GO:0005515; protein binding; Molecular Function GO:0005622; intracellular; Cellular Component GO:0008270; zinc ion binding; Molecular Function	PRDM9_MOUSE Histone-lysine N-methyltransferase PRDM9 OS=Mus musculus GN=Prdm9 PE=1 SV=2	sp|Q02525|ZFP39_MOUSE
gonads_contig_62790_AS	0.657973	2.09794	CGI_10018217	GO:0006744; ubiquinone biosynthetic process; Biological Process	COQ4_AEDAE Ubiquinone biosynthesis protein COQ4 homolog, mitochondrial OS=Aedes aegypti GN=AAEL014646 PE=3 SV=1	sp|Q28CM7|COQ4_XENTR
gonads_contig_393193_P	0.657965	1.66097	CGI_10027976	GO:0009058; biosynthetic process; Biological Process GO:0016769; transferase activity, transferring nitrogenous groups; Molecular Function GO:0030170; pyridoxal phosphate binding; Molecular Function	AADAT_HUMAN Kynurenine/alpha-aminoadipate aminotransferase, mitochondrial OS=Homo sapiens GN=AADAT PE=1 SV=2	sp|Q8N5Z0|AADAT_HUMAN
gonads_contig_8605_N	0.657844	0.66404	CGI_10009972	GO:0003677; DNA binding; Molecular Function GO:0005622; intracellular; Cellular Component GO:0008270; zinc ion binding; Molecular Function	ZN235_HUMAN Zinc finger protein 235 OS=Homo sapiens GN=ZNF235 PE=2 SV=3	sp|Q6P560|ZN182_MOUSE
gonads_contig_11051_AS	0.657771	0.22548
gonads_contig_220693_P	0.657752	1.66097	CGI_10028311	GO:0004497; monooxygenase activity; Molecular Function GO:0005506; iron ion binding; Molecular Function GO:0009055; electron carrier activity; Molecular Function GO:0020037; heme binding; Molecular Function GO:0055114; oxidation-reduction process; Biological Process	CP2J2_HUMAN Cytochrome P450 2J2 OS=Homo sapiens GN=CYP2J2 PE=1 SV=2	sp|P00184|CP1A1_MOUSE
gonads_contig_63691_N	0.657696	5.46671	CGI_10024974	GO:0005515; protein binding; Molecular Function	PNKP_MOUSE Bifunctional polynucleotide phosphatase/kinase OS=Mus musculus GN=Pnkp PE=1 SV=2	sp|Q9JLV6|PNKP_MOUSE
gonads_contig_72860_P	0.657666	2.58444	CGI_10004925	GO:0005096; GTPase activator activity; Molecular Function GO:0008083; growth factor activity; Molecular Function	RABE1_HUMAN Rab GTPase-binding effector protein 1 OS=Homo sapiens GN=RABEP1 PE=1 SV=2	sp|O35551|RABE1_MOUSE
gonads_contig_439109_P	0.657629	1.05793	CGI_10016882	NA	YIPF3_CHICK Protein YIPF3 OS=Gallus gallus GN=YIPF3 PE=2 SV=1	sp|Q6TUD4|YIPF3_RAT
gonads_contig_56245_P	0.657529	0.22548	CGI_10013102	GO:0005515; protein binding; Molecular Function GO:0005622; intracellular; Cellular Component GO:0008270; zinc ion binding; Molecular Function	PRDM9_MOUSE Histone-lysine N-methyltransferase PRDM9 OS=Mus musculus GN=Prdm9 PE=1 SV=2	sp|O14709|ZN197_HUMAN
gonads_contig_473628_P	0.657443	3.21216	CGI_10021884	NA	GRAM4_XENLA GRAM domain-containing protein 4 OS=Xenopus laevis GN=gramd4 PE=2 SV=1	sp|Q8CB44|GRAM4_MOUSE
gonads_contig_63551_AS	0.657425	0.173361
gonads_contig_381435_S	0.657307	0.66404
gonads_contig_65577_N	0.657226	0.282744	CGI_10021233	GO:0031072; heat shock protein binding; Molecular Function	DJC14_RAT DnaJ homolog subfamily C member 14 OS=Rattus norvegicus GN=Dnajc14 PE=1 SV=1	sp|Q9JL19|NCOA6_MOUSE
gonads_contig_8387_S	0.657171	1.05793	CGI_10017573	NA	ODR4_MOUSE Protein odr-4 homolog OS=Mus musculus GN=Odr4 PE=2 SV=2	sp|Q4PJX1|ODR4_MOUSE
gonads_contig_38673_P	0.657032	0.173361	CGI_10005083	NA	EPN2_HUMAN Epsin-2 OS=Homo sapiens GN=EPN2 PE=1 SV=3	sp|O95208|EPN2_HUMAN
gonads_contig_74610_P	0.65697	4.6648	CGI_10007171	GO:0005509; calcium ion binding; Molecular Function GO:0005515; protein binding; Molecular Function	SRPX2_HUMAN Sushi repeat-containing protein SRPX2 OS=Homo sapiens GN=SRPX2 PE=1 SV=1	sp|P10040|CRB_DROME
gonads_contig_74824_AS	0.656924	0.173361
gonads_contig_159251_P	0.656893	5.46671	CGI_10020474	GO:0005044; scavenger receptor activity; Molecular Function GO:0005509; calcium ion binding; Molecular Function GO:0005515; protein binding; Molecular Function GO:0016020; membrane; Cellular Component	DMBT1_HUMAN Deleted in malignant brain tumors 1 protein OS=Homo sapiens GN=DMBT1 PE=1 SV=2
gonads_contig_15425_AS	0.656777	4.6648
gonads_contig_390513_AS	0.656735	0.66404
gonads_contig_23457_P	0.656708	5.46671	CGI_10002986	GO:0005515; protein binding; Molecular Function	FBX42_MOUSE F-box only protein 42 OS=Mus musculus GN=Fbxo42 PE=1 SV=1	sp|Q6PDJ6|FBX42_MOUSE
gonads_contig_431326_P	0.656665	1.34709	CGI_10006389	GO:0003824; catalytic activity; Molecular Function GO:0008152; metabolic process; Biological Process	S27A2_HUMAN Very long-chain acyl-CoA synthetase OS=Homo sapiens GN=SLC27A2 PE=1 SV=1	sp|O14975|S27A2_HUMAN
gonads_contig_196568_N	0.65666	0.173361	CGI_10022651	GO:0005737; cytoplasm; Cellular Component GO:0016491; oxidoreductase activity; Molecular Function GO:0045454; cell redox homeostasis; Biological Process GO:0050660; FAD or FADH2 binding; Molecular Function GO:0055114; oxidation-reduction process; Biological Process	TRXR3_MOUSE Thioredoxin reductase 3 (Fragment) OS=Mus musculus GN=Txnrd3 PE=1 SV=2	sp|O89049|TRXR1_RAT
gonads_contig_71263_N	0.656603	0	CGI_10018841	NA	DCP1B_HUMAN mRNA-decapping enzyme 1B OS=Homo sapiens GN=DCP1B PE=1 SV=1	sp|Q3U564|DCP1B_MOUSE
gonads_contig_43028_S	0.656442	4.6648	CGI_10018751	NA	DTBP1_HUMAN Dysbindin OS=Homo sapiens GN=DTNBP1 PE=1 SV=1	sp|Q7ZWE6|DTB1A_DANRE
gonads_contig_142984_N	0.656379	4.6648	CGI_10022845	GO:0016491; oxidoreductase activity; Molecular Function GO:0055114; oxidation-reduction process; Biological Process	AOF_DANRE Amine oxidase [flavin-containing] OS=Danio rerio GN=mao PE=1 SV=1	sp|Q7YRB7|AOFB_CANFA
gonads_contig_223957_N	0.656375	0	CGI_10006381	GO:0005515; protein binding; Molecular Function GO:0005634; nucleus; Cellular Component GO:0045449; regulation of transcription; Biological Process	SMBT1_HUMAN Scm-like with four MBT domains protein 1 OS=Homo sapiens GN=SFMBT1 PE=1 SV=2	sp|Q5DTW2|SMBT2_MOUSE
gonads_contig_218444_N	0.656341	0	CGI_10007131	GO:0005515; protein binding; Molecular Function	LIS1_CHICK Platelet-activating factor acetylhydrolase IB subunit alpha OS=Gallus gallus GN=PAFAH1B1 PE=2 SV=3	sp|B5X3Z6|LIS1A_SALSA
gonads_contig_382963_P	0.6563	2.58444	CGI_10006466	GO:0005622; intracellular; Cellular Component GO:0008270; zinc ion binding; Molecular Function	HUNB_BOMMO Protein hunchback (Fragment) OS=Bombyx mori GN=hb PE=2 SV=1	sp|O96785|HUNB_CLOAL
gonads_contig_154477_S	0.656294	4.6648
gonads_contig_467623_P	0.656203	0.823037	CGI_10028345	GO:0005488; binding; Molecular Function GO:0005743; mitochondrial inner membrane; Cellular Component GO:0006810; transport; Biological Process GO:0016020; membrane; Cellular Component GO:0055085; transmembrane transport; Biological Process	S2542_XENTR Solute carrier family 25 member 42 OS=Xenopus tropicalis GN=slc25a42 PE=2 SV=1	sp|Q8C0K5|GDC_MOUSE
gonads_contig_29104_N	0.656106	4.6648	CGI_10010480	GO:0005515; protein binding; Molecular Function GO:0006508; proteolysis; Biological Process GO:0008234; cysteine-type peptidase activity; Molecular Function	CATZ_RAT Cathepsin Z OS=Rattus norvegicus GN=Ctsz PE=1 SV=2	sp|Q9R1T3|CATZ_RAT
gonads_contig_56328_P	0.65602	0	CGI_10026525	GO:0004659; prenyltransferase activity; Molecular Function GO:0016021; integral to membrane; Cellular Component	COQ2_AEDAE Para-hydroxybenzoate--polyprenyltransferase, mitochondrial OS=Aedes aegypti GN=coq2 PE=3 SV=1	sp|Q2KIQ4|COQ2_BOVIN
gonads_contig_130264_S	0.655953	3.21216				sp|Q28658|SPRR3_RABIT
gonads_contig_471928_N	0.655939	1.34709	CGI_10018256	GO:0003677; DNA binding; Molecular Function GO:0003824; catalytic activity; Molecular Function GO:0005515; protein binding; Molecular Function GO:0005622; intracellular; Cellular Component GO:0005634; nucleus; Cellular Component GO:0008270; zinc ion binding; Molecular Function	PB1_HUMAN Protein polybromo-1 OS=Homo sapiens GN=PBRM1 PE=1 SV=1
gonads_contig_390113_S	0.655937	4.6648
gonads_contig_224745_N	0.655931	5.46671	CGI_10027179	GO:0003913; DNA photolyase activity; Molecular Function GO:0006281; DNA repair; Biological Process	PHR_POTTR Deoxyribodipyrimidine photo-lyase OS=Potorous tridactylus GN=PHR PE=2 SV=1	sp|Q28811|PHR_POTTR
gonads_contig_299883_P	0.655884	4.6648	CGI_10008784	GO:0004221; ubiquitin thiolesterase activity; Molecular Function GO:0005622; intracellular; Cellular Component GO:0006511; ubiquitin-dependent protein catabolic process; Biological Process	BAP1_MOUSE Ubiquitin carboxyl-terminal hydrolase BAP1 OS=Mus musculus GN=Bap1 PE=1 SV=1	sp|C4A0D9|BAP1_BRAFL
gonads_contig_166703_N	0.655847	3.21216	CGI_10015628	GO:0003824; catalytic activity; Molecular Function GO:0006631; fatty acid metabolic process; Biological Process GO:0008152; metabolic process; Biological Process GO:0016491; oxidoreductase activity; Molecular Function	ECHP_DANRE Peroxisomal bifunctional enzyme OS=Danio rerio GN=ehhadh PE=2 SV=1	sp|P55100|ECHP_CAVPO
gonads_contig_180311_P	0.655822	0	CGI_10013588	GO:0003676; nucleic acid binding; Molecular Function GO:0008168; methyltransferase activity; Molecular Function GO:0008270; zinc ion binding; Molecular Function	TRM44_XENLA Probable tRNA (uracil-O(2)-)-methyltransferase OS=Xenopus laevis PE=2 SV=1	sp|Q4KLT3|TRM44_XENLA
gonads_contig_76433_AS	0.655814	5.46671
gonads_contig_384346_N	0.6558	3.21216	CGI_10013013	NA	GOSR2_RAT Golgi SNAP receptor complex member 2 OS=Rattus norvegicus GN=Gosr2 PE=1 SV=2	sp|O35165|GOSR2_RAT
gonads_contig_460905_N	0.655682	3.76628	CGI_10006550	GO:0005622; intracellular; Cellular Component GO:0008270; zinc ion binding; Molecular Function	GZF1_HUMAN GDNF-inducible zinc finger protein 1 OS=Homo sapiens GN=GZF1 PE=2 SV=1	sp|Q05481|ZNF91_HUMAN
gonads_contig_330422_N	0.655647	0.282744	CGI_10011338	NA	NU160_MOUSE Nuclear pore complex protein Nup160 OS=Mus musculus GN=Nup160 PE=1 SV=2	sp|Q12769|NU160_HUMAN
gonads_contig_280744_P	0.655612	1.34709	CGI_10002664	GO:0005515; protein binding; Molecular Function	LLR1_HUMAN Peptidylprolyl isomerase-like 5 OS=Homo sapiens GN=PPIL5 PE=1 SV=2	sp|Q96L50|LLR1_HUMAN
gonads_contig_48776_P	0.655566	0.173361	CGI_10020915	GO:0009982; pseudouridine synthase activity; Molecular Function GO:0030515; snoRNA binding; Molecular Function GO:0031429; box H/ACA snoRNP complex; Cellular Component	NAF1_RAT H/ACA ribonucleoprotein complex non-core subunit NAF1 OS=Rattus norvegicus GN=Naf1 PE=2 SV=1	sp|Q52KK4|NAF1_RAT
gonads_contig_329397_N	0.655504	3.76628	CGI_10017778	GO:0004601; peroxidase activity; Molecular Function GO:0006508; proteolysis; Biological Process GO:0006979; response to oxidative stress; Biological Process GO:0008235; metalloexopeptidase activity; Molecular Function GO:0008239; dipeptidyl-peptidase activity; Molecular Function GO:0016805; dipeptidase activity; Molecular Function GO:0020037; heme binding; Molecular Function GO:0055114; oxidation…	DPEP1_HUMAN Dipeptidase 1 OS=Homo sapiens GN=DPEP1 PE=1 SV=3	sp|D4DEJ7|DPEP1_TRIVH
gonads_contig_163964_P	0.655451	2.58444	CGI_10028435	GO:0008152; metabolic process; Biological Process GO:0009116; nucleoside metabolic process; Biological Process	PUR1_HUMAN Amidophosphoribosyltransferase OS=Homo sapiens GN=PPAT PE=1 SV=1	sp|P28173|PUR1_CHICK
gonads_contig_425464_P	0.655398	0	CGI_10026607	GO:0016787; hydrolase activity; Molecular Function	AZI1_HUMAN 5-azacytidine-induced protein 1 OS=Homo sapiens GN=AZI1 PE=1 SV=2	sp|Q9GL73|RNZ2_GORGO
gonads_contig_39321_P	0.655254	0.22548	CGI_10010327	GO:0003723; RNA binding; Molecular Function GO:0003725; double-stranded RNA binding; Molecular Function GO:0004000; adenosine deaminase activity; Molecular Function GO:0005622; intracellular; Cellular Component GO:0006396; RNA processing; Biological Process	DSRAD_RAT Double-stranded RNA-specific adenosine deaminase OS=Rattus norvegicus GN=Adar PE=2 SV=1	sp|Q32NG0|ADAD1_XENLA
gonads_contig_291267_AS	0.655235	2.58444
gonads_contig_358340_P	0.65521	0	CGI_10009458	NA	XYLT_ARATH Beta-(1,2)-xylosyltransferase OS=Arabidopsis thaliana GN=XYLT PE=1 SV=1	sp|Q9LDH0|XYLT_ARATH
gonads_contig_30045_N	0.655155	1.05793	CGI_10025561	GO:0003824; catalytic activity; Molecular Function GO:0008152; metabolic process; Biological Process GO:0044262; cellular carbohydrate metabolic process; Biological Process GO:0046912; transferase activity, transferring acyl groups, acyl groups converted into alkyl on transfer; Molecular Function	ACLY_MOUSE ATP-citrate synthase OS=Mus musculus GN=Acly PE=1 SV=1	sp|Q2TCH3|ACLY_SHEEP
gonads_contig_15213_AS	0.655071	0.823037
gonads_contig_389574_P	0.65507	0.22548	CGI_10004060	GO:0005515; protein binding; Molecular Function GO:0006662; glycerol ether metabolic process; Biological Process GO:0009055; electron carrier activity; Molecular Function GO:0015035; protein disulfide oxidoreductase activity; Molecular Function GO:0045454; cell redox homeostasis; Biological Process	PDIA5_MOUSE Protein disulfide-isomerase A5 OS=Mus musculus GN=Pdia5 PE=2 SV=1	sp|Q14554|PDIA5_HUMAN
gonads_contig_51907_N	0.65504	1.34709	CGI_10020364	GO:0005515; protein binding; Molecular Function GO:0008270; zinc ion binding; Molecular Function	MYST4_MOUSE Histone acetyltransferase MYST4 OS=Mus musculus GN=Myst4 PE=2 SV=2	sp|Q5TKR9|KAT6A_RAT
gonads_contig_51002_P	0.654951	3.76628	CGI_10007171	GO:0005509; calcium ion binding; Molecular Function GO:0005515; protein binding; Molecular Function	SRPX2_HUMAN Sushi repeat-containing protein SRPX2 OS=Homo sapiens GN=SRPX2 PE=1 SV=1	sp|P0C6B8|SVEP1_RAT
gonads_contig_14851_N	0.654945	3.76628	CGI_10013569	NA	F10C1_HUMAN Protein FRA10AC1 OS=Homo sapiens GN=FRA10AC1 PE=1 SV=2	sp|Q70Z53|F10C1_HUMAN
gonads_contig_212357_P	0.654908	0	CGI_10019734	NA	GOGA3_MOUSE Golgin subfamily A member 3 OS=Mus musculus GN=Golga3 PE=1 SV=3
gonads_contig_424905_P	0.654893	2.58444	CGI_10014305	GO:0005509; calcium ion binding; Molecular Function GO:0005515; protein binding; Molecular Function GO:0007186; G-protein coupled receptor protein signaling pathway; Biological Process GO:0008152; metabolic process; Biological Process GO:0016020; membrane; Cellular Component GO:0016021; integral to membrane; Cellular Component GO:0016787; hydrolase activity; Molecular Function	ABD12_DANRE Monoacylglycerol lipase ABHD12 OS=Danio rerio GN=abhd12 PE=2 SV=1	sp|B4F753|ABD12_XENTR
gonads_contig_75105_N	0.654832	1.34709	CGI_10005354	GO:0004497; monooxygenase activity; Molecular Function GO:0005506; iron ion binding; Molecular Function GO:0009055; electron carrier activity; Molecular Function GO:0020037; heme binding; Molecular Function GO:0055114; oxidation-reduction process; Biological Process	CP17A_ICTPU Steroid 17-alpha-hydroxylase/17,20 lyase OS=Ictalurus punctatus GN=cyp17a1 PE=2 SV=1	sp|O73853|CP17A_ICTPU
gonads_contig_423675_P	0.654776	0.22548	CGI_10015667	GO:0003676; nucleic acid binding; Molecular Function GO:0004672; protein kinase activity; Molecular Function GO:0005524; ATP binding; Molecular Function GO:0006468; protein phosphorylation; Biological Process	STK31_HUMAN Serine/threonine-protein kinase 31 OS=Homo sapiens GN=STK31 PE=2 SV=2	sp|Q99MW1|STK31_MOUSE
gonads_contig_330220_N	0.654772	0.515781	CGI_10025924	GO:0006886; intracellular protein transport; Biological Process GO:0006888; ER to Golgi vesicle-mediated transport; Biological Process GO:0008270; zinc ion binding; Molecular Function GO:0030127; COPII vesicle coat; Cellular Component	SC24C_HUMAN Protein transport protein Sec24C OS=Homo sapiens GN=SEC24C PE=1 SV=3	sp|P53992|SC24C_HUMAN
gonads_contig_87351_N	0.654573	0	CGI_10026525	GO:0004659; prenyltransferase activity; Molecular Function GO:0016021; integral to membrane; Cellular Component	COQ2_AEDAE Para-hydroxybenzoate--polyprenyltransferase, mitochondrial OS=Aedes aegypti GN=coq2 PE=3 SV=1	sp|Q16QL3|COQ2_AEDAE
gonads_contig_228804_S	0.65456	4.6648
gonads_contig_345816_N	0.654529	0.173361	CGI_10022009	NA	RMND1_MOUSE Required for meiotic nuclear division protein 1 homolog OS=Mus musculus GN=Rmnd1 PE=2 SV=1	sp|Q5RAR5|RMND1_PONAB
gonads_contig_12465_P	0.654488	1.66097
gonads_contig_63667_N	0.654284	3.21216	CGI_10001520	NA	VKIND_MOUSE Protein very KIND OS=Mus musculus GN=Kndc1 PE=1 SV=2	sp|Q76NI1|VKIND_HUMAN
gonads_contig_399934_N	0.654283	4.6648	CGI_10005111	GO:0005215; transporter activity; Molecular Function GO:0006810; transport; Biological Process GO:0016021; integral to membrane; Cellular Component GO:0055085; transmembrane transport; Biological Process	S26A5_MERUN Prestin OS=Meriones unguiculatus GN=SLC26A5 PE=1 SV=1	sp|Q9BXS9|S26A6_HUMAN
gonads_contig_234894_P	0.654213	0	CGI_10015072	GO:0005515; protein binding; Molecular Function	BTBD7_HUMAN BTB/POZ domain-containing protein 7 OS=Homo sapiens GN=BTBD7 PE=2 SV=3	sp|Q8CFE5|BTBD7_MOUSE
gonads_contig_102594_P	0.654121	1.05793	CGI_10024581	GO:0003676; nucleic acid binding; Molecular Function	SRRT_DROYA Serrate RNA effector molecule homolog OS=Drosophila yakuba GN=Ars2 PE=3 SV=1	sp|Q5TUF1|SRRT_ANOGA
gonads_contig_59961_N	0.653969	3.21216	CGI_10013442	GO:0003676; nucleic acid binding; Molecular Function GO:0003677; DNA binding; Molecular Function GO:0004386; helicase activity; Molecular Function GO:0005515; protein binding; Molecular Function GO:0005524; ATP binding; Molecular Function GO:0008270; zinc ion binding; Molecular Function GO:0016818; hydrolase activity, acting on acid anhydrides, in phosphorus-containing anhydrides; Molecular Funct…	HLTF_HUMAN Helicase-like transcription factor OS=Homo sapiens GN=HLTF PE=1 SV=2	sp|Q14527|HLTF_HUMAN
gonads_contig_95526_P	0.653833	1.05793	CGI_10025345	GO:0003995; acyl-CoA dehydrogenase activity; Molecular Function GO:0008152; metabolic process; Biological Process GO:0016627; oxidoreductase activity, acting on the CH-CH group of donors; Molecular Function GO:0055114; oxidation-reduction process; Biological Process	ACADS_RAT Short-chain specific acyl-CoA dehydrogenase, mitochondrial OS=Rattus norvegicus GN=Acads PE=1 SV=2	sp|P15651|ACADS_RAT
gonads_contig_30995_P	0.65377	5.46671	CGI_10026901	NA	NU188_HUMAN Nucleoporin NUP188 homolog OS=Homo sapiens GN=NUP188 PE=1 SV=1	sp|Q5SRE5|NU188_HUMAN
gonads_contig_66856_P	0.653746	3.76628	CGI_10017389	GO:0003676; nucleic acid binding; Molecular Function GO:0004386; helicase activity; Molecular Function GO:0005524; ATP binding; Molecular Function GO:0008026; ATP-dependent helicase activity; Molecular Function	RECQ4_HUMAN ATP-dependent DNA helicase Q4 OS=Homo sapiens GN=RECQL4 PE=1 SV=1	sp|Q75NR7|RECQ4_MOUSE
gonads_contig_255286_N	0.65373	2.58444	CGI_10016658	NA	TIM_MOUSE Protein timeless homolog OS=Mus musculus GN=Timeless PE=1 SV=3	sp|Q9Z2Y1|TIM_RAT
gonads_contig_18334_P	0.653726	0	CGI_10005876	GO:0003755; peptidyl-prolyl cis-trans isomerase activity; Molecular Function GO:0006457; protein folding; Biological Process	PPIL3_HUMAN Peptidyl-prolyl cis-trans isomerase-like 3 OS=Homo sapiens GN=PPIL3 PE=1 SV=1	sp|Q9H2H8|PPIL3_HUMAN
gonads_contig_126920_P	0.653689	2.58444	CGI_10007785	GO:0004185; serine-type carboxypeptidase activity; Molecular Function GO:0006508; proteolysis; Biological Process	CPVL_PONAB Probable serine carboxypeptidase CPVL OS=Pongo abelii GN=CPVL PE=2 SV=1	sp|Q5RFE4|CPVL_PONAB
gonads_contig_63638_P	0.653597	3.21216	CGI_10019853	NA	CX056_HUMAN UPF0428 protein CXorf56 OS=Homo sapiens GN=CXorf56 PE=1 SV=1	sp|Q3T197|CX056_BOVIN
gonads_contig_240229_N	0.653552	0	CGI_10022401	GO:0004222; metalloendopeptidase activity; Molecular Function GO:0006508; proteolysis; Biological Process GO:0008270; zinc ion binding; Molecular Function	ADA15_HUMAN Disintegrin and metalloproteinase domain-containing protein 15 OS=Homo sapiens GN=ADAM15 PE=1 SV=2	sp|Q9R0X2|ADEC1_MOUSE
gonads_contig_198371_P	0.653499	0.22548	CGI_10025030	GO:0008152; metabolic process; Biological Process GO:0016491; oxidoreductase activity; Molecular Function GO:0055114; oxidation-reduction process; Biological Process	AL8A1_DANRE Aldehyde dehydrogenase family 8 member A1 OS=Danio rerio GN=aldh8a1 PE=2 SV=1	sp|Q8BH00|AL8A1_MOUSE
gonads_contig_6638_N	0.653317	2.58444	CGI_10011419	GO:0005515; protein binding; Molecular Function	MED16_XENTR Mediator of RNA polymerase II transcription subunit 16 OS=Xenopus tropicalis GN=med16 PE=2 SV=1	sp|Q08D69|MED16_XENTR
gonads_contig_66046_P	0.653291	0.173361	CGI_10021618	NA	SMG5_MOUSE Protein SMG5 OS=Mus musculus GN=Smg5 PE=2 SV=2	sp|Q6ZPY2|SMG5_MOUSE
gonads_contig_479635_P	0.653282	0.282744	CGI_10023832	GO:0003924; GTPase activity; Molecular Function GO:0005525; GTP binding; Molecular Function GO:0005622; intracellular; Cellular Component GO:0006886; intracellular protein transport; Biological Process GO:0006913; nucleocytoplasmic transport; Biological Process GO:0007165; signal transduction; Biological Process GO:0007264; small GTPase mediated signal transduction; Biological Process GO:0015031;…	RAB15_MOUSE Ras-related protein Rab-15 OS=Mus musculus GN=Rab15 PE=1 SV=1	sp|Q8K386|RAB15_MOUSE
gonads_contig_305345_S	0.653082	2.58444
gonads_contig_353141_P	0.653038	0	CGI_10022310	GO:0005515; protein binding; Molecular Function	MABP1_XENLA Mitogen-activated protein kinase-binding protein 1 OS=Xenopus laevis GN=mapkbp1 PE=2 SV=1	sp|Q6NS57|MABP1_MOUSE
gonads_contig_63781_P	0.652979	0.282744				sp|Q5F3U9|PDS5B_CHICK
gonads_contig_371875_P	0.652886	0.173361	CGI_10027301	NA	SAMD8_HUMAN Sphingomyelin synthase-related protein 1 OS=Homo sapiens GN=SAMD8 PE=2 SV=2	sp|Q96LT4|SAMD8_HUMAN
gonads_contig_26803_P	0.652725	2.09794	CGI_10027978	GO:0055085; transmembrane transport; Biological Process	MFSD1_PONAB Major facilitator superfamily domain-containing protein 1 OS=Pongo abelii GN=MFSD1 PE=2 SV=1	sp|Q9DC37|MFSD1_MOUSE
gonads_contig_40575_N	0.652607	2.09794	CGI_10025836	GO:0004672; protein kinase activity; Molecular Function GO:0004674; protein serine/threonine kinase activity; Molecular Function GO:0005524; ATP binding; Molecular Function GO:0006468; protein phosphorylation; Biological Process	KC1G3_PONAB Casein kinase I isoform gamma-3 OS=Pongo abelii GN=CSNK1G3 PE=2 SV=1	sp|Q62763|KC1G3_RAT
gonads_contig_212370_P	0.652485	0.515781	CGI_10009485	GO:0004402; histone acetyltransferase activity; Molecular Function GO:0005515; protein binding; Molecular Function GO:0005634; nucleus; Cellular Component GO:0006355; regulation of transcription, DNA-dependent; Biological Process GO:0008080; N-acetyltransferase activity; Molecular Function GO:0008152; metabolic process; Biological Process	KAT2B_HUMAN Histone acetyltransferase KAT2B OS=Homo sapiens GN=KAT2B PE=1 SV=3	sp|Q92830|KAT2A_HUMAN
gonads_contig_171106_N	0.652457	0.409492				sp|Q5R5H4|PARL_PONAB
gonads_contig_74099_P	0.652361	1.66097	CGI_10020974	GO:0003723; RNA binding; Molecular Function GO:0030529; ribonucleoprotein complex; Cellular Component	RO60_MOUSE 60 kDa SS-A/Ro ribonucleoprotein OS=Mus musculus GN=Trove2 PE=1 SV=1
gonads_contig_69849_P	0.652357	2.58444	CGI_10007076	NA	CC103_HUMAN Coiled-coil domain-containing protein 103 OS=Homo sapiens GN=CCDC103 PE=2 SV=1	sp|Q6DGB6|CC103_DANRE
gonads_contig_21355_P	0.652118	2.09794	CGI_10024057	NA	TRIM2_MOUSE Tripartite motif-containing protein 2 OS=Mus musculus GN=Trim2 PE=1 SV=1
gonads_contig_94067_P	0.652062	2.58444	CGI_10012631	GO:0008152; metabolic process; Biological Process GO:0016491; oxidoreductase activity; Molecular Function GO:0055114; oxidation-reduction process; Biological Process	RDH11_HUMAN Retinol dehydrogenase 11 OS=Homo sapiens GN=RDH11 PE=1 SV=2	sp|Q9QYF1|RDH11_MOUSE
gonads_contig_495946_S	0.652003	2.58444
gonads_contig_51036_AS	0.65189	3.21216
gonads_contig_39087_P	0.65186	0.409492	CGI_10024921	GO:0003824; catalytic activity; Molecular Function GO:0003989; acetyl-CoA carboxylase activity; Molecular Function GO:0005524; ATP binding; Molecular Function GO:0006633; fatty acid biosynthetic process; Biological Process GO:0008152; metabolic process; Biological Process GO:0009374; biotin binding; Molecular Function GO:0016874; ligase activity; Molecular Function	ACACA_MOUSE Acetyl-CoA carboxylase 1 OS=Mus musculus GN=Acaca PE=1 SV=1	sp|P11029|ACAC_CHICK
gonads_contig_43122_P	0.651765	1.34709	CGI_10003738	GO:0003824; catalytic activity; Molecular Function GO:0008152; metabolic process; Biological Process	ACSF2_DANRE Acyl-CoA synthetase family member 2, mitochondrial OS=Danio rerio GN=acsf2 PE=2 SV=1	sp|Q0P4F7|ACSF2_DANRE
gonads_contig_68419_N	0.651722	1.05793	CGI_10018264	NA	CA156_BOVIN UPF0558 protein C1orf156 homolog OS=Bos taurus PE=2 SV=1	sp|Q4KM84|MET18_RAT
gonads_contig_183249_P	0.651714	1.34709	CGI_10022071	GO:0016831; carboxy-lyase activity; Molecular Function GO:0019752; carboxylic acid metabolic process; Biological Process GO:0030170; pyridoxal phosphate binding; Molecular Function	CSAD_HUMAN Cysteine sulfinic acid decarboxylase OS=Homo sapiens GN=CSAD PE=1 SV=2	sp|Q28D99|GADL1_XENTR
gonads_contig_414954_N	0.651694	2.58444	CGI_10014361	GO:0005215; transporter activity; Molecular Function GO:0006810; transport; Biological Process GO:0016020; membrane; Cellular Component GO:0016021; integral to membrane; Cellular Component GO:0022891; substrate-specific transmembrane transporter activity; Molecular Function GO:0055085; transmembrane transport; Biological Process	GTR1_BOVIN Solute carrier family 2, facilitated glucose transporter member 1 OS=Bos taurus GN=SLC2A1 PE=2 SV=1	sp|P46896|GTR1_CHICK
gonads_contig_218659_P	0.651469	0.22548	CGI_10027200	GO:0005488; binding; Molecular Function	RTTN_HUMAN Rotatin OS=Homo sapiens GN=RTTN PE=1 SV=2	sp|Q8R4Y8|RTTN_MOUSE
gonads_contig_213415_N	0.651456	2.58444	CGI_10021217	GO:0005487; nucleocytoplasmic transporter activity; Molecular Function GO:0005515; protein binding; Molecular Function GO:0005622; intracellular; Cellular Component GO:0005634; nucleus; Cellular Component GO:0005737; cytoplasm; Cellular Component GO:0006406; mRNA export from nucleus; Biological Process GO:0006810; transport; Biological Process GO:0051028; mRNA transport; Biological Process	NXF1_HUMAN Nuclear RNA export factor 1 OS=Homo sapiens GN=NXF1 PE=1 SV=1	sp|O88984|NXF1_RAT
gonads_contig_224410_P	0.651407	0	CGI_10006426	GO:0023034; intracellular signaling pathway; Biological Process	DEPD5_HUMAN DEP domain-containing protein 5 OS=Homo sapiens GN=DEPDC5 PE=2 SV=1	sp|O75140|DEPD5_HUMAN
gonads_contig_54608_AS	0.651403	5.46671
gonads_contig_213111_P	0.651245	3.76628				sp|P08548|LIN1_NYCCO
gonads_contig_41527_P	0.651234	0.823037	CGI_10022153	GO:0000151; ubiquitin ligase complex; Cellular Component GO:0004842; ubiquitin-protein ligase activity; Molecular Function GO:0006511; ubiquitin-dependent protein catabolic process; Biological Process GO:0016567; protein ubiquitination; Biological Process GO:0034450; ubiquitin-ubiquitin ligase activity; Molecular Function	UBE4B_MOUSE Ubiquitin conjugation factor E4 B OS=Mus musculus GN=Ube4b PE=1 SV=2	sp|Q9ES00|UBE4B_MOUSE
gonads_contig_374672_N	0.651223	0.173361	CGI_10026516	GO:0003824; catalytic activity; Molecular Function GO:0005524; ATP binding; Molecular Function GO:0006754; ATP biosynthetic process; Biological Process GO:0008152; metabolic process; Biological Process GO:0015662; ATPase activity, coupled to transmembrane movement of ions, phosphorylative mechanism; Molecular Function GO:0016020; membrane; Cellular Component GO:0016820; hydrolase activity, acting…	AT133_HUMAN Probable cation-transporting ATPase 13A3 OS=Homo sapiens GN=ATP13A3 PE=1 SV=4	sp|Q3TYU2|AT135_MOUSE
gonads_contig_53108_P	0.65101	4.6648	CGI_10015437	GO:0005509; calcium ion binding; Molecular Function GO:0030234; enzyme regulator activity; Molecular Function	RGN_XENTR Regucalcin OS=Xenopus tropicalis GN=rgn PE=2 SV=1	sp|Q2PFX5|RGN_MACFA
gonads_contig_363596_N	0.650992	0.515781	CGI_10022401	GO:0004222; metalloendopeptidase activity; Molecular Function GO:0006508; proteolysis; Biological Process GO:0008270; zinc ion binding; Molecular Function	ADA15_HUMAN Disintegrin and metalloproteinase domain-containing protein 15 OS=Homo sapiens GN=ADAM15 PE=1 SV=2	sp|Q923W9|ADA33_MOUSE
gonads_contig_356805_S	0.650972	4.6648
gonads_contig_317121_S	0.65091	1.05793
gonads_contig_374965_AS	0.650811	1.34709
gonads_contig_341129_P	0.650794	5.46671
gonads_contig_60916_P	0.650788	3.21216	CGI_10010847	NA	ARMC1_MOUSE Armadillo repeat-containing protein 1 OS=Mus musculus GN=Armc1 PE=2 SV=1	sp|Q5ZMQ0|ARMC1_CHICK
gonads_contig_208288_N	0.650787	3.76628	CGI_10011548	GO:0007067; mitosis; Biological Process	MD2L1_HUMAN Mitotic spindle assembly checkpoint protein MAD2A OS=Homo sapiens GN=MAD2L1 PE=1 SV=1	sp|Q13257|MD2L1_HUMAN
gonads_contig_39560_S	0.650553	0.282744
gonads_contig_424636_S	0.650512	5.46671
gonads_contig_294208_P	0.650507	0.173361	CGI_10004487	NA	UBP47_MOUSE Ubiquitin carboxyl-terminal hydrolase 47 OS=Mus musculus GN=Usp47 PE=1 SV=2	sp|Q96K76|UBP47_HUMAN
gonads_contig_40581_P	0.650446	0.282744	CGI_10017452	GO:0005515; protein binding; Molecular Function GO:0005622; intracellular; Cellular Component GO:0008270; zinc ion binding; Molecular Function	ZNF91_HUMAN Zinc finger protein 91 OS=Homo sapiens GN=ZNF91 PE=2 SV=1	sp|P57071|PRD15_HUMAN
gonads_contig_446523_P	0.650396	0.515781	CGI_10019908	GO:0004497; monooxygenase activity; Molecular Function GO:0005506; iron ion binding; Molecular Function GO:0009055; electron carrier activity; Molecular Function GO:0020037; heme binding; Molecular Function GO:0055114; oxidation-reduction process; Biological Process	CC44_CAEEL Probable cytochrome P450 CYP44 OS=Caenorhabditis elegans GN=cyp-44A1 PE=2 SV=2	sp|Q09660|CC44_CAEEL
gonads_contig_64887_P	0.650383	3.21216	CGI_10027752	NA	NA
gonads_contig_100472_AS	0.650313	2.09794
gonads_contig_460344_P	0.650274	3.76628	CGI_10001819	NA	CCNT2_HUMAN Cyclin-T2 OS=Homo sapiens GN=CCNT2 PE=1 SV=2	sp|Q8HXN7|CCNT1_PANTR
gonads_contig_347598_P	0.650069	2.58444	CGI_10022642	GO:0016491; oxidoreductase activity; Molecular Function GO:0055114; oxidation-reduction process; Biological Process	AASS_BOVIN Alpha-aminoadipic semialdehyde synthase, mitochondrial OS=Bos taurus GN=AASS PE=2 SV=1	sp|A8E657|AASS_BOVIN
gonads_contig_32204_S	0.649969	3.76628
gonads_contig_421207_N	0.649967	2.09794	CGI_10021030	GO:0004672; protein kinase activity; Molecular Function GO:0004674; protein serine/threonine kinase activity; Molecular Function GO:0005524; ATP binding; Molecular Function GO:0006468; protein phosphorylation; Biological Process	NEK8_DANRE Serine/threonine-protein kinase Nek8 OS=Danio rerio GN=nek8 PE=2 SV=1	sp|Q8TD19|NEK9_HUMAN
gonads_contig_345897_P	0.649961	0.282744	CGI_10011396	GO:0005515; protein binding; Molecular Function	JMJD5_RAT JmjC domain-containing protein 5 OS=Rattus norvegicus GN=Jmjd5 PE=2 SV=1	sp|B5XF11|KDM8_SALSA
gonads_contig_90698_P	0.649947	1.34709
gonads_contig_300877_P	0.64993	0.409492	CGI_10027015	NA	NPL4_MOUSE Nuclear protein localization protein 4 homolog OS=Mus musculus GN=Nploc4 PE=1 SV=3	sp|P60670|NPL4_MOUSE
gonads_contig_322638_P	0.649922	5.46671
gonads_contig_35023_N	0.649805	0.173361	CGI_10024778	NA	DCTN1_CHICK Dynactin subunit 1 OS=Gallus gallus GN=DCTN1 PE=2 SV=2	sp|Q9Y7T6|YCJA_SCHPO
gonads_contig_399997_N	0.649711	0	CGI_10010647	GO:0005524; ATP binding; Molecular Function	HSP74_ANOAL Heat shock protein 70 B2 OS=Anopheles albimanus GN=HSP70B2 PE=3 SV=1	sp|Q9I8F9|HSP71_ORYLA
gonads_contig_18071_AS	0.649487	3.76628
gonads_contig_260671_S	0.649355	3.21216
gonads_contig_379586_P	0.649152	1.05793	CGI_10018463	GO:0000166; nucleotide binding; Molecular Function GO:0003676; nucleic acid binding; Molecular Function GO:0004386; helicase activity; Molecular Function GO:0005524; ATP binding; Molecular Function GO:0008026; ATP-dependent helicase activity; Molecular Function	HELQ_MOUSE Helicase POLQ-like OS=Mus musculus GN=Helq PE=2 SV=2	sp|Q8TDG4|HELQ_HUMAN
gonads_contig_423701_P	0.649044	1.34709	CGI_10025603	GO:0005515; protein binding; Molecular Function GO:0023034; intracellular signaling pathway; Biological Process	EHMT1_HUMAN Histone-lysine N-methyltransferase, H3 lysine-9 specific 5 OS=Homo sapiens GN=EHMT1 PE=1 SV=3	sp|Q9J513|V222_FOWPN
gonads_contig_294906_S	0.648949	2.58444
gonads_contig_76176_N	0.648841	1.66097	CGI_10010901	GO:0016020; membrane; Cellular Component	WHITE_DROME Protein white OS=Drosophila melanogaster GN=w PE=1 SV=2	sp|Q27256|WHITE_ANOGA
gonads_contig_65778_P	0.648531	0	CGI_10017334	GO:0005488; binding; Molecular Function	THADA_HUMAN Thyroid adenoma-associated protein OS=Homo sapiens GN=THADA PE=1 SV=1	sp|A8C756|THADA_MOUSE
gonads_contig_490089_S	0.648403	0.823037
gonads_contig_37462_N	0.648382	0.173361	CGI_10005698	GO:0005515; protein binding; Molecular Function GO:0005622; intracellular; Cellular Component GO:0008270; zinc ion binding; Molecular Function	PRD16_HUMAN PR domain zinc finger protein 16 OS=Homo sapiens GN=PRDM16 PE=1 SV=3	sp|P18716|ZG28_XENLA
gonads_contig_9393_P	0.648343	0.409492	CGI_10009839	GO:0003676; nucleic acid binding; Molecular Function	RBM40_MOUSE RNA-binding protein 40 OS=Mus musculus GN=Rnpc3 PE=2 SV=2	sp|Q3UZ01|RBM40_MOUSE
gonads_contig_55472_AS	0.648273	3.21216
gonads_contig_24676_P	0.64821	0.282744	CGI_10012433	GO:0000213; tRNA-intron endonuclease activity; Molecular Function GO:0006388; tRNA splicing, via endonucleolytic cleavage and ligation; Biological Process	SEN2_CHICK tRNA-splicing endonuclease subunit Sen2 OS=Gallus gallus GN=TSEN2 PE=2 SV=1	sp|Q5ZIN2|SEN2_CHICK
gonads_contig_63551_S	0.648189	0.409492
gonads_contig_66003_N	0.648132	5.46671	CGI_10006131	GO:0004672; protein kinase activity; Molecular Function GO:0004674; protein serine/threonine kinase activity; Molecular Function GO:0004675; transmembrane receptor protein serine/threonine kinase activity; Molecular Function GO:0004702; receptor signaling protein serine/threonine kinase activity; Molecular Function GO:0005024; transforming growth factor beta receptor activity; Molecular Function …	AVR2B_CHICK Activin receptor type-2B OS=Gallus gallus GN=ACVR2B PE=2 SV=1	sp|P27041|AVR2B_XENLA
gonads_contig_56293_P	0.648051	0	CGI_10009756	GO:0005515; protein binding; Molecular Function	TFG_HUMAN Protein TFG OS=Homo sapiens GN=TFG PE=1 SV=2	sp|Q92734|TFG_HUMAN
gonads_contig_455822_P	0.647958	1.34709				sp|P21329|RTJK_DROFU
gonads_contig_30584_N	0.647955	0.409492	CGI_10009916	GO:0005515; protein binding; Molecular Function	PRTG_RAT Protogenin OS=Rattus norvegicus GN=Prtg PE=2 SV=1	sp|Q2EY13|PRTGB_DANRE
gonads_contig_17399_N	0.647855	3.21216	CGI_10027124	NA	NOP56_HUMAN Nucleolar protein 56 OS=Homo sapiens GN=NOP56 PE=1 SV=4	sp|O00567|NOP56_HUMAN
gonads_contig_64182_N	0.647687	0	CGI_10016161	GO:0005622; intracellular; Cellular Component GO:0008270; zinc ion binding; Molecular Function	ZN227_BOVIN Zinc finger protein 227 OS=Bos taurus GN=ZNF227 PE=2 SV=1	sp|Q9H0M5|ZN700_HUMAN
gonads_contig_41780_P	0.647511	0.173361	CGI_10028191	GO:0005488; binding; Molecular Function	INT1_MOUSE Integrator complex subunit 1 OS=Mus musculus GN=Ints1 PE=1 SV=2	sp|Q6P4S8|INT1_MOUSE
gonads_contig_351233_P	0.647498	0.22548	CGI_10019616	GO:0003677; DNA binding; Molecular Function GO:0005634; nucleus; Cellular Component GO:0006355; regulation of transcription, DNA-dependent; Biological Process GO:0030528; transcription regulator activity; Molecular Function GO:0045449; regulation of transcription; Biological Process	HES1B_XENLA Transcription factor HES-1-B OS=Xenopus laevis GN=hes1-B PE=2 SV=1	sp|P35428|HES1_MOUSE
gonads_contig_69369_P	0.647346	4.6648	CGI_10026539	GO:0005975; carbohydrate metabolic process; Biological Process GO:0016868; intramolecular transferase activity, phosphotransferases; Molecular Function	AGM1_HUMAN Phosphoacetylglucosamine mutase OS=Homo sapiens GN=PGM3 PE=1 SV=1	sp|O95394|AGM1_HUMAN
gonads_contig_400978_P	0.647308	1.34709	CGI_10024831	NA	ESCO1_HUMAN N-acetyltransferase ESCO1 OS=Homo sapiens GN=ESCO1 PE=1 SV=3	sp|Q56NI9|ESCO2_HUMAN
gonads_contig_6975_N	0.647261	3.21216	CGI_10003721	GO:0000166; nucleotide binding; Molecular Function GO:0003677; DNA binding; Molecular Function GO:0005524; ATP binding; Molecular Function GO:0005634; nucleus; Cellular Component GO:0006260; DNA replication; Biological Process GO:0006270; DNA-dependent DNA replication initiation; Biological Process GO:0017111; nucleoside-triphosphatase activity; Molecular Function	MCM3_CHICK DNA replication licensing factor MCM3 OS=Gallus gallus GN=MCM3 PE=2 SV=1	sp|P49739|MCM3M_XENLA
gonads_contig_464503_N	0.647232	0.282744	CGI_10011288	GO:0005488; binding; Molecular Function GO:0006810; transport; Biological Process GO:0016020; membrane; Cellular Component GO:0055085; transmembrane transport; Biological Process	S2544_MOUSE Solute carrier family 25 member 44 OS=Mus musculus GN=Slc25a44 PE=2 SV=1	sp|Q5RD67|S2544_PONAB
gonads_contig_65253_P	0.647126	2.58444				sp|Q9Y0V3|TIM9B_DROME
gonads_contig_64424_S	0.647054	0.409492
gonads_contig_441430_N	0.646989	4.6648	CGI_10019920	GO:0005488; binding; Molecular Function	EFR3A_XENLA Protein EFR3 homolog A OS=Xenopus laevis GN=efr3a PE=2 SV=1	sp|Q5SPP5|EFR3B_DANRE
gonads_contig_319523_P	0.646932	0	CGI_10007399	GO:0003676; nucleic acid binding; Molecular Function GO:0004386; helicase activity; Molecular Function GO:0005524; ATP binding; Molecular Function GO:0008026; ATP-dependent helicase activity; Molecular Function	DD19A_BOVIN ATP-dependent RNA helicase DDX19A OS=Bos taurus GN=DDX19A PE=2 SV=1	sp|Q3ZBV2|DD19A_BOVIN
gonads_contig_413291_P	0.646869	0	CGI_10026991	NA	MED27_PONAB Mediator of RNA polymerase II transcription subunit 27 OS=Pongo abelii GN=MED27 PE=2 SV=1	sp|Q642Q3|MD27A_XENLA
gonads_contig_25539_P	0.64668	0.409492	CGI_10017917	GO:0005737; cytoplasm; Cellular Component GO:0008119; thiopurine S-methyltransferase activity; Molecular Function GO:0008152; metabolic process; Biological Process	TPMT_RAT Thiopurine S-methyltransferase OS=Rattus norvegicus GN=Tpmt PE=2 SV=1	sp|Q504A5|TPMT_DANRE
gonads_contig_351476_P	0.646601	3.21216	CGI_10015299	GO:0005622; intracellular; Cellular Component GO:0008270; zinc ion binding; Molecular Function	ZF64A_HUMAN Zinc finger protein 64 homolog, isoforms 1 and 2 OS=Homo sapiens GN=ZFP64 PE=1 SV=3
gonads_contig_47464_N	0.646585	0	CGI_10006246	GO:0004872; receptor activity; Molecular Function GO:0005488; binding; Molecular Function GO:0005515; protein binding; Molecular Function GO:0007275; multicellular organismal development; Biological Process GO:0016020; membrane; Cellular Component	PLXA2_HUMAN Plexin-A2 OS=Homo sapiens GN=PLXNA2 PE=1 SV=4	sp|O75051|PLXA2_HUMAN
gonads_contig_69936_N	0.646335	0	CGI_10012824	GO:0003824; catalytic activity; Molecular Function GO:0006464; protein modification process; Biological Process	BPL1_MOUSE Biotin--protein ligase OS=Mus musculus GN=Hlcs PE=1 SV=1	sp|P50747|BPL1_HUMAN
gonads_contig_372955_P	0.646175	3.21216	CGI_10009592	GO:0004499; flavin-containing monooxygenase activity; Molecular Function GO:0050660; FAD or FADH2 binding; Molecular Function GO:0050661; NADP or NADPH binding; Molecular Function GO:0055114; oxidation-reduction process; Biological Process	FMO5_RABIT Dimethylaniline monooxygenase [N-oxide-forming] 5 OS=Oryctolagus cuniculus GN=FMO5 PE=1 SV=2	sp|Q8K4C0|FMO5_RAT
gonads_contig_184970_N	0.646063	0.409492	CGI_10028884	GO:0004222; metalloendopeptidase activity; Molecular Function GO:0005488; binding; Molecular Function GO:0006508; proteolysis; Biological Process GO:0016020; membrane; Cellular Component	MMS19_HUMAN MMS19 nucleotide excision repair protein homolog OS=Homo sapiens GN=MMS19 PE=1 SV=2	sp|Q9D071|MMS19_MOUSE
gonads_contig_53037_P	0.6459	3.76628	CGI_10020077	NA	NA	sp|Q72LL6|LYSN_THET2
gonads_contig_98079_P	0.645732	1.05793	CGI_10013630	GO:0008152; metabolic process; Biological Process GO:0016491; oxidoreductase activity; Molecular Function GO:0055114; oxidation-reduction process; Biological Process	DHB14_BOVIN 17-beta-hydroxysteroid dehydrogenase 14 OS=Bos taurus GN=HSD17B14 PE=2 SV=1	sp|Q9MYP6|DHB14_BOVIN
gonads_contig_7506_P	0.645667	0	CGI_10018335	GO:0003735; structural constituent of ribosome; Molecular Function GO:0005622; intracellular; Cellular Component GO:0005840; ribosome; Cellular Component GO:0006412; translation; Biological Process	RL8_XENTR 60S ribosomal protein L8 OS=Xenopus tropicalis GN=rpl8 PE=2 SV=3	sp|Q6PBF0|RL8_XENTR
gonads_contig_340095_N	0.645651	0.173361	CGI_10021363	GO:0004407; histone deacetylase activity; Molecular Function GO:0005634; nucleus; Cellular Component GO:0016575; histone deacetylation; Biological Process	HDAC3_XENTR Histone deacetylase 3 OS=Xenopus tropicalis GN=hdac3 PE=2 SV=1	sp|Q4SFA0|HDAC3_TETNG
gonads_contig_224317_N	0.645465	0.66404				sp|O15360|FANCA_HUMAN
gonads_contig_168933_N	0.645415	0	CGI_10027862	GO:0005622; intracellular; Cellular Component GO:0008270; zinc ion binding; Molecular Function	TYY1_HUMAN Transcriptional repressor protein YY1 OS=Homo sapiens GN=YY1 PE=1 SV=2	sp|Q00899|TYY1_MOUSE
gonads_contig_465785_P	0.645289	1.66097	CGI_10015243	GO:0008152; metabolic process; Biological Process GO:0008410; CoA-transferase activity; Molecular Function	SCOT1_RAT Succinyl-CoA:3-ketoacid-coenzyme A transferase 1, mitochondrial OS=Rattus norvegicus GN=Oxct1 PE=1 SV=1	sp|P55809|SCOT1_HUMAN
gonads_contig_70994_N	0.645272	0	CGI_10000507	GO:0000247; C-8 sterol isomerase activity; Molecular Function GO:0005783; endoplasmic reticulum; Cellular Component GO:0006696; ergosterol biosynthetic process; Biological Process	OPRS1_DANRE Sigma 1-type opioid receptor OS=Danio rerio GN=oprs1 PE=2 SV=1	sp|Q66IM1|SGMR1_XENTR
gonads_contig_63303_S	0.645263	1.66097
gonads_contig_41271_P	0.645199	0	CGI_10023483	GO:0000166; nucleotide binding; Molecular Function GO:0005515; protein binding; Molecular Function GO:0017111; nucleoside-triphosphatase activity; Molecular Function	RAD17_CERAE Cell cycle checkpoint protein RAD17 OS=Cercopithecus aethiops GN=RAD17 PE=1 SV=1	sp|O75943|RAD17_HUMAN
gonads_contig_50517_P	0.645189	3.76628	CGI_10020135	GO:0005102; receptor binding; Molecular Function GO:0007165; signal transduction; Biological Process	FIBA_PARPA Fibrinogen-like protein A OS=Parastichopus parvimensis PE=2 SV=1	sp|Q5M8C6|FGL1_RAT
gonads_contig_22080_P	0.645153	0.409492	CGI_10025201	NA	TAPT1_HUMAN Transmembrane anterior posterior transformation protein 1 homolog OS=Homo sapiens GN=TAPT1 PE=2 SV=1	sp|Q4VBD2|TAPT1_MOUSE
gonads_contig_350478_N	0.645121	0.823037	CGI_10028929	NA	NRF6_CAEEL Nose resistant to fluoxetine protein 6 OS=Caenorhabditis elegans GN=nrf-6 PE=1 SV=3	sp|Q09225|NRF6_CAEEL
gonads_contig_161974_N	0.645116	3.76628	CGI_10005477	GO:0003676; nucleic acid binding; Molecular Function GO:0006281; DNA repair; Biological Process GO:0006310; DNA recombination; Biological Process	RDM1_CHICK RAD52 motif-containing protein 1 OS=Gallus gallus GN=RDM1 PE=1 SV=1	sp|Q8JFQ4|RDM1_CHICK
gonads_contig_112911_P	0.645083	1.66097	CGI_10021237	GO:0004853; uroporphyrinogen decarboxylase activity; Molecular Function GO:0005515; protein binding; Molecular Function GO:0006779; porphyrin biosynthetic process; Biological Process	DCUP_HUMAN Uroporphyrinogen decarboxylase OS=Homo sapiens GN=UROD PE=1 SV=2	sp|O18601|DCUP_DROVI
gonads_contig_11124_N	0.645062	1.05793
gonads_contig_161295_AS	0.644945	5.46671
gonads_contig_366509_P	0.644823	0.823037	CGI_10014957	GO:0005515; protein binding; Molecular Function	NPHP3_XENLA Nephrocystin-3 OS=Xenopus laevis GN=nphp3 PE=2 SV=1	sp|Q7Z494|NPHP3_HUMAN
gonads_contig_53688_P	0.644756	3.21216	CGI_10006236	NA	APLP_LOCMI Apolipophorins OS=Locusta migratoria PE=1 SV=2
gonads_contig_63853_AS	0.644546	3.21216	CGI_10015155	GO:0004222; metalloendopeptidase activity; Molecular Function GO:0006508; proteolysis; Biological Process	THOP1_MOUSE Thimet oligopeptidase OS=Mus musculus GN=Thop1 PE=1 SV=1	sp|Q1JPJ8|THOP1_BOVIN
gonads_contig_63612_P	0.644404	0.22548	CGI_10026576	NA	NU205_HUMAN Nuclear pore complex protein Nup205 OS=Homo sapiens GN=NUP205 PE=1 SV=2	sp|Q92621|NU205_HUMAN
gonads_contig_70085_P	0.644323	1.05793	CGI_10017642	NA	WRB_DANRE Tryptophan-rich protein OS=Danio rerio GN=wrb PE=2 SV=1	sp|Q6DRM0|WRB_DANRE
gonads_contig_386952_P	0.644204	2.09794	CGI_10019330	NA	SRBD1_HUMAN S1 RNA-binding domain-containing protein 1 OS=Homo sapiens GN=SRBD1 PE=1 SV=2	sp|Q5RDI0|SRBD1_PONAB
gonads_contig_90060_P	0.644193	1.66097	CGI_10022259	NA	SSA27_HUMAN Sjoegren syndrome/scleroderma autoantigen 1 OS=Homo sapiens GN=SSSCA1 PE=1 SV=1	sp|O60232|SSA27_HUMAN
gonads_contig_380307_P	0.644175	1.66097	CGI_10011713	GO:0003677; DNA binding; Molecular Function GO:0003700; sequence-specific DNA binding transcription factor activity; Molecular Function GO:0003707; steroid hormone receptor activity; Molecular Function GO:0004879; ligand-dependent nuclear receptor activity; Molecular Function GO:0004887; thyroid hormone receptor activity; Molecular Function GO:0005634; nucleus; Cellular Component GO:0006355; regu…	HR3_DROME Probable nuclear hormone receptor HR3 OS=Drosophila melanogaster GN=Hr46 PE=1 SV=1	sp|P31396|HR3_DROME
gonads_contig_72029_S	0.644154	0.409492
gonads_contig_340361_N	0.643989	3.76628	CGI_10020735	GO:0006629; lipid metabolic process; Biological Process GO:0016788; hydrolase activity, acting on ester bonds; Molecular Function	IAH1_RAT Isoamyl acetate-hydrolyzing esterase 1 homolog OS=Rattus norvegicus GN=Iah1 PE=2 SV=2	sp|Q9DB29|IAH1_MOUSE
gonads_contig_67252_AS	0.643804	0.66404	CGI_10011162	NA	HMU_HALWD Halomucin OS=Haloquadratum walsbyi (strain DSM 16790) GN=hmu PE=4 SV=1	sp|P13830|RESA_PLAFF
gonads_contig_455455_S	0.64372	5.46671
gonads_contig_243897_P	0.6437	1.66097	CGI_10008875	GO:0003824; catalytic activity; Molecular Function GO:0008152; metabolic process; Biological Process	ACSF2_MOUSE Acyl-CoA synthetase family member 2, mitochondrial OS=Mus musculus GN=Acsf2 PE=2 SV=1	sp|Q838K1|MENE_ENTFA
gonads_contig_444162_N	0.643565	0	CGI_10016009	GO:0005488; binding; Molecular Function GO:0005515; protein binding; Molecular Function GO:0023034; intracellular signaling pathway; Biological Process	PRDM9_HUMAN Histone-lysine N-methyltransferase PRDM9 OS=Homo sapiens GN=PRDM9 PE=2 SV=2	sp|Q5UPG5|YL093_MIMIV
gonads_contig_11393_P	0.643559	0.66404	CGI_10027394	GO:0000166; nucleotide binding; Molecular Function GO:0003677; DNA binding; Molecular Function GO:0005524; ATP binding; Molecular Function GO:0006260; DNA replication; Biological Process GO:0017111; nucleoside-triphosphatase activity; Molecular Function	MCM9_XENLA DNA replication licensing factor MCM9 OS=Xenopus laevis GN=mcm9 PE=2 SV=1	sp|Q6NRM6|MCM9_XENLA
gonads_contig_482164_N	0.643542	0	CGI_10012624	GO:0003677; DNA binding; Molecular Function GO:0003899; DNA-directed RNA polymerase activity; Molecular Function GO:0006350; transcription; Biological Process	RPC1_BOVIN DNA-directed RNA polymerase III subunit RPC1 OS=Bos taurus GN=POLR3A PE=2 SV=1	sp|O14802|RPC1_HUMAN
gonads_contig_229550_N	0.643513	1.66097	CGI_10001217	GO:0005622; intracellular; Cellular Component GO:0008270; zinc ion binding; Molecular Function	POGZ_MOUSE Pogo transposable element with ZNF domain OS=Mus musculus GN=Pogz PE=1 SV=2
gonads_contig_237613_P	0.643455	0.515781	CGI_10018621	GO:0005515; protein binding; Molecular Function GO:0005622; intracellular; Cellular Component GO:0008270; zinc ion binding; Molecular Function	TRI56_HUMAN Tripartite motif-containing protein 56 OS=Homo sapiens GN=TRIM56 PE=1 SV=3	sp|Q5BIM1|TRI45_BOVIN
gonads_contig_29891_P	0.643303	0.173361	CGI_10026590	GO:0005488; binding; Molecular Function GO:0006886; intracellular protein transport; Biological Process GO:0008565; protein transporter activity; Molecular Function	XPO6_HUMAN Exportin-6 OS=Homo sapiens GN=XPO6 PE=1 SV=1	sp|Q9UJJ9|GNPTG_HUMAN
gonads_contig_461143_N	0.643232	5.46671	CGI_10014710	GO:0005515; protein binding; Molecular Function GO:0005622; intracellular; Cellular Component GO:0008270; zinc ion binding; Molecular Function	TRI54_BOVIN Tripartite motif-containing protein 54 OS=Bos taurus GN=TRIM54 PE=2 SV=1	sp|Q8R0K2|TRI31_MOUSE
gonads_contig_414901_N	0.643155	0	CGI_10021563	GO:0005488; binding; Molecular Function GO:0005515; protein binding; Molecular Function GO:0031072; heat shock protein binding; Molecular Function	DJC13_HUMAN DnaJ homolog subfamily C member 13 OS=Homo sapiens GN=DNAJC13 PE=1 SV=4	sp|O75165|DJC13_HUMAN
gonads_contig_373732_P	0.643071	4.6648	CGI_10017842	GO:0005515; protein binding; Molecular Function	CN174_MACFA SAM domain-containing protein C14orf174 homolog OS=Macaca fascicularis GN=QtsA-12354 PE=2 SV=2	sp|Q95JY5|SAM15_MACFA
gonads_contig_436879_S	0.642985	0.66404
gonads_contig_436528_N	0.642914	2.58444	CGI_10008361	GO:0005488; binding; Molecular Function	RN160_MOUSE RING finger protein 160 OS=Mus musculus GN=Rnf160 PE=1 SV=2	sp|E1C231|LTN1_CHICK
gonads_contig_389063_P	0.642768	2.58444	CGI_10021895	GO:0003676; nucleic acid binding; Molecular Function GO:0004386; helicase activity; Molecular Function GO:0005524; ATP binding; Molecular Function GO:0008026; ATP-dependent helicase activity; Molecular Function	DDX6_CHICK Probable ATP-dependent RNA helicase DDX6 OS=Gallus gallus GN=DDX6 PE=2 SV=1	sp|P54823|DDX6_MOUSE
gonads_contig_75730_P	0.642704	0	CGI_10025596	GO:0005515; protein binding; Molecular Function GO:0006457; protein folding; Biological Process GO:0031072; heat shock protein binding; Molecular Function GO:0051082; unfolded protein binding; Molecular Function	DNJC7_HUMAN DnaJ homolog subfamily C member 7 OS=Homo sapiens GN=DNAJC7 PE=1 SV=2	sp|Q99615|DNJC7_HUMAN
gonads_contig_75354_N	0.642628	4.6648	CGI_10024641	GO:0008270; zinc ion binding; Molecular Function GO:0016311; dephosphorylation; Biological Process GO:0016791; phosphatase activity; Molecular Function	MTMR4_XENLA Myotubularin-related protein 4 OS=Xenopus laevis GN=mtmr4 PE=2 SV=1	sp|Q13615|MTMR3_HUMAN
gonads_contig_245901_P	0.642611	0	CGI_10024811	GO:0005515; protein binding; Molecular Function GO:0005681; spliceosomal complex; Cellular Component GO:0008380; RNA splicing; Biological Process	SC31A_CHICK Protein transport protein Sec31A OS=Gallus gallus GN=SEC31A PE=2 SV=1	sp|Q5F3X8|SC31A_CHICK
gonads_contig_461059_N	0.64258	2.09794	CGI_10019086	GO:0003824; catalytic activity; Molecular Function GO:0008152; metabolic process; Biological Process GO:0008484; sulfuric ester hydrolase activity; Molecular Function	GALNS_CANFA N-acetylgalactosamine-6-sulfatase OS=Canis familiaris GN=GALNS PE=2 SV=1	sp|Q32KJ6|GALNS_RAT
gonads_contig_484042_AS	0.642547	5.46671
gonads_contig_265628_P	0.64254	1.05793	CGI_10027950	GO:0000166; nucleotide binding; Molecular Function GO:0005524; ATP binding; Molecular Function GO:0016887; ATPase activity; Molecular Function GO:0017111; nucleoside-triphosphatase activity; Molecular Function	ABCA3_HUMAN ATP-binding cassette sub-family A member 3 OS=Homo sapiens GN=ABCA3 PE=1 SV=2	sp|Q99758|ABCA3_HUMAN
gonads_contig_212111_P	0.642474	0.515781	CGI_10003658	GO:0000166; nucleotide binding; Molecular Function GO:0003676; nucleic acid binding; Molecular Function GO:0003824; catalytic activity; Molecular Function GO:0004386; helicase activity; Molecular Function GO:0005524; ATP binding; Molecular Function GO:0005622; intracellular; Cellular Component GO:0006260; DNA replication; Biological Process GO:0006281; DNA repair; Biological Process GO:0008026; A…	WRN_XENLA Werner syndrome ATP-dependent helicase homolog OS=Xenopus laevis GN=wrn PE=2 SV=1	sp|O93530|WRN_XENLA
gonads_contig_289017_N	0.64241	5.46671	CGI_10023518	GO:0005515; protein binding; Molecular Function	NRG_DROME Neuroglian OS=Drosophila melanogaster GN=Nrg PE=1 SV=2	sp|P20241|NRG_DROME
gonads_contig_349515_P	0.642373	0.173361	CGI_10024511	NA	ATM_PIG Serine-protein kinase ATM OS=Sus scrofa GN=ATM PE=3 SV=2	sp|Q6PQD5|ATM_PIG
gonads_contig_235258_P	0.64233	0.173361	CGI_10003425	GO:0005488; binding; Molecular Function GO:0016021; integral to membrane; Cellular Component	M17L2_DANRE Mpv17-like protein 2 OS=Danio rerio GN=mpv17l2 PE=2 SV=1	sp|Q562C7|K0020_RAT
gonads_contig_41914_N	0.642317	3.21216	CGI_10016202	NA	SAS6_XENLA Spindle assembly abnormal protein 6 homolog OS=Xenopus laevis GN=sas6 PE=2 SV=1	sp|Q7ZVT3|SAS6_DANRE
gonads_contig_19004_P	0.6423	3.21216	CGI_10012900	GO:0010038; response to metal ion; Biological Process	CUTA_XENLA Protein CutA homolog OS=Xenopus laevis GN=cuta PE=2 SV=2
gonads_contig_64630_P	0.642184	0.22548	CGI_10015297	GO:0005622; intracellular; Cellular Component GO:0008270; zinc ion binding; Molecular Function	SALL3_HUMAN Sal-like protein 3 OS=Homo sapiens GN=SALL3 PE=2 SV=1	sp|Q8BX22|SALL4_MOUSE
gonads_contig_34661_AS	0.64217	0.66404
gonads_contig_417263_P	0.64214	2.58444	CGI_10015854	GO:0006886; intracellular protein transport; Biological Process GO:0008270; zinc ion binding; Molecular Function GO:0017137; Rab GTPase binding; Molecular Function	MYRIP_HUMAN Rab effector MyRIP OS=Homo sapiens GN=MYRIP PE=1 SV=2	sp|Q8NFW9|MYRIP_HUMAN
gonads_contig_24820_N	0.642067	0.66404	CGI_10010140	GO:0003702; RNA polymerase II transcription factor activity; Molecular Function GO:0006366; transcription from RNA polymerase II promoter; Biological Process	SUPT3_HUMAN Transcription initiation protein SPT3 homolog OS=Homo sapiens GN=SUPT3H PE=1 SV=2	sp|O75486|SUPT3_HUMAN
gonads_contig_311127_S	0.641787	2.09794
gonads_contig_386405_N	0.641751	0	CGI_10014952	GO:0005622; intracellular; Cellular Component GO:0008270; zinc ion binding; Molecular Function	ZNF91_HUMAN Zinc finger protein 91 OS=Homo sapiens GN=ZNF91 PE=2 SV=1	sp|Q6ZMW2|ZN782_HUMAN
gonads_contig_189195_P	0.641698	0.282744	CGI_10014880	NA	CF211_DANRE UPF0364 protein C6orf211 homolog OS=Danio rerio GN=zgc:110816 PE=2 SV=1	sp|Q58EM4|CF211_DANRE
gonads_contig_415604_P	0.641628	0.823037	CGI_10008507	GO:0003824; catalytic activity; Molecular Function GO:0004363; glutathione synthase activity; Molecular Function GO:0005524; ATP binding; Molecular Function GO:0006750; glutathione biosynthetic process; Biological Process	GSHB_BOVIN Glutathione synthetase OS=Bos taurus GN=GSS PE=2 SV=1	sp|Q08220|GSHB_YEAST
gonads_contig_361129_N	0.641493	1.66097	CGI_10009601	GO:0005089; Rho guanyl-nucleotide exchange factor activity; Molecular Function GO:0005515; protein binding; Molecular Function GO:0005622; intracellular; Cellular Component GO:0035023; regulation of Rho protein signal transduction; Biological Process	ARHG3_HUMAN Rho guanine nucleotide exchange factor 3 OS=Homo sapiens GN=ARHGEF3 PE=2 SV=1	sp|Q5ZLX4|ARHG3_CHICK
gonads_contig_391354_P	0.641478	0.823037	CGI_10026336	GO:0004672; protein kinase activity; Molecular Function GO:0004674; protein serine/threonine kinase activity; Molecular Function GO:0005524; ATP binding; Molecular Function GO:0006468; protein phosphorylation; Biological Process	MAPK5_HUMAN MAP kinase-activated protein kinase 5 OS=Homo sapiens GN=MAPKAPK5 PE=1 SV=2	sp|Q8IW41|MAPK5_HUMAN
gonads_contig_70993_AS	0.641401	0.823037				sp|P04540|NU5M_TRYBB
gonads_contig_209677_P	0.641392	0	CGI_10011555	NA	BAT5_BOVIN Protein BAT5 OS=Bos taurus GN=BAT5 PE=2 SV=1	sp|Q1JPD2|ABHGA_BOVIN
gonads_contig_461603_P	0.641353	5.46671	CGI_10001585	GO:0005488; binding; Molecular Function	ZER1_DROME Protein zer-1 homolog OS=Drosophila melanogaster GN=CG12084 PE=2 SV=2	sp|Q7Z7L7|ZER1_HUMAN
gonads_contig_17807_P	0.641118	0.22548	CGI_10008314	GO:0005515; protein binding; Molecular Function	KLH26_DANRE Kelch-like protein 26 OS=Danio rerio GN=klhl26 PE=2 SV=1	sp|Q6NYM1|KLH21_DANRE
gonads_contig_68484_P	0.64101	0.173361	CGI_10017661	NA	CX4NB_HUMAN Neighbor of COX4 OS=Homo sapiens GN=COX4NB PE=1 SV=1	sp|O43402|CX4NB_HUMAN
gonads_contig_364613_P	0.640791	0.22548	CGI_10020675	GO:0003677; DNA binding; Molecular Function GO:0003684; damaged DNA binding; Molecular Function GO:0003887; DNA-directed DNA polymerase activity; Molecular Function GO:0006281; DNA repair; Biological Process	POLK_CAEEL DNA polymerase kappa OS=Caenorhabditis elegans GN=polk-1 PE=2 SV=2	sp|Q9UBT6|POLK_HUMAN
gonads_contig_15479_P	0.640682	4.6648	CGI_10004933	GO:0005488; binding; Molecular Function	PLC_HALLA Perlucin OS=Haliotis laevigata PE=1 SV=3	sp|P12036|NFH_HUMAN
gonads_contig_193298_AS	0.640559	4.6648
gonads_contig_206140_P	0.640516	5.46671	CGI_10023387	GO:0005515; protein binding; Molecular Function GO:0016020; membrane; Cellular Component	CA2D2_MOUSE Voltage-dependent calcium channel subunit alpha-2/delta-2 OS=Mus musculus GN=Cacna2d2 PE=1 SV=1
gonads_contig_449178_P	0.640496	0	CGI_10024655	GO:0005515; protein binding; Molecular Function	KTNB1_XENLA Katanin p80 WD40-containing subunit B1 OS=Xenopus laevis GN=katnb1 PE=1 SV=1	sp|Q7ZUV2|KTNB1_DANRE
gonads_contig_85747_N	0.64038	4.6648	CGI_10013837	GO:0006835; dicarboxylic acid transport; Biological Process GO:0016020; membrane; Cellular Component GO:0017153; sodium:dicarboxylate symporter activity; Molecular Function	EAA6_CAEEL Putative sodium-dependent excitatory amino acid transporter glt-6 OS=Caenorhabditis elegans GN=glt-6 PE=2 SV=3	sp|Q15758|AAAT_HUMAN
gonads_contig_76724_P	0.640336	5.46671	CGI_10013974	GO:0003824; catalytic activity; Molecular Function GO:0005975; carbohydrate metabolic process; Biological Process GO:0016853; isomerase activity; Molecular Function GO:0030246; carbohydrate binding; Molecular Function	GALM_BOVIN Aldose 1-epimerase OS=Bos taurus GN=GALM PE=2 SV=1	sp|Q5EA79|GALM_BOVIN
gonads_contig_165748_S	0.64006	4.6648
gonads_contig_206023_S	0.639928	0.823037
gonads_contig_370172_P	0.639908	3.21216	CGI_10015665	GO:0005488; binding; Molecular Function GO:0005743; mitochondrial inner membrane; Cellular Component GO:0006810; transport; Biological Process GO:0016020; membrane; Cellular Component GO:0055085; transmembrane transport; Biological Process	TPC_HUMAN Mitochondrial thiamine pyrophosphate carrier OS=Homo sapiens GN=SLC25A19 PE=1 SV=1	sp|Q9DAM5|TPC_MOUSE
gonads_contig_440165_AS	0.639781	0.515781
gonads_contig_192816_S	0.639675	3.76628
gonads_contig_396458_N	0.63958	2.58444	CGI_10015032	GO:0003824; catalytic activity; Molecular Function GO:0004114; 3',5'-cyclic-nucleotide phosphodiesterase activity; Molecular Function GO:0005515; protein binding; Molecular Function GO:0007165; signal transduction; Biological Process GO:0008081; phosphoric diester hydrolase activity; Molecular Function	PDE2A_BOVIN cGMP-dependent 3',5'-cyclic phosphodiesterase OS=Bos taurus GN=PDE2A PE=1 SV=2	sp|Q01062|PDE2A_RAT
gonads_contig_185486_P	0.639545	0.173361	CGI_10006403	NA	AQR_HUMAN Intron-binding protein aquarius OS=Homo sapiens GN=AQR PE=1 SV=4	sp|O60306|AQR_HUMAN
gonads_contig_350054_P	0.639372	1.66097	CGI_10012555	GO:0019904; protein domain specific binding; Molecular Function	1433Z_BOMMO 14-3-3 protein zeta OS=Bombyx mori GN=14-3-3zeta PE=2 SV=2	sp|A4K2U9|1433B_PONAB
gonads_contig_422252_N	0.639208	1.05793	CGI_10025403	GO:0005525; GTP binding; Molecular Function GO:0005622; intracellular; Cellular Component	DRG2_HUMAN Developmentally-regulated GTP-binding protein 2 OS=Homo sapiens GN=DRG2 PE=1 SV=1	sp|Q8VIJ8|NPRL3_MOUSE
gonads_contig_460423_P	0.639111	1.66097	CGI_10003005	NA	GPTC8_MOUSE G patch domain-containing protein 8 OS=Mus musculus GN=Gpatch8 PE=2 SV=1
gonads_contig_65631_N	0.639083	0.282744	CGI_10007423	GO:0005515; protein binding; Molecular Function	WDR3_HUMAN WD repeat-containing protein 3 OS=Homo sapiens GN=WDR3 PE=1 SV=1	sp|Q8BHB4|WDR3_MOUSE
gonads_contig_22199_N	0.639052	3.21216	CGI_10027350	GO:0004672; protein kinase activity; Molecular Function GO:0004674; protein serine/threonine kinase activity; Molecular Function GO:0005524; ATP binding; Molecular Function GO:0006468; protein phosphorylation; Biological Process	DYRK4_MOUSE Dual specificity tyrosine-phosphorylation-regulated kinase 4 OS=Mus musculus GN=Dyrk4 PE=1 SV=1	sp|Q8BI55|DYRK4_MOUSE
gonads_contig_395423_N	0.639037	0.22548	CGI_10008314	GO:0005515; protein binding; Molecular Function	KLH26_DANRE Kelch-like protein 26 OS=Danio rerio GN=klhl26 PE=2 SV=1	sp|Q5RDY3|KBTB2_PONAB
gonads_contig_452046_S	0.638938	0
gonads_contig_55264_N	0.638612	0.22548	CGI_10026347	GO:0005622; intracellular; Cellular Component GO:0008270; zinc ion binding; Molecular Function	NA	sp|Q8N187|AL2S8_HUMAN
gonads_contig_502862_AS	0.638523	0.282744
gonads_contig_479353_N	0.638516	2.09794	CGI_10023536	GO:0005622; intracellular; Cellular Component GO:0008270; zinc ion binding; Molecular Function	ZN773_HUMAN Zinc finger protein 773 OS=Homo sapiens GN=ZNF773 PE=2 SV=1	sp|O88553|ZFP37_RAT
gonads_contig_43263_N	0.638423	0.173361	CGI_10016785	GO:0005515; protein binding; Molecular Function GO:0016773; phosphotransferase activity, alcohol group as acceptor; Molecular Function	ATM_MOUSE Serine-protein kinase ATM OS=Mus musculus GN=Atm PE=1 SV=1	sp|Q13315|ATM_HUMAN
gonads_contig_67519_N	0.638421	0.173361	CGI_10014302	GO:0003824; catalytic activity; Molecular Function	MOCS3_DANRE Adenylyltransferase and sulfurtransferase MOCS3 OS=Danio rerio GN=mocs3 PE=2 SV=1	sp|Q8AWD2|MOCS3_DANRE
gonads_contig_385551_S	0.638338	2.58444
gonads_contig_217518_N	0.638251	4.6648	CGI_10026183	GO:0005515; protein binding; Molecular Function	EMAL6_HUMAN Echinoderm microtubule-associated protein-like 6 OS=Homo sapiens GN=EML6 PE=2 SV=2	sp|Q6ZMW3|EMAL6_HUMAN
gonads_contig_242936_N	0.638161	0.173361	CGI_10017747	NA	DCR1A_CHICK DNA cross-link repair 1A protein OS=Gallus gallus GN=DCLRE1A PE=1 SV=1	sp|Q5QJC4|DCR1A_CHICK
gonads_contig_460647_AS	0.637993	1.34709
gonads_contig_55783_N	0.637978	2.58444	CGI_10026048	GO:0006662; glycerol ether metabolic process; Biological Process GO:0009055; electron carrier activity; Molecular Function GO:0015035; protein disulfide oxidoreductase activity; Molecular Function GO:0045454; cell redox homeostasis; Biological Process	PDIA1_MOUSE Protein disulfide-isomerase OS=Mus musculus GN=P4hb PE=1 SV=1	sp|Q2HWU2|PDIA1_MACFU
gonads_contig_489167_AS	0.637762	3.76628
gonads_contig_255129_P	0.637746	0.282744	CGI_10014054	GO:0005515; protein binding; Molecular Function	WDR33_HUMAN WD repeat-containing protein 33 OS=Homo sapiens GN=WDR33 PE=1 SV=2	sp|Q9C0J8|WDR33_HUMAN
gonads_contig_65955_P	0.637674	0.282744	CGI_10017361	GO:0003824; catalytic activity; Molecular Function	PPM1H_HUMAN Protein phosphatase 1H OS=Homo sapiens GN=PPM1H PE=1 SV=2	sp|Q5M821|PPM1H_RAT
gonads_contig_408859_P	0.63764	0.66404	CGI_10023848	GO:0004497; monooxygenase activity; Molecular Function GO:0005506; iron ion binding; Molecular Function GO:0009055; electron carrier activity; Molecular Function GO:0020037; heme binding; Molecular Function GO:0055114; oxidation-reduction process; Biological Process	CP1A4_CHICK Cytochrome P450 1A4 OS=Gallus gallus GN=CYP1A4 PE=2 SV=1	sp|P70085|CP17A_ORYLA
gonads_contig_21749_P	0.637612	0.173361	CGI_10015124	GO:0003676; nucleic acid binding; Molecular Function	IF4B_MOUSE Eukaryotic translation initiation factor 4B OS=Mus musculus GN=Eif4b PE=1 SV=1	sp|P23588|IF4B_HUMAN
gonads_contig_360086_N	0.637598	0.173361	CGI_10001451	NA	NOX3_HUMAN NADPH oxidase 3 OS=Homo sapiens GN=NOX3 PE=1 SV=1	sp|O46522|CY24B_BOVIN
gonads_contig_53141_AS	0.63758	4.6648
gonads_contig_62414_P	0.637546	0.66404	CGI_10009009	GO:0005622; intracellular; Cellular Component GO:0008270; zinc ion binding; Molecular Function	ZN681_HUMAN Zinc finger protein 681 OS=Homo sapiens GN=ZNF681 PE=2 SV=1	sp|Q9N003|ZN425_MACFA
gonads_contig_38394_N	0.637381	2.58444	CGI_10009874	GO:0003676; nucleic acid binding; Molecular Function GO:0003735; structural constituent of ribosome; Molecular Function GO:0004386; helicase activity; Molecular Function GO:0005524; ATP binding; Molecular Function GO:0005739; mitochondrion; Cellular Component GO:0005840; ribosome; Cellular Component GO:0006412; translation; Biological Process GO:0008026; ATP-dependent helicase activity; Molecular…	RECQ5_HUMAN ATP-dependent DNA helicase Q5 OS=Homo sapiens GN=RECQL5 PE=1 SV=2	sp|Q9DEY9|BLM_XENLA
gonads_contig_400606_N	0.63732	0.409492	CGI_10006550	GO:0005622; intracellular; Cellular Component GO:0008270; zinc ion binding; Molecular Function	GZF1_HUMAN GDNF-inducible zinc finger protein 1 OS=Homo sapiens GN=GZF1 PE=2 SV=1	sp|A8MQ14|ZN850_HUMAN
gonads_contig_384131_N	0.637319	2.09794	CGI_10006581	0	0
gonads_contig_466605_P	0.63721	1.05793	CGI_10016957	GO:0008152; metabolic process; Biological Process GO:0016787; hydrolase activity; Molecular Function	P20D1_DANRE Probable carboxypeptidase PM20D1 OS=Danio rerio GN=pm20d1 PE=2 SV=1	sp|Q08BB2|P2012_DANRE
gonads_contig_69529_P	0.637155	0	CGI_10007819	GO:0005515; protein binding; Molecular Function	WDR81_HUMAN WD repeat-containing protein 81 OS=Homo sapiens GN=WDR81 PE=2 SV=1	sp|Q55FJ0|LVSG_DICDI
gonads_contig_58603_N	0.637001	3.76628	CGI_10003474	GO:0005515; protein binding; Molecular Function	ANR44_MOUSE Serine/threonine-protein phosphatase 6 regulatory ankyrin repeat subunit B OS=Mus musculus GN=Ankrd44 PE=2 SV=1	sp|Q505D1|ANR28_MOUSE
gonads_contig_201269_P	0.636975	1.66097	CGI_10006238	GO:0005319; lipid transporter activity; Molecular Function GO:0006869; lipid transport; Biological Process	APLP_LOCMI Apolipophorins OS=Locusta migratoria PE=1 SV=2	sp|Q25490|APLP_MANSE
gonads_contig_80145_S	0.636945	0
gonads_contig_96228_P	0.636876	3.76628	CGI_10019830	GO:0006626; protein targeting to mitochondrion; Biological Process GO:0042719; mitochondrial intermembrane space protein transporter complex; Cellular Component GO:0045039; protein import into mitochondrial inner membrane; Biological Process	TIM8_DROME Mitochondrial import inner membrane translocase subunit Tim8 OS=Drosophila melanogaster GN=Tim8 PE=1 SV=1
gonads_contig_41865_N	0.636544	3.76628	CGI_10017604	NA	NA	sp|Q07283|TRHY_HUMAN
gonads_contig_173391_P	0.636464	3.21216	CGI_10024860	NA	TM180_CHICK Transmembrane protein 180 OS=Gallus gallus GN=TMEM180 PE=2 SV=1	sp|Q5ZKJ5|TM180_CHICK
gonads_contig_40807_N	0.636387	2.09794	CGI_10005211	NA	NA	sp|Q8N187|AL2S8_HUMAN
gonads_contig_87684_P	0.636359	3.76628	CGI_10027959	GO:0005634; nucleus; Cellular Component	CCNB3_CHICK G2/mitotic-specific cyclin-B3 OS=Gallus gallus GN=CCNB3 PE=2 SV=1	sp|Q9I7I0|CCNB3_DROME
gonads_contig_303127_P	0.636335	0.173361	CGI_10025289	GO:0005622; intracellular; Cellular Component GO:0008270; zinc ion binding; Molecular Function	ZFP26_MOUSE Zinc finger protein 26 OS=Mus musculus GN=Zfp26 PE=2 SV=2	sp|Q96LW9|ZN323_HUMAN
gonads_contig_63059_P	0.636318	2.58444	CGI_10003622	GO:0016491; oxidoreductase activity; Molecular Function	P5CR2_BOVIN Pyrroline-5-carboxylate reductase 2 OS=Bos taurus GN=PYCR2 PE=2 SV=1	sp|Q58DT4|P5CR1_BOVIN
gonads_contig_7933_P	0.636222	0	CGI_10013270	GO:0003677; DNA binding; Molecular Function GO:0003700; sequence-specific DNA binding transcription factor activity; Molecular Function GO:0003707; steroid hormone receptor activity; Molecular Function GO:0004879; ligand-dependent nuclear receptor activity; Molecular Function GO:0005634; nucleus; Cellular Component GO:0006355; regulation of transcription, DNA-dependent; Biological Process GO:0008…	NR1D2_RAT Nuclear receptor subfamily 1 group D member 2 OS=Rattus norvegicus GN=Nr1d2 PE=2 SV=1	sp|Q8SQ01|NR1I2_MACMU
gonads_contig_32404_P	0.636153	1.66097	CGI_10010898	GO:0000166; nucleotide binding; Molecular Function GO:0005524; ATP binding; Molecular Function GO:0016887; ATPase activity; Molecular Function GO:0017111; nucleoside-triphosphatase activity; Molecular Function	WHITE_LUCCU Protein white OS=Lucilia cuprina GN=W PE=2 SV=2	sp|Q17320|WHITE_CERCA
gonads_contig_136746_P	0.636134	5.46671	CGI_10024983	NA	DC12_PONAB UPF0361 protein DC12 homolog OS=Pongo abelii PE=2 SV=1	sp|Q6P7N4|CC037_XENTR
gonads_contig_355026_AS	0.636082	3.76628
gonads_contig_76373_AS	0.635845	0.173361	CGI_10017452	GO:0005515; protein binding; Molecular Function GO:0005622; intracellular; Cellular Component GO:0008270; zinc ion binding; Molecular Function	ZNF91_HUMAN Zinc finger protein 91 OS=Homo sapiens GN=ZNF91 PE=2 SV=1	sp|P16415|ZN823_HUMAN
gonads_contig_66901_P	0.635826	0.66404	CGI_10022310	GO:0005515; protein binding; Molecular Function	MABP1_XENLA Mitogen-activated protein kinase-binding protein 1 OS=Xenopus laevis GN=mapkbp1 PE=2 SV=1	sp|Q6DFF9|MABP1_XENLA
gonads_contig_51249_N	0.635797	2.58444	CGI_10009455	GO:0003953; NAD+ nucleosidase activity; Molecular Function GO:0005515; protein binding; Molecular Function GO:0005622; intracellular; Cellular Component GO:0008270; zinc ion binding; Molecular Function	TRI56_HUMAN Tripartite motif-containing protein 56 OS=Homo sapiens GN=TRIM56 PE=1 SV=3	sp|Q80VI1|TRI56_MOUSE
gonads_contig_27885_N	0.635658	3.76628	CGI_10008406	GO:0005515; protein binding; Molecular Function GO:0005622; intracellular; Cellular Component GO:0006464; protein modification process; Biological Process GO:0016881; acid-amino acid ligase activity; Molecular Function	UBE3B_HUMAN Ubiquitin-protein ligase E3B OS=Homo sapiens GN=UBE3B PE=1 SV=2	sp|Q08CZ0|UBE3B_XENTR
gonads_contig_454354_P	0.635563	1.66097	CGI_10028830	NA	FANCI_MOUSE Fanconi anemia group I protein homolog OS=Mus musculus GN=Fanci PE=1 SV=2	sp|Q9NVI1|FANCI_HUMAN
gonads_contig_371186_P	0.635475	5.46671	CGI_10006374	GO:0005488; binding; Molecular Function GO:0005515; protein binding; Molecular Function	INSC_MOUSE Protein inscuteable homolog OS=Mus musculus GN=Insc PE=1 SV=2	sp|Q3HNM7|INSC_MOUSE
gonads_contig_160962_AS	0.635359	3.21216
gonads_contig_31394_P	0.635357	5.46671	CGI_10008445	NA	NA
gonads_contig_79822_S	0.635301	0.66404
gonads_contig_265878_S	0.635282	4.6648
gonads_contig_342588_P	0.635055	0	CGI_10019333	NA	RBGPR_RAT Rab3 GTPase-activating protein non-catalytic subunit OS=Rattus norvegicus GN=Rab3gap2 PE=1 SV=2	sp|Q5U1Z0|RBGPR_RAT
gonads_contig_415162_P	0.635005	2.58444	CGI_10003352	GO:0004197; cysteine-type endopeptidase activity; Molecular Function GO:0006508; proteolysis; Biological Process GO:0006915; apoptosis; Biological Process GO:0008234; cysteine-type peptidase activity; Molecular Function	CASPA_HUMAN Caspase-10 OS=Homo sapiens GN=CASP10 PE=1 SV=3	sp|O08738|CASP6_MOUSE
gonads_contig_255491_N	0.634997	2.58444	CGI_10013982	GO:0004722; protein serine/threonine phosphatase activity; Molecular Function GO:0005515; protein binding; Molecular Function GO:0016787; hydrolase activity; Molecular Function GO:0046872; metal ion binding; Molecular Function	PPP5_HUMAN Serine/threonine-protein phosphatase 5 OS=Homo sapiens GN=PPP5C PE=1 SV=1	sp|P53042|PPP5_RAT
gonads_contig_372608_P	0.634973	0.173361	CGI_10019864	GO:0003723; RNA binding; Molecular Function	DDX43_HUMAN Probable ATP-dependent RNA helicase DDX43 OS=Homo sapiens GN=DDX43 PE=1 SV=2
gonads_contig_38391_P	0.634944	0				sp|Q5SQH8|CF136_HUMAN
gonads_contig_54123_N	0.634892	0.66404	CGI_10025684	GO:0000139; Golgi membrane; Cellular Component GO:0005351; sugar:hydrogen symporter activity; Molecular Function GO:0008643; carbohydrate transport; Biological Process GO:0016021; integral to membrane; Cellular Component	CB018_HUMAN Transmembrane protein C2orf18 OS=Homo sapiens GN=C2orf18 PE=1 SV=1	sp|Q5RFT1|CB018_PONAB
gonads_contig_492123_P	0.634886	3.21216	CGI_10024801	GO:0008152; metabolic process; Biological Process GO:0016491; oxidoreductase activity; Molecular Function GO:0032934; sterol binding; Molecular Function GO:0055114; oxidation-reduction process; Biological Process	DHB4_HUMAN Peroxisomal multifunctional enzyme type 2 OS=Homo sapiens GN=HSD17B4 PE=1 SV=3	sp|P97852|DHB4_RAT
gonads_contig_479537_P	0.634859	3.76628	CGI_10020623	GO:0003824; catalytic activity; Molecular Function GO:0004540; ribonuclease activity; Molecular Function GO:0008033; tRNA processing; Biological Process	RPP30_MOUSE Ribonuclease P protein subunit p30 OS=Mus musculus GN=Rpp30 PE=2 SV=1	sp|O88796|RPP30_MOUSE
gonads_contig_256932_S	0.634842	4.6648
gonads_contig_47597_N	0.634826	0.282744	CGI_10008207	GO:0005488; binding; Molecular Function	NPA1P_MOUSE Nucleolar pre-ribosomal-associated protein 1 OS=Mus musculus GN=Urb1 PE=2 SV=2	sp|Q571H0|NPA1P_MOUSE
gonads_contig_70967_P	0.634786	0.173361	CGI_10003415	NA	PLXB1_MOUSE Plexin-B1 OS=Mus musculus GN=Plxnb1 PE=1 SV=1	sp|O75051|PLXA2_HUMAN
gonads_contig_51223_N	0.634768	0.409492	CGI_10002457	GO:0000166; nucleotide binding; Molecular Function GO:0005524; ATP binding; Molecular Function GO:0006810; transport; Biological Process GO:0016021; integral to membrane; Cellular Component GO:0016887; ATPase activity; Molecular Function GO:0017111; nucleoside-triphosphatase activity; Molecular Function GO:0042626; ATPase activity, coupled to transmembrane movement of substances; Molecular Functi…	MDR3_HUMAN Multidrug resistance protein 3 OS=Homo sapiens GN=ABCB4 PE=1 SV=2	sp|Q9N0V3|ABCBB_RABIT
gonads_contig_252811_P	0.634751	0.409492	CGI_10013003	GO:0004221; ubiquitin thiolesterase activity; Molecular Function GO:0006511; ubiquitin-dependent protein catabolic process; Biological Process	UBP44_HUMAN Ubiquitin carboxyl-terminal hydrolase 44 OS=Homo sapiens GN=USP44 PE=2 SV=1	sp|Q5XGZ2|UP44B_XENLA
gonads_contig_17079_S	0.634546	3.76628
gonads_contig_270715_P	0.634478	3.21216	CGI_10027842	GO:0005215; transporter activity; Molecular Function GO:0006810; transport; Biological Process GO:0016020; membrane; Cellular Component GO:0016021; integral to membrane; Cellular Component GO:0022891; substrate-specific transmembrane transporter activity; Molecular Function GO:0055085; transmembrane transport; Biological Process	GTR1_BOVIN Solute carrier family 2, facilitated glucose transporter member 1 OS=Bos taurus GN=SLC2A1 PE=2 SV=1	sp|Q863Y9|GTR5_HORSE
gonads_contig_29439_P	0.634448	0.823037	CGI_10005022	GO:0008152; metabolic process; Biological Process GO:0016491; oxidoreductase activity; Molecular Function GO:0055114; oxidation-reduction process; Biological Process	YCP9_SCHPO Uncharacterized oxidoreductase C663.09c OS=Schizosaccharomyces pombe GN=SPCC663.09c PE=2 SV=1	sp|Q7Z9I4|YCP6_SCHPO
gonads_contig_292784_S	0.634336	0.22548
gonads_contig_74276_N	0.634261	0	CGI_10027965	GO:0004725; protein tyrosine phosphatase activity; Molecular Function GO:0006470; protein dephosphorylation; Biological Process GO:0016311; dephosphorylation; Biological Process GO:0016791; phosphatase activity; Molecular Function	PTPRK_HUMAN Receptor-type tyrosine-protein phosphatase kappa OS=Homo sapiens GN=PTPRK PE=1 SV=2	sp|A2A8L5|PTPRF_MOUSE
gonads_contig_280612_N	0.634241	3.21216	CGI_10000780	NA	NA
gonads_contig_344119_N	0.634214	4.6648	CGI_10019333	NA	RBGPR_RAT Rab3 GTPase-activating protein non-catalytic subunit OS=Rattus norvegicus GN=Rab3gap2 PE=1 SV=2	sp|Q9H2M9|RBGPR_HUMAN
gonads_contig_8081_P	0.634199	0.515781	CGI_10004573	NA	YS81_CAEEL Uncharacterized protein ZK945.1 OS=Caenorhabditis elegans GN=ZK945.1 PE=2 SV=1	sp|Q09621|LACT2_CAEEL
gonads_contig_63469_P	0.634147	4.6648	CGI_10020688	GO:0016765; transferase activity, transferring alkyl or aryl (other than methyl) groups; Molecular Function	DHDDS_HUMAN Dehydrodolichyl diphosphate synthase OS=Homo sapiens GN=DHDDS PE=2 SV=3	sp|Q86SQ9|DHDDS_HUMAN
gonads_contig_76394_N	0.634004	3.76628	CGI_10012913	GO:0005622; intracellular; Cellular Component GO:0008270; zinc ion binding; Molecular Function	ZN234_HUMAN Zinc finger protein 234 OS=Homo sapiens GN=ZNF234 PE=2 SV=3	sp|Q9Z1D8|ZKSC5_MOUSE
gonads_contig_62745_AS	0.633972	4.6648
gonads_contig_347348_P	0.633961	3.76628	CGI_10010189	GO:0004672; protein kinase activity; Molecular Function GO:0004674; protein serine/threonine kinase activity; Molecular Function GO:0005524; ATP binding; Molecular Function GO:0006468; protein phosphorylation; Biological Process	NLGNX_HUMAN Neuroligin-4, X-linked OS=Homo sapiens GN=NLGN4X PE=1 SV=1	sp|Q69ZK9|NLGN2_MOUSE
gonads_contig_243646_N	0.633891	1.34709	CGI_10026395	GO:0005515; protein binding; Molecular Function GO:0005622; intracellular; Cellular Component GO:0007165; signal transduction; Biological Process	RHG21_HUMAN Rho GTPase-activating protein 21 OS=Homo sapiens GN=ARHGAP21 PE=1 SV=1	sp|Q6DFV3|RHG21_MOUSE
gonads_contig_73959_N	0.633845	0	CGI_10016516	GO:0005515; protein binding; Molecular Function	CNNM2_RAT Metal transporter CNNM2 OS=Rattus norvegicus GN=Cnnm2 PE=2 SV=1	sp|Q8VZI2|Y4370_ARATH
gonads_contig_117839_P	0.633502	0.515781	CGI_10000590	GO:0003924; GTPase activity; Molecular Function GO:0005525; GTP binding; Molecular Function	RRF2M_BOVIN Ribosome-releasing factor 2, mitochondrial OS=Bos taurus GN=GFM2 PE=2 SV=1	sp|Q5R600|RRF2M_PONAB
gonads_contig_461328_N	0.633491	2.09794	CGI_10017200	GO:0003700; sequence-specific DNA binding transcription factor activity; Molecular Function GO:0004871; signal transducer activity; Molecular Function GO:0005515; protein binding; Molecular Function GO:0005634; nucleus; Cellular Component GO:0006355; regulation of transcription, DNA-dependent; Biological Process GO:0007165; signal transduction; Biological Process GO:0030528; transcription regulat…	ARNT_DROME Aryl hydrocarbon receptor nuclear translocator homolog OS=Drosophila melanogaster GN=tgo PE=1 SV=2	sp|Q9I8T7|BMAL1_CHICK
gonads_contig_208686_P	0.633491	0	CGI_10014147	GO:0005515; protein binding; Molecular Function GO:0005634; nucleus; Cellular Component GO:0030528; transcription regulator activity; Molecular Function GO:0045449; regulation of transcription; Biological Process	TAF5_HUMAN Transcription initiation factor TFIID subunit 5 OS=Homo sapiens GN=TAF5 PE=1 SV=3	sp|Q15542|TAF5_HUMAN
gonads_contig_104550_P	0.633407	0	CGI_10017844	GO:0009058; biosynthetic process; Biological Process GO:0016779; nucleotidyltransferase activity; Molecular Function	EI2BG_BOVIN Translation initiation factor eIF-2B subunit gamma OS=Bos taurus GN=EIF2B3 PE=2 SV=1	sp|A5PJI7|EI2BG_BOVIN
gonads_contig_200595_P	0.633105	0.282744	CGI_10018621	GO:0005515; protein binding; Molecular Function GO:0005622; intracellular; Cellular Component GO:0008270; zinc ion binding; Molecular Function	TRI56_HUMAN Tripartite motif-containing protein 56 OS=Homo sapiens GN=TRIM56 PE=1 SV=3	sp|Q5BIM1|TRI45_BOVIN
gonads_contig_73015_P	0.632977	0.173361	CGI_10024982	GO:0000166; nucleotide binding; Molecular Function GO:0005515; protein binding; Molecular Function GO:0005524; ATP binding; Molecular Function GO:0008270; zinc ion binding; Molecular Function GO:0016020; membrane; Cellular Component GO:0016887; ATPase activity; Molecular Function GO:0017111; nucleoside-triphosphatase activity; Molecular Function	ABCG1_HUMAN ATP-binding cassette sub-family G member 1 OS=Homo sapiens GN=ABCG1 PE=2 SV=3	sp|Q86Y13|DZIP3_HUMAN
gonads_contig_165152_P	0.632965	0	CGI_10024569	GO:0003676; nucleic acid binding; Molecular Function GO:0003723; RNA binding; Molecular Function GO:0004386; helicase activity; Molecular Function GO:0005524; ATP binding; Molecular Function GO:0008026; ATP-dependent helicase activity; Molecular Function	DDX43_HUMAN Probable ATP-dependent RNA helicase DDX43 OS=Homo sapiens GN=DDX43 PE=1 SV=2	sp|Q9NXZ2|DDX43_HUMAN
gonads_contig_30725_AS	0.632712	2.09794
gonads_contig_9538_P	0.632661	0.409492	CGI_10013132	GO:0005739; mitochondrion; Cellular Component GO:0006917; induction of apoptosis; Biological Process GO:0006919; activation of caspase activity; Biological Process	NA	sp|Q9JIQ3|DBLOH_MOUSE
gonads_contig_480202_P	0.632658	3.21216	CGI_10023609	GO:0005515; protein binding; Molecular Function	HMCN1_HUMAN Hemicentin-1 OS=Homo sapiens GN=HMCN1 PE=1 SV=2	sp|Q96RW7|HMCN1_HUMAN
gonads_contig_384519_N	0.632457	3.76628	CGI_10012614	GO:0005515; protein binding; Molecular Function	PACN2_XENLA Protein kinase C and casein kinase substrate in neurons protein 2 OS=Xenopus laevis GN=pacsin2 PE=2 SV=1	sp|A7MBI0|PACN1_BOVIN
gonads_contig_12634_N	0.632425	0.173361	CGI_10008850	GO:0005509; calcium ion binding; Molecular Function	CALU_RABIT Calumenin OS=Oryctolagus cuniculus GN=CALU PE=1 SV=2	sp|Q7SXV9|CALUB_DANRE
gonads_contig_438067_S	0.632344	0.823037
gonads_contig_34936_N	0.632222	3.21216	CGI_10026462	GO:0005622; intracellular; Cellular Component GO:0008270; zinc ion binding; Molecular Function	ZN765_HUMAN Zinc finger protein 765 OS=Homo sapiens GN=ZNF765 PE=2 SV=2	sp|Q8TF32|ZN431_HUMAN
gonads_contig_65712_N	0.632216	3.76628	CGI_10002874	NA	CUED2_DANRE CUE domain-containing protein 2 OS=Danio rerio GN=cuedc2 PE=2 SV=1	sp|Q6TLH3|CUED2_DANRE
gonads_contig_285841_P	0.632197	4.6648	CGI_10027681	GO:0005044; scavenger receptor activity; Molecular Function GO:0016020; membrane; Cellular Component	DMBT1_HUMAN Deleted in malignant brain tumors 1 protein OS=Homo sapiens GN=DMBT1 PE=1 SV=2	sp|Q2VLG4|C163A_CHLAE
gonads_contig_83198_N	0.632196	0.173361	CGI_10003755	GO:0003743; translation initiation factor activity; Molecular Function GO:0005634; nucleus; Cellular Component GO:0006413; translational initiation; Biological Process GO:0008270; zinc ion binding; Molecular Function GO:0016563; transcription activator activity; Molecular Function GO:0045449; regulation of transcription; Biological Process GO:0045941; positive regulation of transcription; Biologi…	TF3B_MOUSE Transcription factor IIIB 90 kDa subunit OS=Mus musculus GN=Brf1 PE=1 SV=1	sp|Q8CFK2|TF3B_MOUSE
gonads_contig_441425_P	0.632182	0	CGI_10017889	GO:0005488; binding; Molecular Function GO:0005509; calcium ion binding; Molecular Function GO:0005515; protein binding; Molecular Function GO:0007154; cell communication; Biological Process GO:0016020; membrane; Cellular Component	NOTCH_DROME Neurogenic locus Notch protein OS=Drosophila melanogaster GN=N PE=1 SV=3	sp|Q9IAT6|DLLC_DANRE
gonads_contig_410886_N	0.632178	1.34709	CGI_10002439	GO:0005515; protein binding; Molecular Function GO:0005524; ATP binding; Molecular Function GO:0016887; ATPase activity; Molecular Function	K0564_DANRE Uncharacterized protein KIAA0564 homolog OS=Danio rerio GN=si:dkey-18l1.1 PE=4 SV=1	sp|B0R0T1|K0564_DANRE
gonads_contig_369700_P	0.632113	5.46671	CGI_10004772	GO:0005515; protein binding; Molecular Function	SNTG1_HUMAN Gamma-1-syntrophin OS=Homo sapiens GN=SNTG1 PE=1 SV=1	sp|Q9NSN8|SNTG1_HUMAN
gonads_contig_107445_S	0.631982	0.282744
gonads_contig_479738_P	0.631767	0.282744	CGI_10025795	GO:0003676; nucleic acid binding; Molecular Function GO:0003723; RNA binding; Molecular Function GO:0006396; RNA processing; Biological Process GO:0016021; integral to membrane; Cellular Component	SR140_HUMAN U2-associated protein SR140 OS=Homo sapiens GN=SR140 PE=1 SV=2	sp|Q5R7X2|SR140_PONAB
gonads_contig_58009_P	0.631501	0.173361	CGI_10005900	NA	PDRG1_RAT p53 and DNA damage-regulated protein 1 OS=Rattus norvegicus GN=Pdrg1 PE=2 SV=2	sp|Q9NUG6|PDRG1_HUMAN
gonads_contig_368873_P	0.63147	0.515781	CGI_10000590	GO:0003924; GTPase activity; Molecular Function GO:0005525; GTP binding; Molecular Function	RRF2M_BOVIN Ribosome-releasing factor 2, mitochondrial OS=Bos taurus GN=GFM2 PE=2 SV=1	sp|Q8R2Q4|RRF2M_MOUSE
gonads_contig_9042_P	0.631308	2.58444	CGI_10012354	GO:0005622; intracellular; Cellular Component GO:0008270; zinc ion binding; Molecular Function	ZN333_HUMAN Zinc finger protein 333 OS=Homo sapiens GN=ZNF333 PE=2 SV=3	sp|A2RRD8|ZN320_HUMAN
gonads_contig_345127_S	0.631216	1.05793
gonads_contig_21314_P	0.631165	1.66097	CGI_10016708	GO:0005509; calcium ion binding; Molecular Function GO:0005515; protein binding; Molecular Function GO:0007154; cell communication; Biological Process GO:0016020; membrane; Cellular Component	FBP1_STRPU Fibropellin-1 OS=Strongylocentrotus purpuratus GN=EGF1 PE=1 SV=2	sp|P07207|NOTCH_DROME
gonads_contig_459995_N	0.631023	2.09794	CGI_10028504	NA	TIM_DROME Protein timeless OS=Drosophila melanogaster GN=tim PE=1 SV=2	sp|P49021|TIM_DROME
gonads_contig_358907_AS	0.630985	0.282744
gonads_contig_29375_S	0.630943	1.66097
gonads_contig_206035_P	0.63094	0	CGI_10015915	GO:0003723; RNA binding; Molecular Function GO:0004540; ribonuclease activity; Molecular Function	DI3L1_MOUSE DIS3-like exonuclease 1 OS=Mus musculus GN=Dis3l PE=2 SV=2	sp|Q5U2P0|DI3L1_RAT
gonads_contig_351409_P	0.630888	0	CGI_10009873	GO:0005975; carbohydrate metabolic process; Biological Process GO:0016020; membrane; Cellular Component GO:0016758; transferase activity, transferring hexosyl groups; Molecular Function	MGT4B_DANRE Alpha-1,3-mannosyl-glycoprotein 4-beta-N-acetylglucosaminyltransferase B OS=Danio rerio GN=mgat4b PE=2 SV=1	sp|Q6GMK0|MGT4B_DANRE
gonads_contig_20409_P	0.630863	1.05793	CGI_10021217	GO:0005487; nucleocytoplasmic transporter activity; Molecular Function GO:0005515; protein binding; Molecular Function GO:0005622; intracellular; Cellular Component GO:0005634; nucleus; Cellular Component GO:0005737; cytoplasm; Cellular Component GO:0006406; mRNA export from nucleus; Biological Process GO:0006810; transport; Biological Process GO:0051028; mRNA transport; Biological Process	NXF1_HUMAN Nuclear RNA export factor 1 OS=Homo sapiens GN=NXF1 PE=1 SV=1	sp|Q99JX7|NXF1_MOUSE
gonads_contig_106675_P	0.630816	3.21216	CGI_10021393	GO:0005509; calcium ion binding; Molecular Function GO:0005576; extracellular region; Cellular Component GO:0007160; cell-matrix adhesion; Biological Process	NA
gonads_contig_119225_P	0.63074	0.823037	CGI_10010964	GO:0003676; nucleic acid binding; Molecular Function GO:0008168; methyltransferase activity; Molecular Function GO:0032259; methylation; Biological Process	RRMJ1_HUMAN Putative ribosomal RNA methyltransferase 1 OS=Homo sapiens GN=FTSJ1 PE=1 SV=2	sp|Q54VA8|RRMJ1_DICDI
gonads_contig_65308_P	0.630726	2.09794	CGI_10022209	GO:0004383; guanylate cyclase activity; Molecular Function GO:0006182; cGMP biosynthetic process; Biological Process GO:0020037; heme binding; Molecular Function	TPPC3_CHICK Trafficking protein particle complex subunit 3 OS=Gallus gallus GN=TRAPPC3 PE=2 SV=1	sp|Q5ZI57|TPPC3_CHICK
gonads_contig_10560_N	0.630711	3.76628				sp|Q17Q32|ENOPH_AEDAE
gonads_contig_344972_AS	0.630663	0.66404
gonads_contig_454071_P	0.630449	0.282744	CGI_10019046	GO:0005515; protein binding; Molecular Function GO:0005578; proteinaceous extracellular matrix; Cellular Component GO:0007155; cell adhesion; Biological Process GO:0031012; extracellular matrix; Cellular Component	LAMC1_DROME Laminin subunit gamma-1 OS=Drosophila melanogaster GN=LanB2 PE=1 SV=2	sp|P15215|LAMC1_DROME
gonads_contig_366719_P	0.630443	3.21216	CGI_10022699	NA	K1731_HUMAN Leucine-rich repeat-containing protein KIAA1731 OS=Homo sapiens GN=KIAA1731 PE=2 SV=3	sp|A4L9P8|K1731_RAT
gonads_contig_355965_N	0.630375	2.09794	CGI_10020445	GO:0005515; protein binding; Molecular Function	NA	sp|Q5R662|LRP12_PONAB
gonads_contig_45601_P	0.630343	0.173361	CGI_10020755	GO:0045454; cell redox homeostasis; Biological Process	NA	sp|Q4N4N8|TXND_THEPA
gonads_contig_24342_N	0.630308	2.09794	CGI_10006646	NA	NA	sp|Q6GIK4|CLFA_STAAR
gonads_contig_464271_P	0.630262	1.66097	CGI_10006588	GO:0006629; lipid metabolic process; Biological Process GO:0016290; palmitoyl-CoA hydrolase activity; Molecular Function	ACNT2_RAT Acyl-coenzyme A amino acid N-acyltransferase 2 OS=Rattus norvegicus GN=Acnat2 PE=2 SV=1	sp|Q91X34|BAAT_MOUSE
gonads_contig_385389_S	0.630246	0.282744
gonads_contig_226785_S	0.630188	4.6648
gonads_contig_375344_P	0.63004	3.21216				sp|Q0VCR6|TMM68_BOVIN
gonads_contig_255581_N	0.630018	0.282744	CGI_10017916	GO:0003676; nucleic acid binding; Molecular Function GO:0004386; helicase activity; Molecular Function GO:0005524; ATP binding; Molecular Function GO:0008026; ATP-dependent helicase activity; Molecular Function	DHX35_HUMAN Probable ATP-dependent RNA helicase DHX35 OS=Homo sapiens GN=DHX35 PE=1 SV=2	sp|Q5RBD4|DHX35_PONAB
gonads_contig_22496_P	0.629988	4.6648	CGI_10027195	GO:0005509; calcium ion binding; Molecular Function	NA
gonads_contig_13812_P	0.629984	4.6648	CGI_10013991	GO:0005509; calcium ion binding; Molecular Function GO:0005515; protein binding; Molecular Function GO:0005576; extracellular region; Cellular Component GO:0007155; cell adhesion; Biological Process GO:0007156; homophilic cell adhesion; Biological Process GO:0016020; membrane; Cellular Component	TSP4_XENLA Thrombospondin-4 OS=Xenopus laevis GN=thbs4 PE=2 SV=1	sp|Q5TJ59|TLR3_BOVIN
gonads_contig_11852_AS	0.629895	3.21216
gonads_contig_317017_P	0.629796	0.66404	CGI_10018082	NA	NA
gonads_contig_57227_P	0.629741	5.46671	CGI_10018599	GO:0005509; calcium ion binding; Molecular Function GO:0005515; protein binding; Molecular Function	FBN3_HUMAN Fibrillin-3 OS=Homo sapiens GN=FBN3 PE=2 SV=2	sp|P35556|FBN2_HUMAN
gonads_contig_425000_P	0.629462	2.09794	CGI_10021729	GO:0016491; oxidoreductase activity; Molecular Function	BIEA_HUMAN Biliverdin reductase A OS=Homo sapiens GN=BLVRA PE=1 SV=2	sp|P53004|BIEA_HUMAN
gonads_contig_438202_N	0.6294	0	CGI_10009375	GO:0005515; protein binding; Molecular Function	TEP1_HUMAN Telomerase protein component 1 OS=Homo sapiens GN=TEP1 PE=1 SV=2	sp|O08653|TEP1_RAT
gonads_contig_368227_N	0.629251	2.58444	CGI_10006131	GO:0004672; protein kinase activity; Molecular Function GO:0004674; protein serine/threonine kinase activity; Molecular Function GO:0004675; transmembrane receptor protein serine/threonine kinase activity; Molecular Function GO:0004702; receptor signaling protein serine/threonine kinase activity; Molecular Function GO:0005024; transforming growth factor beta receptor activity; Molecular Function …	AVR2B_CHICK Activin receptor type-2B OS=Gallus gallus GN=ACVR2B PE=2 SV=1	sp|P27041|AVR2B_XENLA
gonads_contig_25353_P	0.629204	0.66404	CGI_10027939	GO:0008270; zinc ion binding; Molecular Function GO:0016491; oxidoreductase activity; Molecular Function GO:0016747; transferase activity, transferring acyl groups other than amino-acyl groups; Molecular Function GO:0055114; oxidation-reduction process; Biological Process	ADH_SULAC NAD-dependent alcohol dehydrogenase OS=Sulfolobus acidocaldarius GN=adh PE=3 SV=1
gonads_contig_269832_N	0.62918	2.09794
gonads_contig_36311_N	0.629129	4.6648	CGI_10028732	NA	ARRD3_MOUSE Arrestin domain-containing protein 3 OS=Mus musculus GN=Arrdc3 PE=2 SV=1
gonads_contig_20654_P	0.62901	3.76628	CGI_10023598	NA	NA
gonads_contig_43924_P	0.628946	0	CGI_10022277	NA	MED24_DANRE Mediator of RNA polymerase II transcription subunit 24 OS=Danio rerio GN=med24 PE=2 SV=2	sp|Q2PW47|MED24_DANRE
gonads_contig_335473_N	0.628928	3.76628	CGI_10004140	GO:0005515; protein binding; Molecular Function	NPHP3_MOUSE Nephrocystin-3 OS=Mus musculus GN=Nphp3 PE=1 SV=1	sp|Q54KD0|Y7407_DICDI
gonads_contig_162174_S	0.62872	0.173361
gonads_contig_148801_N	0.628682	5.46671	CGI_10028690	NA	NA
gonads_contig_311104_P	0.628392	0.173361	CGI_10009972	GO:0003677; DNA binding; Molecular Function GO:0005622; intracellular; Cellular Component GO:0008270; zinc ion binding; Molecular Function	ZN235_HUMAN Zinc finger protein 235 OS=Homo sapiens GN=ZNF235 PE=2 SV=3	sp|Q9HCK0|ZBT26_HUMAN
gonads_contig_366199_N	0.628271	0.66404	CGI_10026339	GO:0016831; carboxy-lyase activity; Molecular Function GO:0019752; carboxylic acid metabolic process; Biological Process GO:0030170; pyridoxal phosphate binding; Molecular Function	CSAD_HUMAN Cysteine sulfinic acid decarboxylase OS=Homo sapiens GN=CSAD PE=1 SV=2	sp|Q9Y600|CSAD_HUMAN
gonads_contig_420800_P	0.628205	4.6648	CGI_10024492	GO:0003676; nucleic acid binding; Molecular Function GO:0003950; NAD+ ADP-ribosyltransferase activity; Molecular Function	PAR14_HUMAN Poly [ADP-ribose] polymerase 14 OS=Homo sapiens GN=PARP14 PE=1 SV=2	sp|Q460N3|PAR15_HUMAN
gonads_contig_212949_N	0.628193	0.823037
gonads_contig_76825_N	0.628188	4.6648	CGI_10022436	GO:0005515; protein binding; Molecular Function GO:0006457; protein folding; Biological Process GO:0031072; heat shock protein binding; Molecular Function GO:0051082; unfolded protein binding; Molecular Function	DJB12_MOUSE DnaJ homolog subfamily B member 12 OS=Mus musculus GN=Dnajb12 PE=2 SV=1	sp|Q58DR2|DJB12_BOVIN
gonads_contig_75637_N	0.628168	3.21216	CGI_10018997	GO:0005515; protein binding; Molecular Function GO:0016020; membrane; Cellular Component	LRP4_HUMAN Low-density lipoprotein receptor-related protein 4 OS=Homo sapiens GN=LRP4 PE=2 SV=3	sp|Q91ZX7|LRP1_MOUSE
gonads_contig_205586_AS	0.628164	3.76628
gonads_contig_14242_N	0.628103	3.76628	CGI_10024698	GO:0003824; catalytic activity; Molecular Function GO:0009055; electron carrier activity; Molecular Function GO:0016491; oxidoreductase activity; Molecular Function GO:0046872; metal ion binding; Molecular Function GO:0050660; FAD or FADH2 binding; Molecular Function GO:0051536; iron-sulfur cluster binding; Molecular Function GO:0055114; oxidation-reduction process; Biological Process	XDH_CHICK Xanthine dehydrogenase/oxidase OS=Gallus gallus GN=XDH PE=2 SV=1	sp|P47990|XDH_CHICK
gonads_contig_481446_AS	0.627897	2.09794
gonads_contig_230914_AS	0.627894	1.66097
gonads_contig_285452_P	0.627825	0	CGI_10022401	GO:0004222; metalloendopeptidase activity; Molecular Function GO:0006508; proteolysis; Biological Process GO:0008270; zinc ion binding; Molecular Function	ADA15_HUMAN Disintegrin and metalloproteinase domain-containing protein 15 OS=Homo sapiens GN=ADAM15 PE=1 SV=2	sp|Q13443|ADAM9_HUMAN
gonads_contig_245877_P	0.627823	0	CGI_10026810	GO:0003824; catalytic activity; Molecular Function GO:0003883; CTP synthase activity; Molecular Function GO:0006221; pyrimidine nucleotide biosynthetic process; Biological Process	PYRG1_DANRE CTP synthase 1 OS=Danio rerio GN=ctps PE=1 SV=1	sp|Q2M197|PYRG_DROPS
gonads_contig_70816_N	0.627759	4.6648	CGI_10022138	GO:0003677; DNA binding; Molecular Function	NA
gonads_contig_382173_AS	0.627587	4.6648
gonads_contig_162702_S	0.627572	0.173361
gonads_contig_411113_N	0.627532	2.58444	CGI_10027742	NA	CAH7_HUMAN Carbonic anhydrase 7 OS=Homo sapiens GN=CA7 PE=2 SV=1	sp|Q92051|CAHZ_DANRE
gonads_contig_432652_N	0.627525	2.09794	CGI_10012064	GO:0007186; G-protein coupled receptor protein signaling pathway; Biological Process GO:0016021; integral to membrane; Cellular Component	DRD2_MELGA D(2) dopamine receptor OS=Meleagris gallopavo GN=DRD2 PE=2 SV=1	sp|P14842|5HT2A_RAT
gonads_contig_443561_P	0.627503	3.21216	CGI_10013102	GO:0005515; protein binding; Molecular Function GO:0005622; intracellular; Cellular Component GO:0008270; zinc ion binding; Molecular Function	PRDM9_MOUSE Histone-lysine N-methyltransferase PRDM9 OS=Mus musculus GN=Prdm9 PE=1 SV=2	sp|Q5VIY5|ZN468_HUMAN
gonads_contig_239837_P	0.627312	0	CGI_10022401	GO:0004222; metalloendopeptidase activity; Molecular Function GO:0006508; proteolysis; Biological Process GO:0008270; zinc ion binding; Molecular Function	ADA15_HUMAN Disintegrin and metalloproteinase domain-containing protein 15 OS=Homo sapiens GN=ADAM15 PE=1 SV=2	sp|Q9R1V7|ADA23_MOUSE
gonads_contig_51007_S	0.627209	5.46671	CGI_10005984	NA	SCLT1_HUMAN Sodium channel and clathrin linker 1 OS=Homo sapiens GN=SCLT1 PE=2 SV=1	sp|Q96NL6|SCLT1_HUMAN
gonads_contig_391865_P	0.62719	0.66404	CGI_10008626	GO:0005488; binding; Molecular Function	TSP1_MOUSE Thrombospondin-1 OS=Mus musculus GN=Thbs1 PE=1 SV=1	sp|P35440|TSP2_CHICK
gonads_contig_171083_P	0.627165	0	CGI_10026576	NA	NU205_HUMAN Nuclear pore complex protein Nup205 OS=Homo sapiens GN=NUP205 PE=1 SV=2	sp|Q92621|NU205_HUMAN
gonads_contig_426191_P	0.627045	0	CGI_10005894	GO:0003677; DNA binding; Molecular Function GO:0005515; protein binding; Molecular Function GO:0008270; zinc ion binding; Molecular Function	ZZZ3_MOUSE ZZ-type zinc finger-containing protein 3 OS=Mus musculus GN=Zzz3 PE=2 SV=2	sp|Q8IYH5|ZZZ3_HUMAN
gonads_contig_324516_P	0.62683	0	CGI_10012742	GO:0007165; signal transduction; Biological Process GO:0008603; cAMP-dependent protein kinase regulator activity; Molecular Function	TPGS1_HUMAN Tubulin polyglutamylase complex subunit 1 OS=Homo sapiens GN=C19orf20 PE=2 SV=2	sp|Q6ZTW0|TPGS1_HUMAN
gonads_contig_355272_S	0.626729	3.21216
gonads_contig_33364_S	0.626709	0.173361
gonads_contig_70915_P	0.626681	0.173361	CGI_10025434	NA	ATG10_MOUSE Autophagy-related protein 10 OS=Mus musculus GN=Atg10 PE=1 SV=1	sp|Q8R1P4|ATG10_MOUSE
gonads_contig_44683_N	0.626485	1.34709	CGI_10009469	NA	NA
gonads_contig_455625_P	0.626452	0	CGI_10023639	NA	CC132_HUMAN Coiled-coil domain-containing protein 132 OS=Homo sapiens GN=CCDC132 PE=1 SV=3	sp|Q8CI71|CC132_MOUSE
gonads_contig_175208_P	0.626261	2.58444	CGI_10027481	GO:0005524; ATP binding; Molecular Function GO:0006139; nucleobase, nucleoside, nucleotide and nucleic acid metabolic process; Biological Process GO:0016773; phosphotransferase activity, alcohol group as acceptor; Molecular Function	KITM_MOUSE Thymidine kinase 2, mitochondrial OS=Mus musculus GN=Tk2 PE=1 SV=2	sp|O00142|KITM_HUMAN
gonads_contig_227523_N	0.626162	0	CGI_10010668	GO:0005524; ATP binding; Molecular Function GO:0006298; mismatch repair; Biological Process GO:0030983; mismatched DNA binding; Molecular Function	MSH3_HUMAN DNA mismatch repair protein Msh3 OS=Homo sapiens GN=MSH3 PE=1 SV=3	sp|P20585|MSH3_HUMAN
gonads_contig_479292_N	0.62593	0.282744	CGI_10006361	GO:0005515; protein binding; Molecular Function	OSBL9_XENTR Oxysterol-binding protein-related protein 9 OS=Xenopus tropicalis GN=osbpl9 PE=2 SV=1	sp|Q96SU4|OSBL9_HUMAN
gonads_contig_118821_P	0.625929	0.823037	CGI_10011555	NA	BAT5_BOVIN Protein BAT5 OS=Bos taurus GN=BAT5 PE=2 SV=1	sp|Q5R6S0|ABHGA_PONAB
gonads_contig_110803_AS	0.625921	0
gonads_contig_27784_N	0.625846	5.46671
gonads_contig_90897_P	0.625744	0.823037	CGI_10013630	GO:0008152; metabolic process; Biological Process GO:0016491; oxidoreductase activity; Molecular Function GO:0055114; oxidation-reduction process; Biological Process	DHB14_BOVIN 17-beta-hydroxysteroid dehydrogenase 14 OS=Bos taurus GN=HSD17B14 PE=2 SV=1	sp|Q9BPX1|DHB14_HUMAN
gonads_contig_447707_N	0.62568	1.05793	CGI_10006951	NA	UNG_HUMAN Uracil-DNA glycosylase OS=Homo sapiens GN=UNG PE=1 SV=2	sp|P97931|UNG_MOUSE
gonads_contig_64716_P	0.625544	0.515781	CGI_10007493	GO:0005515; protein binding; Molecular Function	KLH18_HUMAN Kelch-like protein 18 OS=Homo sapiens GN=KLHL18 PE=2 SV=3	sp|O94889|KLH18_HUMAN
gonads_contig_153346_P	0.625412	0.173361	CGI_10023374	GO:0004518; nuclease activity; Molecular Function GO:0006281; DNA repair; Biological Process GO:0008270; zinc ion binding; Molecular Function	APEX2_BOVIN DNA-(apurinic or apyrimidinic site) lyase 2 OS=Bos taurus GN=APEX2 PE=2 SV=1	sp|Q68G58|APEX2_MOUSE
gonads_contig_286959_P	0.625407	1.34709	CGI_10004525	NA	NLGNX_HUMAN Neuroligin-4, X-linked OS=Homo sapiens GN=NLGN4X PE=1 SV=1	sp|Q64573|EST4_RAT
gonads_contig_45948_N	0.625354	4.6648	CGI_10011754	GO:0003993; acid phosphatase activity; Molecular Function	ACPL2_HUMAN Acid phosphatase-like protein 2 OS=Homo sapiens GN=ACPL2 PE=2 SV=1	sp|Q8TE99|ACPL2_HUMAN
gonads_contig_65483_P	0.625322	5.46671				sp|Q6ZUT1|CK057_HUMAN
gonads_contig_424247_P	0.625279	3.21216	CGI_10027033	NA	AGPD1_HUMAN Aminoglycoside phosphotransferase domain-containing protein 1 OS=Homo sapiens GN=AGPHD1 PE=2 SV=2	sp|Q5U5V2|AGPD1_MOUSE
gonads_contig_288578_S	0.624772	0.173361
gonads_contig_66125_N	0.624745	3.76628	CGI_10013102	GO:0005515; protein binding; Molecular Function GO:0005622; intracellular; Cellular Component GO:0008270; zinc ion binding; Molecular Function	PRDM9_MOUSE Histone-lysine N-methyltransferase PRDM9 OS=Mus musculus GN=Prdm9 PE=1 SV=2	sp|Q96N38|ZN714_HUMAN
gonads_contig_482565_N	0.624701	3.21216	CGI_10021619	GO:0004872; receptor activity; Molecular Function GO:0007275; multicellular organismal development; Biological Process GO:0016020; membrane; Cellular Component	SEM1A_SCHAM Semaphorin-1A OS=Schistocerca americana GN=SEMA-1A PE=1 SV=1	sp|Q9XZC8|SEM2A_SCHGR
gonads_contig_47864_P	0.6247	0	CGI_10001411	NA	BIG3_HUMAN Brefeldin A-inhibited guanine nucleotide-exchange protein 3 OS=Homo sapiens GN=ARFGEF3 PE=1 SV=3	sp|Q5TH69|BIG3_HUMAN
gonads_contig_304571_N	0.624695	1.05793	CGI_10002584	GO:0003774; motor activity; Molecular Function GO:0005524; ATP binding; Molecular Function GO:0005856; cytoskeleton; Cellular Component GO:0016459; myosin complex; Cellular Component	MYOI_DICDI Myosin-I heavy chain OS=Dictyostelium discoideum GN=myoI PE=1 SV=1	sp|Q17LW0|MYO7A_AEDAE
gonads_contig_55263_N	0.624672	3.21216	CGI_10012614	GO:0005515; protein binding; Molecular Function	PACN2_XENLA Protein kinase C and casein kinase substrate in neurons protein 2 OS=Xenopus laevis GN=pacsin2 PE=2 SV=1	sp|Q9DDA9|PACN2_XENLA
gonads_contig_398710_AS	0.624633	1.05793
gonads_contig_170104_AS	0.624623	1.05793				sp|O14686|MLL2_HUMAN
gonads_contig_71388_P	0.624403	0.173361	CGI_10018258	GO:0005215; transporter activity; Molecular Function GO:0006810; transport; Biological Process GO:0016020; membrane; Cellular Component GO:0016021; integral to membrane; Cellular Component GO:0022891; substrate-specific transmembrane transporter activity; Molecular Function GO:0055085; transmembrane transport; Biological Process	MYCT_HUMAN Proton myo-inositol cotransporter OS=Homo sapiens GN=SLC2A13 PE=1 SV=2	sp|Q96QE2|MYCT_HUMAN
gonads_contig_456818_P	0.624392	2.58444	CGI_10023986	NA	SLBP1_XENLA Histone RNA hairpin-binding protein OS=Xenopus laevis GN=slbp1 PE=1 SV=1	sp|P97440|SLBP_MOUSE
gonads_contig_412654_N	0.624076	3.76628	CGI_10018116	GO:0005515; protein binding; Molecular Function	KLHL6_HUMAN Kelch-like protein 6 OS=Homo sapiens GN=KLHL6 PE=2 SV=3	sp|Q6TFL4|KLH24_HUMAN
gonads_contig_429099_P	0.623999	1.34709	CGI_10018756	GO:0006810; transport; Biological Process GO:0016020; membrane; Cellular Component GO:0055085; transmembrane transport; Biological Process	CTR4_MOUSE Cationic amino acid transporter 4 OS=Mus musculus GN=Slc7a4 PE=1 SV=1	sp|Q8BLQ7|CTR4_MOUSE
gonads_contig_383300_P	0.623997	2.09794	CGI_10026595	GO:0004383; guanylate cyclase activity; Molecular Function GO:0006182; cGMP biosynthetic process; Biological Process GO:0020037; heme binding; Molecular Function	TPPC5_CHICK Trafficking protein particle complex subunit 5 OS=Gallus gallus GN=TRAPPC5 PE=2 SV=1	sp|Q5F359|TPPC5_CHICK
gonads_contig_391116_N	0.623953	0	CGI_10025002	NA	CRYM_MOUSE Mu-crystallin homolog OS=Mus musculus GN=Crym PE=1 SV=1	sp|Q9QYU4|CRYM_RAT
gonads_contig_285990_P	0.623914	1.66097	CGI_10023394	GO:0005515; protein binding; Molecular Function GO:0005525; GTP binding; Molecular Function GO:0005622; intracellular; Cellular Component GO:0007049; cell cycle; Biological Process GO:0008270; zinc ion binding; Molecular Function	ZN233_HUMAN Zinc finger protein 233 OS=Homo sapiens GN=ZNF233 PE=2 SV=2	sp|P15620|ZN271_MOUSE
gonads_contig_275944_P	0.623836	0.282744	CGI_10016066	NA	VPRBP_HUMAN Protein VPRBP OS=Homo sapiens GN=VPRBP PE=1 SV=3
gonads_contig_416644_N	0.623773	0.823037	CGI_10026508	NA	K0100_HUMAN UPF0378 protein KIAA0100 OS=Homo sapiens GN=KIAA0100 PE=1 SV=3	sp|Q5SYL3|K0100_MOUSE
gonads_contig_50118_P	0.623762	0.282744	CGI_10001640	GO:0006950; response to stress; Biological Process	Y1101_SYNY3 Uncharacterized protein slr1101 OS=Synechocystis sp. (strain PCC 6803) GN=slr1101 PE=3 SV=1
gonads_contig_293739_N	0.623644	1.34709	CGI_10019331	GO:0003723; RNA binding; Molecular Function	SRBD1_PONAB S1 RNA-binding domain-containing protein 1 OS=Pongo abelii GN=SRBD1 PE=2 SV=1	sp|Q5RDI0|SRBD1_PONAB
gonads_contig_59318_P	0.623626	3.76628	CGI_10011305	NA	CE045_DANRE UPF0544 protein C5orf45 homolog OS=Danio rerio GN=zgc:123335 PE=2 SV=1	sp|Q32PP1|CE045_DANRE
gonads_contig_419227_S	0.623583	3.76628
gonads_contig_311339_S	0.623387	4.6648
gonads_contig_169428_AS	0.623315	1.34709
gonads_contig_135321_N	0.623286	1.05793	CGI_10010073	GO:0005488; binding; Molecular Function	HEAT1_HUMAN HEAT repeat-containing protein 1 OS=Homo sapiens GN=HEATR1 PE=1 SV=3	sp|Q7SY48|HEAT1_DANRE
gonads_contig_354680_P	0.623251	0.823037	CGI_10028830	NA	FANCI_MOUSE Fanconi anemia group I protein homolog OS=Mus musculus GN=Fanci PE=1 SV=2	sp|Q9NVI1|FANCI_HUMAN
gonads_contig_45780_P	0.623093	0.515781	CGI_10010911	GO:0003824; catalytic activity; Molecular Function GO:0004070; aspartate carbamoyltransferase activity; Molecular Function GO:0004086; carbamoyl-phosphate synthase activity; Molecular Function GO:0005524; ATP binding; Molecular Function GO:0006207; 'de novo' pyrimidine base biosynthetic process; Biological Process GO:0006520; cellular amino acid metabolic process; Biological Process GO:0006541; g…	PYR1_SQUAC CAD protein OS=Squalus acanthias GN=CAD PE=2 SV=1	sp|P05990|PYR1_DROME
gonads_contig_79314_N	0.623068	1.05793	CGI_10022434	GO:0003723; RNA binding; Molecular Function GO:0006396; RNA processing; Biological Process	RL1D1_BOVIN Ribosomal L1 domain-containing protein 1 OS=Bos taurus GN=RSL1D1 PE=2 SV=1	sp|Q5RCE6|RL1D1_PONAB
gonads_contig_460377_N	0.623023	3.76628
gonads_contig_16182_P	0.622934	2.09794	CGI_10019927	NA	RTBS_DROME Probable RNA-directed DNA polymerase from transposon BS OS=Drosophila melanogaster GN=RTase PE=2 SV=1	sp|Q9NBX4|RTXE_DROME
gonads_contig_25282_P	0.622913	1.05793	CGI_10012626	GO:0016021; integral to membrane; Cellular Component	ELVL1_AEDAE Elongation of very long chain fatty acids protein AAEL008004 OS=Aedes aegypti GN=AAEL008004 PE=2 SV=2	sp|Q2NKU0|CENPX_BOVIN
gonads_contig_330443_N	0.622817	0.66404	CGI_10023387	GO:0005515; protein binding; Molecular Function GO:0016020; membrane; Cellular Component	CA2D2_MOUSE Voltage-dependent calcium channel subunit alpha-2/delta-2 OS=Mus musculus GN=Cacna2d2 PE=1 SV=1	sp|Q9NY47|CA2D2_HUMAN
gonads_contig_425419_P	0.622795	0.173361	CGI_10022479	GO:0006629; lipid metabolic process; Biological Process GO:0008152; metabolic process; Biological Process	PLPL2_MOUSE Patatin-like phospholipase domain-containing protein 2 OS=Mus musculus GN=Pnpla2 PE=1 SV=1	sp|P41247|PLPL4_HUMAN
gonads_contig_129119_N	0.622423	0.22548	CGI_10020094	GO:0006812; cation transport; Biological Process GO:0006814; sodium ion transport; Biological Process GO:0006885; regulation of pH; Biological Process GO:0015299; solute:hydrogen antiporter activity; Molecular Function GO:0015385; sodium:hydrogen antiporter activity; Molecular Function GO:0016021; integral to membrane; Cellular Component GO:0055085; transmembrane transport; Biological Process	SL9A8_CHICK Sodium/hydrogen exchanger 8 OS=Gallus gallus PE=2 SV=1	sp|Q9Y2E8|SL9A8_HUMAN
gonads_contig_362804_N	0.622334	0	CGI_10008726	GO:0005622; intracellular; Cellular Component GO:0008270; zinc ion binding; Molecular Function	ZN507_PONAB Zinc finger protein 507 OS=Pongo abelii GN=ZNF507 PE=2 SV=1	sp|Q6ZPY5|ZN507_MOUSE
gonads_contig_29685_N	0.622303	2.58444				sp|Q98SV0|SELPB_DANRE
gonads_contig_313851_AS	0.62216	0	CGI_10011162	NA	HMU_HALWD Halomucin OS=Haloquadratum walsbyi (strain DSM 16790) GN=hmu PE=4 SV=1	sp|Q26005|RESA_PLAFP
gonads_contig_275502_N	0.622138	0	CGI_10025541	GO:0003723; RNA binding; Molecular Function GO:0005622; intracellular; Cellular Component GO:0005634; nucleus; Cellular Component GO:0006396; RNA processing; Biological Process GO:0006397; mRNA processing; Biological Process	RRP5_HUMAN Protein RRP5 homolog OS=Homo sapiens GN=PDCD11 PE=1 SV=3	sp|A7MB10|RRP5_BOVIN
gonads_contig_22686_P	0.621997	4.6648	CGI_10024434	GO:0004601; peroxidase activity; Molecular Function GO:0006979; response to oxidative stress; Biological Process GO:0020037; heme binding; Molecular Function GO:0055114; oxidation-reduction process; Biological Process	PGH2_CAVPO Prostaglandin G/H synthase 2 OS=Cavia porcellus GN=PTGS2 PE=2 SV=1	sp|P35355|PGH2_RAT
gonads_contig_38428_AS	0.621963	0
gonads_contig_63584_AS	0.621801	2.58444
gonads_contig_462437_AS	0.621605	1.05793
gonads_contig_419748_S	0.621592	3.76628				sp|Q28181|CNGB1_BOVIN
gonads_contig_340908_S	0.621589	0.823037
gonads_contig_350261_P	0.621539	1.05793	CGI_10014846	GO:0003824; catalytic activity; Molecular Function	PUR4_HUMAN Phosphoribosylformylglycinamidine synthase OS=Homo sapiens GN=PFAS PE=1 SV=3	sp|O15067|PUR4_HUMAN
gonads_contig_464657_P	0.621532	2.09794	CGI_10011104	GO:0005515; protein binding; Molecular Function GO:0005622; intracellular; Cellular Component GO:0008270; zinc ion binding; Molecular Function	TRI56_HUMAN Tripartite motif-containing protein 56 OS=Homo sapiens GN=TRIM56 PE=1 SV=3	sp|O75382|TRIM3_HUMAN
gonads_contig_66970_N	0.621493	1.66097	CGI_10020506	GO:0003950; NAD+ ADP-ribosyltransferase activity; Molecular Function GO:0005515; protein binding; Molecular Function	TNKS1_HUMAN Tankyrase-1 OS=Homo sapiens GN=TNKS PE=1 SV=2	sp|P16157|ANK1_HUMAN
gonads_contig_468563_P	0.621459	0.173361	CGI_10010225	GO:0000166; nucleotide binding; Molecular Function GO:0005524; ATP binding; Molecular Function GO:0016887; ATPase activity; Molecular Function GO:0017111; nucleoside-triphosphatase activity; Molecular Function	ABCA1_MOUSE ATP-binding cassette sub-family A member 1 OS=Mus musculus GN=Abca1 PE=1 SV=3	sp|Q9ESR9|ABCA2_RAT
gonads_contig_17714_AS	0.621449	2.58444
gonads_contig_64755_AS	0.621155	0.515781
gonads_contig_72004_P	0.621114	0.66404	CGI_10021141	NA	CA066_MOUSE UPF0431 protein C1orf66 homolog OS=Mus musculus PE=2 SV=1	sp|Q6AYG0|RRNAD_RAT
gonads_contig_282344_N	0.620963	0	CGI_10001430	GO:0006508; proteolysis; Biological Process GO:0008236; serine-type peptidase activity; Molecular Function	TSSP_MOUSE Thymus-specific serine protease OS=Mus musculus GN=Prss16 PE=2 SV=1	sp|Q9QXE5|TSSP_MOUSE
gonads_contig_229070_P	0.620956	0.173361	CGI_10017720	GO:0005515; protein binding; Molecular Function	TTC5_HUMAN Tetratricopeptide repeat protein 5 OS=Homo sapiens GN=TTC5 PE=1 SV=2	sp|Q0P5H9|TTC5_BOVIN
gonads_contig_22653_N	0.620847	4.6648	CGI_10017476	NA	LIN9_HUMAN Lin-9 homolog OS=Homo sapiens GN=LIN9 PE=1 SV=1	sp|Q5TKA1|LIN9_HUMAN
gonads_contig_445201_N	0.6208	0.66404	CGI_10027252	NA	DNLZ_XENLA DNL-type zinc finger protein OS=Xenopus laevis GN=dnlz PE=2 SV=1	sp|Q5SXM8|DNLZ_HUMAN
gonads_contig_382622_AS	0.620756	1.66097
gonads_contig_78848_N	0.620676	0	CGI_10001430	GO:0006508; proteolysis; Biological Process GO:0008236; serine-type peptidase activity; Molecular Function	TSSP_MOUSE Thymus-specific serine protease OS=Mus musculus GN=Prss16 PE=2 SV=1	sp|Q9QXE5|TSSP_MOUSE
gonads_contig_441825_P	0.620314	0.173361	CGI_10025073	GO:0005515; protein binding; Molecular Function GO:0005525; GTP binding; Molecular Function	GIMA4_HUMAN GTPase IMAP family member 4 OS=Homo sapiens GN=GIMAP4 PE=1 SV=1	sp|Q9H8Y5|ANKZ1_HUMAN
gonads_contig_153215_N	0.620237	1.05793	CGI_10018730	GO:0005319; lipid transporter activity; Molecular Function GO:0006869; lipid transport; Biological Process	APLP_LOCMI Apolipophorins OS=Locusta migratoria PE=1 SV=2	sp|Q9V496|APLP_DROME
gonads_contig_295923_P	0.620011	1.66097	CGI_10018621	GO:0005515; protein binding; Molecular Function GO:0005622; intracellular; Cellular Component GO:0008270; zinc ion binding; Molecular Function	TRI56_HUMAN Tripartite motif-containing protein 56 OS=Homo sapiens GN=TRIM56 PE=1 SV=3	sp|Q5BIM1|TRI45_BOVIN
gonads_contig_381015_AS	0.6197	1.34709	CGI_10024386	GO:0004222; metalloendopeptidase activity; Molecular Function GO:0004867; serine-type endopeptidase inhibitor activity; Molecular Function GO:0005515; protein binding; Molecular Function GO:0005576; extracellular region; Cellular Component GO:0006030; chitin metabolic process; Biological Process GO:0008061; chitin binding; Molecular Function GO:0008233; peptidase activity; Molecular Function GO:0…	PPN_DROME Papilin OS=Drosophila melanogaster GN=Ppn PE=1 SV=2	sp|Q868Z9|PPN_DROME
gonads_contig_69648_N	0.619542	4.6648	CGI_10003156	GO:0003824; catalytic activity; Molecular Function GO:0008152; metabolic process; Biological Process	ACSS3_BOVIN Acyl-CoA synthetase short-chain family member 3, mitochondrial OS=Bos taurus GN=ACSS3 PE=2 SV=1	sp|A7MB45|ACSS3_BOVIN
gonads_contig_460929_S	0.619495	2.09794
gonads_contig_48905_P	0.619236	3.76628
gonads_contig_68548_AS	0.619225	5.46671	CGI_10017546	NA	MTBP_XENTR Mdm2-binding protein OS=Xenopus tropicalis GN=mtbp PE=2 SV=2	sp|Q6NRW0|MTBP_XENLA
gonads_contig_202777_P	0.618893	0.173361	CGI_10000948	NA	CB037_HUMAN Protein C2orf37 OS=Homo sapiens GN=C2orf37 PE=2 SV=1	sp|A8WHR0|DCA17_DANRE
gonads_contig_203957_N	0.618604	3.21216	CGI_10013091	NA	FGGY_HUMAN FGGY carbohydrate kinase domain-containing protein OS=Homo sapiens GN=FGGY PE=1 SV=2	sp|Q6DCD1|FGGY_XENLA
gonads_contig_68378_N	0.618577	1.34709	CGI_10015643	GO:0016787; hydrolase activity; Molecular Function	NUD22_RAT Nucleoside diphosphate-linked moiety X motif 22 OS=Rattus norvegicus GN=Nudt22 PE=2 SV=1	sp|Q9BRQ3|NUD22_HUMAN
gonads_contig_422992_P	0.618399	0.823037	CGI_10015061	NA	MCLN3_MOUSE Mucolipin-3 OS=Mus musculus GN=Mcoln3 PE=1 SV=1	sp|Q8TDD5|MCLN3_HUMAN
gonads_contig_70054_P	0.618388	1.34709	CGI_10017770	NA	CC90B_XENTR Coiled-coil domain-containing protein 90B, mitochondrial OS=Xenopus tropicalis GN=ccdc90b PE=2 SV=2	sp|Q0P4J6|CC90A_XENTR
gonads_contig_368375_P	0.618342	3.21216	CGI_10021117	GO:0000166; nucleotide binding; Molecular Function GO:0005524; ATP binding; Molecular Function GO:0017111; nucleoside-triphosphatase activity; Molecular Function	NVL_HUMAN Nuclear valosin-containing protein-like OS=Homo sapiens GN=NVL PE=1 SV=1	sp|O15381|NVL_HUMAN
gonads_contig_182253_N	0.618285	0.173361	CGI_10019899	NA	NOL6_XENLA Nucleolar protein 6 OS=Xenopus laevis GN=nol6 PE=2 SV=2	sp|Q6NRY2|NOL6_XENLA
gonads_contig_302926_S	0.618184	0.823037
gonads_contig_415220_N	0.618182	4.6648	CGI_10021555	GO:0005576; extracellular region; Cellular Component GO:0030414; peptidase inhibitor activity; Molecular Function	NA
gonads_contig_70522_P	0.617961	5.46671	CGI_10018776	NA	COG4_PONAB Conserved oligomeric Golgi complex subunit 4 OS=Pongo abelii GN=COG4 PE=2 SV=1	sp|Q5R7R6|COG4_PONAB
gonads_contig_253829_S	0.617878	4.6648
gonads_contig_463260_N	0.617818	2.58444	CGI_10018485	NA	DGAT1_MOUSE Diacylglycerol O-acyltransferase 1 OS=Mus musculus GN=Dgat1 PE=1 SV=1	sp|Q8MK44|DGAT1_BOVIN
gonads_contig_361502_N	0.617688	1.34709	CGI_10017389	GO:0003676; nucleic acid binding; Molecular Function GO:0004386; helicase activity; Molecular Function GO:0005524; ATP binding; Molecular Function GO:0008026; ATP-dependent helicase activity; Molecular Function	RECQ4_HUMAN ATP-dependent DNA helicase Q4 OS=Homo sapiens GN=RECQL4 PE=1 SV=1	sp|O94761|RECQ4_HUMAN
gonads_contig_173653_P	0.617673	3.76628	CGI_10012023	GO:0005622; intracellular; Cellular Component GO:0008270; zinc ion binding; Molecular Function	OSR1_HUMAN Protein odd-skipped-related 1 OS=Homo sapiens GN=OSR1 PE=2 SV=1	sp|Q5HYK9|ZN667_HUMAN
gonads_contig_31241_N	0.617422	3.21216	CGI_10021272	GO:0005515; protein binding; Molecular Function	YH010_HUMAN IQ motif and ankyrin repeat domain-containing protein LOC642574 OS=Homo sapiens PE=4 SV=2	sp|A8MXQ7|YH010_HUMAN
gonads_contig_382990_AS	0.617391	2.58444
gonads_contig_350847_P	0.617205	0.22548	CGI_10024907	GO:0003676; nucleic acid binding; Molecular Function GO:0004386; helicase activity; Molecular Function GO:0005524; ATP binding; Molecular Function GO:0016817; hydrolase activity, acting on acid anhydrides; Molecular Function	SUV3_DROME ATP-dependent RNA helicase SUV3 homolog, mitochondrial OS=Drosophila melanogaster GN=CG9791 PE=1 SV=3	sp|Q295E6|SUV3_DROPS
gonads_contig_465119_N	0.617153	4.6648
gonads_contig_51463_S	0.617108	0.173361
gonads_contig_156732_N	0.617085	0.409492	CGI_10009509	GO:0003677; DNA binding; Molecular Function GO:0003918; DNA topoisomerase (ATP-hydrolyzing) activity; Molecular Function GO:0005524; ATP binding; Molecular Function GO:0005694; chromosome; Cellular Component GO:0006265; DNA topological change; Biological Process	TOP2B_CHICK DNA topoisomerase 2-beta OS=Gallus gallus GN=TOP2B PE=2 SV=1	sp|O42130|TOP2A_CHICK
gonads_contig_499669_P	0.617072	0	CGI_10026913	GO:0005524; ATP binding; Molecular Function GO:0044267; cellular protein metabolic process; Biological Process	TCPB_BOVIN T-complex protein 1 subunit beta OS=Bos taurus GN=CCT2 PE=2 SV=3	sp|Q3ZBH0|TCPB_BOVIN
gonads_contig_140091_N	0.617021	0.173361	CGI_10003277	GO:0005328; neurotransmitter:sodium symporter activity; Molecular Function GO:0005887; integral to plasma membrane; Cellular Component GO:0006836; neurotransmitter transport; Biological Process GO:0016020; membrane; Cellular Component	AIBP_DANRE Apolipoprotein A-I-binding protein OS=Danio rerio GN=apoa1bp PE=2 SV=1	sp|Q8K4Z3|AIBP_MOUSE
gonads_contig_62484_P	0.616938	3.21216	CGI_10017476	NA	LIN9_HUMAN Lin-9 homolog OS=Homo sapiens GN=LIN9 PE=1 SV=1	sp|Q5RHQ8|LIN9_DANRE
gonads_contig_7436_P	0.616902	2.09794	CGI_10007294	GO:0005515; protein binding; Molecular Function GO:0005622; intracellular; Cellular Component	BARD1_MOUSE BRCA1-associated RING domain protein 1 OS=Mus musculus GN=Bard1 PE=1 SV=1	sp|Q99728|BARD1_HUMAN
gonads_contig_383049_P	0.616808	1.66097	CGI_10021111	GO:0005515; protein binding; Molecular Function	INVS_DANRE Inversin OS=Danio rerio GN=invs PE=2 SV=1	sp|Q502K3|ANR52_DANRE
gonads_contig_396260_N	0.616799	4.6648	CGI_10017476	NA	LIN9_HUMAN Lin-9 homolog OS=Homo sapiens GN=LIN9 PE=1 SV=1	sp|Q5RHQ8|LIN9_DANRE
gonads_contig_89913_P	0.616765	1.66097	CGI_10018826	GO:0004812; aminoacyl-tRNA ligase activity; Molecular Function GO:0005524; ATP binding; Molecular Function GO:0006412; translation; Biological Process	IMP4_RAT U3 small nucleolar ribonucleoprotein protein IMP4 OS=Rattus norvegicus GN=Imp4 PE=2 SV=1	sp|Q96G21|IMP4_HUMAN
gonads_contig_345136_S	0.616728	0.173361
gonads_contig_350756_N	0.616717	0.282744	CGI_10028688	GO:0006810; transport; Biological Process GO:0016021; integral to membrane; Cellular Component GO:0016192; vesicle-mediated transport; Biological Process	VA714_ARATH Vesicle-associated membrane protein 714 OS=Arabidopsis thaliana GN=VAMP714 PE=2 SV=1	sp|Q9ZTW3|VA721_ARATH
gonads_contig_33056_S	0.616686	1.66097
gonads_contig_13466_N	0.61664	3.76628
gonads_contig_9718_P	0.616592	0.22548	CGI_10012433	GO:0000213; tRNA-intron endonuclease activity; Molecular Function GO:0006388; tRNA splicing, via endonucleolytic cleavage and ligation; Biological Process	SEN2_CHICK tRNA-splicing endonuclease subunit Sen2 OS=Gallus gallus GN=TSEN2 PE=2 SV=1	sp|Q5ZIN2|SEN2_CHICK
gonads_contig_38051_N	0.616377	0.823037	CGI_10021111	GO:0005515; protein binding; Molecular Function	INVS_DANRE Inversin OS=Danio rerio GN=invs PE=2 SV=1	sp|Q8UVC3|INVS_CHICK
gonads_contig_38991_P	0.616272	2.58444	CGI_10004802	NA	M1IP1_RAT Mid1-interacting protein 1 OS=Rattus norvegicus GN=Mid1ip1 PE=2 SV=1
gonads_contig_171374_P	0.616252	0.515781	CGI_10024194	GO:0005515; protein binding; Molecular Function	FSTA_DANRE Follistatin-A OS=Danio rerio GN=fsta PE=2 SV=2	sp|Q90844|FST_CHICK
gonads_contig_33568_S	0.616245	0.66404
gonads_contig_20622_N	0.616177	0.22548	CGI_10021403	NA	GALT1_DROME Polypeptide N-acetylgalactosaminyltransferase 1 OS=Drosophila melanogaster GN=GalNAc-T1 PE=2 SV=2	sp|Q9U2C4|GALT9_CAEEL
gonads_contig_234477_P	0.61603	0	CGI_10022401	GO:0004222; metalloendopeptidase activity; Molecular Function GO:0006508; proteolysis; Biological Process GO:0008270; zinc ion binding; Molecular Function	ADA15_HUMAN Disintegrin and metalloproteinase domain-containing protein 15 OS=Homo sapiens GN=ADAM15 PE=1 SV=2	sp|Q13443|ADAM9_HUMAN
gonads_contig_69175_P	0.616021	2.58444	CGI_10017863	NA	NU133_MOUSE Nuclear pore complex protein Nup133 OS=Mus musculus GN=Nup133 PE=1 SV=1	sp|Q8WUM0|NU133_HUMAN
gonads_contig_382990_S	0.615727	2.58444
gonads_contig_271195_N	0.615564	0	CGI_10023488	GO:0005515; protein binding; Molecular Function GO:0006364; rRNA processing; Biological Process GO:0032040; small-subunit processome; Cellular Component	WDR36_HUMAN WD repeat-containing protein 36 OS=Homo sapiens GN=WDR36 PE=1 SV=1	sp|Q8NI36|WDR36_HUMAN
gonads_contig_266143_N	0.61549	0.515781	CGI_10023281	GO:0000439; core TFIIH complex; Cellular Component GO:0003950; NAD+ ADP-ribosyltransferase activity; Molecular Function GO:0005515; protein binding; Molecular Function GO:0005622; intracellular; Cellular Component GO:0006281; DNA repair; Biological Process GO:0006355; regulation of transcription, DNA-dependent; Biological Process GO:0006471; protein ADP-ribosylation; Biological Process GO:0016251…	PARP4_HUMAN Poly [ADP-ribose] polymerase 4 OS=Homo sapiens GN=PARP4 PE=1 SV=2	sp|Q05B56|TF2H3_BOVIN
gonads_contig_361250_N	0.615245	4.6648	CGI_10013442	GO:0003676; nucleic acid binding; Molecular Function GO:0003677; DNA binding; Molecular Function GO:0004386; helicase activity; Molecular Function GO:0005515; protein binding; Molecular Function GO:0005524; ATP binding; Molecular Function GO:0008270; zinc ion binding; Molecular Function GO:0016818; hydrolase activity, acting on acid anhydrides, in phosphorus-containing anhydrides; Molecular Funct…	HLTF_HUMAN Helicase-like transcription factor OS=Homo sapiens GN=HLTF PE=1 SV=2	sp|Q14527|HLTF_HUMAN
gonads_contig_17542_S	0.615233	5.46671
gonads_contig_10633_P	0.615201	0.173361	CGI_10003059	GO:0005515; protein binding; Molecular Function	CSN5_DANRE COP9 signalosome complex subunit 5 OS=Danio rerio GN=cops5 PE=2 SV=1	sp|Q6PC30|CSN5_DANRE
gonads_contig_72517_P	0.615064	2.58444	CGI_10009972	GO:0003677; DNA binding; Molecular Function GO:0005622; intracellular; Cellular Component GO:0008270; zinc ion binding; Molecular Function	ZN235_HUMAN Zinc finger protein 235 OS=Homo sapiens GN=ZNF235 PE=2 SV=3	sp|Q86XN6|ZN761_HUMAN
gonads_contig_16709_S	0.614962	2.58444	CGI_10026336	GO:0004672; protein kinase activity; Molecular Function GO:0004674; protein serine/threonine kinase activity; Molecular Function GO:0005524; ATP binding; Molecular Function GO:0006468; protein phosphorylation; Biological Process	MAPK5_HUMAN MAP kinase-activated protein kinase 5 OS=Homo sapiens GN=MAPKAPK5 PE=1 SV=2	sp|Q8IW41|MAPK5_HUMAN
gonads_contig_180685_AS	0.614943	0.22548
gonads_contig_331541_P	0.614687	4.6648	CGI_10001583	GO:0005515; protein binding; Molecular Function	NA
gonads_contig_352276_P	0.614597	0.282744	CGI_10008333	NA	CCD43_DANRE Coiled-coil domain-containing protein 43 OS=Danio rerio GN=ccdc43 PE=2 SV=1	sp|Q6PFL6|CCD43_DANRE
gonads_contig_31708_S	0.61455	1.66097	CGI_10028654	GO:0005515; protein binding; Molecular Function	KNTC1_HUMAN Kinetochore-associated protein 1 OS=Homo sapiens GN=KNTC1 PE=1 SV=1	sp|Q6P7Q4|LGUL_RAT
gonads_contig_35197_N	0.614525	3.21216	CGI_10016128	GO:0030414; peptidase inhibitor activity; Molecular Function	KCP_HUMAN Kielin/chordin-like protein OS=Homo sapiens GN=KCP PE=2 SV=2	sp|Q3U492|KCP_MOUSE
gonads_contig_36294_P	0.614376	3.21216	CGI_10024500	NA	U402_DROME UPF0402 protein CG32590 OS=Drosophila melanogaster GN=CG32590 PE=2 SV=1	sp|A3KQI3|MF2NB_DANRE
gonads_contig_419148_P	0.614375	0.282744	CGI_10020891	GO:0003676; nucleic acid binding; Molecular Function GO:0003677; DNA binding; Molecular Function GO:0003887; DNA-directed DNA polymerase activity; Molecular Function GO:0005760; gamma DNA polymerase complex; Cellular Component GO:0006260; DNA replication; Biological Process	DPOG1_MOUSE DNA polymerase subunit gamma-1 OS=Mus musculus GN=Polg PE=2 SV=2	sp|P54099|DPOG1_MOUSE
gonads_contig_409474_P	0.614322	0	CGI_10022159	GO:0006810; transport; Biological Process GO:0016020; membrane; Cellular Component GO:0055085; transmembrane transport; Biological Process	CTR1_HUMAN High affinity cationic amino acid transporter 1 OS=Homo sapiens GN=SLC7A1 PE=1 SV=1	sp|P30825|CTR1_HUMAN
gonads_contig_130049_AS	0.61419	1.66097
gonads_contig_62854_P	0.614142	1.05793	CGI_10014604	GO:0003676; nucleic acid binding; Molecular Function GO:0005515; protein binding; Molecular Function	PIWL2_HUMAN Piwi-like protein 2 OS=Homo sapiens GN=PIWIL2 PE=2 SV=1	sp|A2CEI6|PIWL2_DANRE
gonads_contig_399243_P	0.614134	5.46671	CGI_10007107	GO:0005622; intracellular; Cellular Component GO:0008270; zinc ion binding; Molecular Function	ZNF41_HUMAN Zinc finger protein 41 OS=Homo sapiens GN=ZNF41 PE=1 SV=2	sp|Q9HCK0|ZBT26_HUMAN
gonads_contig_257723_P	0.614046	2.58444	CGI_10023808	GO:0005488; binding; Molecular Function GO:0005506; iron ion binding; Molecular Function GO:0005515; protein binding; Molecular Function GO:0016491; oxidoreductase activity; Molecular Function GO:0055114; oxidation-reduction process; Biological Process	RDX_DROME Protein roadkill OS=Drosophila melanogaster GN=rdx PE=1 SV=2	sp|Q7LL04|YQK1_SCHPO
gonads_contig_374188_P	0.614034	1.34709	CGI_10010712	GO:0003676; nucleic acid binding; Molecular Function GO:0003677; DNA binding; Molecular Function GO:0004386; helicase activity; Molecular Function GO:0004519; endonuclease activity; Molecular Function GO:0005524; ATP binding; Molecular Function GO:0005622; intracellular; Cellular Component GO:0008270; zinc ion binding; Molecular Function	ZRAB3_HUMAN Zinc finger Ran-binding domain-containing protein 3 OS=Homo sapiens GN=ZRANB3 PE=2 SV=2	sp|Q6NZP1|ZRAB3_MOUSE
gonads_contig_60143_N	0.613957	1.34709	CGI_10007294	GO:0005515; protein binding; Molecular Function GO:0005622; intracellular; Cellular Component	BARD1_MOUSE BRCA1-associated RING domain protein 1 OS=Mus musculus GN=Bard1 PE=1 SV=1	sp|Q99728|BARD1_HUMAN
gonads_contig_374509_N	0.613928	1.05793	CGI_10006804	GO:0016021; integral to membrane; Cellular Component	D19L1_HUMAN Protein dpy-19 homolog 1 OS=Homo sapiens GN=DPY19L1 PE=2 SV=1	sp|P0CW70|D19L2_MOUSE
gonads_contig_109333_P	0.613771	0.173361	CGI_10005022	GO:0008152; metabolic process; Biological Process GO:0016491; oxidoreductase activity; Molecular Function GO:0055114; oxidation-reduction process; Biological Process	YCP9_SCHPO Uncharacterized oxidoreductase C663.09c OS=Schizosaccharomyces pombe GN=SPCC663.09c PE=2 SV=1	sp|Q7Z9I2|YCP9_SCHPO
gonads_contig_94320_S	0.613685	2.58444
gonads_contig_64552_P	0.613668	3.21216	CGI_10008467	GO:0003677; DNA binding; Molecular Function GO:0004003; ATP-dependent DNA helicase activity; Molecular Function GO:0005524; ATP binding; Molecular Function GO:0006260; DNA replication; Biological Process	DNA2L_XENLA DNA2-like helicase OS=Xenopus laevis GN=dna2 PE=1 SV=1	sp|Q5ZKG3|DNA2L_CHICK
gonads_contig_64322_P	0.613566	0.66404	CGI_10026340	NA	EST1A_MOUSE Telomerase-binding protein EST1A OS=Mus musculus GN=Smg6 PE=2 SV=1	sp|P61406|EST1A_MOUSE
gonads_contig_172463_N	0.613445	1.05793
gonads_contig_392561_N	0.613391	0.823037	CGI_10009972	GO:0003677; DNA binding; Molecular Function GO:0005622; intracellular; Cellular Component GO:0008270; zinc ion binding; Molecular Function	ZN235_HUMAN Zinc finger protein 235 OS=Homo sapiens GN=ZNF235 PE=2 SV=3	sp|Q96MU6|ZN778_HUMAN
gonads_contig_23485_P	0.613146	2.58444	CGI_10027271	GO:0005102; receptor binding; Molecular Function GO:0007165; signal transduction; Biological Process	FBCD1_MACFA Fibrinogen C domain-containing protein 1 OS=Macaca fascicularis GN=FIBCD1 PE=2 SV=1	sp|O75636|FCN3_HUMAN
gonads_contig_479194_N	0.612971	0.823037	CGI_10027301	NA	SAMD8_HUMAN Sphingomyelin synthase-related protein 1 OS=Homo sapiens GN=SAMD8 PE=2 SV=2	sp|Q96LT4|SAMD8_HUMAN
gonads_contig_22615_P	0.612911	2.58444	CGI_10024559	0	0
gonads_contig_376748_N	0.612879	2.58444	CGI_10023478	NA	CF150_HUMAN Uncharacterized protein C6orf150 OS=Homo sapiens GN=C6orf150 PE=1 SV=2	sp|A8E4S7|MB213_DANRE
gonads_contig_25276_AS	0.612861	1.34709
gonads_contig_61978_P	0.612828	0	CGI_10010427	GO:0005488; binding; Molecular Function GO:0005515; protein binding; Molecular Function GO:0016772; transferase activity, transferring phosphorus-containing groups; Molecular Function GO:0016773; phosphotransferase activity, alcohol group as acceptor; Molecular Function	FRAP_HUMAN Serine/threonine-protein kinase mTOR OS=Homo sapiens GN=FRAP1 PE=1 SV=1	sp|P42346|MTOR_RAT
gonads_contig_92054_AS	0.612791	1.34709
gonads_contig_466826_P	0.61275	1.05793	CGI_10014316	NA	PYRD1_DANRE Pyridine nucleotide-disulfide oxidoreductase domain-containing protein 1 OS=Danio rerio GN=pyroxd1 PE=2 SV=1	sp|Q3TMV7|PYRD1_MOUSE
gonads_contig_381373_N	0.612646	4.6648	CGI_10004203	GO:0005622; intracellular; Cellular Component GO:0008270; zinc ion binding; Molecular Function	ZFP37_MOUSE Zinc finger protein 37 OS=Mus musculus GN=Zfp37 PE=2 SV=3	sp|P18731|ZG62_XENLA
gonads_contig_22900_P	0.612472	0.515781	CGI_10023281	GO:0000439; core TFIIH complex; Cellular Component GO:0003950; NAD+ ADP-ribosyltransferase activity; Molecular Function GO:0005515; protein binding; Molecular Function GO:0005622; intracellular; Cellular Component GO:0006281; DNA repair; Biological Process GO:0006355; regulation of transcription, DNA-dependent; Biological Process GO:0006471; protein ADP-ribosylation; Biological Process GO:0016251…	PARP4_HUMAN Poly [ADP-ribose] polymerase 4 OS=Homo sapiens GN=PARP4 PE=1 SV=2	sp|Q05B56|TF2H3_BOVIN
gonads_contig_325658_N	0.61232	3.21216	CGI_10028863	GO:0005515; protein binding; Molecular Function	FBXL8_MOUSE F-box/LRR-repeat protein 8 OS=Mus musculus GN=Fbxl8 PE=1 SV=1	sp|Q8C4V4|FBXL3_MOUSE
gonads_contig_23253_P	0.612298	3.21216	CGI_10005303	GO:0003676; nucleic acid binding; Molecular Function GO:0005515; protein binding; Molecular Function GO:0005622; intracellular; Cellular Component GO:0016020; membrane; Cellular Component	GPTC1_HUMAN G patch domain-containing protein 1 OS=Homo sapiens GN=GPATCH1 PE=1 SV=1	sp|Q9DBM1|GPTC1_MOUSE
gonads_contig_481446_S	0.612061	3.76628
gonads_contig_217182_N	0.611921	0.66404	CGI_10009758	GO:0003676; nucleic acid binding; Molecular Function GO:0005515; protein binding; Molecular Function GO:0005622; intracellular; Cellular Component GO:0008270; zinc ion binding; Molecular Function	RNF17_MOUSE RING finger protein 17 OS=Mus musculus GN=Rnf17 PE=1 SV=2	sp|Q4R3G4|RNF17_MACFA
gonads_contig_479759_P	0.611819	4.6648	CGI_10011727	NA	TJAP1_MOUSE Tight junction-associated protein 1 OS=Mus musculus GN=Tjap1 PE=1 SV=1	sp|Q9DCD5|TJAP1_MOUSE
gonads_contig_67332_N	0.611796	2.09794	CGI_10019483	GO:0004222; metalloendopeptidase activity; Molecular Function GO:0005578; proteinaceous extracellular matrix; Cellular Component GO:0006508; proteolysis; Biological Process GO:0008237; metallopeptidase activity; Molecular Function GO:0008270; zinc ion binding; Molecular Function GO:0031012; extracellular matrix; Cellular Component	ATS9_HUMAN A disintegrin and metalloproteinase with thrombospondin motifs 9 OS=Homo sapiens GN=ADAMTS9 PE=2 SV=4	sp|Q9P2N4|ATS9_HUMAN
gonads_contig_65614_P	0.611441	0	CGI_10012732	NA	CABIN_HUMAN Calcineurin-binding protein cabin-1 OS=Homo sapiens GN=CABIN1 PE=1 SV=1	sp|Q9Y6J0|CABIN_HUMAN
gonads_contig_57925_N	0.611415	1.66097	CGI_10028155	GO:0005089; Rho guanyl-nucleotide exchange factor activity; Molecular Function GO:0005515; protein binding; Molecular Function GO:0005622; intracellular; Cellular Component GO:0035023; regulation of Rho protein signal transduction; Biological Process	RGS3_HUMAN Regulator of G-protein signaling 3 OS=Homo sapiens GN=RGS3 PE=1 SV=2	sp|P49796|RGS3_HUMAN
gonads_contig_462241_AS	0.6114	0.823037
gonads_contig_51341_N	0.611399	0	CGI_10007337	GO:0005488; binding; Molecular Function	RRP12_CHICK RRP12-like protein OS=Gallus gallus GN=RRP12 PE=2 SV=1	sp|Q5ZKD5|RRP12_CHICK
gonads_contig_39290_N	0.611391	1.66097	CGI_10014049	GO:0004871; signal transducer activity; Molecular Function GO:0005515; protein binding; Molecular Function GO:0006355; regulation of transcription, DNA-dependent; Biological Process GO:0007165; signal transduction; Biological Process	PER_DROYA Period circadian protein OS=Drosophila yakuba GN=per PE=3 SV=1	sp|Q25637|PER_PERAM
gonads_contig_468898_P	0.611371	2.09794	CGI_10026928	GO:0008237; metallopeptidase activity; Molecular Function GO:0008270; zinc ion binding; Molecular Function	AMPE_RAT Glutamyl aminopeptidase OS=Rattus norvegicus GN=Enpep PE=1 SV=2	sp|Q32LQ0|AMPE_BOVIN
gonads_contig_67608_S	0.611219	2.58444
gonads_contig_41574_N	0.611157	0	CGI_10013270	GO:0003677; DNA binding; Molecular Function GO:0003700; sequence-specific DNA binding transcription factor activity; Molecular Function GO:0003707; steroid hormone receptor activity; Molecular Function GO:0004879; ligand-dependent nuclear receptor activity; Molecular Function GO:0005634; nucleus; Cellular Component GO:0006355; regulation of transcription, DNA-dependent; Biological Process GO:0008…	NR1D2_RAT Nuclear receptor subfamily 1 group D member 2 OS=Rattus norvegicus GN=Nr1d2 PE=2 SV=1	sp|Q8R1B8|RORB_MOUSE
gonads_contig_39123_P	0.611014	2.58444	CGI_10014626	GO:0005509; calcium ion binding; Molecular Function GO:0005515; protein binding; Molecular Function	CUBN_HUMAN Cubilin OS=Homo sapiens GN=CUBN PE=1 SV=4	sp|O60494|CUBN_HUMAN
gonads_contig_500402_P	0.610673	3.21216	CGI_10006487	NA	TBCB_MOUSE Tubulin-folding cofactor B OS=Mus musculus GN=Tbcb PE=1 SV=2	sp|Q5E951|TBCB_BOVIN
gonads_contig_22277_N	0.610344	0	CGI_10023483	GO:0000166; nucleotide binding; Molecular Function GO:0005515; protein binding; Molecular Function GO:0017111; nucleoside-triphosphatase activity; Molecular Function	RAD17_CERAE Cell cycle checkpoint protein RAD17 OS=Cercopithecus aethiops GN=RAD17 PE=1 SV=1	sp|Q5R652|RAD17_PONAB
gonads_contig_355988_P	0.610222	3.76628	CGI_10020505	GO:0055085; transmembrane transport; Biological Process	S17A5_HUMAN Sialin OS=Homo sapiens GN=SLC17A5 PE=1 SV=2	sp|Q9MZD1|S17A5_SHEEP
gonads_contig_228013_N	0.610011	4.6648	CGI_10010797	NA	NA
gonads_contig_5796_P	0.609992	1.66097	CGI_10018638	GO:0000166; nucleotide binding; Molecular Function GO:0004812; aminoacyl-tRNA ligase activity; Molecular Function GO:0004825; methionine-tRNA ligase activity; Molecular Function GO:0005515; protein binding; Molecular Function GO:0005524; ATP binding; Molecular Function GO:0005737; cytoplasm; Cellular Component GO:0006412; translation; Biological Process GO:0006418; tRNA aminoacylation for protein…	SYMM_HUMAN Methionyl-tRNA synthetase, mitochondrial OS=Homo sapiens GN=MARS2 PE=1 SV=2	sp|Q90YI3|SYMM_TAKRU
gonads_contig_122367_P	0.609953	3.21216	CGI_10018116	GO:0005515; protein binding; Molecular Function	KLHL6_HUMAN Kelch-like protein 6 OS=Homo sapiens GN=KLHL6 PE=2 SV=3	sp|Q9CZ49|KLH35_MOUSE
gonads_contig_305367_P	0.609884	0.282744	CGI_10014158	GO:0004629; phospholipase C activity; Molecular Function GO:0005215; transporter activity; Molecular Function GO:0005452; inorganic anion exchanger activity; Molecular Function GO:0006629; lipid metabolic process; Biological Process GO:0006810; transport; Biological Process GO:0006820; anion transport; Biological Process GO:0008509; anion transmembrane transporter activity; Molecular Function GO:…	B3A2_MOUSE Anion exchange protein 2 OS=Mus musculus GN=Slc4a2 PE=1 SV=1	sp|Q5RD44|B3A2_PONAB
gonads_contig_20138_N	0.609877	4.6648	CGI_10019489	NA	ARP3_PONAB Actin-related protein 3 OS=Pongo abelii GN=ACTR3 PE=2 SV=3	sp|Q4V7C7|ARP3_RAT
gonads_contig_230525_P	0.609876	0.515781	CGI_10015440	GO:0005506; iron ion binding; Molecular Function GO:0005515; protein binding; Molecular Function GO:0005783; endoplasmic reticulum; Cellular Component GO:0006633; fatty acid biosynthetic process; Biological Process GO:0016491; oxidoreductase activity; Molecular Function GO:0055114; oxidation-reduction process; Biological Process	CH25H_RAT Cholesterol 25-hydroxylase OS=Rattus norvegicus GN=Ch25h PE=2 SV=1	sp|Q1LZF8|CLCC1_BOVIN
gonads_contig_30893_N	0.609809	3.21216	CGI_10021391	GO:0007155; cell adhesion; Biological Process GO:0008305; integrin complex; Cellular Component	ITA3_DROME Integrin alpha-PS3 OS=Drosophila melanogaster GN=scb PE=1 SV=2	sp|Q00651|ITA4_MOUSE
gonads_contig_67651_N	0.609789	2.09794	CGI_10000076	NA	NA	sp|Q54G05|LRRX1_DICDI
gonads_contig_46132_P	0.609785	1.34709	CGI_10028421	GO:0003824; catalytic activity; Molecular Function GO:0005515; protein binding; Molecular Function GO:0005634; nucleus; Cellular Component GO:0008152; metabolic process; Biological Process GO:0008484; sulfuric ester hydrolase activity; Molecular Function GO:0030528; transcription regulator activity; Molecular Function GO:0045449; regulation of transcription; Biological Process	GNS_MOUSE N-acetylglucosamine-6-sulfatase OS=Mus musculus GN=Gns PE=2 SV=1	sp|Q8YV57|Y2124_NOSS1
gonads_contig_70093_P	0.609756	0.22548	CGI_10013617	NA	CC134_HUMAN Coiled-coil domain-containing protein 134 OS=Homo sapiens GN=CCDC134 PE=1 SV=1	sp|Q9H6E4|CC134_HUMAN
gonads_contig_75805_N	0.609748	4.6648	CGI_10025361	NA	ARRD3_PONAB Arrestin domain-containing protein 3 OS=Pongo abelii GN=ARRDC3 PE=2 SV=1	sp|Q9D668|ARRD2_MOUSE
gonads_contig_75692_S	0.609691	4.6648	CGI_10008212	GO:0005515; protein binding; Molecular Function	SNIP1_HUMAN Smad nuclear-interacting protein 1 OS=Homo sapiens GN=SNIP1 PE=1 SV=1	sp|Q8BIZ6|SNIP1_MOUSE
gonads_contig_478927_N	0.609689	3.21216	CGI_10025782	GO:0005515; protein binding; Molecular Function	NWD1_HUMAN NACHT and WD repeat domain-containing protein 1 OS=Homo sapiens GN=NWD1 PE=2 SV=2	sp|Q149M9|NWD1_HUMAN
gonads_contig_7802_AS	0.609534	0.66404
gonads_contig_447185_P	0.609507	0.409492	CGI_10005548	GO:0004672; protein kinase activity; Molecular Function GO:0004674; protein serine/threonine kinase activity; Molecular Function GO:0005524; ATP binding; Molecular Function GO:0006468; protein phosphorylation; Biological Process	NEK4_HUMAN Serine/threonine-protein kinase Nek4 OS=Homo sapiens GN=NEK4 PE=1 SV=2	sp|Q54J55|MYBX_DICDI
gonads_contig_44423_N	0.609437	2.58444	CGI_10006577	GO:0000276; mitochondrial proton-transporting ATP synthase complex, coupling factor F(o); Cellular Component GO:0015078; hydrogen ion transmembrane transporter activity; Molecular Function GO:0015986; ATP synthesis coupled proton transport; Biological Process	NA	sp|Q8BHD1|POC1B_MOUSE
gonads_contig_323180_P	0.609436	2.58444	CGI_10026428	GO:0005622; intracellular; Cellular Component GO:0006915; apoptosis; Biological Process	DFFA_MOUSE DNA fragmentation factor subunit alpha OS=Mus musculus GN=Dffa PE=1 SV=1	sp|P56198|CIDEC_MOUSE
gonads_contig_70630_P	0.609381	1.66097	CGI_10025355	NA	ARRD3_PONAB Arrestin domain-containing protein 3 OS=Pongo abelii GN=ARRDC3 PE=2 SV=1	sp|Q7TPQ9|ARRD3_MOUSE
gonads_contig_70134_P	0.609342	0	CGI_10023488	GO:0005515; protein binding; Molecular Function GO:0006364; rRNA processing; Biological Process GO:0032040; small-subunit processome; Cellular Component	WDR36_HUMAN WD repeat-containing protein 36 OS=Homo sapiens GN=WDR36 PE=1 SV=1	sp|Q8NI36|WDR36_HUMAN
gonads_contig_236396_P	0.609306	0.409492	CGI_10002584	GO:0003774; motor activity; Molecular Function GO:0005524; ATP binding; Molecular Function GO:0005856; cytoskeleton; Cellular Component GO:0016459; myosin complex; Cellular Component	MYOI_DICDI Myosin-I heavy chain OS=Dictyostelium discoideum GN=myoI PE=1 SV=1	sp|Q00IB7|PKHH1_DANRE
gonads_contig_74985_N	0.609104	1.05793	CGI_10028700	0	0	sp|Q5E9Q3|CCD51_BOVIN
gonads_contig_367697_N	0.609082	3.21216	CGI_10010929	GO:0004672; protein kinase activity; Molecular Function GO:0004674; protein serine/threonine kinase activity; Molecular Function GO:0004871; signal transducer activity; Molecular Function GO:0005524; ATP binding; Molecular Function GO:0006355; regulation of transcription, DNA-dependent; Biological Process GO:0006468; protein phosphorylation; Biological Process GO:0007165; signal transduction; Bio…	PASK_MOUSE PAS domain-containing serine/threonine-protein kinase OS=Mus musculus GN=Pask PE=2 SV=2	sp|Q8CEE6|PASK_MOUSE
gonads_contig_424336_P	0.608928	1.05793	CGI_10004647	GO:0000723; telomere maintenance; Biological Process GO:0000784; nuclear chromosome, telomeric region; Cellular Component GO:0003677; DNA binding; Molecular Function	POTE1_MOUSE Protection of telomeres protein 1 OS=Mus musculus GN=Pot1 PE=2 SV=1	sp|P62597|POTE1_CHICK
gonads_contig_449111_N	0.608435	0.409492	CGI_10010809	GO:0005515; protein binding; Molecular Function	MKLN1_RAT Muskelin OS=Rattus norvegicus GN=Mkln1 PE=1 SV=1	sp|Q99PV3|MKLN1_RAT
gonads_contig_396660_P	0.608402	0.282744	CGI_10011801	NA	GLT10_CAEEL Putative polypeptide N-acetylgalactosaminyltransferase 10 OS=Caenorhabditis elegans GN=gly-10 PE=1 SV=3	sp|Q8MV48|GALT7_DROME
gonads_contig_26597_P	0.608316	0.515781	CGI_10026448	GO:0003777; microtubule motor activity; Molecular Function GO:0005524; ATP binding; Molecular Function GO:0007018; microtubule-based movement; Biological Process GO:0016887; ATPase activity; Molecular Function GO:0030286; dynein complex; Cellular Component	DYH1_RAT Dynein heavy chain 1, axonemal OS=Rattus norvegicus GN=Dnah1 PE=2 SV=2	sp|A1L209|AT7L3_DANRE
gonads_contig_12266_N	0.608172	0.173361	CGI_10019765	GO:0006629; lipid metabolic process; Biological Process GO:0016491; oxidoreductase activity; Molecular Function GO:0020037; heme binding; Molecular Function GO:0055114; oxidation-reduction process; Biological Process	FADS2_MOUSE Fatty acid desaturase 2 OS=Mus musculus GN=Fads2 PE=2 SV=1	sp|Q6DDK2|FADS2_XENLA
gonads_contig_55554_S	0.608153	0.409492	CGI_10019530	GO:0005515; protein binding; Molecular Function GO:0007165; signal transduction; Biological Process	ANK2_HUMAN Ankyrin-2 OS=Homo sapiens GN=ANK2 PE=1 SV=3	sp|Q12955|ANK3_HUMAN
gonads_contig_107699_P	0.608038	0.173361	CGI_10023407	GO:0008152; metabolic process; Biological Process GO:0016787; hydrolase activity; Molecular Function	CNDP2_MOUSE Cytosolic non-specific dipeptidase OS=Mus musculus GN=Cndp2 PE=1 SV=1	sp|Q9D1A2|CNDP2_MOUSE
gonads_contig_486739_P	0.607972	2.58444	CGI_10000541	GO:0009168; purine ribonucleoside monophosphate biosynthetic process; Biological Process GO:0019239; deaminase activity; Molecular Function	AMPD2_RAT AMP deaminase 2 OS=Rattus norvegicus GN=Ampd2 PE=2 SV=2	sp|Q02356|AMPD2_RAT
gonads_contig_110803_S	0.607899	0.823037
gonads_contig_187109_N	0.607815	2.58444	CGI_10020511	GO:0003676; nucleic acid binding; Molecular Function GO:0005515; protein binding; Molecular Function	AGO2_HUMAN Protein argonaute-2 OS=Homo sapiens GN=EIF2C2 PE=1 SV=3	sp|Q9QZ81|AGO2_RAT
gonads_contig_74835_P	0.607802	0.22548	CGI_10018764	NA	MY18A_HUMAN Myosin-XVIIIa OS=Homo sapiens GN=MYO18A PE=1 SV=3	sp|Q9JMH9|MY18A_MOUSE
gonads_contig_105971_P	0.607602	0.282744	CGI_10007861	GO:0016831; carboxy-lyase activity; Molecular Function GO:0019752; carboxylic acid metabolic process; Biological Process GO:0030170; pyridoxal phosphate binding; Molecular Function	GADL1_MOUSE Glutamate decarboxylase-like protein 1 OS=Mus musculus GN=Gadl1 PE=2 SV=3	sp|Q5IS68|DCE1_PANTR
gonads_contig_12261_P	0.607463	0.66404	CGI_10007268	GO:0016020; membrane; Cellular Component GO:0030001; metal ion transport; Biological Process GO:0046873; metal ion transmembrane transporter activity; Molecular Function GO:0055085; transmembrane transport; Biological Process	S39AA_DANRE Zinc transporter ZIP10 OS=Danio rerio GN=slc39a10 PE=2 SV=1	sp|Q6P5F6|S39AA_MOUSE
gonads_contig_13584_P	0.607329	5.46671	CGI_10007438	GO:0003755; peptidyl-prolyl cis-trans isomerase activity; Molecular Function GO:0006457; protein folding; Biological Process	NKTR_MOUSE NK-tumor recognition protein OS=Mus musculus GN=Nktr PE=1 SV=3	sp|O55035|PPIG_RAT
gonads_contig_95372_S	0.60732	0.173361
gonads_contig_371467_P	0.60731	0.409492	CGI_10007145	GO:0005488; binding; Molecular Function GO:0005743; mitochondrial inner membrane; Cellular Component GO:0006810; transport; Biological Process GO:0016020; membrane; Cellular Component GO:0055085; transmembrane transport; Biological Process	MFRN1_HUMAN Mitoferrin-1 OS=Homo sapiens GN=SLC25A37 PE=1 SV=2	sp|Q8R0Z5|MFRN2_MOUSE
gonads_contig_17159_N	0.606795	0	CGI_10005699	GO:0005515; protein binding; Molecular Function	PERQ1_HUMAN PERQ amino acid-rich with GYF domain-containing protein 1 OS=Homo sapiens GN=GIGYF1 PE=1 SV=2	sp|Q6Y7W8|PERQ2_MOUSE
gonads_contig_23491_N	0.606752	3.21216	CGI_10026230	GO:0003676; nucleic acid binding; Molecular Function GO:0004386; helicase activity; Molecular Function GO:0005524; ATP binding; Molecular Function GO:0008152; metabolic process; Biological Process GO:0016491; oxidoreductase activity; Molecular Function	TYR1_CAEEL Putative tyrosinase-like protein tyr-1 OS=Caenorhabditis elegans GN=tyr-1 PE=1 SV=2	sp|P86952|TYRO_PINMA
gonads_contig_54502_P	0.606723	0.22548				sp|Q5XGE0|CQ101_XENTR
gonads_contig_186669_N	0.606601	1.66097	CGI_10015150	NA	MBRL_MOUSE Membralin OS=Mus musculus GN=ORF61 PE=1 SV=2	sp|Q8CIV2|MBRL_MOUSE
gonads_contig_22857_P	0.606364	2.58444	CGI_10021690	GO:0005509; calcium ion binding; Molecular Function GO:0008270; zinc ion binding; Molecular Function	K1045_HUMAN Protein KIAA1045 OS=Homo sapiens GN=KIAA1045 PE=1 SV=2	sp|Q5R4R7|K1045_PONAB
gonads_contig_12310_P	0.60624	0.66404	CGI_10021999	GO:0005515; protein binding; Molecular Function	LACH_DROME Lachesin OS=Drosophila melanogaster GN=Lac PE=1 SV=2	sp|Q98892|OBCAM_CHICK
gonads_contig_195367_P	0.606227	1.66097	CGI_10015060	GO:0005515; protein binding; Molecular Function GO:0005524; ATP binding; Molecular Function GO:0005694; chromosome; Cellular Component GO:0051276; chromosome organization; Biological Process	SMC2_XENLA Structural maintenance of chromosomes protein 2 OS=Xenopus laevis GN=smc2 PE=1 SV=1	sp|P50533|SMC2_XENLA
gonads_contig_413490_P	0.606091	0.409492	CGI_10005356	GO:0004497; monooxygenase activity; Molecular Function GO:0005506; iron ion binding; Molecular Function GO:0009055; electron carrier activity; Molecular Function GO:0020037; heme binding; Molecular Function GO:0055114; oxidation-reduction process; Biological Process	CP17A_SQUAC Steroid 17-alpha-hydroxylase/17,20 lyase OS=Squalus acanthias GN=CYP17A1 PE=2 SV=1	sp|P12394|CP17A_CHICK
gonads_contig_346802_N	0.60601	0.173361	CGI_10010871	NA	RPAP2_PONAB RNA polymerase II-associated protein 2 OS=Pongo abelii GN=RPAP2 PE=2 SV=1	sp|Q5I0E6|RPAP2_RAT
gonads_contig_420701_P	0.605931	0.173361	CGI_10002737	GO:0005515; protein binding; Molecular Function GO:0007154; cell communication; Biological Process GO:0035091; phosphoinositide binding; Molecular Function	H1BP3_MOUSE HCLS1-binding protein 3 OS=Mus musculus GN=Hs1bp3 PE=1 SV=1	sp|Q53T59|H1BP3_HUMAN
gonads_contig_11172_N	0.605902	3.21216	CGI_10016544	GO:0005622; intracellular; Cellular Component GO:0008270; zinc ion binding; Molecular Function	ZN227_HUMAN Zinc finger protein 227 OS=Homo sapiens GN=ZNF227 PE=2 SV=1	sp|Q02386|ZNF45_HUMAN
gonads_contig_60738_N	0.605876	0.173361	CGI_10024464	GO:0005622; intracellular; Cellular Component GO:0005730; nucleolus; Cellular Component GO:0008283; cell proliferation; Biological Process	PESC_XENLA Pescadillo homolog OS=Xenopus laevis GN=pes1 PE=2 SV=1	sp|Q6DEV3|PESC_XENTR
gonads_contig_123026_P	0.605385	3.21216	CGI_10004702	0	0
gonads_contig_77750_N	0.605299	0	CGI_10017096	GO:0005488; binding; Molecular Function GO:0006810; transport; Biological Process GO:0016020; membrane; Cellular Component GO:0055085; transmembrane transport; Biological Process	S2545_MOUSE Solute carrier family 25 member 45 OS=Mus musculus GN=Slc25a45 PE=2 SV=1	sp|Q8N413|S2545_HUMAN
gonads_contig_398846_P	0.605278	0.823037	CGI_10016927	NA	HTXA_PSEST Probable alpha-ketoglutarate-dependent hypophosphite dioxygenase OS=Pseudomonas stutzeri GN=htxA PE=3 SV=1
gonads_contig_189417_P	0.605226	3.76628	CGI_10013395	NA	PX11B_BOVIN Peroxisomal membrane protein 11B OS=Bos taurus GN=PEX11B PE=2 SV=1	sp|O96011|PX11B_HUMAN
gonads_contig_29463_P	0.605092	0.823037	CGI_10021999	GO:0005515; protein binding; Molecular Function	LACH_DROME Lachesin OS=Drosophila melanogaster GN=Lac PE=1 SV=2	sp|Q98919|LSAMP_CHICK
gonads_contig_60805_P	0.605034	5.46671	CGI_10028906	GO:0005102; receptor binding; Molecular Function GO:0007165; signal transduction; Biological Process	FCN1_HUMAN Ficolin-1 OS=Homo sapiens GN=FCN1 PE=1 SV=2
gonads_contig_332522_P	0.604891	0.515781	CGI_10027586	GO:0005515; protein binding; Molecular Function	RIMB1_HUMAN Peripheral-type benzodiazepine receptor-associated protein 1 OS=Homo sapiens GN=BZRAP1 PE=1 SV=2	sp|Q7TNF8|RIMB1_MOUSE
gonads_contig_41658_N	0.604862	3.76628	CGI_10026245	NA	MFS11_PONAB UNC93-like protein MFSD11 OS=Pongo abelii GN=MFSD11 PE=2 SV=1	sp|Q4R495|MFS11_MACFA
gonads_contig_290947_AS	0.60481	5.46671
gonads_contig_355451_S	0.604524	0.22548
gonads_contig_63599_P	0.604421	0	CGI_10007819	GO:0005515; protein binding; Molecular Function	WDR81_HUMAN WD repeat-containing protein 81 OS=Homo sapiens GN=WDR81 PE=2 SV=1	sp|Q5ND34|WDR81_MOUSE
gonads_contig_30660_P	0.604219	3.21216	CGI_10013256	GO:0005576; extracellular region; Cellular Component GO:0006030; chitin metabolic process; Biological Process GO:0008061; chitin binding; Molecular Function	NA
gonads_contig_27225_P	0.604185	0
gonads_contig_222423_P	0.604086	2.09794	CGI_10004087	NA	SKP2_HUMAN S-phase kinase-associated protein 2 OS=Homo sapiens GN=SKP2 PE=1 SV=2	sp|Q9Z0Z3|SKP2_MOUSE
gonads_contig_201658_P	0.603966	5.46671	CGI_10010975	NA	CAPR1_RAT Caprin-1 OS=Rattus norvegicus GN=Caprin1 PE=1 SV=2	sp|P54681|RTOA_DICDI
gonads_contig_470391_P	0.603945	0.282744	CGI_10003755	GO:0003743; translation initiation factor activity; Molecular Function GO:0005634; nucleus; Cellular Component GO:0006413; translational initiation; Biological Process GO:0008270; zinc ion binding; Molecular Function GO:0016563; transcription activator activity; Molecular Function GO:0045449; regulation of transcription; Biological Process GO:0045941; positive regulation of transcription; Biologi…	TF3B_MOUSE Transcription factor IIIB 90 kDa subunit OS=Mus musculus GN=Brf1 PE=1 SV=1	sp|Q8CFK2|TF3B_MOUSE
gonads_contig_400399_P	0.603916	1.34709	CGI_10017954	NA	LAS1L_HUMAN LAS1-like protein OS=Homo sapiens GN=LAS1L PE=1 SV=2	sp|Q9Y4W2|LAS1L_HUMAN
gonads_contig_27259_N	0.603863	0	CGI_10015286	GO:0016020; membrane; Cellular Component GO:0016757; transferase activity, transferring glycosyl groups; Molecular Function	B3GLT_MOUSE Beta-1,3-glucosyltransferase OS=Mus musculus GN=B3galtl PE=2 SV=2	sp|Q8BHT6|B3GLT_MOUSE
gonads_contig_23356_P	0.603783	2.09794	CGI_10019769	GO:0003676; nucleic acid binding; Molecular Function	RBM28_MOUSE RNA-binding protein 28 OS=Mus musculus GN=Rbm28 PE=1 SV=3	sp|Q9NW13|RBM28_HUMAN
gonads_contig_49170_P	0.603565	1.34709	CGI_10013102	GO:0005515; protein binding; Molecular Function GO:0005622; intracellular; Cellular Component GO:0008270; zinc ion binding; Molecular Function	PRDM9_MOUSE Histone-lysine N-methyltransferase PRDM9 OS=Mus musculus GN=Prdm9 PE=1 SV=2	sp|P0CJ79|ZN888_HUMAN
gonads_contig_396198_P	0.603389	2.09794	CGI_10012716	GO:0005515; protein binding; Molecular Function	ASZ1_MOUSE Ankyrin repeat, SAM and basic leucine zipper domain-containing protein 1 OS=Mus musculus GN=Asz1 PE=2 SV=1
gonads_contig_75920_N	0.603355	0.409492	CGI_10019157	NA	NA
gonads_contig_77179_N	0.603292	0	CGI_10008751	GO:0003677; DNA binding; Molecular Function GO:0005622; intracellular; Cellular Component GO:0008270; zinc ion binding; Molecular Function	NA	sp|Q9HCE3|ZN532_HUMAN
gonads_contig_371893_N	0.603277	0.409492	CGI_10019596	NA	NA
gonads_contig_66274_P	0.603263	1.34709	CGI_10009601	GO:0005089; Rho guanyl-nucleotide exchange factor activity; Molecular Function GO:0005515; protein binding; Molecular Function GO:0005622; intracellular; Cellular Component GO:0035023; regulation of Rho protein signal transduction; Biological Process	ARHG3_HUMAN Rho guanine nucleotide exchange factor 3 OS=Homo sapiens GN=ARHGEF3 PE=2 SV=1	sp|Q9Z206|ARHG8_MOUSE
gonads_contig_190603_P	0.603054	0.823037	CGI_10014446	GO:0003677; DNA binding; Molecular Function GO:0005515; protein binding; Molecular Function GO:0008270; zinc ion binding; Molecular Function	PKCB1_HUMAN Protein kinase C-binding protein 1 OS=Homo sapiens GN=ZMYND8 PE=1 SV=2	sp|Q9ULU4|PKCB1_HUMAN
gonads_contig_462139_S	0.602861	4.6648
gonads_contig_344640_N	0.602847	0	CGI_10002762	GO:0004594; pantothenate kinase activity; Molecular Function GO:0005524; ATP binding; Molecular Function GO:0015937; coenzyme A biosynthetic process; Biological Process	PANK4_MACFA Pantothenate kinase 4 OS=Macaca fascicularis GN=PANK4 PE=2 SV=2	sp|Q5R5F8|PANK4_PONAB
gonads_contig_135922_P	0.602749	0.173361	CGI_10023796	GO:0005097; Rab GTPase activator activity; Molecular Function GO:0005515; protein binding; Molecular Function GO:0005622; intracellular; Cellular Component GO:0032313; regulation of Rab GTPase activity; Biological Process	WDR67_XENTR WD repeat-containing protein 67 OS=Xenopus tropicalis GN=wdr67 PE=2 SV=1	sp|Q6DEY8|WDR67_XENTR
gonads_contig_19416_N	0.60271	1.05793	CGI_10023642	GO:0005215; transporter activity; Molecular Function GO:0006810; transport; Biological Process GO:0016020; membrane; Cellular Component	MVL_DROME Protein Malvolio OS=Drosophila melanogaster GN=Mvl PE=2 SV=2	sp|Q9C6B2|NRAM2_ARATH
gonads_contig_41479_AS	0.602691	1.05793
gonads_contig_110198_S	0.602318	2.58444
gonads_contig_40263_N	0.602267	2.58444	CGI_10006202	NA	NA
gonads_contig_46884_N	0.602222	0	CGI_10010225	GO:0000166; nucleotide binding; Molecular Function GO:0005524; ATP binding; Molecular Function GO:0016887; ATPase activity; Molecular Function GO:0017111; nucleoside-triphosphatase activity; Molecular Function	ABCA1_MOUSE ATP-binding cassette sub-family A member 1 OS=Mus musculus GN=Abca1 PE=1 SV=3	sp|P78363|ABCA4_HUMAN
gonads_contig_455359_P	0.602063	0	CGI_10004534	GO:0005525; GTP binding; Molecular Function GO:0005622; intracellular; Cellular Component GO:0007264; small GTPase mediated signal transduction; Biological Process GO:0015031; protein transport; Biological Process	RABL3_HUMAN Rab-like protein 3 OS=Homo sapiens GN=RABL3 PE=1 SV=1	sp|Q5HYI8|RABL3_HUMAN
gonads_contig_9638_P	0.60204	0.22548	CGI_10014583	GO:0016021; integral to membrane; Cellular Component	FA18A_HUMAN Protein FAM18A OS=Homo sapiens GN=FAM18A PE=2 SV=3	sp|A6NH52|FA18A_HUMAN
gonads_contig_79396_S	0.602033	0
gonads_contig_76108_P	0.601797	1.34709	CGI_10022637	GO:0005515; protein binding; Molecular Function	ARRD2_HUMAN Arrestin domain-containing protein 2 OS=Homo sapiens GN=ARRDC2 PE=2 SV=2	sp|Q3V1N1|MFHA1_MOUSE
gonads_contig_2965_P	0.601713	0	CGI_10014628	GO:0005737; cytoplasm; Cellular Component GO:0006479; protein methylation; Biological Process GO:0008276; protein methyltransferase activity; Molecular Function	ANM1_HUMAN Protein arginine N-methyltransferase 1 OS=Homo sapiens GN=PRMT1 PE=1 SV=2	sp|Q5RGQ2|ANM8B_DANRE
gonads_contig_41880_P	0.601465	1.34709	CGI_10027858	GO:0006886; intracellular protein transport; Biological Process GO:0006888; ER to Golgi vesicle-mediated transport; Biological Process GO:0008270; zinc ion binding; Molecular Function GO:0030127; COPII vesicle coat; Cellular Component	SC23A_DANRE Protein transport protein Sec23A OS=Danio rerio GN=sec23a PE=2 SV=1	sp|Q7SZE5|SC23A_DANRE
gonads_contig_16249_N	0.601365	0.823037	CGI_10024516	NA	ZCHC8_CHICK Zinc finger CCHC domain-containing protein 8 OS=Gallus gallus GN=ZCCHC8 PE=2 SV=1	sp|Q9CYA6|ZCHC8_MOUSE
gonads_contig_270602_P	0.60127	2.09794	CGI_10012112	GO:0005515; protein binding; Molecular Function GO:0005622; intracellular; Cellular Component GO:0008270; zinc ion binding; Molecular Function	ZG9_XENLA Gastrula zinc finger protein XlCGF9.1 (Fragment) OS=Xenopus laevis PE=3 SV=1	sp|Q9UH77|KLHL3_HUMAN
gonads_contig_362843_N	0.601253	3.76628	CGI_10016169	GO:0055085; transmembrane transport; Biological Process	MOT12_HUMAN Monocarboxylate transporter 12 OS=Homo sapiens GN=SLC16A12 PE=2 SV=2	sp|Q6P2X9|MOT12_XENTR
gonads_contig_62994_P	0.6012	4.6648	CGI_10027272	NA	SLAI2_BOVIN SLAIN motif-containing protein 2 OS=Bos taurus GN=SLAIN2 PE=2 SV=1	sp|Q9P270|SLAI2_HUMAN
gonads_contig_42487_N	0.601084	2.09794	CGI_10013091	NA	FGGY_HUMAN FGGY carbohydrate kinase domain-containing protein OS=Homo sapiens GN=FGGY PE=1 SV=2	sp|Q6DCD1|FGGY_XENLA
gonads_contig_36959_N	0.600904	0	CGI_10014444	GO:0004842; ubiquitin-protein ligase activity; Molecular Function GO:0008270; zinc ion binding; Molecular Function	UBR5_MOUSE E3 ubiquitin-protein ligase UBR5 OS=Mus musculus GN=Ubr5 PE=1 SV=2	sp|O95071|UBR5_HUMAN
gonads_contig_479205_S	0.600771	0.173361
gonads_contig_45318_P	0.600661	0.173361	CGI_10003733	GO:0000166; nucleotide binding; Molecular Function GO:0005524; ATP binding; Molecular Function GO:0016887; ATPase activity; Molecular Function GO:0017111; nucleoside-triphosphatase activity; Molecular Function	MDN1_HUMAN Midasin OS=Homo sapiens GN=MDN1 PE=1 SV=2	sp|Q9NU22|MDN1_HUMAN
gonads_contig_274646_P	0.600656	2.09794	CGI_10024859	NA	TM180_CHICK Transmembrane protein 180 OS=Gallus gallus GN=TMEM180 PE=2 SV=1	sp|Q5ZKJ5|TM180_CHICK
gonads_contig_362540_N	0.600472	0	CGI_10019410	GO:0003980; UDP-glucose:glycoprotein glucosyltransferase activity; Molecular Function GO:0006486; protein glycosylation; Biological Process GO:0016757; transferase activity, transferring glycosyl groups; Molecular Function	UGGG1_RAT UDP-glucose:glycoprotein glucosyltransferase 1 OS=Rattus norvegicus GN=Ugcgl1 PE=1 SV=2	sp|Q6P5E4|UGGG1_MOUSE
gonads_contig_71970_P	0.600351	0.173361	CGI_10008088	GO:0006508; proteolysis; Biological Process GO:0007186; G-protein coupled receptor protein signaling pathway; Biological Process GO:0008236; serine-type peptidase activity; Molecular Function GO:0016021; integral to membrane; Cellular Component	DPP2_MOUSE Dipeptidyl-peptidase 2 OS=Mus musculus GN=Dpp7 PE=2 SV=1	sp|Q9UHL4|DPP2_HUMAN
gonads_contig_23288_P	0.600349	0	CGI_10007706	GO:0003677; DNA binding; Molecular Function GO:0003700; sequence-specific DNA binding transcription factor activity; Molecular Function GO:0003707; steroid hormone receptor activity; Molecular Function GO:0004879; ligand-dependent nuclear receptor activity; Molecular Function GO:0005634; nucleus; Cellular Component GO:0006355; regulation of transcription, DNA-dependent; Biological Process GO:0008…	RORG_HUMAN Nuclear receptor ROR-gamma OS=Homo sapiens GN=RORC PE=2 SV=2	sp|P45446|RORB_RAT
gonads_contig_32063_S	0.600263	0.409492
gonads_contig_8518_AS	0.600247	3.76628
gonads_contig_64255_P	0.599925	0	CGI_10012403	GO:0004325; ferrochelatase activity; Molecular Function GO:0006783; heme biosynthetic process; Biological Process	HEMH_XENLA Ferrochelatase, mitochondrial OS=Xenopus laevis GN=fech PE=1 SV=1	sp|O42479|HEMH_CHICK
gonads_contig_399729_P	0.599881	0	CGI_10009575	GO:0005488; binding; Molecular Function GO:0005515; protein binding; Molecular Function GO:0005622; intracellular; Cellular Component GO:0006464; protein modification process; Biological Process GO:0008270; zinc ion binding; Molecular Function GO:0016881; acid-amino acid ligase activity; Molecular Function	HUWE1_HUMAN E3 ubiquitin-protein ligase HUWE1 OS=Homo sapiens GN=HUWE1 PE=1 SV=3	sp|Q6GQB9|EDEM3_XENLA
gonads_contig_131758_N	0.599366	0.823037	CGI_10025156	GO:0005515; protein binding; Molecular Function GO:0016021; integral to membrane; Cellular Component	JIP1_DROME JNK-interacting protein 1 OS=Drosophila melanogaster GN=Aplip1 PE=1 SV=2	sp|Q9CR23|TMEM9_MOUSE
gonads_contig_28188_P	0.599301	4.6648	CGI_10028176	NA	NA	sp|Q09575|YRD6_CAEEL
gonads_contig_409269_N	0.599284	0	CGI_10022773	GO:0003676; nucleic acid binding; Molecular Function GO:0004386; helicase activity; Molecular Function GO:0005524; ATP binding; Molecular Function GO:0008026; ATP-dependent helicase activity; Molecular Function GO:0016818; hydrolase activity, acting on acid anhydrides, in phosphorus-containing anhydrides; Molecular Function	SKIV2_HUMAN Helicase SKI2W OS=Homo sapiens GN=SKIV2L PE=1 SV=2	sp|Q15477|SKIV2_HUMAN
gonads_contig_50023_P	0.599144	2.58444	CGI_10015830	GO:0005488; binding; Molecular Function	FCER2_MOUSE Low affinity immunoglobulin epsilon Fc receptor OS=Mus musculus GN=Fcer2 PE=2 SV=1	sp|P86854|PLCL_MYTGA
gonads_contig_193368_AS	0.598927	1.05793
gonads_contig_28870_P	0.598865	3.76628	CGI_10017108	GO:0003824; catalytic activity; Molecular Function GO:0004497; monooxygenase activity; Molecular Function GO:0005507; copper ion binding; Molecular Function GO:0009987; cellular process; Biological Process	TBH1_CAEBR Tyramine beta-hydroxylase OS=Caenorhabditis briggsae GN=tbh-1 PE=3 SV=1	sp|Q7Z0T3|TEMPT_APLCA
gonads_contig_435727_P	0.598846	1.05793	CGI_10009325	GO:0016021; integral to membrane; Cellular Component	MPV17_DANRE Protein Mpv17 OS=Danio rerio GN=mpv17 PE=2 SV=1	sp|Q5BK62|MPV17_RAT
gonads_contig_24481_N	0.59844	2.09794	CGI_10018386	NA	ABHD3_BOVIN Abhydrolase domain-containing protein 3 OS=Bos taurus GN=ABHD3 PE=2 SV=1	sp|Q8WU67|ABHD3_HUMAN
gonads_contig_275956_P	0.598264	0	CGI_10001589	GO:0005524; ATP binding; Molecular Function	PMS2_HUMAN Mismatch repair endonuclease PMS2 OS=Homo sapiens GN=PMS2 PE=1 SV=1	sp|P54278|PMS2_HUMAN
gonads_contig_265340_N	0.597909	1.05793	CGI_10015831	GO:0005488; binding; Molecular Function GO:0005515; protein binding; Molecular Function	MELT_HUMAN Ventricular zone-expressed PH domain-containing protein homolog 1 OS=Homo sapiens GN=VEPH1 PE=1 SV=1	sp|Q9VS24|MELT_DROME
gonads_contig_352476_P	0.597891	0.409492	CGI_10011056	GO:0004888; transmembrane receptor activity; Molecular Function GO:0005488; binding; Molecular Function GO:0005515; protein binding; Molecular Function GO:0007165; signal transduction; Biological Process GO:0031224; intrinsic to membrane; Cellular Component GO:0045087; innate immune response; Biological Process	NA
gonads_contig_162431_N	0.597659	0	CGI_10002987	NA	K0090_CHICK Uncharacterized protein KIAA0090 homolog OS=Gallus gallus GN=RCJMB04_8i12 PE=2 SV=1	sp|Q5ZL00|K0090_CHICK
gonads_contig_356163_P	0.5976	0.282744	CGI_10024249	0	0
gonads_contig_200021_N	0.597412	0.282744	CGI_10007893	GO:0003677; DNA binding; Molecular Function GO:0005515; protein binding; Molecular Function	MIER3_HUMAN Mesoderm induction early response protein 3 OS=Homo sapiens GN=MIER3 PE=1 SV=2	sp|Q5REE1|MIER1_PONAB
gonads_contig_35140_N	0.59731	2.09794	CGI_10006933	NA	CN133_HUMAN Uncharacterized protein C14orf133 OS=Homo sapiens GN=C14orf133 PE=1 SV=1	sp|Q9H9C1|VIPAR_HUMAN
gonads_contig_43598_P	0.597226	0	CGI_10009851	GO:0005622; intracellular; Cellular Component GO:0008270; zinc ion binding; Molecular Function	SCRT1_MOUSE Transcriptional repressor scratch 1 OS=Mus musculus GN=Scrt1 PE=2 SV=1
gonads_contig_414638_P	0.59718	0.515781	CGI_10026486	GO:0005515; protein binding; Molecular Function GO:0005634; nucleus; Cellular Component GO:0006281; DNA repair; Biological Process GO:0008270; zinc ion binding; Molecular Function GO:0045449; regulation of transcription; Biological Process	TF2H2_BOVIN General transcription factor IIH subunit 2 OS=Bos taurus GN=GTF2H2 PE=2 SV=1	sp|Q2TBV5|TF2H2_BOVIN
gonads_contig_306188_S	0.59717	2.58444
gonads_contig_279741_P	0.597149	4.6648	CGI_10009141	0	0
gonads_contig_425646_P	0.597146	0.22548				sp|Q95SX7|RTBS_DROME
gonads_contig_352424_P	0.597095	2.09794	CGI_10026569	GO:0005622; intracellular; Cellular Component	IAP_GVCP Apoptosis inhibitor IAP OS=Cydia pomonella granulosis virus GN=IAP PE=4 SV=1
gonads_contig_389417_N	0.596897	1.66097	CGI_10013951	GO:0004356; glutamate-ammonia ligase activity; Molecular Function GO:0006807; nitrogen compound metabolic process; Biological Process	GLNA_AGABI Glutamine synthetase OS=Agaricus bisporus GN=glnA PE=3 SV=1	sp|O00088|GLNA_AGABI
[truncated: 1,057 more rows]
