# Supplementary material for: A Microarray-Based Analysis of Gametogenesis in Two Portuguese Populations of the European Clam Ruditapes decussatus
Source: PLoS One. 2014 Mar 18;9(3):e92202. doi: 10.1371/journal.pone.0092202 (PMC3958495; doi:10.1371/journal.pone.0092202)
Supplement: Table S12 — Enrichment analysis showing KEGG pathways, BP terms, CC terms and MF terms significantly represented on differentially expressed probes between populations of Ruditapes decussatus . (XLSX) [file pone.0092202.s012.xlsx]

## Sheet: Feuil1
Category	Term	Count	PValue	Fold Enrichment
GOTERM_BP_FAT	GO:0055085~transmembrane transport	49	0.00176164	1.53986
GOTERM_BP_FAT	GO:0006941~striated muscle contraction	5	0.00515832	5.99332
GOTERM_BP_FAT	GO:0003012~muscle system process	5	0.00935381	5.24416
GOTERM_BP_FAT	GO:0006936~muscle contraction	5	0.00935381	5.24416
GOTERM_BP_FAT	GO:0055114~oxidation reduction	57	0.019001	1.32484
GOTERM_BP_FAT	GO:0034660~ncRNA metabolic process	20	0.0223321	1.69508
GOTERM_BP_FAT	GO:0051258~protein polymerization	7	0.0247372	2.93673
GOTERM_BP_FAT	GO:0034470~ncRNA processing	14	0.0315154	1.86459
GOTERM_BP_FAT	GO:0019226~transmission of nerve impulse	7	0.0388055	2.66975
GOTERM_BP_FAT	GO:0010035~response to inorganic substance	8	0.0412542	2.39733
GOTERM_BP_FAT	GO:0042440~pigment metabolic process	5	0.058962	3.22717
GOTERM_BP_FAT	GO:0009628~response to abiotic stimulus	12	0.062342	1.798
GOTERM_BP_FAT	GO:0045214~sarcomere organization	3	0.0719597	6.29299
GOTERM_BP_FAT	GO:0042133~neurotransmitter metabolic process	3	0.0719597	6.29299
GOTERM_BP_FAT	GO:0009648~photoperiodism	3	0.0719597	6.29299
GOTERM_BP_FAT	GO:0009712~catechol metabolic process	4	0.081316	3.72918
GOTERM_BP_FAT	GO:0006584~catecholamine metabolic process	4	0.081316	3.72918
GOTERM_BP_FAT	GO:0018958~phenol metabolic process	4	0.081316	3.72918
GOTERM_BP_FAT	GO:0034311~diol metabolic process	4	0.081316	3.72918
GOTERM_BP_FAT	GO:0007267~cell-cell signaling	7	0.0928458	2.17535
GOTERM_BP_FAT	GO:0045596~negative regulation of cell differentiation	5	0.0931302	2.79688
GOTERM_BP_FAT	GO:0006979~response to oxidative stress	5	0.0931302	2.79688
GOTERM_BP_FAT	GO:0005996~monosaccharide metabolic process	13	0.0943739	1.62804
Category	Term	Count	PValue	Fold Enrichment
GOTERM_CC_FAT	GO:0005863~striated muscle thick filament	5	0.000974833	8.18812
GOTERM_CC_FAT	GO:0016460~myosin II complex	5	0.000974833	8.18812
GOTERM_CC_FAT	GO:0032982~myosin filament	5	0.000974833	8.18812
GOTERM_CC_FAT	GO:0005859~muscle myosin complex	5	0.000974833	8.18812
GOTERM_CC_FAT	GO:0005615~extracellular space	8	0.0160313	2.84804
GOTERM_CC_FAT	GO:0031224~intrinsic to membrane	154	0.0306664	1.11788
GOTERM_CC_FAT	GO:0031090~organelle membrane	32	0.0349112	1.41632
GOTERM_CC_FAT	GO:0030016~myofibril	5	0.0353945	3.72187
GOTERM_CC_FAT	GO:0043292~contractile fiber	5	0.0353945	3.72187
GOTERM_CC_FAT	GO:0044449~contractile fiber part	5	0.0353945	3.72187
GOTERM_CC_FAT	GO:0030017~sarcomere	5	0.0353945	3.72187
GOTERM_CC_FAT	GO:0016021~integral to membrane	149	0.0578637	1.1021
GOTERM_CC_FAT	GO:0016459~myosin complex	6	0.0581031	2.72937
GOTERM_CC_FAT	GO:0005783~endoplasmic reticulum	28	0.0732559	1.36469
GOTERM_CC_FAT	GO:0031410~cytoplasmic vesicle	9	0.0927799	1.88957
Category	Term	Count	PValue	Fold Enrichment
GOTERM_MF_FAT	GO:0046983~protein dimerization activity	15	0.00123851	2.56771
GOTERM_MF_FAT	GO:0016887~ATPase activity	31	0.00208764	1.75692
GOTERM_MF_FAT	GO:0004386~helicase activity	19	0.00586022	1.96752
GOTERM_MF_FAT	GO:0020037~heme binding	17	0.0118873	1.92694
GOTERM_MF_FAT	GO:0046906~tetrapyrrole binding	17	0.0172434	1.85186
GOTERM_MF_FAT	GO:0070035~purine NTP-dependent helicase activity	14	0.0190882	1.99034
GOTERM_MF_FAT	GO:0008026~ATP-dependent helicase activity	14	0.0190882	1.99034
GOTERM_MF_FAT	GO:0030554~adenyl nucleotide binding	109	0.021167	1.20141
GOTERM_MF_FAT	GO:0001883~purine nucleoside binding	109	0.021167	1.20141
GOTERM_MF_FAT	GO:0046914~transition metal ion binding	151	0.021359	1.15774
GOTERM_MF_FAT	GO:0001882~nucleoside binding	109	0.0253098	1.19357
GOTERM_MF_FAT	GO:0008237~metallopeptidase activity	17	0.0333089	1.718
GOTERM_MF_FAT	GO:0043169~cation binding	197	0.0344129	1.11499
GOTERM_MF_FAT	GO:0043167~ion binding	197	0.0351676	1.11423
GOTERM_MF_FAT	GO:0032559~adenyl ribonucleotide binding	101	0.0433572	1.17827
GOTERM_MF_FAT	GO:0003678~DNA helicase activity	5	0.0450088	3.49494
GOTERM_MF_FAT	GO:0005506~iron ion binding	29	0.0473227	1.4225
GOTERM_MF_FAT	GO:0046872~metal ion binding	193	0.0482935	1.10578
GOTERM_MF_FAT	GO:0005524~ATP binding	100	0.0506348	1.17149
GOTERM_MF_FAT	GO:0042623~ATPase activity, coupled	21	0.0678997	1.48021
GOTERM_MF_FAT	GO:0017076~purine nucleotide binding	129	0.070486	1.12712
GOTERM_MF_FAT	GO:0050660~FAD binding	10	0.0707112	1.90633
GOTERM_MF_FAT	GO:0004499~flavin-containing monooxygenase activity	3	0.0720356	6.29089
GOTERM_MF_FAT	GO:0004003~ATP-dependent DNA helicase activity	4	0.0814375	3.72794
GOTERM_MF_FAT	GO:0008094~DNA-dependent ATPase activity	6	0.0952161	2.39653
Category	Term	Count	PValue	Fold Enrichment
KEGG_PATHWAY	dre02010:ABC transporters	7	0.0363101	2.69418
KEGG_PATHWAY	dre00510:N-Glycan biosynthesis	9	0.0871638	1.91429
