# Supplementary material for: A Microarray-Based Analysis of Gametogenesis in Two Portuguese Populations of the European Clam Ruditapes decussatus
Source: PLoS One. 2014 Mar 18;9(3):e92202. doi: 10.1371/journal.pone.0092202 (PMC3958495; doi:10.1371/journal.pone.0092202)
Supplement: Table S13 — List of significant probes identified by SAM analysis (FDR = 5%; FC>1.5) by comparing stage IV females from both populations of Ruditapes decussatus . (XLSX) [file pone.0092202.s013.xlsx]

## Sheet: Feuil1
Gene ID	Fold Change	q-value(%)	Crassostrea gigas prot	Crassostrea gigas GO	Crassostrea gigas swissprot	Swiss prot
gonads_contig_8412_P	166.957	1.44095	CGI_10004599	GO:0000785; chromatin; Cellular Component GO:0003682; chromatin binding; Molecular Function GO:0005515; protein binding; Molecular Function GO:0005634; nucleus; Cellular Component GO:0006333; chromatin assembly or disassembly; Biological Process GO:0008270; zinc ion binding; Molecular Function GO:0016568; chromatin modification; Biological Process GO:0018024; histone-lysine N-methyltransferase ac…	SUV92_CHICK Histone-lysine N-methyltransferase SUV39H2 OS=Gallus gallus GN=SUV39H2 PE=2 SV=1	sp|Q4R3E0|SUV92_MACFA
gonads_contig_65339_P	98.6622	3.63534	CGI_10006375	GO:0003677; DNA binding; Molecular Function GO:0005515; protein binding; Molecular Function GO:0031072; heat shock protein binding; Molecular Function	DNJC2_RAT DnaJ homolog subfamily C member 2 OS=Rattus norvegicus GN=Dnajc2 PE=2 SV=1	sp|Q1RMH9|DNJC2_BOVIN
gonads_contig_244728_N	29.6306	3.25552	CGI_10019564	GO:0016787; hydrolase activity; Molecular Function	ASGL1_XENLA L-asparaginase OS=Xenopus laevis GN=asrgl1 PE=2 SV=1	sp|Q32LE5|ASGL1_BOVIN
gonads_contig_152902_N	25.3961	1.0785	CGI_10018322	GO:0003824; catalytic activity; Molecular Function GO:0004252; serine-type endopeptidase activity; Molecular Function GO:0006508; proteolysis; Biological Process	ORC4_XENLA Origin recognition complex subunit 4 OS=Xenopus laevis GN=orc4l PE=2 SV=1	sp|P14272|KLKB1_RAT
gonads_contig_74495_P	22.7531	4.3996	CGI_10018148	GO:0005515; protein binding; Molecular Function GO:0005622; intracellular; Cellular Component GO:0008270; zinc ion binding; Molecular Function	TRI56_HUMAN Tripartite motif-containing protein 56 OS=Homo sapiens GN=TRIM56 PE=1 SV=3	sp|Q80VI1|TRI56_MOUSE
gonads_contig_164231_AS	20.267	4.3996
gonads_contig_25248_P	14.154	2.98784	CGI_10014627	GO:0005488; binding; Molecular Function	NA	sp|O70244|CUBN_RAT
gonads_contig_312772_P	13.8604	3.91937	CGI_10009048	GO:0005515; protein binding; Molecular Function	CBLN1_MOUSE Cerebellin-1 OS=Mus musculus GN=Cbln1 PE=1 SV=1
gonads_contig_62524_N	13.4687	3.63534	CGI_10005730	GO:0016021; integral to membrane; Cellular Component	FRRS1_HUMAN Ferric-chelate reductase 1 OS=Homo sapiens GN=FRRS1 PE=2 SV=2	sp|Q6INU7|FRRS1_XENLA
gonads_contig_297394_AS	12.6545	4.3996
gonads_contig_33395_P	12.5817	2.98784
gonads_contig_413066_N	11.4899	3.63534	CGI_10026860	GO:0005515; protein binding; Molecular Function GO:0005622; intracellular; Cellular Component GO:0008270; zinc ion binding; Molecular Function	PIAP_PIG Putative inhibitor of apoptosis OS=Sus scrofa GN=PIAP PE=2 SV=1	sp|A9JTP3|BIRC7_XENTR
gonads_contig_74432_P	11.2939	2.98784	CGI_10010646	GO:0005524; ATP binding; Molecular Function	HSP74_ANOAL Heat shock protein 70 B2 OS=Anopheles albimanus GN=HSP70B2 PE=3 SV=1	sp|P41827|HSP74_ANOAL
gonads_contig_18753_P	11.1198	4.3996	CGI_10019564	GO:0016787; hydrolase activity; Molecular Function	ASGL1_XENLA L-asparaginase OS=Xenopus laevis GN=asrgl1 PE=2 SV=1	sp|Q9VXT7|ASGL1_DROME
gonads_contig_63482_N	10.8808	2.04074	CGI_10026681	GO:0005515; protein binding; Molecular Function	UBIQ_XENLA Ubiquitin OS=Xenopus laevis PE=1 SV=1	sp|P42740|UBIQP_AGLNE
gonads_contig_199783_P	10.7621	1.19085	CGI_10013327	GO:0005509; calcium ion binding; Molecular Function GO:0005515; protein binding; Molecular Function GO:0005576; extracellular region; Cellular Component GO:0006030; chitin metabolic process; Biological Process GO:0008061; chitin binding; Molecular Function	NOTC1_RAT Neurogenic locus notch homolog protein 1 OS=Rattus norvegicus GN=Notch1 PE=1 SV=2	sp|P10041|DL_DROME
gonads_contig_52243_P	9.6414	3.25552	CGI_10005354	GO:0004497; monooxygenase activity; Molecular Function GO:0005506; iron ion binding; Molecular Function GO:0009055; electron carrier activity; Molecular Function GO:0020037; heme binding; Molecular Function GO:0055114; oxidation-reduction process; Biological Process	CP17A_ICTPU Steroid 17-alpha-hydroxylase/17,20 lyase OS=Ictalurus punctatus GN=cyp17a1 PE=2 SV=1	sp|O73853|CP17A_ICTPU
gonads_contig_141688_N	9.36695	2.30268	CGI_10011198	GO:0005622; intracellular; Cellular Component GO:0008270; zinc ion binding; Molecular Function	TRI75_MOUSE Tripartite motif-containing protein 75 OS=Mus musculus GN=Trim75 PE=2 SV=1
gonads_contig_271020_P	8.74325	2.78079	CGI_10015185	GO:0005328; neurotransmitter:sodium symporter activity; Molecular Function GO:0005887; integral to plasma membrane; Cellular Component GO:0006836; neurotransmitter transport; Biological Process GO:0016020; membrane; Cellular Component	SC6A5_HUMAN Sodium- and chloride-dependent glycine transporter 2 OS=Homo sapiens GN=SLC6A5 PE=1 SV=2	sp|O18875|SC6A8_BOVIN
gonads_contig_160170_AS	8.63322	4.3996
gonads_contig_8809_P	8.33563	2.10568	CGI_10020195	GO:0005515; protein binding; Molecular Function	Y9619_DROME CBM21 domain-containing protein CG9619 OS=Drosophila melanogaster GN=CG9619 PE=1 SV=1	sp|Q9VVY3|Y9619_DROME
gonads_contig_497895_S	8.18256	4.3996
gonads_contig_53380_P	8.12431	2.36001	CGI_10020195	GO:0005515; protein binding; Molecular Function	Y9619_DROME CBM21 domain-containing protein CG9619 OS=Drosophila melanogaster GN=CG9619 PE=1 SV=1	sp|Q16821|PPR3A_HUMAN
gonads_contig_27217_P	7.99343	1.59141	CGI_10010214	NA	HVCN1_DANRE Voltage-gated hydrogen channel 1 OS=Danio rerio GN=hvcn1 PE=2 SV=1
gonads_contig_70597_N	7.74347	1.95617	CGI_10007796	GO:0004497; monooxygenase activity; Molecular Function GO:0005506; iron ion binding; Molecular Function GO:0009055; electron carrier activity; Molecular Function GO:0020037; heme binding; Molecular Function GO:0055114; oxidation-reduction process; Biological Process	CP2C8_HUMAN Cytochrome P450 2C8 OS=Homo sapiens GN=CYP2C8 PE=1 SV=2	sp|Q92113|CP17A_SQUAC
gonads_contig_24267_N	7.72037	1.60692	CGI_10005492	NA	CU070_HUMAN Uncharacterized protein C21orf70 OS=Homo sapiens GN=C21orf70 PE=1 SV=2
gonads_contig_255826_AS	7.67345	1.44095
gonads_contig_12445_N	7.51789	4.3996	CGI_10008224	GO:0055085; transmembrane transport; Biological Process	NAGT1_DANRE Sodium-dependent glucose transporter 1 OS=Danio rerio GN=naglt1 PE=2 SV=1
gonads_contig_46018_S	7.48396	1.59141
gonads_contig_11764_P	7.3263	4.3996	CGI_10011376	GO:0009408; response to heat; Biological Process	HSPB1_BOVIN Heat shock protein beta-1 OS=Bos taurus GN=HSPB1 PE=2 SV=1	sp|P12812|P40_SCHMA
gonads_contig_180367_P	6.95867	1.95617
gonads_contig_191695_AS	6.94528	3.91937
gonads_contig_21480_N	6.71319	2.36001	CGI_10016538	GO:0005515; protein binding; Molecular Function	NA
gonads_contig_358426_P	6.70745	3.63534	CGI_10008036	NA	IRK11_HUMAN ATP-sensitive inward rectifier potassium channel 11 OS=Homo sapiens GN=KCNJ11 PE=1 SV=2	sp|P52186|IRK2_CHICK
gonads_contig_16541_N	6.63198	2.78079	CGI_10028529	GO:0004672; protein kinase activity; Molecular Function GO:0004674; protein serine/threonine kinase activity; Molecular Function GO:0005515; protein binding; Molecular Function GO:0005524; ATP binding; Molecular Function GO:0006468; protein phosphorylation; Biological Process GO:0007165; signal transduction; Biological Process	IRAK1_HUMAN Interleukin-1 receptor-associated kinase 1 OS=Homo sapiens GN=IRAK1 PE=1 SV=2	sp|Q9M2S4|LRKS4_ARATH
gonads_contig_181370_S	6.63071	2.53569
gonads_contig_120475_P	6.61345	2.98784	CGI_10024455	GO:0003796; lysozyme activity; Molecular Function	LYS_CRAGI Lysozyme OS=Crassostrea gigas GN=lysoz PE=2 SV=1	sp|P86383|LYS_MERLU
gonads_contig_421251_N	6.48207	3.63534	CGI_10016720	GO:0006508; proteolysis; Biological Process GO:0008234; cysteine-type peptidase activity; Molecular Function	CATL_SARPE Cathepsin L OS=Sarcophaga peregrina PE=1 SV=1	sp|Q9GKL8|CATL1_CHLAE
gonads_contig_24982_P	6.44897	4.71481	CGI_10022996	GO:0004672; protein kinase activity; Molecular Function GO:0004674; protein serine/threonine kinase activity; Molecular Function GO:0005515; protein binding; Molecular Function GO:0005524; ATP binding; Molecular Function GO:0006468; protein phosphorylation; Biological Process	UNC89_CAEEL Muscle M-line assembly protein unc-89 OS=Caenorhabditis elegans GN=unc-89 PE=1 SV=3	sp|A2CG49|KALRN_MOUSE
gonads_contig_61881_N	6.43896	1.59141	CGI_10005596	GO:0031072; heat shock protein binding; Molecular Function	SACS_HUMAN Sacsin OS=Homo sapiens GN=SACS PE=1 SV=2	sp|Q9JLC8|SACS_MOUSE
gonads_contig_172122_S	6.3867	4.3996
gonads_contig_162817_N	6.30205	2.98784	CGI_10026549	GO:0004672; protein kinase activity; Molecular Function GO:0004674; protein serine/threonine kinase activity; Molecular Function GO:0005515; protein binding; Molecular Function GO:0005524; ATP binding; Molecular Function GO:0006468; protein phosphorylation; Biological Process	PAK1_BOVIN Serine/threonine-protein kinase PAK 1 OS=Bos taurus GN=PAK1 PE=2 SV=1	sp|Q6XAT2|ERL2_ARATH
gonads_contig_34658_N	6.24686	3.25552	CGI_10016806	GO:0004672; protein kinase activity; Molecular Function GO:0004674; protein serine/threonine kinase activity; Molecular Function GO:0005515; protein binding; Molecular Function GO:0005524; ATP binding; Molecular Function GO:0006468; protein phosphorylation; Biological Process	TITIN_MOUSE Titin OS=Mus musculus GN=Ttn PE=1 SV=1	sp|P41891|GAR2_SCHPO
gonads_contig_16286_N	6.2429	3.63534	CGI_10016721	GO:0006508; proteolysis; Biological Process GO:0008234; cysteine-type peptidase activity; Molecular Function	CATL_SARPE Cathepsin L OS=Sarcophaga peregrina PE=1 SV=1	sp|Q28944|CATL1_PIG
gonads_contig_69408_N	6.19382	4.71481	CGI_10011008	GO:0016747; transferase activity, transferring acyl groups other than amino-acyl groups; Molecular Function	NRF6_CAEEL Nose resistant to fluoxetine protein 6 OS=Caenorhabditis elegans GN=nrf-6 PE=1 SV=3	sp|Q09225|NRF6_CAEEL
gonads_contig_158791_P	6.1128	3.25552	CGI_10005296	GO:0003677; DNA binding; Molecular Function GO:0003899; DNA-directed RNA polymerase activity; Molecular Function GO:0006350; transcription; Biological Process	RPC2_HUMAN DNA-directed RNA polymerase III subunit RPC2 OS=Homo sapiens GN=POLR3B PE=1 SV=2	sp|A0M3Y9|RPOB_GRAFK
gonads_contig_84534_AS	6.09221	4.3996
gonads_contig_23761_P	6.0879	2.53569	CGI_10018863	NA	SAP3_MACFA Ganglioside GM2 activator OS=Macaca fascicularis GN=GM2A PE=2 SV=2	sp|Q8HXX6|SAP3_MACFA
gonads_contig_315190_N	6.07603	2.36001	CGI_10001850	NA	NA
gonads_contig_17881_S	6.00674	1.66193
gonads_contig_15410_AS	5.95123	4.71481
gonads_contig_52063_P	5.93717	3.63534	CGI_10011630	GO:0003824; catalytic activity; Molecular Function GO:0004497; monooxygenase activity; Molecular Function GO:0005488; binding; Molecular Function GO:0005507; copper ion binding; Molecular Function GO:0005509; calcium ion binding; Molecular Function GO:0005515; protein binding; Molecular Function GO:0009987; cellular process; Biological Process	FBN1_HUMAN Fibrillin-1 OS=Homo sapiens GN=FBN1 PE=1 SV=2	sp|Q75N90|FBN3_HUMAN
gonads_contig_297394_S	5.92424	3.91937
gonads_contig_93895_AS	5.91063	3.25552
gonads_contig_13354_N	5.78539	2.10568	CGI_10015030	GO:0003950; NAD+ ADP-ribosyltransferase activity; Molecular Function	PAR11_MOUSE Poly [ADP-ribose] polymerase 11 OS=Mus musculus GN=Parp11 PE=2 SV=1
gonads_contig_51666_P	5.72741	2.78079	CGI_10022918	NA	RTBS_DROME Probable RNA-directed DNA polymerase from transposon BS OS=Drosophila melanogaster GN=RTase PE=2 SV=1	sp|Q9NBX4|RTXE_DROME
gonads_contig_498458_N	5.68237	4.3996	CGI_10024116	GO:0003700; sequence-specific DNA binding transcription factor activity; Molecular Function GO:0045449; regulation of transcription; Biological Process	MRF_XENLA Myelin gene regulatory factor OS=Xenopus laevis GN=mrf PE=2 SV=1	sp|Q9Y2G1|MRF_HUMAN
gonads_contig_461646_N	5.6514	3.63534	CGI_10014121	GO:0004672; protein kinase activity; Molecular Function GO:0004674; protein serine/threonine kinase activity; Molecular Function GO:0005515; protein binding; Molecular Function GO:0005524; ATP binding; Molecular Function GO:0006468; protein phosphorylation; Biological Process	ACK1_HUMAN Activated CDC42 kinase 1 OS=Homo sapiens GN=TNK2 PE=1 SV=3	sp|Q17R13|ACK1_BOVIN
gonads_contig_345218_S	5.60948	2.04074
gonads_contig_346720_P	5.58402	2.04074	CGI_10024281	GO:0005215; transporter activity; Molecular Function GO:0006810; transport; Biological Process GO:0016021; integral to membrane; Cellular Component GO:0055085; transmembrane transport; Biological Process	ORCT_DROME Organic cation transporter protein OS=Drosophila melanogaster GN=Orct PE=1 SV=1	sp|Q95R48|OCTL_DROME
gonads_contig_23529_P	5.5625	2.78079	CGI_10027846	GO:0004835; tubulin-tyrosine ligase activity; Molecular Function GO:0006464; protein modification process; Biological Process	TTL10_RAT Protein polyglycylase TTLL10 OS=Rattus norvegicus GN=Ttll10 PE=2 SV=2	sp|Q5XI57|TTL10_RAT
gonads_contig_60850_P	5.5491	2.30268	CGI_10016734	GO:0007186; G-protein coupled receptor protein signaling pathway; Biological Process GO:0016021; integral to membrane; Cellular Component	FMAR_DROME FMRFamide receptor OS=Drosophila melanogaster GN=FR PE=2 SV=1
gonads_contig_378185_P	5.54164	2.53569	CGI_10028455	GO:0005515; protein binding; Molecular Function GO:0007165; signal transduction; Biological Process	PSD10_HUMAN 26S proteasome non-ATPase regulatory subunit 10 OS=Homo sapiens GN=PSMD10 PE=1 SV=1	sp|P55273|CDN2D_HUMAN
gonads_contig_195514_P	5.47521	2.98784	CGI_10007278	GO:0005515; protein binding; Molecular Function	C1QT3_MOUSE Complement C1q tumor necrosis factor-related protein 3 OS=Mus musculus GN=C1qtnf3 PE=2 SV=1	sp|Q4ZJM9|C1QL4_MOUSE
gonads_contig_38623_N	5.46013	2.36001	CGI_10016806	GO:0004672; protein kinase activity; Molecular Function GO:0004674; protein serine/threonine kinase activity; Molecular Function GO:0005515; protein binding; Molecular Function GO:0005524; ATP binding; Molecular Function GO:0006468; protein phosphorylation; Biological Process	TITIN_MOUSE Titin OS=Mus musculus GN=Ttn PE=1 SV=1	sp|Q17Q32|ENOPH_AEDAE
gonads_contig_271902_N	5.42728	3.91937	CGI_10006771	GO:0003735; structural constituent of ribosome; Molecular Function GO:0005622; intracellular; Cellular Component GO:0005840; ribosome; Cellular Component GO:0006412; translation; Biological Process GO:0015935; small ribosomal subunit; Cellular Component	RT12_BOVIN 28S ribosomal protein S12, mitochondrial OS=Bos taurus GN=MRPS12 PE=2 SV=1	sp|B8D0B9|RS12_HALOH
gonads_contig_77033_S	5.41657	4.3996
gonads_contig_40485_P	5.3966	1.59141	CGI_10014109	GO:0003824; catalytic activity; Molecular Function GO:0005524; ATP binding; Molecular Function GO:0006754; ATP biosynthetic process; Biological Process GO:0008152; metabolic process; Biological Process GO:0015662; ATPase activity, coupled to transmembrane movement of ions, phosphorylative mechanism; Molecular Function GO:0016020; membrane; Cellular Component GO:0016820; hydrolase activity, acting…	AT133_HUMAN Probable cation-transporting ATPase 13A3 OS=Homo sapiens GN=ATP13A3 PE=1 SV=4	sp|Q5XF89|AT133_MOUSE
gonads_contig_287381_N	5.37006	2.36001	CGI_10016906	NA	SPD1B_XENLA Speedy protein 1-B OS=Xenopus laevis GN=spdya-B PE=1 SV=1	sp|Q9YGL1|SPD1B_XENLA
gonads_contig_375435_N	5.33736	3.91937
gonads_contig_70534_P	5.33173	2.10568	CGI_10019462	GO:0003700; sequence-specific DNA binding transcription factor activity; Molecular Function GO:0005515; protein binding; Molecular Function GO:0005634; nucleus; Cellular Component GO:0006355; regulation of transcription, DNA-dependent; Biological Process GO:0043565; sequence-specific DNA binding; Molecular Function	ELF3_MOUSE ETS-related transcription factor Elf-3 OS=Mus musculus GN=Elf3 PE=1 SV=1	sp|A2T737|EHF_PANTR
gonads_contig_225869_N	5.25448	3.63534	CGI_10016267	NA	NA	sp|O66878|SMC_AQUAE
gonads_contig_13939_P	5.24007	4.3996	CGI_10026592	GO:0005125; cytokine activity; Molecular Function GO:0005576; extracellular region; Cellular Component GO:0006954; inflammatory response; Biological Process	NA	sp|Q9QXT6|IL17B_MOUSE
gonads_contig_122333_P	5.19678	4.71481	CGI_10018621	GO:0005515; protein binding; Molecular Function GO:0005622; intracellular; Cellular Component GO:0008270; zinc ion binding; Molecular Function	TRI56_HUMAN Tripartite motif-containing protein 56 OS=Homo sapiens GN=TRIM56 PE=1 SV=3	sp|Q5ZMD4|TRI59_CHICK
gonads_contig_400546_S	5.15428	1.95617	CGI_10000725	NA	NA	sp|Q6CQE5|TAR1_KLULA
gonads_contig_458874_N	5.11044	1.19085	CGI_10019462	GO:0003700; sequence-specific DNA binding transcription factor activity; Molecular Function GO:0005515; protein binding; Molecular Function GO:0005634; nucleus; Cellular Component GO:0006355; regulation of transcription, DNA-dependent; Biological Process GO:0043565; sequence-specific DNA binding; Molecular Function	ELF3_MOUSE ETS-related transcription factor Elf-3 OS=Mus musculus GN=Elf3 PE=1 SV=1	sp|A2T737|EHF_PANTR
gonads_contig_438602_P	5.10644	3.63534	CGI_10015931	GO:0005525; GTP binding; Molecular Function GO:0005622; intracellular; Cellular Component GO:0006886; intracellular protein transport; Biological Process GO:0007264; small GTPase mediated signal transduction; Biological Process GO:0015031; protein transport; Biological Process	ARF1_ORYSJ ADP-ribosylation factor 1 OS=Oryza sativa subsp. japonica GN=Os01g0813400 PE=2 SV=3	sp|P11076|ARF1_YEAST
gonads_contig_52148_P	5.08569	1.66193	CGI_10006808	GO:0005509; calcium ion binding; Molecular Function	SCP_PATYE Sarcoplasmic calcium-binding protein OS=Patinopecten yessoensis PE=1 SV=1	sp|P02637|SCP_MIZYE
gonads_contig_184303_S	5.079	3.91937
gonads_contig_258492_S	5.02328	1.59141
gonads_contig_233823_N	5.00938	2.10568	CGI_10018162	GO:0005515; protein binding; Molecular Function	ANK3_HUMAN Ankyrin-3 OS=Homo sapiens GN=ANK3 PE=1 SV=3	sp|Q54KA7|SECG_DICDI
gonads_contig_8916_N	5.00806	4.3996	CGI_10014823	GO:0005328; neurotransmitter:sodium symporter activity; Molecular Function GO:0005887; integral to plasma membrane; Cellular Component GO:0006836; neurotransmitter transport; Biological Process GO:0016020; membrane; Cellular Component	SC6A9_XENLA Sodium- and chloride-dependent glycine transporter 1 OS=Xenopus laevis GN=slc6a9 PE=2 SV=1	sp|Q6PGE7|SC6A7_MOUSE
gonads_contig_39625_N	4.99842	3.63534
gonads_contig_138493_P	4.97466	1.55693	CGI_10017062	NA	VP13D_HUMAN Vacuolar protein sorting-associated protein 13D OS=Homo sapiens GN=VPS13D PE=1 SV=1	sp|Q5THJ4|VP13D_HUMAN
gonads_contig_312622_N	4.95864	1.95617				sp|Q17Q32|ENOPH_AEDAE
gonads_contig_11624_P	4.95719	1.40995	CGI_10014642	GO:0005515; protein binding; Molecular Function	KEAP1_PIG Kelch-like ECH-associated protein 1 OS=Sus scrofa GN=KEAP1 PE=3 SV=1	sp|Q9Z2X8|KEAP1_MOUSE
gonads_contig_160760_P	4.95059	4.71481	CGI_10028607	NA	TRIM3_MOUSE Tripartite motif-containing protein 3 OS=Mus musculus GN=Trim3 PE=1 SV=1
gonads_contig_192657_P	4.94657	1.95617	CGI_10007654	NA	PHF20_MOUSE PHD finger protein 20 OS=Mus musculus GN=Phf20 PE=2 SV=2	sp|Q54J55|MYBX_DICDI
gonads_contig_480880_P	4.93215	4.71481	CGI_10025110	GO:0003774; motor activity; Molecular Function GO:0016459; myosin complex; Cellular Component	MYS_AEQIR Myosin heavy chain, striated muscle OS=Aequipecten irradians PE=1 SV=1	sp|P24733|MYS_AEQIR
gonads_contig_20666_AS	4.92611	3.91937
gonads_contig_30680_P	4.92041	3.91937	CGI_10004843	NA	KY_MOUSE Kyphoscoliosis peptidase OS=Mus musculus GN=Ky PE=1 SV=1
gonads_contig_239210_N	4.91989	3.91937	CGI_10026985	GO:0005044; scavenger receptor activity; Molecular Function GO:0016020; membrane; Cellular Component	DMBT1_HUMAN Deleted in malignant brain tumors 1 protein OS=Homo sapiens GN=DMBT1 PE=1 SV=2	sp|Q9NR16|C163B_HUMAN
gonads_contig_26549_P	4.88862	1.0785	CGI_10015810	GO:0016747; transferase activity, transferring acyl groups other than amino-acyl groups; Molecular Function	NRF6_CAEEL Nose resistant to fluoxetine protein 6 OS=Caenorhabditis elegans GN=nrf-6 PE=1 SV=3	sp|Q09225|NRF6_CAEEL
gonads_contig_68871_P	4.88552	3.63534	CGI_10026034	GO:0005515; protein binding; Molecular Function GO:0005525; GTP binding; Molecular Function GO:0005622; intracellular; Cellular Component GO:0007165; signal transduction; Biological Process GO:0007264; small GTPase mediated signal transduction; Biological Process	PATS1_DICDI Probable serine/threonine-protein kinase pats1 OS=Dictyostelium discoideum GN=pats1 PE=3 SV=1	sp|Q1ZXD6|ROCO5_DICDI
gonads_contig_53584_P	4.87025	3.25552	CGI_10003566	GO:0006508; proteolysis; Biological Process GO:0008234; cysteine-type peptidase activity; Molecular Function	CATL_DROME Cathepsin L OS=Drosophila melanogaster GN=Cp1 PE=1 SV=2	sp|P54639|CYSP4_DICDI
gonads_contig_17530_P	4.86988	2.53569	CGI_10012899	GO:0005515; protein binding; Molecular Function GO:0005622; intracellular; Cellular Component GO:0008270; zinc ion binding; Molecular Function	TRI56_HUMAN Tripartite motif-containing protein 56 OS=Homo sapiens GN=TRIM56 PE=1 SV=3
gonads_contig_405829_N	4.85989	3.63534	CGI_10009180	NA	HMCN1_HUMAN Hemicentin-1 OS=Homo sapiens GN=HMCN1 PE=1 SV=2	sp|Q8IZJ1|UNC5B_HUMAN
gonads_contig_324133_N	4.85652	4.3996
gonads_contig_367563_N	4.83363	2.78079	CGI_10009076	GO:0005515; protein binding; Molecular Function	SDK2_CHICK Protein sidekick-2 OS=Gallus gallus GN=SDK2 PE=2 SV=2	sp|Q9N3X8|SDK_CAEEL
gonads_contig_351134_N	4.83073	3.63534	CGI_10001931	GO:0004672; protein kinase activity; Molecular Function GO:0004674; protein serine/threonine kinase activity; Molecular Function GO:0005515; protein binding; Molecular Function GO:0005524; ATP binding; Molecular Function GO:0006468; protein phosphorylation; Biological Process	MATK_HUMAN Megakaryocyte-associated tyrosine-protein kinase OS=Homo sapiens GN=MATK PE=1 SV=1
gonads_contig_234482_S	4.80056	4.3996
gonads_contig_266835_P	4.79805	4.3996	CGI_10016162	GO:0005524; ATP binding; Molecular Function	GRP75_BOVIN Stress-70 protein, mitochondrial OS=Bos taurus GN=HSPA9 PE=2 SV=1	sp|Q8RH05|DNAK_FUSNN
gonads_contig_287527_S	4.78295	2.36001
gonads_contig_17756_P	4.76224	1.59141	CGI_10025524	GO:0005515; protein binding; Molecular Function GO:0008270; zinc ion binding; Molecular Function	RSF1_HUMAN Remodeling and spacing factor 1 OS=Homo sapiens GN=RSF1 PE=1 SV=2	sp|Q17Q32|ENOPH_AEDAE
gonads_contig_61039_P	4.75272	2.78079	CGI_10027438	NA	ZAR1_DANRE Zygote arrest protein 1 OS=Danio rerio GN=zar1 PE=2 SV=1	sp|A6NP61|ZAR1L_HUMAN
gonads_contig_11690_P	4.74931	2.36001	CGI_10020985	GO:0005249; voltage-gated potassium channel activity; Molecular Function GO:0005515; protein binding; Molecular Function GO:0005622; intracellular; Cellular Component GO:0006813; potassium ion transport; Biological Process GO:0008076; voltage-gated potassium channel complex; Cellular Component GO:0008270; zinc ion binding; Molecular Function GO:0016020; membrane; Cellular Component	KCTD6_DANRE BTB/POZ domain-containing protein KCTD6 OS=Danio rerio GN=kctd6 PE=2 SV=1	sp|Q3URF8|KCD21_MOUSE
gonads_contig_57620_P	4.71392	2.98784	CGI_10019601	GO:0005515; protein binding; Molecular Function GO:0007186; G-protein coupled receptor protein signaling pathway; Biological Process GO:0016021; integral to membrane; Cellular Component	OPRK_MOUSE Kappa-type opioid receptor OS=Mus musculus GN=Oprk1 PE=2 SV=1
gonads_contig_55099_N	4.70327	1.55693	CGI_10019915	0	0
gonads_contig_70095_P	4.69462	4.3996	CGI_10007247	GO:0004872; receptor activity; Molecular Function	NA	sp|Q9UNE0|EDAR_HUMAN
gonads_contig_138399_N	4.68348	4.71481	CGI_10022069	GO:0005515; protein binding; Molecular Function	LRIG1_MOUSE Leucine-rich repeats and immunoglobulin-like domains protein 1 OS=Mus musculus GN=Lrig1 PE=2 SV=1	sp|Q5M8M9|LRC52_MOUSE
gonads_contig_347271_N	4.66824	2.36001	CGI_10028339	GO:0003924; GTPase activity; Molecular Function GO:0005525; GTP binding; Molecular Function	IF2P_HUMAN Eukaryotic translation initiation factor 5B OS=Homo sapiens GN=EIF5B PE=1 SV=3	sp|Q8IID4|DYHC2_PLAF7
gonads_contig_261151_P	4.66056	2.53569	CGI_10017640	GO:0009055; electron carrier activity; Molecular Function GO:0015035; protein disulfide oxidoreductase activity; Molecular Function GO:0045454; cell redox homeostasis; Biological Process	SH3BG_MOUSE SH3 domain-binding glutamic acid-rich protein OS=Mus musculus GN=Sh3bgr PE=2 SV=1	sp|Q19970|CL180_CAEEL
gonads_contig_25530_P	4.65267	2.04074	CGI_10014943	GO:0016021; integral to membrane; Cellular Component	GPM6B_MOUSE Neuronal membrane glycoprotein M6-b OS=Mus musculus GN=Gpm6b PE=1 SV=2	sp|P35803|GPM6B_MOUSE
gonads_contig_363098_P	4.64697	3.91937	CGI_10027521	GO:0005220; inositol 1,4,5-trisphosphate-sensitive calcium-release channel activity; Molecular Function GO:0005262; calcium channel activity; Molecular Function GO:0005783; endoplasmic reticulum; Cellular Component GO:0006816; calcium ion transport; Biological Process GO:0016020; membrane; Cellular Component	ITPR1_HUMAN Inositol 1,4,5-trisphosphate receptor type 1 OS=Homo sapiens GN=ITPR1 PE=1 SV=2
gonads_contig_169050_N	4.64186	2.30268	CGI_10025524	GO:0005515; protein binding; Molecular Function GO:0008270; zinc ion binding; Molecular Function	RSF1_HUMAN Remodeling and spacing factor 1 OS=Homo sapiens GN=RSF1 PE=1 SV=2	sp|P35662|CYLC1_BOVIN
gonads_contig_61707_N	4.60805	3.63534	CGI_10028455	GO:0005515; protein binding; Molecular Function GO:0007165; signal transduction; Biological Process	PSD10_HUMAN 26S proteasome non-ATPase regulatory subunit 10 OS=Homo sapiens GN=PSMD10 PE=1 SV=1	sp|Q12955|ANK3_HUMAN
gonads_contig_378309_N	4.59329	2.53569	CGI_10007796	GO:0004497; monooxygenase activity; Molecular Function GO:0005506; iron ion binding; Molecular Function GO:0009055; electron carrier activity; Molecular Function GO:0020037; heme binding; Molecular Function GO:0055114; oxidation-reduction process; Biological Process	CP2C8_HUMAN Cytochrome P450 2C8 OS=Homo sapiens GN=CYP2C8 PE=1 SV=2	sp|P12790|CP2B9_MOUSE
gonads_contig_146420_P	4.58659	3.91937	CGI_10024386	GO:0004222; metalloendopeptidase activity; Molecular Function GO:0004867; serine-type endopeptidase inhibitor activity; Molecular Function GO:0005515; protein binding; Molecular Function GO:0005576; extracellular region; Cellular Component GO:0006030; chitin metabolic process; Biological Process GO:0008061; chitin binding; Molecular Function GO:0008233; peptidase activity; Molecular Function GO:0…	PPN_DROME Papilin OS=Drosophila melanogaster GN=Ppn PE=1 SV=2	sp|Q868Z9|PPN_DROME
gonads_contig_157691_N	4.54985	4.71481	CGI_10024146	GO:0055085; transmembrane transport; Biological Process	MOT14_HUMAN Monocarboxylate transporter 14 OS=Homo sapiens GN=SLC16A14 PE=2 SV=1	sp|Q8K1C7|MOT14_MOUSE
gonads_contig_388233_N	4.54084	3.63534	CGI_10008978	NA	NA
gonads_contig_77395_AS	4.53151	2.53569
gonads_contig_288636_P	4.52154	2.53569	CGI_10020403	GO:0004672; protein kinase activity; Molecular Function GO:0004674; protein serine/threonine kinase activity; Molecular Function GO:0005515; protein binding; Molecular Function GO:0005524; ATP binding; Molecular Function GO:0006468; protein phosphorylation; Biological Process GO:0008270; zinc ion binding; Molecular Function	KSYK_HUMAN Tyrosine-protein kinase SYK OS=Homo sapiens GN=SYK PE=1 SV=1	sp|Q9CR50|ZN363_MOUSE
gonads_contig_31290_N	4.49889	4.3996	CGI_10017896	NA	NA
gonads_contig_286645_N	4.48169	1.59141	CGI_10013959	GO:0005515; protein binding; Molecular Function	NA	sp|Q17Q32|ENOPH_AEDAE
gonads_contig_359361_N	4.46481	3.91937	CGI_10028934	GO:0004222; metalloendopeptidase activity; Molecular Function GO:0005578; proteinaceous extracellular matrix; Cellular Component GO:0006508; proteolysis; Biological Process GO:0008237; metallopeptidase activity; Molecular Function GO:0008270; zinc ion binding; Molecular Function GO:0031012; extracellular matrix; Cellular Component	ATS7_HUMAN A disintegrin and metalloproteinase with thrombospondin motifs 7 OS=Homo sapiens GN=ADAMTS7 PE=1 SV=2	sp|Q8N6G6|ATL1_HUMAN
gonads_contig_411159_N	4.44999	2.30268	CGI_10024282	GO:0005215; transporter activity; Molecular Function GO:0006810; transport; Biological Process GO:0016021; integral to membrane; Cellular Component GO:0055085; transmembrane transport; Biological Process	OCTL_DROME Organic cation transporter-like protein OS=Drosophila melanogaster GN=Orct2 PE=1 SV=2	sp|Q497L8|S22AG_MOUSE
gonads_contig_192959_AS	4.44874	1.59141
gonads_contig_21880_N	4.43722	1.59141	CGI_10020074	NA	CG058_HUMAN Uncharacterized protein C7orf58 OS=Homo sapiens GN=C7orf58 PE=2 SV=1	sp|A4D0V7|CG058_HUMAN
gonads_contig_227491_N	4.41147	1.59141	CGI_10005793	GO:0005515; protein binding; Molecular Function	SRFB1_XENTR Serum response factor-binding protein 1 OS=Xenopus tropicalis GN=srfbp1 PE=2 SV=1
gonads_contig_209546_N	4.39141	1.59141
gonads_contig_69061_AS	4.3889	1.44095
gonads_contig_42820_S	4.38164	3.63534
gonads_contig_187897_P	4.37507	2.30268	CGI_10028397	GO:0005737; cytoplasm; Cellular Component GO:0006520; cellular amino acid metabolic process; Biological Process GO:0016620; oxidoreductase activity, acting on the aldehyde or oxo group of donors, NAD or NADP as acceptor; Molecular Function GO:0051287; NAD or NADH binding; Molecular Function	HTAI2_PONPY Oxidoreductase HTATIP2 OS=Pongo pygmaeus GN=HTATIP2 PE=3 SV=1	sp|A1YER2|HTAI2_GORGO
gonads_contig_243413_P	4.35063	2.98784	CGI_10018328	GO:0005515; protein binding; Molecular Function	NA
gonads_contig_459233_P	4.34289	2.10568	CGI_10016743	GO:0005391; sodium:potassium-exchanging ATPase activity; Molecular Function GO:0006754; ATP biosynthetic process; Biological Process GO:0006813; potassium ion transport; Biological Process GO:0006814; sodium ion transport; Biological Process GO:0016020; membrane; Cellular Component	NA	sp|P25169|AT1B1_ARTSF
gonads_contig_480743_P	4.28936	1.0785	CGI_10014642	GO:0005515; protein binding; Molecular Function	KEAP1_PIG Kelch-like ECH-associated protein 1 OS=Sus scrofa GN=KEAP1 PE=3 SV=1	sp|Q9Z2X8|KEAP1_MOUSE
gonads_contig_58481_P	4.25913	3.91937	CGI_10008809	NA	NA
gonads_contig_67798_S	4.24718	3.63534
gonads_contig_11074_P	4.22518	4.3996	CGI_10006430	GO:0008237; metallopeptidase activity; Molecular Function GO:0008270; zinc ion binding; Molecular Function	AMPN_BOVIN Aminopeptidase N OS=Bos taurus GN=ANPEP PE=2 SV=4	sp|P79098|AMPN_BOVIN
gonads_contig_57893_N	4.22399	4.3996	CGI_10020297	GO:0004672; protein kinase activity; Molecular Function GO:0004674; protein serine/threonine kinase activity; Molecular Function GO:0005515; protein binding; Molecular Function GO:0005524; ATP binding; Molecular Function GO:0006468; protein phosphorylation; Biological Process	USH2A_HUMAN Usherin OS=Homo sapiens GN=USH2A PE=1 SV=3	sp|P51813|BMX_HUMAN
gonads_contig_59161_AS	4.18085	2.53569
gonads_contig_455012_P	4.18038	1.33104	CGI_10015027	GO:0006486; protein glycosylation; Biological Process GO:0008378; galactosyltransferase activity; Molecular Function GO:0016020; membrane; Cellular Component	B3GT1_PONPY Beta-1,3-galactosyltransferase 1 OS=Pongo pygmaeus GN=B3GALT1 PE=3 SV=1	sp|Q5HZL5|B3G5A_XENLA
gonads_contig_135465_N	4.15539	1.66193				sp|P15305|DYHC_ONCMY
gonads_contig_39303_N	4.12833	2.53569	CGI_10014642	GO:0005515; protein binding; Molecular Function	KEAP1_PIG Kelch-like ECH-associated protein 1 OS=Sus scrofa GN=KEAP1 PE=3 SV=1	sp|Q5R774|KEAP1_PONAB
gonads_contig_24796_P	4.12014	3.63534	CGI_10018195	GO:0005515; protein binding; Molecular Function GO:0005622; intracellular; Cellular Component GO:0008270; zinc ion binding; Molecular Function	TRI56_MOUSE Tripartite motif-containing protein 56 OS=Mus musculus GN=Trim56 PE=1 SV=1	sp|Q9UPN9|TRI33_HUMAN
gonads_contig_46135_P	4.11273	3.25552	CGI_10017918	GO:0007186; G-protein coupled receptor protein signaling pathway; Biological Process GO:0016021; integral to membrane; Cellular Component	FMAR_DROME FMRFamide receptor OS=Drosophila melanogaster GN=FR PE=2 SV=1	sp|Q9VZW5|FMAR_DROME
gonads_contig_189490_P	4.10729	2.53569	CGI_10009516	GO:0016758; transferase activity, transferring hexosyl groups; Molecular Function	CHS3_YEAST Chitin synthase 3 OS=Saccharomyces cerevisiae GN=CHS3 PE=1 SV=3
gonads_contig_113594_S	4.10082	1.0785
gonads_contig_347304_P	4.06438	2.04074	CGI_10019745	GO:0005515; protein binding; Molecular Function	NA
gonads_contig_263663_P	4.06152	3.25552	CGI_10008209	GO:0005622; intracellular; Cellular Component GO:0008270; zinc ion binding; Molecular Function	TRIM2_HUMAN Tripartite motif-containing protein 2 OS=Homo sapiens GN=TRIM2 PE=1 SV=1
gonads_contig_228673_AS	4.05327	3.63534
gonads_contig_229234_N	4.03932	2.30268	CGI_10000915	GO:0005622; intracellular; Cellular Component GO:0008270; zinc ion binding; Molecular Function	NA
gonads_contig_493778_P	4.03414	1.33104	CGI_10018712	GO:0005515; protein binding; Molecular Function	LRIG3_MOUSE Leucine-rich repeats and immunoglobulin-like domains protein 3 OS=Mus musculus GN=Lrig3 PE=2 SV=1
gonads_contig_351188_P	4.02792	1.60692	CGI_10017672	GO:0003676; nucleic acid binding; Molecular Function GO:0005515; protein binding; Molecular Function	JAG2_HUMAN Protein jagged-2 OS=Homo sapiens GN=JAG2 PE=1 SV=3	sp|P46531|NOTC1_HUMAN
gonads_contig_22625_P	4.02545	4.3996	CGI_10005354	GO:0004497; monooxygenase activity; Molecular Function GO:0005506; iron ion binding; Molecular Function GO:0009055; electron carrier activity; Molecular Function GO:0020037; heme binding; Molecular Function GO:0055114; oxidation-reduction process; Biological Process	CP17A_ICTPU Steroid 17-alpha-hydroxylase/17,20 lyase OS=Ictalurus punctatus GN=cyp17a1 PE=2 SV=1	sp|P79761|CP1A5_CHICK
gonads_contig_85548_AS	4.02278	3.25552
gonads_contig_437140_N	4.00998	2.36001	CGI_10011131	0	0
gonads_contig_25451_N	3.99666	1.0785	CGI_10012723	0	0	sp|P11369|POL2_MOUSE
gonads_contig_12779_N	3.99421	1.59141	CGI_10020709	GO:0005515; protein binding; Molecular Function GO:0005524; ATP binding; Molecular Function	IQCA1_HUMAN IQ and AAA domain-containing protein 1 OS=Homo sapiens GN=IQCA1 PE=2 SV=1	sp|Q86XH1|IQCA1_HUMAN
gonads_contig_28980_P	3.99114	4.3996	CGI_10010255	NA	NA	sp|P31226|SAX_RANCA
gonads_contig_164637_N	3.98715	2.98784	CGI_10014109	GO:0003824; catalytic activity; Molecular Function GO:0005524; ATP binding; Molecular Function GO:0006754; ATP biosynthetic process; Biological Process GO:0008152; metabolic process; Biological Process GO:0015662; ATPase activity, coupled to transmembrane movement of ions, phosphorylative mechanism; Molecular Function GO:0016020; membrane; Cellular Component GO:0016820; hydrolase activity, acting…	AT133_HUMAN Probable cation-transporting ATPase 13A3 OS=Homo sapiens GN=ATP13A3 PE=1 SV=4	sp|Q9H7F0|AT133_HUMAN
gonads_contig_452721_P	3.98699	3.25552	CGI_10019507	GO:0005509; calcium ion binding; Molecular Function GO:0005515; protein binding; Molecular Function	SVEP1_MOUSE Sushi, von Willebrand factor type A, EGF and pentraxin domain-containing protein 1 OS=Mus musculus GN=Svep1 PE=1 SV=1	sp|Q924X6|LRP8_MOUSE
gonads_contig_20251_P	3.98297	1.59141	CGI_10019462	GO:0003700; sequence-specific DNA binding transcription factor activity; Molecular Function GO:0005515; protein binding; Molecular Function GO:0005634; nucleus; Cellular Component GO:0006355; regulation of transcription, DNA-dependent; Biological Process GO:0043565; sequence-specific DNA binding; Molecular Function	ELF3_MOUSE ETS-related transcription factor Elf-3 OS=Mus musculus GN=Elf3 PE=1 SV=1	sp|Q32LN0|EHF_BOVIN
gonads_contig_74552_S	3.98105	1.55693
gonads_contig_9972_AS	3.95279	2.98784
gonads_contig_42386_P	3.94658	2.30268	CGI_10005337	GO:0004871; signal transducer activity; Molecular Function	RGS22_HUMAN Regulator of G-protein signaling 22 OS=Homo sapiens GN=RGS22 PE=2 SV=3	sp|Q8NE09|RGS22_HUMAN
gonads_contig_382444_N	3.94056	1.40995	CGI_10017672	GO:0003676; nucleic acid binding; Molecular Function GO:0005515; protein binding; Molecular Function	JAG2_HUMAN Protein jagged-2 OS=Homo sapiens GN=JAG2 PE=1 SV=3	sp|P46531|NOTC1_HUMAN
gonads_contig_375413_N	3.93652	4.71481	CGI_10011175	GO:0005515; protein binding; Molecular Function GO:0030414; peptidase inhibitor activity; Molecular Function	CO6A5_MOUSE Collagen alpha-5(VI) chain OS=Mus musculus GN=Col29a1 PE=1 SV=2
gonads_contig_52324_N	3.92777	1.60692	CGI_10007247	GO:0004872; receptor activity; Molecular Function	NA
gonads_contig_439394_P	3.90101	2.98784	CGI_10018172	GO:0006508; proteolysis; Biological Process GO:0008237; metallopeptidase activity; Molecular Function GO:0008241; peptidyl-dipeptidase activity; Molecular Function GO:0016020; membrane; Cellular Component	ACE_CHICK Angiotensin-converting enzyme (Fragment) OS=Gallus gallus GN=ACE PE=2 SV=1	sp|Q10751|ACE_CHICK
gonads_contig_420774_P	3.90071	2.36001	CGI_10019462	GO:0003700; sequence-specific DNA binding transcription factor activity; Molecular Function GO:0005515; protein binding; Molecular Function GO:0005634; nucleus; Cellular Component GO:0006355; regulation of transcription, DNA-dependent; Biological Process GO:0043565; sequence-specific DNA binding; Molecular Function	ELF3_MOUSE ETS-related transcription factor Elf-3 OS=Mus musculus GN=Elf3 PE=1 SV=1	sp|Q4V7E1|ELF3_RAT
gonads_contig_383911_N	3.89774	3.91937	CGI_10006430	GO:0008237; metallopeptidase activity; Molecular Function GO:0008270; zinc ion binding; Molecular Function	AMPN_BOVIN Aminopeptidase N OS=Bos taurus GN=ANPEP PE=2 SV=4	sp|P79098|AMPN_BOVIN
gonads_contig_14590_P	3.89722	3.91937	CGI_10006794	GO:0005515; protein binding; Molecular Function	NA
gonads_contig_43559_N	3.88999	1.66193	CGI_10003259	GO:0005515; protein binding; Molecular Function	TRPV6_HUMAN Transient receptor potential cation channel subfamily V member 6 OS=Homo sapiens GN=TRPV6 PE=1 SV=2	sp|Q9R186|TRPV6_RAT
gonads_contig_39783_N	3.88768	1.60692	CGI_10028641	GO:0005525; GTP binding; Molecular Function GO:0005622; intracellular; Cellular Component GO:0007264; small GTPase mediated signal transduction; Biological Process GO:0015031; protein transport; Biological Process	RHOJ_HUMAN Rho-related GTP-binding protein RhoJ OS=Homo sapiens GN=RHOJ PE=2 SV=1	sp|Q29HY3|CDC42_DROPS
gonads_contig_170145_N	3.88283	2.10568	CGI_10025556	GO:0004332; fructose-bisphosphate aldolase activity; Molecular Function GO:0006096; glycolysis; Biological Process	ALF_SCHMA Fructose-bisphosphate aldolase OS=Schistosoma mansoni PE=2 SV=1	sp|P09117|ALDOC_RAT
gonads_contig_129933_N	3.86881	3.91937	CGI_10012545	NA	SOL1_CAEEL Suppressor of lurcher protein 1 OS=Caenorhabditis elegans GN=sol-1 PE=1 SV=3	sp|Q93212|SOL1_CAEEL
gonads_contig_44766_S	3.8615	2.53569
gonads_contig_8201_S	3.84945	3.25552
gonads_contig_228624_P	3.83457	2.10568	CGI_10026011	GO:0000785; chromatin; Cellular Component GO:0003676; nucleic acid binding; Molecular Function GO:0003677; DNA binding; Molecular Function GO:0003682; chromatin binding; Molecular Function GO:0004386; helicase activity; Molecular Function GO:0005515; protein binding; Molecular Function GO:0005524; ATP binding; Molecular Function GO:0005634; nucleus; Cellular Component GO:0006333; chromatin assemb…	CHDM_DROME Chromodomain-helicase-DNA-binding protein Mi-2 homolog OS=Drosophila melanogaster GN=Mi-2 PE=1 SV=2
gonads_contig_115718_S	3.8159	4.3996
gonads_contig_38065_P	3.79683	3.63534	CGI_10028413	GO:0008237; metallopeptidase activity; Molecular Function GO:0008270; zinc ion binding; Molecular Function	AMPN_RAT Aminopeptidase N OS=Rattus norvegicus GN=Anpep PE=1 SV=2	sp|P15144|AMPN_HUMAN
gonads_contig_76834_P	3.78072	2.78079	CGI_10002608	GO:0004872; receptor activity; Molecular Function GO:0005515; protein binding; Molecular Function GO:0007275; multicellular organismal development; Biological Process GO:0016020; membrane; Cellular Component	PLXA2_HUMAN Plexin-A2 OS=Homo sapiens GN=PLXNA2 PE=1 SV=4	sp|O15031|PLXB2_HUMAN
gonads_contig_322500_P	3.76165	2.78079	CGI_10026011	GO:0000785; chromatin; Cellular Component GO:0003676; nucleic acid binding; Molecular Function GO:0003677; DNA binding; Molecular Function GO:0003682; chromatin binding; Molecular Function GO:0004386; helicase activity; Molecular Function GO:0005515; protein binding; Molecular Function GO:0005524; ATP binding; Molecular Function GO:0005634; nucleus; Cellular Component GO:0006333; chromatin assemb…	CHDM_DROME Chromodomain-helicase-DNA-binding protein Mi-2 homolog OS=Drosophila melanogaster GN=Mi-2 PE=1 SV=2	sp|Q869E1|DNLI1_DICDI
gonads_contig_413817_N	3.7401	3.63534	CGI_10019097	NA	NA	sp|Q9U3W6|MAB21_DROME
gonads_contig_196712_P	3.73475	1.44095	CGI_10019801	GO:0004332; fructose-bisphosphate aldolase activity; Molecular Function GO:0006096; glycolysis; Biological Process	ALF_ECHMU Fructose-bisphosphate aldolase OS=Echinococcus multilocularis GN=FBPA PE=2 SV=1	sp|P46563|ALF2_CAEEL
gonads_contig_157022_P	3.72669	1.60692	CGI_10006566	GO:0008146; sulfotransferase activity; Molecular Function	ST1C4_HUMAN Sulfotransferase 1C4 OS=Homo sapiens GN=SULT1C4 PE=1 SV=2	sp|O35403|ST3A1_MOUSE
gonads_contig_382175_N	3.72348	3.63534	CGI_10026978	GO:0005515; protein binding; Molecular Function GO:0008270; zinc ion binding; Molecular Function GO:0016881; acid-amino acid ligase activity; Molecular Function GO:0043687; post-translational protein modification; Biological Process	UB2Q2_BOVIN Ubiquitin-conjugating enzyme E2 Q2 OS=Bos taurus GN=UBE2Q2 PE=2 SV=1	sp|Q7TSS2|UB2Q1_MOUSE
gonads_contig_203010_P	3.72338	1.44095	CGI_10014867	GO:0003824; catalytic activity; Molecular Function GO:0008152; metabolic process; Biological Process	4CL2_DICDI Probable 4-coumarate--CoA ligase 2 OS=Dictyostelium discoideum GN=4cl2 PE=3 SV=1	sp|P08659|LUCI_PHOPY
gonads_contig_233070_N	3.71193	4.3996	CGI_10005881	NA	NA
gonads_contig_193160_N	3.69947	3.91937	CGI_10002289	GO:0003779; actin binding; Molecular Function	TLN1_HUMAN Talin-1 OS=Homo sapiens GN=TLN1 PE=1 SV=3	sp|P54939|TLN1_CHICK
gonads_contig_30272_P	3.69812	1.95617	CGI_10013706	GO:0003824; catalytic activity; Molecular Function GO:0008152; metabolic process; Biological Process	4CL_PINTA 4-coumarate--CoA ligase OS=Pinus taeda GN=4CL PE=2 SV=1	sp|Q54P77|4CL1_DICDI
gonads_contig_410995_P	3.6948	3.91937	CGI_10023564	GO:0005515; protein binding; Molecular Function GO:0005622; intracellular; Cellular Component GO:0006915; apoptosis; Biological Process	NA
gonads_contig_160415_P	3.66149	4.3996	CGI_10009515	GO:0016758; transferase activity, transferring hexosyl groups; Molecular Function	CHSC_ASPFU Chitin synthase C OS=Aspergillus fumigatus GN=chsC PE=3 SV=2
gonads_contig_197609_N	3.65279	3.63534	CGI_10028118	GO:0005515; protein binding; Molecular Function	HMCN1_HUMAN Hemicentin-1 OS=Homo sapiens GN=HMCN1 PE=1 SV=2	sp|Q5R7Y0|BAI2_PONAB
gonads_contig_158957_P	3.6481	3.91937	CGI_10013528	GO:0005524; ATP binding; Molecular Function	HS12B_MOUSE Heat shock 70 kDa protein 12B OS=Mus musculus GN=Hspa12b PE=1 SV=1
gonads_contig_15676_N	3.6307	4.3996	CGI_10008669	NA	SHOT1_RAT Shootin-1 OS=Rattus norvegicus PE=1 SV=1	sp|A0MZ67|SHOT1_RAT
gonads_contig_32928_S	3.62488	1.60692
gonads_contig_46283_P	3.62222	2.78079	CGI_10012922	NA	GA45G_HUMAN Growth arrest and DNA-damage-inducible protein GADD45 gamma OS=Homo sapiens GN=GADD45G PE=1 SV=1	sp|O95257|GA45G_HUMAN
gonads_contig_188549_N	3.61819	3.63534	CGI_10018067	NA	NF60_LOLPE 60 kDa neurofilament protein OS=Loligo pealeii PE=2 SV=1
gonads_contig_79931_P	3.61739	1.4907	CGI_10019801	GO:0004332; fructose-bisphosphate aldolase activity; Molecular Function GO:0006096; glycolysis; Biological Process	ALF_ECHMU Fructose-bisphosphate aldolase OS=Echinococcus multilocularis GN=FBPA PE=2 SV=1	sp|Q9GP32|ALF_ECHMU
gonads_contig_240603_N	3.60728	3.25552	CGI_10028641	GO:0005525; GTP binding; Molecular Function GO:0005622; intracellular; Cellular Component GO:0007264; small GTPase mediated signal transduction; Biological Process GO:0015031; protein transport; Biological Process	RHOJ_HUMAN Rho-related GTP-binding protein RhoJ OS=Homo sapiens GN=RHOJ PE=2 SV=1	sp|Q9H4E5|RHOJ_HUMAN
gonads_contig_437316_P	3.60118	2.53569	CGI_10009793	GO:0005515; protein binding; Molecular Function	CUBN_HUMAN Cubilin OS=Homo sapiens GN=CUBN PE=1 SV=4	sp|Q9TU53|CUBN_CANFA
gonads_contig_282750_P	3.58927	1.59141	CGI_10016806	GO:0004672; protein kinase activity; Molecular Function GO:0004674; protein serine/threonine kinase activity; Molecular Function GO:0005515; protein binding; Molecular Function GO:0005524; ATP binding; Molecular Function GO:0006468; protein phosphorylation; Biological Process	TITIN_MOUSE Titin OS=Mus musculus GN=Ttn PE=1 SV=1	sp|Q8IIG7|YPF05_PLAF7
gonads_contig_459497_P	3.58629	3.91937	CGI_10028863	GO:0005515; protein binding; Molecular Function	FBXL8_MOUSE F-box/LRR-repeat protein 8 OS=Mus musculus GN=Fbxl8 PE=1 SV=1	sp|Q08DG4|FBXL8_BOVIN
gonads_contig_49370_P	3.58484	1.59141	CGI_10019801	GO:0004332; fructose-bisphosphate aldolase activity; Molecular Function GO:0006096; glycolysis; Biological Process	ALF_ECHMU Fructose-bisphosphate aldolase OS=Echinococcus multilocularis GN=FBPA PE=2 SV=1	sp|Q9GP32|ALF_ECHMU
gonads_contig_124858_P	3.57755	1.44095	CGI_10010873	NA	IFEA_HELAS Non-neuronal cytoplasmic intermediate filament protein OS=Helix aspersa PE=3 SV=2	sp|P08928|LAM0_DROME
gonads_contig_106514_S	3.57029	2.53569
gonads_contig_162434_AS	3.55768	2.98784
gonads_contig_75005_N	3.55412	3.25552	CGI_10012545	NA	SOL1_CAEEL Suppressor of lurcher protein 1 OS=Caenorhabditis elegans GN=sol-1 PE=1 SV=3	sp|Q93212|SOL1_CAEEL
gonads_contig_333963_P	3.52696	4.3996	CGI_10021027	NA	PTOR2_XENLA Protor-2 homolog OS=Xenopus laevis GN=protor2 PE=2 SV=1
gonads_contig_48924_N	3.48935	1.4907	CGI_10009113	GO:0004888; transmembrane receptor activity; Molecular Function GO:0005515; protein binding; Molecular Function GO:0007166; cell surface receptor linked signaling pathway; Biological Process GO:0016020; membrane; Cellular Component	FZD4_HUMAN Frizzled-4 OS=Homo sapiens GN=FZD4 PE=1 SV=2	sp|Q61088|FZD4_MOUSE
gonads_contig_123998_P	3.48758	1.25387
gonads_contig_49701_P	3.48255	2.30268	CGI_10001050	GO:0004672; protein kinase activity; Molecular Function GO:0004674; protein serine/threonine kinase activity; Molecular Function GO:0005515; protein binding; Molecular Function GO:0005524; ATP binding; Molecular Function GO:0006468; protein phosphorylation; Biological Process	ROR1_HUMAN Tyrosine-protein kinase transmembrane receptor ROR1 OS=Homo sapiens GN=ROR1 PE=2 SV=2	sp|Q01973|ROR1_HUMAN
gonads_contig_169693_P	3.48105	2.98784	CGI_10009921	NA	CC135_XENTR Coiled-coil domain-containing protein 135 OS=Xenopus tropicalis GN=ccdc135 PE=2 SV=1	sp|Q2T9M4|CC135_BOVIN
gonads_contig_480462_P	3.47734	1.0785	CGI_10010873	NA	IFEA_HELAS Non-neuronal cytoplasmic intermediate filament protein OS=Helix aspersa PE=3 SV=2	sp|P90901|IFA1_CAEEL
gonads_contig_420214_N	3.46495	4.71481	CGI_10018913	GO:0003677; DNA binding; Molecular Function GO:0003700; sequence-specific DNA binding transcription factor activity; Molecular Function GO:0003707; steroid hormone receptor activity; Molecular Function GO:0004879; ligand-dependent nuclear receptor activity; Molecular Function GO:0004887; thyroid hormone receptor activity; Molecular Function GO:0005634; nucleus; Cellular Component GO:0006355; regu…	E75_METEN Nuclear hormone receptor E75 OS=Metapenaeus ensis GN=E75 PE=2 SV=1	sp|O77245|E75_METEN
gonads_contig_269827_AS	3.45129	2.98784
gonads_contig_446154_N	3.43281	2.10568	CGI_10013706	GO:0003824; catalytic activity; Molecular Function GO:0008152; metabolic process; Biological Process	4CL_PINTA 4-coumarate--CoA ligase OS=Pinus taeda GN=4CL PE=2 SV=1
gonads_contig_279988_N	3.42606	3.63534	CGI_10013480	NA	SVEP1_RAT Sushi, von Willebrand factor type A, EGF and pentraxin domain-containing protein 1 OS=Rattus norvegicus GN=Svep1 PE=1 SV=1	sp|P0C6B8|SVEP1_RAT
gonads_contig_174011_N	3.42432	4.3996	CGI_10011165	GO:0003824; catalytic activity; Molecular Function	NA
gonads_contig_364137_P	3.42201	2.78079	CGI_10019589	GO:0003700; sequence-specific DNA binding transcription factor activity; Molecular Function GO:0005515; protein binding; Molecular Function GO:0006355; regulation of transcription, DNA-dependent; Biological Process GO:0043565; sequence-specific DNA binding; Molecular Function	HTH_DROME Homeobox protein homothorax OS=Drosophila melanogaster GN=hth PE=1 SV=1	sp|P97367|MEIS2_MOUSE
gonads_contig_333412_N	3.42021	1.55693	CGI_10017042	GO:0005524; ATP binding; Molecular Function GO:0005975; carbohydrate metabolic process; Biological Process GO:0016773; phosphotransferase activity, alcohol group as acceptor; Molecular Function	HXK2_DROME Hexokinase type 2 OS=Drosophila melanogaster GN=Hex-t2 PE=2 SV=4	sp|Q9NFT7|HXK2_DROME
gonads_contig_146733_N	3.41948	2.10568	CGI_10028386	NA	CYFIP_DROME Cytoplasmic FMR1-interacting protein OS=Drosophila melanogaster GN=Sra-1 PE=1 SV=1	sp|Q299G2|CYFIP_DROPS
gonads_contig_289531_S	3.41726	3.91937
gonads_contig_108234_P	3.41368	3.25552	CGI_10013164	NA	TPM_HALRU Tropomyosin OS=Haliotis rufescens PE=2 SV=1	sp|P43689|TPM2_BIOGL
gonads_contig_31231_S	3.39022	3.91937
gonads_contig_503556_S	3.3898	3.91937
gonads_contig_44353_P	3.38912	4.3996	CGI_10025027	GO:0005515; protein binding; Molecular Function	BTBD6_XENTR BTB/POZ domain-containing protein 6 OS=Xenopus tropicalis GN=btbd6 PE=2 SV=2	sp|Q5PQR3|BTBD9_RAT
gonads_contig_173698_N	3.38154	1.55693	CGI_10013454	GO:0005509; calcium ion binding; Molecular Function GO:0005515; protein binding; Molecular Function GO:0005576; extracellular region; Cellular Component GO:0006030; chitin metabolic process; Biological Process GO:0008061; chitin binding; Molecular Function	FBP1_STRPU Fibropellin-1 OS=Strongylocentrotus purpuratus GN=EGF1 PE=1 SV=2	sp|Q9QXX0|JAG1_MOUSE
gonads_contig_381776_P	3.37737	4.71481	CGI_10019932	GO:0005488; binding; Molecular Function	MU158_SCHPO Meiotically up-regulated gene 158 protein OS=Schizosaccharomyces pombe GN=mug158 PE=1 SV=4	sp|O69671|EGTB_MYCTU
gonads_contig_40751_P	3.37042	4.3996	CGI_10023210	GO:0005789; endoplasmic reticulum membrane; Cellular Component GO:0015031; protein transport; Biological Process GO:0016021; integral to membrane; Cellular Component	DOXA1_HUMAN Dual oxidase maturation factor 1 OS=Homo sapiens GN=DUOXA1 PE=1 SV=1	sp|Q0P4G7|DOXA1_XENTR
gonads_contig_33405_N	3.35739	4.3996	CGI_10006847	GO:0006807; nitrogen compound metabolic process; Biological Process GO:0016810; hydrolase activity, acting on carbon-nitrogen (but not peptide) bonds; Molecular Function	NIT2B_XENLA Omega-amidase NIT2-B OS=Xenopus laevis GN=nit2b PE=2 SV=1	sp|Q9JHW2|NIT2_MOUSE
gonads_contig_115680_AS	3.35609	3.25552
gonads_contig_351816_P	3.35325	3.63534	CGI_10027692	NA	CIKS_HUMAN Adapter protein CIKS OS=Homo sapiens GN=TRAF3IP2 PE=2 SV=2	sp|O43734|CIKS_HUMAN
gonads_contig_491186_S	3.35315	1.59141
gonads_contig_315764_S	3.34761	3.63534
gonads_contig_386776_N	3.34303	2.53569	CGI_10003195	GO:0005509; calcium ion binding; Molecular Function GO:0005515; protein binding; Molecular Function	CO6A3_CHICK Collagen alpha-3(VI) chain OS=Gallus gallus GN=COL6A3 PE=2 SV=2	sp|A6NMZ7|CO6A6_HUMAN
gonads_contig_254986_AS	3.34052	4.3996
gonads_contig_11470_P	3.32821	3.63534	CGI_10014162	GO:0004497; monooxygenase activity; Molecular Function GO:0005506; iron ion binding; Molecular Function GO:0009055; electron carrier activity; Molecular Function GO:0020037; heme binding; Molecular Function GO:0055114; oxidation-reduction process; Biological Process	CP2DE_BOVIN Cytochrome P450 2D14 OS=Bos taurus GN=CYP2D14 PE=2 SV=2	sp|Q2XNC8|CP2D6_PANTR
gonads_contig_15168_N	3.32211	3.63534	CGI_10006550	GO:0005622; intracellular; Cellular Component GO:0008270; zinc ion binding; Molecular Function	GZF1_HUMAN GDNF-inducible zinc finger protein 1 OS=Homo sapiens GN=GZF1 PE=2 SV=1	sp|Q8IYB9|ZN595_HUMAN
gonads_contig_101277_P	3.3165	3.25552	CGI_10013164	NA	TPM_HALRU Tropomyosin OS=Haliotis rufescens PE=2 SV=1	sp|Q9GZ71|TPM_HALDV
gonads_contig_289117_N	3.31163	3.91937	CGI_10016806	GO:0004672; protein kinase activity; Molecular Function GO:0004674; protein serine/threonine kinase activity; Molecular Function GO:0005515; protein binding; Molecular Function GO:0005524; ATP binding; Molecular Function GO:0006468; protein phosphorylation; Biological Process	TITIN_MOUSE Titin OS=Mus musculus GN=Ttn PE=1 SV=1
gonads_contig_29181_N	3.30662	3.91937	CGI_10007559	GO:0005524; ATP binding; Molecular Function GO:0005975; carbohydrate metabolic process; Biological Process GO:0016773; phosphotransferase activity, alcohol group as acceptor; Molecular Function	HXK2_DROME Hexokinase type 2 OS=Drosophila melanogaster GN=Hex-t2 PE=2 SV=4	sp|Q9NFT7|HXK2_DROME
gonads_contig_132011_P	3.29514	2.10568	CGI_10012193	GO:0003779; actin binding; Molecular Function GO:0016043; cellular component organization; Biological Process GO:0030036; actin cytoskeleton organization; Biological Process	FHDC1_MOUSE FH2 domain-containing protein 1 OS=Mus musculus GN=Fhdc1 PE=2 SV=2	sp|Q0IHV1|INF2_XENTR
gonads_contig_247055_AS	3.29211	2.30268
gonads_contig_32512_S	3.29175	3.63534
gonads_contig_437008_N	3.28764	1.59141	CGI_10000402	GO:0000786; nucleosome; Cellular Component GO:0003677; DNA binding; Molecular Function GO:0005634; nucleus; Cellular Component GO:0006334; nucleosome assembly; Biological Process	H1D_STRPU Histone H1-delta OS=Strongylocentrotus purpuratus PE=3 SV=1	sp|P15870|H1D_STRPU
gonads_contig_225880_AS	3.28647	4.3996
gonads_contig_360654_N	3.26652	2.78079	CGI_10006611	NA	NA	sp|Q86Y13|DZIP3_HUMAN
gonads_contig_322341_N	3.25372	1.55693	CGI_10002018	GO:0005215; transporter activity; Molecular Function GO:0005622; intracellular; Cellular Component GO:0006810; transport; Biological Process	RLBL2_MACFA Retinaldehyde-binding protein 1-like protein 2 OS=Macaca fascicularis GN=RLBP1L2 PE=2 SV=2	sp|Q9D3D0|TTPAL_MOUSE
gonads_contig_38588_P	3.2503	1.25387	CGI_10009113	GO:0004888; transmembrane receptor activity; Molecular Function GO:0005515; protein binding; Molecular Function GO:0007166; cell surface receptor linked signaling pathway; Biological Process GO:0016020; membrane; Cellular Component	FZD4_HUMAN Frizzled-4 OS=Homo sapiens GN=FZD4 PE=1 SV=2	sp|Q9IA05|FZD4_CHICK
gonads_contig_469739_N	3.24454	4.3996	CGI_10015431	GO:0004871; signal transducer activity; Molecular Function GO:0005834; heterotrimeric G-protein complex; Cellular Component GO:0007186; G-protein coupled receptor protein signaling pathway; Biological Process	GBG1_DROME Guanine nucleotide-binding protein subunit gamma-1 OS=Drosophila melanogaster GN=Ggamma1 PE=2 SV=1	sp|O60262|GBG7_HUMAN
gonads_contig_165983_N	3.24072	4.71481	CGI_10013959	GO:0005515; protein binding; Molecular Function	NA	sp|Q54J55|MYBX_DICDI
gonads_contig_140057_S	3.23682	2.98784
gonads_contig_356715_P	3.2364	1.40995	CGI_10026203	GO:0005515; protein binding; Molecular Function	LGR6_MOUSE Leucine-rich repeat-containing G-protein coupled receptor 6 OS=Mus musculus GN=Lgr6 PE=2 SV=1	sp|Q99MB1|TLR3_MOUSE
gonads_contig_497989_P	3.22782	4.3996	CGI_10022388	GO:0006950; response to stress; Biological Process	USPAL_ARATH Universal stress protein A-like protein OS=Arabidopsis thaliana GN=At3g01520 PE=1 SV=2	sp|Q71U00|SKP1_XENLA
gonads_contig_31952_P	3.22353	2.36001	CGI_10007029	NA	METRL_XENLA Meteorin-like protein OS=Xenopus laevis GN=metrnl PE=2 SV=1	sp|Q5RJL6|METRL_RAT
gonads_contig_422861_N	3.22226	1.0785	CGI_10022883	GO:0003700; sequence-specific DNA binding transcription factor activity; Molecular Function GO:0006355; regulation of transcription, DNA-dependent; Biological Process GO:0043565; sequence-specific DNA binding; Molecular Function GO:0046983; protein dimerization activity; Molecular Function	ZHANG_HUMAN CREB/ATF bZIP transcription factor OS=Homo sapiens GN=CREBZF PE=1 SV=2	sp|Q9NS37|ZHANG_HUMAN
gonads_contig_147514_P	3.21783	4.71481
gonads_contig_75959_S	3.21724	4.3996
gonads_contig_400651_N	3.21485	4.71481	CGI_10019011	GO:0005515; protein binding; Molecular Function	TITIN_MOUSE Titin OS=Mus musculus GN=Ttn PE=1 SV=1
gonads_contig_154811_P	3.20614	4.71481	CGI_10026641	GO:0004672; protein kinase activity; Molecular Function GO:0004674; protein serine/threonine kinase activity; Molecular Function GO:0005515; protein binding; Molecular Function GO:0005524; ATP binding; Molecular Function GO:0006468; protein phosphorylation; Biological Process	TITIN_MOUSE Titin OS=Mus musculus GN=Ttn PE=1 SV=1	sp|Q23551|UNC22_CAEEL
gonads_contig_31959_P	3.19697	2.53569	CGI_10027106	NA	NA
gonads_contig_19952_P	3.18624	3.63534	CGI_10024386	GO:0004222; metalloendopeptidase activity; Molecular Function GO:0004867; serine-type endopeptidase inhibitor activity; Molecular Function GO:0005515; protein binding; Molecular Function GO:0005576; extracellular region; Cellular Component GO:0006030; chitin metabolic process; Biological Process GO:0008061; chitin binding; Molecular Function GO:0008233; peptidase activity; Molecular Function GO:0…	PPN_DROME Papilin OS=Drosophila melanogaster GN=Ppn PE=1 SV=2	sp|Q90WA0|IVBI2_PSETT
gonads_contig_360331_S	3.18529	2.30268
gonads_contig_20034_N	3.17511	4.3996	CGI_10006430	GO:0008237; metallopeptidase activity; Molecular Function GO:0008270; zinc ion binding; Molecular Function	AMPN_BOVIN Aminopeptidase N OS=Bos taurus GN=ANPEP PE=2 SV=4	sp|P15684|AMPN_RAT
gonads_contig_117634_N	3.16959	1.59141	CGI_10008316	GO:0005328; neurotransmitter:sodium symporter activity; Molecular Function GO:0005887; integral to plasma membrane; Cellular Component GO:0006836; neurotransmitter transport; Biological Process GO:0016020; membrane; Cellular Component	SC6A5_XENLA Sodium- and chloride-dependent glycine transporter 2 OS=Xenopus laevis GN=slc6a5 PE=2 SV=1	sp|A7Y2W8|SC6A9_XENLA
gonads_contig_17329_AS	3.1684	4.3996
gonads_contig_23941_P	3.16202	4.3996	CGI_10027719	GO:0004982; N-formyl peptide receptor activity; Molecular Function GO:0007186; G-protein coupled receptor protein signaling pathway; Biological Process GO:0016021; integral to membrane; Cellular Component	SSR1_RAT Somatostatin receptor type 1 OS=Rattus norvegicus GN=Sstr1 PE=2 SV=1	sp|P30874|SSR2_HUMAN
gonads_contig_15796_S	3.16067	2.98784
gonads_contig_293749_AS	3.15591	2.98784
gonads_contig_40656_AS	3.15367	3.63534
gonads_contig_359364_N	3.15292	2.30268	CGI_10013960	GO:0016021; integral to membrane; Cellular Component	TMC7_HUMAN Transmembrane channel-like protein 7 OS=Homo sapiens GN=TMC7 PE=2 SV=1	sp|Q8C428|TMC7_MOUSE
gonads_contig_349022_N	3.14971	1.4907	CGI_10015710	NA	HS12A_HUMAN Heat shock 70 kDa protein 12A OS=Homo sapiens GN=HSPA12A PE=1 SV=2	sp|Q8K0U4|HS12A_MOUSE
gonads_contig_395649_P	3.14616	4.3996	CGI_10009745	GO:0004888; transmembrane receptor activity; Molecular Function GO:0004930; G-protein coupled receptor activity; Molecular Function GO:0007166; cell surface receptor linked signaling pathway; Biological Process GO:0007186; G-protein coupled receptor protein signaling pathway; Biological Process GO:0016020; membrane; Cellular Component	PTH1R_DIDMA Parathyroid hormone/parathyroid hormone-related peptide receptor OS=Didelphis marsupialis virginiana GN=PTH1R PE=2 SV=2	sp|P49190|PTH2R_HUMAN
gonads_contig_38514_P	3.14521	2.53569	CGI_10026893	GO:0005524; ATP binding; Molecular Function GO:0006139; nucleobase, nucleoside, nucleotide and nucleic acid metabolic process; Biological Process GO:0007165; signal transduction; Biological Process GO:0008603; cAMP-dependent protein kinase regulator activity; Molecular Function GO:0019205; nucleobase, nucleoside, nucleotide kinase activity; Molecular Function	KAD5_BOVIN Adenylate kinase isoenzyme 5 OS=Bos taurus GN=Ak5 PE=2 SV=1	sp|Q9R0Y5|KAD1_MOUSE
gonads_contig_77371_N	3.1445	3.91937	CGI_10015331	GO:0003824; catalytic activity; Molecular Function GO:0008152; metabolic process; Biological Process	ACSF2_DANRE Acyl-CoA synthetase family member 2, mitochondrial OS=Danio rerio GN=acsf2 PE=2 SV=1	sp|Q0P4F7|ACSF2_DANRE
gonads_contig_23368_N	3.1407	2.30268	CGI_10025692	GO:0004672; protein kinase activity; Molecular Function GO:0004674; protein serine/threonine kinase activity; Molecular Function GO:0005524; ATP binding; Molecular Function GO:0006468; protein phosphorylation; Biological Process	YR818_MIMIV Putative serine/threonine-protein kinase/receptor R818 OS=Acanthamoeba polyphaga mimivirus GN=MIMI_R818 PE=4 SV=1	sp|Q7T6X2|YR826_MIMIV
gonads_contig_353952_N	3.14044	4.3996	CGI_10014838	GO:0004222; metalloendopeptidase activity; Molecular Function GO:0005578; proteinaceous extracellular matrix; Cellular Component GO:0008237; metallopeptidase activity; Molecular Function GO:0008270; zinc ion binding; Molecular Function GO:0031012; extracellular matrix; Cellular Component	THSD4_MOUSE Thrombospondin type-1 domain-containing protein 4 OS=Mus musculus GN=Thsd4 PE=1 SV=2	sp|Q3UTY6|THSD4_MOUSE
gonads_contig_416872_P	3.13923	3.25552	CGI_10009028	GO:0003779; actin binding; Molecular Function GO:0007010; cytoskeleton organization; Biological Process GO:0015629; actin cytoskeleton; Cellular Component GO:0030036; actin cytoskeleton organization; Biological Process	PROF2_ACACA Profilin-2 OS=Acanthamoeba castellanii PE=1 SV=3	sp|Q26734|PROF_TRYBB
gonads_contig_502278_S	3.13359	4.71481
gonads_contig_180506_N	3.12544	4.3996	CGI_10001863	GO:0005515; protein binding; Molecular Function	NA
gonads_contig_131909_AS	3.12388	4.3996	CGI_10014301	0	0	sp|P04929|HRPX_PLALO
gonads_contig_103853_P	3.12266	4.3996	CGI_10013164	NA	TPM_HALRU Tropomyosin OS=Haliotis rufescens PE=2 SV=1	sp|Q9GZ71|TPM_HALDV
gonads_contig_247621_N	3.12255	3.25552
gonads_contig_199051_P	3.10824	2.30268	CGI_10021560	GO:0000275; mitochondrial proton-transporting ATP synthase complex, catalytic core F(1); Cellular Component GO:0015986; ATP synthesis coupled proton transport; Biological Process GO:0046933; hydrogen ion transporting ATP synthase activity, rotational mechanism; Molecular Function GO:0046961; proton-transporting ATPase activity, rotational mechanism; Molecular Function	NA	sp|P05632|ATP5E_BOVIN
gonads_contig_10326_AS	3.10468	3.63534
gonads_contig_162434_S	3.10242	1.95617
gonads_contig_245956_N	3.0988	2.53569	CGI_10007503	GO:0008171; O-methyltransferase activity; Molecular Function	CAMT1_DICDI Probable caffeoyl-CoA O-methyltransferase 1 OS=Dictyostelium discoideum GN=omt5 PE=3 SV=1	sp|Q9C9W3|CAMT1_ARATH
gonads_contig_417778_N	3.09215	3.25552	CGI_10021682	GO:0005515; protein binding; Molecular Function	SYNP2_MOUSE Synaptopodin-2 OS=Mus musculus GN=Synpo2 PE=1 SV=2	sp|Q9UMS6|SYNP2_HUMAN
gonads_contig_137571_S	3.08738	3.25552
gonads_contig_438197_P	3.08243	4.3996	CGI_10022993	GO:0005515; protein binding; Molecular Function GO:0008152; metabolic process; Biological Process GO:0016491; oxidoreductase activity; Molecular Function GO:0055114; oxidation-reduction process; Biological Process	RDH12_MOUSE Retinol dehydrogenase 12 OS=Mus musculus GN=Rdh12 PE=2 SV=1	sp|Q09221|CPNA2_CAEEL
gonads_contig_49128_N	3.07595	4.3996	CGI_10012490	GO:0005328; neurotransmitter:sodium symporter activity; Molecular Function GO:0005887; integral to plasma membrane; Cellular Component GO:0006836; neurotransmitter transport; Biological Process GO:0016020; membrane; Cellular Component	SC6A5_HUMAN Sodium- and chloride-dependent glycine transporter 2 OS=Homo sapiens GN=SLC6A5 PE=1 SV=2	sp|P28571|SC6A9_MOUSE
gonads_contig_17515_P	3.06623	4.71481	CGI_10015978	GO:0000166; nucleotide binding; Molecular Function GO:0005524; ATP binding; Molecular Function GO:0006810; transport; Biological Process GO:0016020; membrane; Cellular Component GO:0016021; integral to membrane; Cellular Component GO:0016757; transferase activity, transferring glycosyl groups; Molecular Function GO:0016887; ATPase activity; Molecular Function GO:0017111; nucleoside-triphosphatase…	MDR1_HUMAN Multidrug resistance protein 1 OS=Homo sapiens GN=ABCB1 PE=1 SV=3	sp|P08183|MDR1_HUMAN
gonads_contig_48456_P	3.05519	3.63534	CGI_10008929	GO:0004672; protein kinase activity; Molecular Function GO:0004674; protein serine/threonine kinase activity; Molecular Function GO:0005515; protein binding; Molecular Function GO:0005524; ATP binding; Molecular Function GO:0006468; protein phosphorylation; Biological Process	YES_XIPHE Tyrosine-protein kinase Yes OS=Xiphophorus helleri GN=yes PE=2 SV=3	sp|Q02977|YRK_CHICK
gonads_contig_25848_P	3.04602	4.3996	CGI_10013801	GO:0005515; protein binding; Molecular Function	YKK7_CAEEL Uncharacterized F-box/LRR-repeat protein C02F5.7 OS=Caenorhabditis elegans GN=C02F5.7 PE=4 SV=3	sp|P34284|YKK7_CAEEL
gonads_contig_20382_P	3.04444	3.91937	CGI_10007559	GO:0005524; ATP binding; Molecular Function GO:0005975; carbohydrate metabolic process; Biological Process GO:0016773; phosphotransferase activity, alcohol group as acceptor; Molecular Function	HXK2_DROME Hexokinase type 2 OS=Drosophila melanogaster GN=Hex-t2 PE=2 SV=4	sp|Q9NFT7|HXK2_DROME
gonads_contig_376641_N	3.04293	3.63534	CGI_10018629	GO:0000166; nucleotide binding; Molecular Function GO:0005524; ATP binding; Molecular Function GO:0016887; ATPase activity; Molecular Function GO:0017111; nucleoside-triphosphatase activity; Molecular Function	ABCA5_HUMAN ATP-binding cassette sub-family A member 5 OS=Homo sapiens GN=ABCA5 PE=2 SV=2
gonads_contig_43866_P	3.03575	4.71481	CGI_10022052	GO:0005515; protein binding; Molecular Function	LRP2_RAT Low-density lipoprotein receptor-related protein 2 OS=Rattus norvegicus GN=Lrp2 PE=1 SV=1	sp|Q99088|LDLR2_XENLA
gonads_contig_23027_N	3.03448	2.36001	CGI_10019744	GO:0004497; monooxygenase activity; Molecular Function GO:0005506; iron ion binding; Molecular Function GO:0009055; electron carrier activity; Molecular Function GO:0020037; heme binding; Molecular Function GO:0055114; oxidation-reduction process; Biological Process	CP4FE_MOUSE Leukotriene-B4 omega-hydroxylase 3 OS=Mus musculus GN=Cyp4f14 PE=2 SV=1	sp|P10611|CP4A4_RABIT
gonads_contig_49531_S	3.03392	3.91937
gonads_contig_274259_N	3.02699	4.71481	CGI_10015741	GO:0005515; protein binding; Molecular Function GO:0005622; intracellular; Cellular Component GO:0007165; signal transduction; Biological Process GO:0008060; ARF GTPase activator activity; Molecular Function GO:0008270; zinc ion binding; Molecular Function GO:0032312; regulation of ARF GTPase activity; Biological Process	ARAP2_HUMAN Arf-GAP with Rho-GAP domain, ANK repeat and PH domain-containing protein 2 OS=Homo sapiens GN=ARAP2 PE=1 SV=2	sp|Q8WZ64|ARAP2_HUMAN
gonads_contig_503248_N	3.02673	3.91937	CGI_10015574	GO:0005643; nuclear pore; Cellular Component GO:0006606; protein import into nucleus; Biological Process	TPR_HUMAN Nucleoprotein TPR OS=Homo sapiens GN=TPR PE=1 SV=3	sp|P39922|MYS3_HYDVU
gonads_contig_161477_S	3.02635	2.36001
gonads_contig_422531_P	3.02121	3.63534
gonads_contig_13809_P	3.01665	2.36001	CGI_10025815	GO:0005737; cytoplasm; Cellular Component GO:0008119; thiopurine S-methyltransferase activity; Molecular Function GO:0008152; metabolic process; Biological Process	TPMT_DANRE Probable thiopurine S-methyltransferase OS=Danio rerio GN=tpmt PE=2 SV=1	sp|Q504A5|TPMT_DANRE
gonads_contig_397520_S	3.015	4.3996
gonads_contig_418543_N	3.01151	4.3996	CGI_10016201	GO:0004672; protein kinase activity; Molecular Function GO:0004674; protein serine/threonine kinase activity; Molecular Function GO:0005515; protein binding; Molecular Function GO:0005524; ATP binding; Molecular Function GO:0006468; protein phosphorylation; Biological Process	KPC1_APLCA Calcium-dependent protein kinase C OS=Aplysia californica GN=PRKC1 PE=1 SV=2	sp|Q16974|KPC1_APLCA
gonads_contig_352162_P	3.00786	3.25552
gonads_contig_99904_AS	3.00638	3.91937
gonads_contig_291229_N	3.00278	2.53569	CGI_10008705	GO:0003824; catalytic activity; Molecular Function GO:0005975; carbohydrate metabolic process; Biological Process GO:0043169; cation binding; Molecular Function	SLC31_RAT Neutral and basic amino acid transport protein rBAT OS=Rattus norvegicus GN=Slc3a1 PE=1 SV=1	sp|Q64319|SLC31_RAT
gonads_contig_13709_P	2.99602	4.71481	CGI_10007082	GO:0005622; intracellular; Cellular Component GO:0008270; zinc ion binding; Molecular Function	TRI45_MOUSE Tripartite motif-containing protein 45 OS=Mus musculus GN=Trim45 PE=2 SV=1
gonads_contig_37880_P	2.99492	3.91937	CGI_10017349	NA	TM2D1_DICDI TM2 domain-containing protein DDB0214922 OS=Dictyostelium discoideum GN=DDB_G0277895 PE=3 SV=1	sp|Q54YM7|TM2D2_DICDI
gonads_contig_59146_P	2.99409	2.98784	CGI_10023295	GO:0006810; transport; Biological Process GO:0016020; membrane; Cellular Component GO:0055085; transmembrane transport; Biological Process	BAT1_MOUSE B(0,+)-type amino acid transporter 1 OS=Mus musculus GN=Slc7a9 PE=2 SV=1	sp|Q92536|YLAT2_HUMAN
gonads_contig_326983_AS	2.99379	4.3996
gonads_contig_115680_S	2.97928	2.98784
gonads_contig_247055_S	2.9784	1.59141
gonads_contig_21417_P	2.96898	3.63534	CGI_10028199	GO:0005509; calcium ion binding; Molecular Function	CAPSL_MOUSE Calcyphosin-like protein OS=Mus musculus GN=Capsl PE=2 SV=4	sp|Q8WWF8|CAPSL_HUMAN
gonads_contig_53393_S	2.96864	4.3996
gonads_contig_11221_P	2.96474	2.78079	CGI_10003195	GO:0005509; calcium ion binding; Molecular Function GO:0005515; protein binding; Molecular Function	CO6A3_CHICK Collagen alpha-3(VI) chain OS=Gallus gallus GN=COL6A3 PE=2 SV=2	sp|Q8K135|K319L_MOUSE
gonads_contig_20360_P	2.96232	2.98784	CGI_10014171	GO:0004497; monooxygenase activity; Molecular Function GO:0005506; iron ion binding; Molecular Function GO:0009055; electron carrier activity; Molecular Function GO:0020037; heme binding; Molecular Function GO:0055114; oxidation-reduction process; Biological Process	CP4FN_HUMAN Cytochrome P450 4F22 OS=Homo sapiens GN=CYP4F22 PE=2 SV=1	sp|Q9EP75|CP4FE_MOUSE
gonads_contig_148074_N	2.9621	3.25552	CGI_10006379	GO:0005515; protein binding; Molecular Function GO:0005622; intracellular; Cellular Component GO:0008270; zinc ion binding; Molecular Function	TRIM1_MOUSE Midline-2 OS=Mus musculus GN=Mid2 PE=2 SV=1
gonads_contig_65227_N	2.95919	3.91937	CGI_10018387	NA	CB050_HUMAN Uncharacterized protein C2orf50 OS=Homo sapiens GN=C2orf50 PE=2 SV=1	sp|Q96LR7|CB050_HUMAN
gonads_contig_162101_AS	2.95677	1.55693
gonads_contig_45680_N	2.95529	1.59141	CGI_10008565	GO:0003676; nucleic acid binding; Molecular Function GO:0008270; zinc ion binding; Molecular Function	MBNL3_MOUSE Muscleblind-like protein 3 OS=Mus musculus GN=Mbnl3 PE=2 SV=1	sp|Q9JKP5|MBNL1_MOUSE
gonads_contig_56672_N	2.95169	1.60692	CGI_10006379	GO:0005515; protein binding; Molecular Function GO:0005622; intracellular; Cellular Component GO:0008270; zinc ion binding; Molecular Function	TRIM1_MOUSE Midline-2 OS=Mus musculus GN=Mid2 PE=2 SV=1	sp|Q9CYB0|TRI13_MOUSE
gonads_contig_185351_P	2.94987	2.30268	CGI_10010411	GO:0016020; membrane; Cellular Component	NA	sp|Q6PFT6|TMM47_DANRE
gonads_contig_182548_P	2.94725	4.3996	CGI_10015016	GO:0007186; G-protein coupled receptor protein signaling pathway; Biological Process GO:0016021; integral to membrane; Cellular Component	CLTR1_CAVPO Cysteinyl leukotriene receptor 1 OS=Cavia porcellus GN=CYSLTR1 PE=2 SV=1
gonads_contig_41072_P	2.94154	1.95617	CGI_10023023	GO:0004842; ubiquitin-protein ligase activity; Molecular Function GO:0005509; calcium ion binding; Molecular Function GO:0007156; homophilic cell adhesion; Biological Process GO:0016020; membrane; Cellular Component GO:0016567; protein ubiquitination; Biological Process GO:0046872; metal ion binding; Molecular Function	PCDAB_HUMAN Protocadherin alpha-11 OS=Homo sapiens GN=PCDHA11 PE=1 SV=1	sp|Q2PZL6|FAT4_MOUSE
gonads_contig_191366_N	2.9261	2.36001	CGI_10013958	NA	NA	sp|Q91610|DHHA_XENLA
gonads_contig_436868_P	2.92523	3.91937	CGI_10013883	GO:0005515; protein binding; Molecular Function	NA
gonads_contig_170484_N	2.91767	4.71481	CGI_10008565	GO:0003676; nucleic acid binding; Molecular Function GO:0008270; zinc ion binding; Molecular Function	MBNL3_MOUSE Muscleblind-like protein 3 OS=Mus musculus GN=Mbnl3 PE=2 SV=1	sp|O16011|MBL_DROME
gonads_contig_33262_P	2.91191	2.10568	CGI_10012922	NA	GA45G_HUMAN Growth arrest and DNA-damage-inducible protein GADD45 gamma OS=Homo sapiens GN=GADD45G PE=1 SV=1	sp|Q2KIX1|GA45G_BOVIN
gonads_contig_371699_N	2.90165	1.55693	CGI_10008564	GO:0003676; nucleic acid binding; Molecular Function GO:0008270; zinc ion binding; Molecular Function	MBL_DROME Protein muscleblind OS=Drosophila melanogaster GN=mbl PE=1 SV=2	sp|O16011|MBL_DROME
gonads_contig_21404_P	2.90064	1.60692	CGI_10022149	NA	NA
gonads_contig_77400_N	2.8988	2.98784	CGI_10013958	NA	NA	sp|Q90419|TWHH_DANRE
gonads_contig_18913_N	2.89403	3.91937	CGI_10010505	GO:0005488; binding; Molecular Function GO:0016020; membrane; Cellular Component	PGCA_BOVIN Aggrecan core protein OS=Bos taurus GN=ACAN PE=1 SV=3
gonads_contig_348399_P	2.88784	2.36001	CGI_10015756	NA	CUBN_RAT Cubilin OS=Rattus norvegicus GN=Cubn PE=1 SV=2	sp|Q8JI28|TLL1_XENLA
gonads_contig_13819_P	2.88489	4.3996
gonads_contig_31745_P	2.88464	4.71481	CGI_10026316	GO:0005515; protein binding; Molecular Function GO:0005622; intracellular; Cellular Component GO:0008270; zinc ion binding; Molecular Function	BIRC2_MOUSE Baculoviral IAP repeat-containing protein 2 OS=Mus musculus GN=Birc2 PE=1 SV=1	sp|P41436|IAP_GVCPM
gonads_contig_34597_N	2.88344	2.36001				sp|Q95SX7|RTBS_DROME
gonads_contig_68227_AS	2.88191	2.98784
gonads_contig_59456_N	2.88109	2.36001	CGI_10018998	GO:0005515; protein binding; Molecular Function GO:0005856; cytoskeleton; Cellular Component	PLEC1_HUMAN Plectin-1 OS=Homo sapiens GN=PLEC1 PE=1 SV=3	sp|Q03001|DYST_HUMAN
gonads_contig_349072_P	2.88048	2.78079				sp|Q8TE68|ES8L1_HUMAN
gonads_contig_74879_AS	2.87613	2.78079
gonads_contig_378452_N	2.87545	3.91937	CGI_10000402	GO:0000786; nucleosome; Cellular Component GO:0003677; DNA binding; Molecular Function GO:0005634; nucleus; Cellular Component GO:0006334; nucleosome assembly; Biological Process	H1D_STRPU Histone H1-delta OS=Strongylocentrotus purpuratus PE=3 SV=1	sp|P15870|H1D_STRPU
gonads_contig_44850_P	2.87177	4.71481	CGI_10013469	GO:0004867; serine-type endopeptidase inhibitor activity; Molecular Function	SPIT1_MOUSE Kunitz-type protease inhibitor 1 OS=Mus musculus GN=Spint1 PE=1 SV=1
gonads_contig_328898_S	2.86748	1.59141
gonads_contig_190946_S	2.86611	1.95617
gonads_contig_295606_P	2.85631	2.78079	CGI_10024845	GO:0004672; protein kinase activity; Molecular Function GO:0004674; protein serine/threonine kinase activity; Molecular Function GO:0005524; ATP binding; Molecular Function GO:0006468; protein phosphorylation; Biological Process	SRC_HUMAN Proto-oncogene tyrosine-protein kinase Src OS=Homo sapiens GN=SRC PE=1 SV=3	sp|P13116|SRC2_XENLA
gonads_contig_237206_AS	2.84711	3.25552
gonads_contig_105006_P	2.84213	4.3996	CGI_10006579	GO:0003677; DNA binding; Molecular Function GO:0003700; sequence-specific DNA binding transcription factor activity; Molecular Function GO:0005634; nucleus; Cellular Component GO:0006355; regulation of transcription, DNA-dependent; Biological Process GO:0043565; sequence-specific DNA binding; Molecular Function GO:0045449; regulation of transcription; Biological Process GO:0046983; protein dimeri…	JUN_SERCA Transcription factor AP-1 OS=Serinus canaria GN=JUN PE=2 SV=1	sp|P24898|JUNB_RAT
gonads_contig_482297_S	2.84178	2.98784
gonads_contig_38646_P	2.83958	2.53569	CGI_10020261	GO:0003824; catalytic activity; Molecular Function GO:0005975; carbohydrate metabolic process; Biological Process GO:0043169; cation binding; Molecular Function	MAL3_DROME Probable maltase L OS=Drosophila melanogaster GN=LvpL PE=2 SV=2	sp|P07191|MAL1_DROME
gonads_contig_146711_P	2.83506	1.66193	CGI_10009517	GO:0016758; transferase activity, transferring hexosyl groups; Molecular Function	CHS3_YEAST Chitin synthase 3 OS=Saccharomyces cerevisiae GN=CHS3 PE=1 SV=3
gonads_contig_369152_P	2.83191	4.3996	CGI_10012647	GO:0005515; protein binding; Molecular Function GO:0005737; cytoplasm; Cellular Component	SHLB1_CHICK Endophilin-B1 OS=Gallus gallus GN=SH3GLB1 PE=2 SV=1	sp|Q5ZIR1|SHLB1_CHICK
gonads_contig_411435_P	2.82628	3.91937	CGI_10008929	GO:0004672; protein kinase activity; Molecular Function GO:0004674; protein serine/threonine kinase activity; Molecular Function GO:0005515; protein binding; Molecular Function GO:0005524; ATP binding; Molecular Function GO:0006468; protein phosphorylation; Biological Process	YES_XIPHE Tyrosine-protein kinase Yes OS=Xiphophorus helleri GN=yes PE=2 SV=3	sp|P27446|FYN_XIPHE
gonads_contig_9424_P	2.81765	1.95617	CGI_10013960	GO:0016021; integral to membrane; Cellular Component	TMC7_HUMAN Transmembrane channel-like protein 7 OS=Homo sapiens GN=TMC7 PE=2 SV=1	sp|Q4R7U0|TMC7_MACFA
gonads_contig_440934_P	2.81704	4.3996	CGI_10008085	GO:0000786; nucleosome; Cellular Component GO:0003677; DNA binding; Molecular Function GO:0005634; nucleus; Cellular Component GO:0006334; nucleosome assembly; Biological Process	H1D_STRPU Histone H1-delta OS=Strongylocentrotus purpuratus PE=3 SV=1	sp|P15796|H12_CAEEL
gonads_contig_345603_N	2.81502	2.10568	CGI_10016808	GO:0005515; protein binding; Molecular Function	TITIN_MOUSE Titin OS=Mus musculus GN=Ttn PE=1 SV=1	sp|Q17Q32|ENOPH_AEDAE
gonads_contig_50751_AS	2.81132	3.25552
gonads_contig_19178_N	2.81132	2.98784	CGI_10009534	GO:0003774; motor activity; Molecular Function GO:0005515; protein binding; Molecular Function GO:0005524; ATP binding; Molecular Function GO:0016459; myosin complex; Cellular Component	MYO16_HUMAN Myosin-XVI OS=Homo sapiens GN=MYO16 PE=1 SV=3
gonads_contig_18272_P	2.8112	4.71481	CGI_10013164	NA	TPM_HALRU Tropomyosin OS=Haliotis rufescens PE=2 SV=1	sp|P43689|TPM2_BIOGL
gonads_contig_17610_AS	2.80888	2.53569
gonads_contig_164663_AS	2.79643	2.36001
gonads_contig_105813_S	2.78969	1.4907
gonads_contig_76412_AS	2.78474	2.36001
gonads_contig_376262_P	2.78016	3.91937	CGI_10012979	GO:0005216; ion channel activity; Molecular Function GO:0005262; calcium channel activity; Molecular Function GO:0005515; protein binding; Molecular Function GO:0006811; ion transport; Biological Process GO:0006816; calcium ion transport; Biological Process GO:0016020; membrane; Cellular Component GO:0055085; transmembrane transport; Biological Process	TRPC3_HUMAN Short transient receptor potential channel 3 OS=Homo sapiens GN=TRPC3 PE=1 SV=2	sp|Q61143|TRPC6_MOUSE
gonads_contig_10271_S	2.7782	3.25552
gonads_contig_9318_N	2.77467	4.3996	CGI_10007796	GO:0004497; monooxygenase activity; Molecular Function GO:0005506; iron ion binding; Molecular Function GO:0009055; electron carrier activity; Molecular Function GO:0020037; heme binding; Molecular Function GO:0055114; oxidation-reduction process; Biological Process	CP2C8_HUMAN Cytochrome P450 2C8 OS=Homo sapiens GN=CYP2C8 PE=1 SV=2	sp|Q6GUQ4|CP2E1_MACMU
gonads_contig_253652_AS	2.77313	3.91937
gonads_contig_31269_AS	2.77312	3.63534
gonads_contig_311202_AS	2.76876	4.3996
gonads_contig_199298_P	2.768	2.98784	CGI_10013958	NA	NA	sp|P79729|DHH_DANRE
gonads_contig_132827_N	2.76711	2.53569	CGI_10003145	GO:0005515; protein binding; Molecular Function	CJ079_HUMAN WD repeat-containing protein C10orf79 OS=Homo sapiens GN=C10orf79 PE=2 SV=2	sp|Q8NDM7|WDR96_HUMAN
gonads_contig_352958_S	2.76631	3.25552
gonads_contig_12951_N	2.76309	1.59141	CGI_10028225	NA	BCAP_HUMAN Phosphoinositide 3-kinase adapter protein 1 OS=Homo sapiens GN=PIK3AP1 PE=1 SV=2	sp|Q6ZUJ8|BCAP_HUMAN
gonads_contig_89537_P	2.75654	1.40995	CGI_10011808	GO:0005515; protein binding; Molecular Function	FERM2_HUMAN Fermitin family homolog 2 OS=Homo sapiens GN=FERMT2 PE=1 SV=1	sp|Q18685|UN112_CAEEL
gonads_contig_218671_P	2.75474	4.3996	CGI_10009759	GO:0005515; protein binding; Molecular Function GO:0005622; intracellular; Cellular Component GO:0008270; zinc ion binding; Molecular Function	PIAP_PIG Putative inhibitor of apoptosis OS=Sus scrofa GN=PIAP PE=2 SV=1	sp|Q6R7D0|IAP3_OSHVF
gonads_contig_57872_AS	2.74626	2.10568
gonads_contig_313220_AS	2.74171	1.0785
gonads_contig_355207_P	2.74077	1.4907	CGI_10020261	GO:0003824; catalytic activity; Molecular Function GO:0005975; carbohydrate metabolic process; Biological Process GO:0043169; cation binding; Molecular Function	MAL3_DROME Probable maltase L OS=Drosophila melanogaster GN=LvpL PE=2 SV=2	sp|P13080|MALT_AEDAE
gonads_contig_73631_P	2.73324	2.78079	CGI_10022996	GO:0004672; protein kinase activity; Molecular Function GO:0004674; protein serine/threonine kinase activity; Molecular Function GO:0005515; protein binding; Molecular Function GO:0005524; ATP binding; Molecular Function GO:0006468; protein phosphorylation; Biological Process	UNC89_CAEEL Muscle M-line assembly protein unc-89 OS=Caenorhabditis elegans GN=unc-89 PE=1 SV=3	sp|Q9GM70|ST17A_RABIT
gonads_contig_379596_P	2.7313	2.78079	CGI_10019801	GO:0004332; fructose-bisphosphate aldolase activity; Molecular Function GO:0006096; glycolysis; Biological Process	ALF_ECHMU Fructose-bisphosphate aldolase OS=Echinococcus multilocularis GN=FBPA PE=2 SV=1	sp|Q9GP32|ALF_ECHMU
gonads_contig_325098_N	2.72922	2.53569	CGI_10011390	NA	GLT11_HUMAN Polypeptide N-acetylgalactosaminyltransferase 11 OS=Homo sapiens GN=GALNT11 PE=2 SV=2	sp|Q8C7U7|GALT6_MOUSE
gonads_contig_406073_N	2.72799	1.59141	CGI_10000579	NA	NA
gonads_contig_502392_S	2.71792	1.0785
gonads_contig_206452_N	2.7148	2.36001	CGI_10022972	GO:0003676; nucleic acid binding; Molecular Function GO:0004386; helicase activity; Molecular Function GO:0005515; protein binding; Molecular Function GO:0005524; ATP binding; Molecular Function GO:0005622; intracellular; Cellular Component GO:0008026; ATP-dependent helicase activity; Molecular Function GO:0016817; hydrolase activity, acting on acid anhydrides; Molecular Function GO:0042981; regu…	DDX58_HUMAN Probable ATP-dependent RNA helicase DDX58 OS=Homo sapiens GN=DDX58 PE=1 SV=2	sp|Q9GLV6|DDX58_PIG
gonads_contig_156166_N	2.71437	2.04074	CGI_10017764	GO:0005515; protein binding; Molecular Function	YG015_MOUSE Leucine-rich repeat and death domain-containing protein LOC401387 homolog OS=Mus musculus PE=2 SV=1	sp|B0W6M9|SUR8_CULQU
gonads_contig_22924_N	2.71391	4.3996	CGI_10014759	GO:0004871; signal transducer activity; Molecular Function GO:0005525; GTP binding; Molecular Function GO:0007165; signal transduction; Biological Process GO:0007186; G-protein coupled receptor protein signaling pathway; Biological Process GO:0019001; guanyl nucleotide binding; Molecular Function	GNAO_LYMST Guanine nucleotide-binding protein G(o) subunit alpha OS=Lymnaea stagnalis PE=2 SV=3	sp|P30683|GNAO_LYMST
gonads_contig_378230_P	2.71239	1.59141	CGI_10025660	GO:0005509; calcium ion binding; Molecular Function GO:0005515; protein binding; Molecular Function GO:0007155; cell adhesion; Biological Process GO:0031012; extracellular matrix; Cellular Component	PGBM_HUMAN Basement membrane-specific heparan sulfate proteoglycan core protein OS=Homo sapiens GN=HSPG2 PE=1 SV=3	sp|P98156|VLDLR_MOUSE
gonads_contig_14183_P	2.70972	3.25552	CGI_10009106	NA	NA
gonads_contig_126513_P	2.70954	3.63534	CGI_10023305	GO:0004672; protein kinase activity; Molecular Function GO:0004674; protein serine/threonine kinase activity; Molecular Function GO:0005524; ATP binding; Molecular Function GO:0006468; protein phosphorylation; Biological Process	NLK_MOUSE Serine/threonine protein kinase NLK OS=Mus musculus GN=Nlk PE=1 SV=2	sp|D3ZSZ3|NLK_RAT
gonads_contig_279400_P	2.70577	3.63534	CGI_10016450	GO:0005432; calcium:sodium antiporter activity; Molecular Function GO:0006816; calcium ion transport; Biological Process GO:0007154; cell communication; Biological Process GO:0016020; membrane; Cellular Component GO:0016021; integral to membrane; Cellular Component GO:0055085; transmembrane transport; Biological Process	NAC3_HUMAN Sodium/calcium exchanger 3 OS=Homo sapiens GN=SLC8A3 PE=2 SV=2	sp|P48768|NAC2_RAT
gonads_contig_367354_N	2.70577	3.63534	CGI_10017079	GO:0005576; extracellular region; Cellular Component GO:0007223; Wnt receptor signaling pathway, calcium modulating pathway; Biological Process GO:0007275; multicellular organismal development; Biological Process	WNT6_HUMAN Protein Wnt-6 OS=Homo sapiens GN=WNT6 PE=2 SV=2	sp|P28097|WNT6_STRPU
gonads_contig_358630_P	2.70451	2.53569	CGI_10024671	GO:0005515; protein binding; Molecular Function GO:0005622; intracellular; Cellular Component GO:0008270; zinc ion binding; Molecular Function	BIRC2_HUMAN Baculoviral IAP repeat-containing protein 2 OS=Homo sapiens GN=BIRC2 PE=1 SV=2	sp|Q95M71|BIRC8_GORGO
gonads_contig_140555_P	2.70256	3.63534	CGI_10005605	GO:0042981; regulation of apoptosis; Biological Process	AR1_XENLA Apoptosis regulator R1 (Fragment) OS=Xenopus laevis PE=2 SV=1	sp|Q00709|BCL2_CHICK
gonads_contig_256973_S	2.69125	1.19085
gonads_contig_146862_P	2.69116	1.95617	CGI_10022299	GO:0004842; ubiquitin-protein ligase activity; Molecular Function GO:0016567; protein ubiquitination; Biological Process GO:0046872; metal ion binding; Molecular Function	HERC2_HUMAN Probable E3 ubiquitin-protein ligase HERC2 OS=Homo sapiens GN=HERC2 PE=1 SV=1
gonads_contig_312154_P	2.68969	2.36001	CGI_10008564	GO:0003676; nucleic acid binding; Molecular Function GO:0008270; zinc ion binding; Molecular Function	MBL_DROME Protein muscleblind OS=Drosophila melanogaster GN=mbl PE=1 SV=2	sp|O16011|MBL_DROME
gonads_contig_297611_AS	2.68556	3.63534
gonads_contig_127773_P	2.68481	2.04074	CGI_10017915	GO:0000036; acyl carrier activity; Molecular Function GO:0005737; cytoplasm; Cellular Component GO:0008119; thiopurine S-methyltransferase activity; Molecular Function GO:0008152; metabolic process; Biological Process	TPMT_DANRE Probable thiopurine S-methyltransferase OS=Danio rerio GN=tpmt PE=2 SV=1	sp|Q9Z0T0|TPMT_RAT
gonads_contig_26981_P	2.68202	3.63534
gonads_contig_208084_P	2.6714	1.59141	CGI_10008565	GO:0003676; nucleic acid binding; Molecular Function GO:0008270; zinc ion binding; Molecular Function	MBNL3_MOUSE Muscleblind-like protein 3 OS=Mus musculus GN=Mbnl3 PE=2 SV=1	sp|Q8R003|MBNL3_MOUSE
gonads_contig_66049_P	2.67096	1.60692	CGI_10027502	NA	CROCC_HUMAN Rootletin OS=Homo sapiens GN=CROCC PE=1 SV=1	sp|Q5TZA2|CROCC_HUMAN
gonads_contig_484405_P	2.66929	1.0785	CGI_10002017	GO:0005215; transporter activity; Molecular Function GO:0005622; intracellular; Cellular Component GO:0006810; transport; Biological Process	TTPAL_PONAB Alpha-tocopherol transfer protein-like OS=Pongo abelii GN=TTPAL PE=2 SV=1	sp|Q5RFR0|TTPAL_PONAB
gonads_contig_49935_N	2.6671	1.66193	CGI_10024838	GO:0004672; protein kinase activity; Molecular Function GO:0004674; protein serine/threonine kinase activity; Molecular Function GO:0005515; protein binding; Molecular Function GO:0005524; ATP binding; Molecular Function GO:0006468; protein phosphorylation; Biological Process GO:0007154; cell communication; Biological Process GO:0035091; phosphoinositide binding; Molecular Function	SGK3_PONAB Serine/threonine-protein kinase Sgk3 OS=Pongo abelii GN=SGK3 PE=2 SV=1	sp|Q6U1I9|SGK1_CHICK
gonads_contig_147730_N	2.66655	2.36001	CGI_10018042	GO:0005201; extracellular matrix structural constituent; Molecular Function GO:0005488; binding; Molecular Function GO:0005581; collagen; Cellular Component	CO4A1_DROME Collagen alpha-1(IV) chain OS=Drosophila melanogaster GN=Cg25C PE=2 SV=3
gonads_contig_50041_P	2.66606	4.3996	CGI_10014759	GO:0004871; signal transducer activity; Molecular Function GO:0005525; GTP binding; Molecular Function GO:0007165; signal transduction; Biological Process GO:0007186; G-protein coupled receptor protein signaling pathway; Biological Process GO:0019001; guanyl nucleotide binding; Molecular Function	GNAO_LYMST Guanine nucleotide-binding protein G(o) subunit alpha OS=Lymnaea stagnalis PE=2 SV=3	sp|P30683|GNAO_LYMST
gonads_contig_384174_N	2.66432	2.53569	CGI_10014171	GO:0004497; monooxygenase activity; Molecular Function GO:0005506; iron ion binding; Molecular Function GO:0009055; electron carrier activity; Molecular Function GO:0020037; heme binding; Molecular Function GO:0055114; oxidation-reduction process; Biological Process	CP4FN_HUMAN Cytochrome P450 4F22 OS=Homo sapiens GN=CYP4F22 PE=2 SV=1	sp|Q9ZW95|C7352_ARATH
gonads_contig_12690_P	2.66281	4.71481	CGI_10008565	GO:0003676; nucleic acid binding; Molecular Function GO:0008270; zinc ion binding; Molecular Function	MBNL3_MOUSE Muscleblind-like protein 3 OS=Mus musculus GN=Mbnl3 PE=2 SV=1	sp|O16011|MBL_DROME
gonads_contig_462879_S	2.66165	3.91937
gonads_contig_24644_P	2.66148	4.3996	CGI_10028651	GO:0003700; sequence-specific DNA binding transcription factor activity; Molecular Function GO:0005634; nucleus; Cellular Component GO:0006355; regulation of transcription, DNA-dependent; Biological Process GO:0043565; sequence-specific DNA binding; Molecular Function	SLP2_DROME Fork head domain transcription factor slp2 OS=Drosophila melanogaster GN=slp2 PE=2 SV=2	sp|Q9YHC5|FOXG1_XENLA
gonads_contig_366586_AS	2.66121	4.71481
gonads_contig_77057_P	2.66096	4.3996	CGI_10003671	GO:0000287; magnesium ion binding; Molecular Function GO:0003824; catalytic activity; Molecular Function GO:0004743; pyruvate kinase activity; Molecular Function GO:0006096; glycolysis; Biological Process GO:0030955; potassium ion binding; Molecular Function	KPYM_HUMAN Pyruvate kinase isozymes M1/M2 OS=Homo sapiens GN=PKM2 PE=1 SV=4	sp|P52480|KPYM_MOUSE
gonads_contig_165716_P	2.65916	4.3996	CGI_10019530	GO:0005515; protein binding; Molecular Function GO:0007165; signal transduction; Biological Process	ANK2_HUMAN Ankyrin-2 OS=Homo sapiens GN=ANK2 PE=1 SV=3	sp|Q86SG2|ANR23_HUMAN
gonads_contig_387745_P	2.65471	3.25552	CGI_10017570	NA	CAH14_HUMAN Carbonic anhydrase 14 OS=Homo sapiens GN=CA14 PE=2 SV=1	sp|Q9ULX7|CAH14_HUMAN
gonads_contig_8393_N	2.65222	2.10568	CGI_10015061	NA	MCLN3_MOUSE Mucolipin-3 OS=Mus musculus GN=Mcoln3 PE=1 SV=1	sp|Q99J21|MCLN1_MOUSE
gonads_contig_393480_P	2.65222	3.25552	CGI_10028337	GO:0003735; structural constituent of ribosome; Molecular Function GO:0005328; neurotransmitter:sodium symporter activity; Molecular Function GO:0005622; intracellular; Cellular Component GO:0005840; ribosome; Cellular Component GO:0005887; integral to plasma membrane; Cellular Component GO:0006412; translation; Biological Process GO:0006836; neurotransmitter transport; Biological Process GO:0016…	S6A13_MOUSE Sodium- and chloride-dependent GABA transporter 2 OS=Mus musculus GN=Slc6a13 PE=1 SV=1	sp|Q9MZ34|SC6A6_BOVIN
gonads_contig_14163_P	2.65219	2.78079	CGI_10005896	GO:0007186; G-protein coupled receptor protein signaling pathway; Biological Process GO:0016021; integral to membrane; Cellular Component	C3AR_DANRE C3a anaphylatoxin chemotactic receptor OS=Danio rerio GN=c3ar1 PE=3 SV=1	sp|P35371|BRS3_CAVPO
gonads_contig_411708_AS	2.64949	4.3996
gonads_contig_38459_AS	2.649	1.55693
gonads_contig_256794_AS	2.64655	3.91937
gonads_contig_327166_N	2.63873	2.98784	CGI_10024628	GO:0005215; transporter activity; Molecular Function GO:0006810; transport; Biological Process GO:0016021; integral to membrane; Cellular Component GO:0055085; transmembrane transport; Biological Process	S226A_XENLA Solute carrier family 22 member 6-A OS=Xenopus laevis GN=slc22a6-A PE=2 SV=1	sp|O75751|S22A3_HUMAN
gonads_contig_160859_N	2.63493	2.04074	CGI_10014240	GO:0005515; protein binding; Molecular Function	K319L_MOUSE Uncharacterized protein KIAA0319-like OS=Mus musculus GN=Kiaa0319l PE=1 SV=1	sp|Q8CB67|LRP11_MOUSE
gonads_contig_48564_N	2.63476	1.59141	CGI_10027502	NA	CROCC_HUMAN Rootletin OS=Homo sapiens GN=CROCC PE=1 SV=1	sp|Q5TZA2|CROCC_HUMAN
gonads_contig_208191_AS	2.63065	3.63534
gonads_contig_117660_N	2.63007	2.36001	CGI_10026048	GO:0006662; glycerol ether metabolic process; Biological Process GO:0009055; electron carrier activity; Molecular Function GO:0015035; protein disulfide oxidoreductase activity; Molecular Function GO:0045454; cell redox homeostasis; Biological Process	PDIA1_MOUSE Protein disulfide-isomerase OS=Mus musculus GN=P4hb PE=1 SV=1	sp|Q17770|PDI2_CAEEL
gonads_contig_96002_S	2.62749	3.63534
gonads_contig_355566_N	2.62711	3.91937	CGI_10007403	GO:0003677; DNA binding; Molecular Function GO:0003700; sequence-specific DNA binding transcription factor activity; Molecular Function GO:0003707; steroid hormone receptor activity; Molecular Function GO:0004879; ligand-dependent nuclear receptor activity; Molecular Function GO:0005634; nucleus; Cellular Component GO:0006355; regulation of transcription, DNA-dependent; Biological Process	NR0B1_MACMU Nuclear receptor subfamily 0 group B member 1 OS=Macaca mulatta GN=NR0B1 PE=2 SV=1	sp|Q8VIJ4|NR2C1_RAT
gonads_contig_30276_P	2.61395	4.3996	CGI_10019801	GO:0004332; fructose-bisphosphate aldolase activity; Molecular Function GO:0006096; glycolysis; Biological Process	ALF_ECHMU Fructose-bisphosphate aldolase OS=Echinococcus multilocularis GN=FBPA PE=2 SV=1	sp|P54216|ALF1_CAEEL
gonads_contig_44071_P	2.61384	2.53569	CGI_10010483	GO:0016020; membrane; Cellular Component	CKLF4_HUMAN CKLF-like MARVEL transmembrane domain-containing protein 4 OS=Homo sapiens GN=CMTM4 PE=2 SV=1
gonads_contig_160222_P	2.61108	1.59141
gonads_contig_374132_N	2.61096	3.91937	CGI_10027877	NA	KY_MOUSE Kyphoscoliosis peptidase OS=Mus musculus GN=Ky PE=1 SV=1
gonads_contig_94102_P	2.61069	1.59141	CGI_10025815	GO:0005737; cytoplasm; Cellular Component GO:0008119; thiopurine S-methyltransferase activity; Molecular Function GO:0008152; metabolic process; Biological Process	TPMT_DANRE Probable thiopurine S-methyltransferase OS=Danio rerio GN=tpmt PE=2 SV=1	sp|Q504A5|TPMT_DANRE
gonads_contig_27266_P	2.61033	2.30268	CGI_10020267	GO:0005515; protein binding; Molecular Function GO:0005622; intracellular; Cellular Component GO:0008270; zinc ion binding; Molecular Function	TRI56_HUMAN Tripartite motif-containing protein 56 OS=Homo sapiens GN=TRIM56 PE=1 SV=3	sp|O15164|TIF1A_HUMAN
gonads_contig_317029_N	2.60762	2.53569	CGI_10008929	GO:0004672; protein kinase activity; Molecular Function GO:0004674; protein serine/threonine kinase activity; Molecular Function GO:0005515; protein binding; Molecular Function GO:0005524; ATP binding; Molecular Function GO:0006468; protein phosphorylation; Biological Process	YES_XIPHE Tyrosine-protein kinase Yes OS=Xiphophorus helleri GN=yes PE=2 SV=3	sp|Q9WUD9|SRC_RAT
gonads_contig_397420_N	2.60734	3.63534	CGI_10022756	GO:0016021; integral to membrane; Cellular Component	CD9_MOUSE CD9 antigen OS=Mus musculus GN=Cd9 PE=1 SV=2	sp|P27701|CD82_HUMAN
gonads_contig_193430_S	2.60716	1.95617
gonads_contig_418028_N	2.60623	3.63534	CGI_10014162	GO:0004497; monooxygenase activity; Molecular Function GO:0005506; iron ion binding; Molecular Function GO:0009055; electron carrier activity; Molecular Function GO:0020037; heme binding; Molecular Function GO:0055114; oxidation-reduction process; Biological Process	CP2DE_BOVIN Cytochrome P450 2D14 OS=Bos taurus GN=CYP2D14 PE=2 SV=2	sp|P24456|CP2DA_MOUSE
gonads_contig_420670_P	2.60356	1.40995	CGI_10006351	NA	ANPRC_BOVIN Atrial natriuretic peptide clearance receptor OS=Bos taurus GN=NPR3 PE=1 SV=2	sp|P41740|ANPRC_RAT
gonads_contig_498841_P	2.60122	3.63534	CGI_10013164	NA	TPM_HALRU Tropomyosin OS=Haliotis rufescens PE=2 SV=1	sp|Q9GZ71|TPM_HALDV
gonads_contig_380769_P	2.60069	3.25552	CGI_10025431	GO:0003676; nucleic acid binding; Molecular Function GO:0003723; RNA binding; Molecular Function	ELAV4_HUMAN ELAV-like protein 4 OS=Homo sapiens GN=ELAVL4 PE=1 SV=2	sp|A4QNI8|ELAV4_XENTR
gonads_contig_111154_S	2.59333	2.30268
gonads_contig_497022_N	2.5925	4.71481	CGI_10013164	NA	TPM_HALRU Tropomyosin OS=Haliotis rufescens PE=2 SV=1	sp|Q25145|TPM_HALRU
gonads_contig_502200_S	2.58979	3.63534
gonads_contig_29695_P	2.58975	3.91937	CGI_10005040	GO:0005737; cytoplasm; Cellular Component GO:0005856; cytoskeleton; Cellular Component GO:0008092; cytoskeletal protein binding; Molecular Function GO:0019898; extrinsic to membrane; Cellular Component	FRMD3_MOUSE FERM domain-containing protein 3 OS=Mus musculus GN=Frmd3 PE=1 SV=1	sp|Q8BHD4|FRMD3_MOUSE
gonads_contig_161626_AS	2.58693	2.36001
gonads_contig_502420_S	2.57993	3.91937
gonads_contig_436242_P	2.57902	2.53569	CGI_10020421	0	0
gonads_contig_180588_S	2.57768	1.95617
gonads_contig_445575_P	2.5726	3.63534	CGI_10006743	GO:0004497; monooxygenase activity; Molecular Function GO:0005506; iron ion binding; Molecular Function GO:0009055; electron carrier activity; Molecular Function GO:0016712; oxidoreductase activity, acting on paired donors, with incorporation or reduction of molecular oxygen, reduced flavin or flavoprotein as one donor, and incorporation of one atom of oxygen; Molecular Function GO:0020037; heme …	CP3A4_HUMAN Cytochrome P450 3A4 OS=Homo sapiens GN=CYP3A4 PE=1 SV=4	sp|P20815|CP3A5_HUMAN
gonads_contig_412918_P	2.56992	1.60692	CGI_10017108	GO:0003824; catalytic activity; Molecular Function GO:0004497; monooxygenase activity; Molecular Function GO:0005507; copper ion binding; Molecular Function GO:0009987; cellular process; Biological Process	TBH1_CAEBR Tyramine beta-hydroxylase OS=Caenorhabditis briggsae GN=tbh-1 PE=3 SV=1	sp|Q5TZ24|MOXD1_DANRE
gonads_contig_413803_AS	2.56649	2.98784
gonads_contig_54822_N	2.56549	1.95617	CGI_10007943	GO:0005622; intracellular; Cellular Component GO:0008270; zinc ion binding; Molecular Function	TRIM3_HUMAN Tripartite motif-containing protein 3 OS=Homo sapiens GN=TRIM3 PE=1 SV=2
gonads_contig_9879_AS	2.56438	2.36001
gonads_contig_381946_N	2.56322	2.30268	CGI_10025179	GO:0003676; nucleic acid binding; Molecular Function	RB24A_XENLA RNA-binding protein 24-A OS=Xenopus laevis GN=rbm24-A PE=2 SV=1	sp|Q9I8B3|RB24B_XENLA
gonads_contig_438309_N	2.56296	2.78079	CGI_10017461	NA	TNNT_DROME Troponin T, skeletal muscle OS=Drosophila melanogaster GN=up PE=1 SV=3	sp|P19351|TNNT_DROME
gonads_contig_249683_S	2.55908	4.3996
gonads_contig_231843_N	2.55532	2.04074	CGI_10020225	GO:0003824; catalytic activity; Molecular Function	NA
gonads_contig_37814_N	2.55408	4.3996	CGI_10026193	GO:0003677; DNA binding; Molecular Function GO:0003700; sequence-specific DNA binding transcription factor activity; Molecular Function GO:0005634; nucleus; Cellular Component GO:0006355; regulation of transcription, DNA-dependent; Biological Process GO:0043565; sequence-specific DNA binding; Molecular Function GO:0046983; protein dimerization activity; Molecular Function	FOS_CYPCA Proto-oncogene protein c-fos OS=Cyprinus carpio GN=fos PE=2 SV=1
gonads_contig_307900_S	2.552	2.30268
gonads_contig_225663_P	2.5488	2.98784
gonads_contig_438837_P	2.5426	3.25552	CGI_10007200	GO:0005576; extracellular region; Cellular Component GO:0006030; chitin metabolic process; Biological Process GO:0008061; chitin binding; Molecular Function	NA
gonads_contig_354340_N	2.54258	4.3996	CGI_10013518	GO:0005515; protein binding; Molecular Function GO:0005622; intracellular; Cellular Component GO:0007165; signal transduction; Biological Process	RH10L_HUMAN Rho GTPase-activating protein 10-like OS=Homo sapiens PE=1 SV=2	sp|Q6ZM89|RHG42_DANRE
gonads_contig_287336_S	2.54134	4.3996
gonads_contig_16869_S	2.53836	1.59141
gonads_contig_481359_S	2.53483	3.63534
gonads_contig_312776_AS	2.52564	4.3996
gonads_contig_28339_P	2.52542	3.91937	CGI_10016690	GO:0005515; protein binding; Molecular Function GO:0023034; intracellular signaling pathway; Biological Process	ANK3_HUMAN Ankyrin-3 OS=Homo sapiens GN=ANK3 PE=1 SV=3	sp|Q9ULJ7|ANR50_HUMAN
gonads_contig_385250_P	2.52425	2.98784	CGI_10023295	GO:0006810; transport; Biological Process GO:0016020; membrane; Cellular Component GO:0055085; transmembrane transport; Biological Process	BAT1_MOUSE B(0,+)-type amino acid transporter 1 OS=Mus musculus GN=Slc7a9 PE=2 SV=1	sp|P82252|BAT1_RAT
gonads_contig_30613_N	2.52322	3.25552	CGI_10016569	NA	AAKB2_HUMAN 5'-AMP-activated protein kinase subunit beta-2 OS=Homo sapiens GN=PRKAB2 PE=1 SV=1	sp|A6ZZR2|DEF1_YEAS7
gonads_contig_200628_S	2.52143	3.91937
gonads_contig_207178_P	2.51976	2.78079	CGI_10010851	0	0
gonads_contig_30339_S	2.51912	3.25552
gonads_contig_221015_N	2.5177	2.53569	CGI_10023466	GO:0007154; cell communication; Biological Process GO:0016020; membrane; Cellular Component	MEGF6_HUMAN Multiple epidermal growth factor-like domains 6 OS=Homo sapiens GN=MEGF6 PE=2 SV=4	sp|O75095|MEGF6_HUMAN
gonads_contig_204008_AS	2.51642	2.53569
gonads_contig_53844_P	2.50997	3.63534	CGI_10028225	NA	BCAP_HUMAN Phosphoinositide 3-kinase adapter protein 1 OS=Homo sapiens GN=PIK3AP1 PE=1 SV=2	sp|Q9DDT2|BCAP_CHICK
gonads_contig_22406_P	2.50913	2.53569	CGI_10027081	NA	Y1487_ARATH Uncharacterized protein At1g14870 OS=Arabidopsis thaliana GN=At1g14870 PE=1 SV=1	sp|P0CW97|PCR3_ARATH
gonads_contig_317667_AS	2.50741	3.63534
gonads_contig_277254_AS	2.50642	2.53569
gonads_contig_249185_P	2.50638	2.53569	CGI_10010425	NA	KY_MOUSE Kyphoscoliosis peptidase OS=Mus musculus GN=Ky PE=1 SV=1
gonads_contig_427155_P	2.50582	1.95617	CGI_10025179	GO:0003676; nucleic acid binding; Molecular Function	RB24A_XENLA RNA-binding protein 24-A OS=Xenopus laevis GN=rbm24-A PE=2 SV=1	sp|Q9H0Z9|RBM38_HUMAN
gonads_contig_355804_P	2.50544	3.25552	CGI_10022882	GO:0003824; catalytic activity; Molecular Function	SAMH1_XENLA SAM domain and HD domain-containing protein 1 OS=Xenopus laevis GN=samhd1 PE=2 SV=2	sp|Q5ZJL9|SAMH1_CHICK
gonads_contig_309738_S	2.50332	3.63534
gonads_contig_503121_S	2.5031	2.30268
gonads_contig_155039_P	2.50057	4.3996	CGI_10010906	GO:0005198; structural molecule activity; Molecular Function GO:0005201; extracellular matrix structural constituent; Molecular Function GO:0005581; collagen; Cellular Component GO:0007155; cell adhesion; Biological Process	CO1A2_RAT Collagen alpha-2(I) chain OS=Rattus norvegicus GN=Col1a2 PE=1 SV=3	sp|Q28083|COBA1_BOVIN
gonads_contig_15131_N	2.50049	3.63534	CGI_10021817	GO:0005319; lipid transporter activity; Molecular Function GO:0006869; lipid transport; Biological Process	VIT6_CAEEL Vitellogenin-6 OS=Caenorhabditis elegans GN=vit-6 PE=1 SV=5	sp|P06125|VIT5_CAEEL
gonads_contig_26777_P	2.50036	4.71481	CGI_10020297	GO:0004672; protein kinase activity; Molecular Function GO:0004674; protein serine/threonine kinase activity; Molecular Function GO:0005515; protein binding; Molecular Function GO:0005524; ATP binding; Molecular Function GO:0006468; protein phosphorylation; Biological Process	USH2A_HUMAN Usherin OS=Homo sapiens GN=USH2A PE=1 SV=3	sp|P51813|BMX_HUMAN
gonads_contig_22366_N	2.49926	2.98784	CGI_10028785	NA	TOB2_HUMAN Protein Tob2 OS=Homo sapiens GN=TOB2 PE=2 SV=2	sp|Q8R5K6|TOB1_RAT
gonads_contig_38553_N	2.49729	2.53569	CGI_10018855	GO:0005515; protein binding; Molecular Function	PHLB2_HUMAN Pleckstrin homology-like domain family B member 2 OS=Homo sapiens GN=PHLDB2 PE=1 SV=2	sp|Q63312|PHLB1_RAT
gonads_contig_205331_P	2.49605	2.36001	CGI_10021301	GO:0005515; protein binding; Molecular Function	WDR49_HUMAN WD repeat-containing protein 49 OS=Homo sapiens GN=WDR49 PE=2 SV=1	sp|B4GQJ7|WDY_DROPE
gonads_contig_62705_P	2.49357	2.78079
gonads_contig_450387_P	2.49301	2.98784	CGI_10012356	GO:0007155; cell adhesion; Biological Process GO:0008305; integrin complex; Cellular Component	ITA8_CHICK Integrin alpha-8 OS=Gallus gallus GN=ITGA8 PE=1 SV=1	sp|P26009|ITA8_CHICK
gonads_contig_26751_P	2.49147	4.71481	CGI_10026097	GO:0055085; transmembrane transport; Biological Process	S17A5_HUMAN Sialin OS=Homo sapiens GN=SLC17A5 PE=1 SV=2	sp|Q9MZD1|S17A5_SHEEP
gonads_contig_30804_P	2.48795	3.91937	CGI_10002449	GO:0003676; nucleic acid binding; Molecular Function GO:0005622; intracellular; Cellular Component GO:0006139; nucleobase, nucleoside, nucleotide and nucleic acid metabolic process; Biological Process GO:0008408; 3'-5' exonuclease activity; Molecular Function	MUT7_HUMAN Probable exonuclease mut-7 homolog OS=Homo sapiens GN=EXD3 PE=1 SV=2	sp|Q8N9H8|MUT7_HUMAN
gonads_contig_23684_P	2.48764	3.63534	CGI_10018475	NA	SSNA1_HUMAN Sjoegren syndrome nuclear autoantigen 1 OS=Homo sapiens GN=SSNA1 PE=1 SV=2	sp|Q9JJ94|SSNA1_MOUSE
gonads_contig_41282_N	2.48675	2.98784	CGI_10001050	GO:0004672; protein kinase activity; Molecular Function GO:0004674; protein serine/threonine kinase activity; Molecular Function GO:0005515; protein binding; Molecular Function GO:0005524; ATP binding; Molecular Function GO:0006468; protein phosphorylation; Biological Process	ROR1_HUMAN Tyrosine-protein kinase transmembrane receptor ROR1 OS=Homo sapiens GN=ROR1 PE=2 SV=2	sp|Q01973|ROR1_HUMAN
gonads_contig_113066_S	2.48659	2.30268
gonads_contig_369380_P	2.48645	3.63534	CGI_10011669	GO:0005488; binding; Molecular Function	COL12_MOUSE Collectin-12 OS=Mus musculus GN=Colec12 PE=1 SV=1	sp|P02707|LECH_CHICK
gonads_contig_54941_P	2.4854	2.36001	CGI_10019530	GO:0005515; protein binding; Molecular Function GO:0007165; signal transduction; Biological Process	ANK2_HUMAN Ankyrin-2 OS=Homo sapiens GN=ANK2 PE=1 SV=3	sp|Q54KA7|SECG_DICDI
gonads_contig_227555_S	2.48345	4.71481
gonads_contig_254472_S	2.48321	2.53569
gonads_contig_40585_P	2.47962	1.66193	CGI_10009767	GO:0005515; protein binding; Molecular Function	LRP1B_MOUSE Low-density lipoprotein receptor-related protein 1B OS=Mus musculus GN=Lrp1b PE=2 SV=1	sp|Q9IAT6|DLLC_DANRE
gonads_contig_67280_P	2.47556	3.91937	CGI_10018998	GO:0005515; protein binding; Molecular Function GO:0005856; cytoskeleton; Cellular Component	PLEC1_HUMAN Plectin-1 OS=Homo sapiens GN=PLEC1 PE=1 SV=3	sp|Q03001|DYST_HUMAN
gonads_contig_24055_P	2.47407	3.63534	CGI_10010396	GO:0005515; protein binding; Molecular Function GO:0008270; zinc ion binding; Molecular Function	RN145_MOUSE RING finger protein 145 OS=Mus musculus GN=Rnf145 PE=2 SV=1	sp|Q5BIY5|RN145_XENLA
gonads_contig_381171_N	2.47324	4.71481	CGI_10022013	GO:0005215; transporter activity; Molecular Function GO:0006814; sodium ion transport; Biological Process GO:0016020; membrane; Cellular Component GO:0055085; transmembrane transport; Biological Process	S13A2_MOUSE Solute carrier family 13 member 2 OS=Mus musculus GN=Slc13a2 PE=2 SV=1	sp|Q28615|S13A2_RABIT
gonads_contig_351325_N	2.47273	3.25552	CGI_10027230	GO:0005515; protein binding; Molecular Function	DOCK1_MOUSE Dedicator of cytokinesis protein 1 OS=Mus musculus GN=Dock1 PE=1 SV=3	sp|Q8IZD9|DOCK3_HUMAN
gonads_contig_79634_S	2.47249	2.30268
gonads_contig_216370_P	2.47035	4.3996	CGI_10018950	GO:0004842; ubiquitin-protein ligase activity; Molecular Function GO:0005515; protein binding; Molecular Function GO:0008270; zinc ion binding; Molecular Function GO:0016567; protein ubiquitination; Biological Process GO:0046872; metal ion binding; Molecular Function	MIB2_CHICK E3 ubiquitin-protein ligase MIB2 OS=Gallus gallus GN=MIB2 PE=2 SV=1	sp|Q5ZIJ9|MIB2_CHICK
gonads_contig_502854_AS	2.46979	3.63534				sp|P10548|LSTP_STAST
gonads_contig_35372_S	2.46869	2.30268
gonads_contig_203634_N	2.46775	3.63534	CGI_10002030	NA	EPC2_MOUSE Enhancer of polycomb homolog 2 OS=Mus musculus GN=Epc2 PE=2 SV=2	sp|Q8C9X6|EPC1_MOUSE
gonads_contig_37709_N	2.46618	3.63534	CGI_10007403	GO:0003677; DNA binding; Molecular Function GO:0003700; sequence-specific DNA binding transcription factor activity; Molecular Function GO:0003707; steroid hormone receptor activity; Molecular Function GO:0004879; ligand-dependent nuclear receptor activity; Molecular Function GO:0005634; nucleus; Cellular Component GO:0006355; regulation of transcription, DNA-dependent; Biological Process	NR0B1_MACMU Nuclear receptor subfamily 0 group B member 1 OS=Macaca mulatta GN=NR0B1 PE=2 SV=1	sp|Q8VIJ4|NR2C1_RAT
gonads_contig_66383_P	2.46472	1.59141	CGI_10024457	GO:0003796; lysozyme activity; Molecular Function	LYS_CRAGI Lysozyme OS=Crassostrea gigas GN=lysoz PE=2 SV=1	sp|P86383|LYS_MERLU
gonads_contig_487335_P	2.46228	2.53569	CGI_10002689	GO:0003779; actin binding; Molecular Function	SEVE_ECHGR Severin OS=Echinococcus granulosus GN=AG8 PE=2 SV=3	sp|Q7JQD3|GELS1_LUMTE
gonads_contig_205748_N	2.46194	4.71481	CGI_10015414	GO:0005216; ion channel activity; Molecular Function GO:0005245; voltage-gated calcium channel activity; Molecular Function GO:0005891; voltage-gated calcium channel complex; Cellular Component GO:0006811; ion transport; Biological Process GO:0006816; calcium ion transport; Biological Process GO:0016020; membrane; Cellular Component GO:0055085; transmembrane transport; Biological Process	CAC1C_MOUSE Voltage-dependent L-type calcium channel subunit alpha-1C OS=Mus musculus GN=Cacna1c PE=1 SV=1	sp|C9D7C2|CAC1A_APIME
gonads_contig_161636_AS	2.46149	2.98784
gonads_contig_14934_S	2.46057	1.59141
gonads_contig_87870_P	2.45757	3.63534	CGI_10012683	GO:0005525; GTP binding; Molecular Function GO:0005622; intracellular; Cellular Component GO:0007264; small GTPase mediated signal transduction; Biological Process GO:0015031; protein transport; Biological Process	RHO1_DROME Ras-like GTP-binding protein Rho1 OS=Drosophila melanogaster GN=Rho1 PE=1 SV=1	sp|Q94124|RAC2_CAEEL
gonads_contig_276860_P	2.45725	4.3996	CGI_10009718	GO:0005488; binding; Molecular Function GO:0005515; protein binding; Molecular Function GO:0007155; cell adhesion; Biological Process GO:0007186; G-protein coupled receptor protein signaling pathway; Biological Process GO:0016021; integral to membrane; Cellular Component	GR101_LYMST G-protein coupled receptor GRL101 OS=Lymnaea stagnalis PE=2 SV=1
gonads_contig_50957_P	2.45716	4.71481	CGI_10018024	NA	TTC13_HUMAN Tetratricopeptide repeat protein 13 OS=Homo sapiens GN=TTC13 PE=2 SV=3	sp|Q8NBP0|TTC13_HUMAN
gonads_contig_258679_AS	2.45603	4.3996
gonads_contig_393257_P	2.45424	1.4907	CGI_10018273	GO:0003677; DNA binding; Molecular Function GO:0003700; sequence-specific DNA binding transcription factor activity; Molecular Function GO:0003707; steroid hormone receptor activity; Molecular Function GO:0004879; ligand-dependent nuclear receptor activity; Molecular Function GO:0005634; nucleus; Cellular Component GO:0006355; regulation of transcription, DNA-dependent; Biological Process GO:0008…	N2F1A_DANRE Nuclear receptor subfamily 2 group F member 1-A OS=Danio rerio GN=nr2f1a PE=2 SV=1	sp|Q60632|COT1_MOUSE
gonads_contig_316722_AS	2.4531	3.25552
gonads_contig_31779_P	2.4508	2.10568	CGI_10010851	0	0
gonads_contig_410073_N	2.44186	3.63534	CGI_10008285	GO:0005488; binding; Molecular Function GO:0005509; calcium ion binding; Molecular Function GO:0005515; protein binding; Molecular Function GO:0007218; neuropeptide signaling pathway; Biological Process GO:0016020; membrane; Cellular Component	PKD1_HUMAN Polycystin-1 OS=Homo sapiens GN=PKD1 PE=1 SV=2	sp|O08852|PKD1_MOUSE
gonads_contig_30820_N	2.44112	4.71481	CGI_10010194	GO:0045454; cell redox homeostasis; Biological Process	TM104_HUMAN Transmembrane protein 104 OS=Homo sapiens GN=TMEM104 PE=1 SV=2	sp|Q95108|THIOM_BOVIN
gonads_contig_30107_AS	2.44025	3.25552
gonads_contig_106514_AS	2.43711	2.98784
gonads_contig_491018_P	2.43543	2.10568	CGI_10024000	GO:0004672; protein kinase activity; Molecular Function GO:0004674; protein serine/threonine kinase activity; Molecular Function GO:0005524; ATP binding; Molecular Function GO:0006468; protein phosphorylation; Biological Process GO:0008528; peptide receptor activity, G-protein coupled; Molecular Function GO:0009190; cyclic nucleotide biosynthetic process; Biological Process GO:0016020; membrane; …	ANPRA_HUMAN Atrial natriuretic peptide receptor A OS=Homo sapiens GN=NPR1 PE=2 SV=1	sp|P17342|ANPRC_HUMAN
gonads_contig_445010_P	2.43424	1.66193	CGI_10019590	NA	MEIS1_HUMAN Homeobox protein Meis1 OS=Homo sapiens GN=MEIS1 PE=1 SV=1	sp|Q60954|MEIS1_MOUSE
gonads_contig_374875_N	2.43109	2.98784	CGI_10008844	GO:0004383; guanylate cyclase activity; Molecular Function GO:0006182; cGMP biosynthetic process; Biological Process GO:0009190; cyclic nucleotide biosynthetic process; Biological Process GO:0016849; phosphorus-oxygen lyase activity; Molecular Function GO:0020037; heme binding; Molecular Function GO:0023034; intracellular signaling pathway; Biological Process	GCY8E_DROME Soluble guanylate cyclase 88E OS=Drosophila melanogaster GN=Gyc88E PE=1 SV=3
gonads_contig_92963_P	2.4297	4.71481	CGI_10021863	GO:0005509; calcium ion binding; Molecular Function GO:0005544; calcium-dependent phospholipid binding; Molecular Function GO:0050819; negative regulation of coagulation; Biological Process	ANXA7_BOVIN Annexin A7 OS=Bos taurus GN=ANXA7 PE=1 SV=2	sp|P50995|ANX11_HUMAN
gonads_contig_130407_N	2.42579	1.95617	CGI_10011776	NA	BC11A_MOUSE B-cell lymphoma/leukemia 11A OS=Mus musculus GN=Bcl11a PE=1 SV=1	sp|Q9QYE3|BC11A_MOUSE
gonads_contig_55403_S	2.42475	1.60692
gonads_contig_39888_P	2.41927	1.60692	CGI_10027503	NA	CROCC_HUMAN Rootletin OS=Homo sapiens GN=CROCC PE=1 SV=1	sp|Q5TZA2|CROCC_HUMAN
gonads_contig_230413_N	2.41883	3.91937	CGI_10011091	GO:0004672; protein kinase activity; Molecular Function GO:0004674; protein serine/threonine kinase activity; Molecular Function GO:0005524; ATP binding; Molecular Function GO:0006468; protein phosphorylation; Biological Process	FGFR_CIOIN Fibroblast growth factor receptor OS=Ciona intestinalis GN=FGFR PE=2 SV=1	sp|Q8MY85|FGFR2_DUGJA
gonads_contig_482797_N	2.41636	1.95617	CGI_10015868	GO:0005634; nucleus; Cellular Component GO:0007050; cell cycle arrest; Biological Process	SESN1_XENLA Sestrin-1 OS=Xenopus laevis GN=sesn1 PE=2 SV=1
gonads_contig_38196_N	2.41556	2.10568	CGI_10006579	GO:0003677; DNA binding; Molecular Function GO:0003700; sequence-specific DNA binding transcription factor activity; Molecular Function GO:0005634; nucleus; Cellular Component GO:0006355; regulation of transcription, DNA-dependent; Biological Process GO:0043565; sequence-specific DNA binding; Molecular Function GO:0045449; regulation of transcription; Biological Process GO:0046983; protein dimeri…	JUN_SERCA Transcription factor AP-1 OS=Serinus canaria GN=JUN PE=2 SV=1	sp|P54864|JUN_SERCA
gonads_contig_415873_N	2.41417	3.91937	CGI_10019450	GO:0003700; sequence-specific DNA binding transcription factor activity; Molecular Function GO:0005515; protein binding; Molecular Function GO:0006355; regulation of transcription, DNA-dependent; Biological Process GO:0008270; zinc ion binding; Molecular Function GO:0043565; sequence-specific DNA binding; Molecular Function	LMX1B_HUMAN LIM homeobox transcription factor 1-beta OS=Homo sapiens GN=LMX1B PE=1 SV=2	sp|Q8UVR3|LMX1B_XENLA
gonads_contig_459799_N	2.41259	3.91937	CGI_10013971	GO:0005515; protein binding; Molecular Function	ITIH4_HUMAN Inter-alpha-trypsin inhibitor heavy chain H4 OS=Homo sapiens GN=ITIH4 PE=1 SV=4	sp|Q14624|ITIH4_HUMAN
gonads_contig_49357_S	2.40609	3.91937
gonads_contig_101140_S	2.40464	3.91937
gonads_contig_335580_P	2.40389	2.53569	CGI_10011964	GO:0001726; ruffle; Cellular Component GO:0005158; insulin receptor binding; Molecular Function GO:0005200; structural constituent of cytoskeleton; Molecular Function GO:0005856; cytoskeleton; Cellular Component GO:0005925; focal adhesion; Cellular Component GO:0007016; cytoskeletal anchoring at plasma membrane; Biological Process	TLN1_HUMAN Talin-1 OS=Homo sapiens GN=TLN1 PE=1 SV=3	sp|Q71LX4|TLN2_MOUSE
gonads_contig_18476_N	2.40024	2.98784	CGI_10003321	NA	PSGP_ONCMY Polysialoglycoprotein OS=Oncorhynchus mykiss PE=1 SV=2	sp|Q4L9P0|SRAP_STAHJ
gonads_contig_11157_P	2.39809	3.91937	CGI_10021016	GO:0008080; N-acetyltransferase activity; Molecular Function GO:0008152; metabolic process; Biological Process	SAT2_PIG Diamine acetyltransferase 2 OS=Sus scrofa GN=SAT2 PE=2 SV=1	sp|Q7PCJ8|SAT2_BOVIN
gonads_contig_406024_P	2.39753	2.78079	CGI_10022471	GO:0005509; calcium ion binding; Molecular Function GO:0007156; homophilic cell adhesion; Biological Process GO:0016020; membrane; Cellular Component	PC11X_PANPA Protocadherin-11 X-linked OS=Pan paniscus GN=PCDH11X PE=3 SV=1	sp|Q8VHR0|PCD18_MOUSE
gonads_contig_239719_N	2.39425	3.91937	CGI_10021266	0	0
gonads_contig_412793_P	2.39308	1.0785	CGI_10007196	GO:0004553; hydrolase activity, hydrolyzing O-glycosyl compounds; Molecular Function GO:0004563; beta-N-acetylhexosaminidase activity; Molecular Function GO:0005975; carbohydrate metabolic process; Biological Process	HEXB_HUMAN Beta-hexosaminidase subunit beta OS=Homo sapiens GN=HEXB PE=1 SV=3	sp|P07686|HEXB_HUMAN
gonads_contig_20514_S	2.39254	1.44095
gonads_contig_36928_P	2.39151	2.98784	CGI_10017621	GO:0005524; ATP binding; Molecular Function GO:0006457; protein folding; Biological Process GO:0006950; response to stress; Biological Process GO:0051082; unfolded protein binding; Molecular Function	H90A1_DANRE Heat shock protein HSP 90-alpha 1 OS=Danio rerio GN=hsp90a.1 PE=2 SV=3	sp|Q7PT10|HSP83_ANOGA
gonads_contig_79573_AS	2.39069	2.78079
gonads_contig_45564_P	2.38626	2.98784	CGI_10019507	GO:0005509; calcium ion binding; Molecular Function GO:0005515; protein binding; Molecular Function	SVEP1_MOUSE Sushi, von Willebrand factor type A, EGF and pentraxin domain-containing protein 1 OS=Mus musculus GN=Svep1 PE=1 SV=1	sp|A2AVA0|SVEP1_MOUSE
gonads_contig_35581_N	2.38572	3.63534	CGI_10012647	GO:0005515; protein binding; Molecular Function GO:0005737; cytoplasm; Cellular Component	SHLB1_CHICK Endophilin-B1 OS=Gallus gallus GN=SH3GLB1 PE=2 SV=1	sp|Q5ZIR1|SHLB1_CHICK
gonads_contig_367765_N	2.38458	2.98784	CGI_10009478	GO:0016021; integral to membrane; Cellular Component	TSN7_MOUSE Tetraspanin-7 OS=Mus musculus GN=Tspan7 PE=2 SV=2	sp|Q62283|TSN7_MOUSE
gonads_contig_309347_P	2.38274	2.10568	CGI_10008889	GO:0005515; protein binding; Molecular Function	USH1G_MOUSE Usher syndrome type-1G protein homolog OS=Mus musculus GN=Ush1g PE=1 SV=1	sp|Q8N8V4|ANS4B_HUMAN
gonads_contig_359728_N	2.38009	1.59141	CGI_10010480	GO:0005515; protein binding; Molecular Function GO:0006508; proteolysis; Biological Process GO:0008234; cysteine-type peptidase activity; Molecular Function	CATZ_RAT Cathepsin Z OS=Rattus norvegicus GN=Ctsz PE=1 SV=2
gonads_contig_412805_S	2.37616	1.95617
gonads_contig_185751_N	2.37489	1.4907	CGI_10009133	GO:0003677; DNA binding; Molecular Function GO:0006355; regulation of transcription, DNA-dependent; Biological Process	RFX6_MOUSE DNA-binding protein RFX6 OS=Mus musculus GN=Rfx6 PE=2 SV=2	sp|Q5RJA1|RFX6_DANRE
gonads_contig_500477_N	2.37159	4.3996	CGI_10013164	NA	TPM_HALRU Tropomyosin OS=Haliotis rufescens PE=2 SV=1	sp|Q9GZ71|TPM_HALDV
gonads_contig_372167_P	2.37145	1.59141	CGI_10012877	0	0
gonads_contig_64116_P	2.36881	1.66193	CGI_10025179	GO:0003676; nucleic acid binding; Molecular Function	RB24A_XENLA RNA-binding protein 24-A OS=Xenopus laevis GN=rbm24-A PE=2 SV=1	sp|Q9I8B3|RB24B_XENLA
gonads_contig_45544_P	2.36538	3.25552	CGI_10004896	GO:0005622; intracellular; Cellular Component GO:0008270; zinc ion binding; Molecular Function	INSM1_BOVIN Insulinoma-associated protein 1 OS=Bos taurus GN=INSM1 PE=2 SV=1	sp|Q63ZV0|INSM1_MOUSE
gonads_contig_24175_P	2.36424	2.53569	CGI_10002332	0	0	sp|B1AJZ9|FHAD1_HUMAN
gonads_contig_107227_S	2.36	1.95617
gonads_contig_21811_N	2.35994	1.0785	CGI_10007196	GO:0004553; hydrolase activity, hydrolyzing O-glycosyl compounds; Molecular Function GO:0004563; beta-N-acetylhexosaminidase activity; Molecular Function GO:0005975; carbohydrate metabolic process; Biological Process	HEXB_HUMAN Beta-hexosaminidase subunit beta OS=Homo sapiens GN=HEXB PE=1 SV=3	sp|P07686|HEXB_HUMAN
gonads_contig_133006_P	2.35905	2.10568	CGI_10025660	GO:0005509; calcium ion binding; Molecular Function GO:0005515; protein binding; Molecular Function GO:0007155; cell adhesion; Biological Process GO:0031012; extracellular matrix; Cellular Component	PGBM_HUMAN Basement membrane-specific heparan sulfate proteoglycan core protein OS=Homo sapiens GN=HSPG2 PE=1 SV=3	sp|Q06561|UNC52_CAEEL
gonads_contig_317672_S	2.35771	1.95617
gonads_contig_452988_N	2.35354	4.71481	CGI_10016917	GO:0005432; calcium:sodium antiporter activity; Molecular Function GO:0006816; calcium ion transport; Biological Process GO:0016020; membrane; Cellular Component GO:0016021; integral to membrane; Cellular Component GO:0055085; transmembrane transport; Biological Process	NAC2_RAT Sodium/calcium exchanger 2 OS=Rattus norvegicus GN=Slc8a2 PE=2 SV=1	sp|P32418|NAC1_HUMAN
gonads_contig_264268_N	2.35319	3.63534	CGI_10016443	NA	NA
gonads_contig_37683_P	2.35107	1.44095	CGI_10004220	GO:0005328; neurotransmitter:sodium symporter activity; Molecular Function GO:0005887; integral to plasma membrane; Cellular Component GO:0006836; neurotransmitter transport; Biological Process GO:0016020; membrane; Cellular Component	SC6A5_XENLA Sodium- and chloride-dependent glycine transporter 2 OS=Xenopus laevis GN=slc6a5 PE=2 SV=1	sp|A7Y2X0|SC6A5_XENLA
gonads_contig_473059_P	2.35057	4.71481	CGI_10027546	NA	HS12A_MOUSE Heat shock 70 kDa protein 12A OS=Mus musculus GN=Hspa12a PE=1 SV=1
gonads_contig_164663_S	2.35039	4.3996
gonads_contig_28940_P	2.35034	2.78079	CGI_10008327	0	0
gonads_contig_254837_AS	2.34926	3.63534
gonads_contig_228742_S	2.34621	1.66193
gonads_contig_414671_S	2.34502	2.78079
gonads_contig_196036_N	2.33998	3.91937	CGI_10019590	NA	MEIS1_HUMAN Homeobox protein Meis1 OS=Homo sapiens GN=MEIS1 PE=1 SV=1	sp|P79937|MEIS1_XENLA
gonads_contig_32811_P	2.33951	3.91937	CGI_10003554	GO:0005525; GTP binding; Molecular Function GO:0005622; intracellular; Cellular Component GO:0006886; intracellular protein transport; Biological Process GO:0007264; small GTPase mediated signal transduction; Biological Process GO:0015031; protein transport; Biological Process	ARF1_PLAFA ADP-ribosylation factor 1 OS=Plasmodium falciparum GN=ARF1 PE=2 SV=3	sp|O00909|ARF1_DICDI
gonads_contig_335821_P	2.33902	2.53569	CGI_10015828	GO:0005089; Rho guanyl-nucleotide exchange factor activity; Molecular Function GO:0005515; protein binding; Molecular Function GO:0005622; intracellular; Cellular Component GO:0035023; regulation of Rho protein signal transduction; Biological Process	SGEF_HUMAN SH3 domain-containing guanine exchange factor OS=Homo sapiens GN=SGEF PE=1 SV=3	sp|Q5BKC9|NGEF_RAT
gonads_contig_77000_N	2.33402	3.25552	CGI_10010352	GO:0004952; dopamine receptor activity; Molecular Function GO:0007186; G-protein coupled receptor protein signaling pathway; Biological Process GO:0016021; integral to membrane; Cellular Component	DOPR1_DROME Dopamine receptor 1 OS=Drosophila melanogaster GN=DopR PE=2 SV=2	sp|P31388|5HT6R_RAT
gonads_contig_424990_AS	2.3339	2.10568
gonads_contig_20022_P	2.33345	3.91937	CGI_10014171	GO:0004497; monooxygenase activity; Molecular Function GO:0005506; iron ion binding; Molecular Function GO:0009055; electron carrier activity; Molecular Function GO:0020037; heme binding; Molecular Function GO:0055114; oxidation-reduction process; Biological Process	CP4FN_HUMAN Cytochrome P450 4F22 OS=Homo sapiens GN=CYP4F22 PE=2 SV=1	sp|Q9EP75|CP4FE_MOUSE
gonads_contig_76660_P	2.33334	3.91937	CGI_10021785	0	0	sp|Q54G05|LRRX1_DICDI
gonads_contig_49106_S	2.33161	2.36001
gonads_contig_40292_N	2.33035	2.30268	CGI_10025779	GO:0005576; extracellular region; Cellular Component GO:0007223; Wnt receptor signaling pathway, calcium modulating pathway; Biological Process GO:0007275; multicellular organismal development; Biological Process	WNT11_XENLA Protein Wnt-11 OS=Xenopus laevis GN=wnt11 PE=2 SV=1	sp|Q28J82|W11B2_XENTR
gonads_contig_157401_N	2.32636	4.3996	CGI_10012864	NA	DOCK4_MOUSE Dedicator of cytokinesis protein 4 OS=Mus musculus GN=Dock4 PE=1 SV=1	sp|Q8IZD9|DOCK3_HUMAN
gonads_contig_39196_P	2.3212	1.95617	CGI_10008228	NA	TM145_MOUSE Transmembrane protein 145 OS=Mus musculus GN=Tmem145 PE=1 SV=1	sp|Q5U239|TM145_XENLA
gonads_contig_193289_AS	2.31706	2.36001
gonads_contig_40697_P	2.31021	2.36001	CGI_10021679	GO:0005515; protein binding; Molecular Function	SRBS1_MOUSE Sorbin and SH3 domain-containing protein 1 OS=Mus musculus GN=Sorbs1 PE=1 SV=2	sp|O94875|SRBS2_HUMAN
gonads_contig_125274_N	2.30818	4.3996	CGI_10028461	GO:0005515; protein binding; Molecular Function GO:0005622; intracellular; Cellular Component GO:0007165; signal transduction; Biological Process GO:0023034; intracellular signaling pathway; Biological Process	CHIN_MOUSE N-chimaerin OS=Mus musculus GN=Chn1 PE=1 SV=2	sp|Q17QN0|CHIN_BOVIN
gonads_contig_115258_P	2.30769	2.78079	CGI_10009113	GO:0004888; transmembrane receptor activity; Molecular Function GO:0005515; protein binding; Molecular Function GO:0007166; cell surface receptor linked signaling pathway; Biological Process GO:0016020; membrane; Cellular Component	FZD4_HUMAN Frizzled-4 OS=Homo sapiens GN=FZD4 PE=1 SV=2
gonads_contig_31114_AS	2.30386	3.63534
gonads_contig_99452_P	2.30223	3.25552	CGI_10005605	GO:0042981; regulation of apoptosis; Biological Process	AR1_XENLA Apoptosis regulator R1 (Fragment) OS=Xenopus laevis PE=2 SV=1	sp|O77737|B2CL1_PIG
gonads_contig_354796_S	2.30202	1.60692
gonads_contig_364384_P	2.30009	3.91937	CGI_10012356	GO:0007155; cell adhesion; Biological Process GO:0008305; integrin complex; Cellular Component	ITA8_CHICK Integrin alpha-8 OS=Gallus gallus GN=ITGA8 PE=1 SV=1	sp|P53708|ITA8_HUMAN
gonads_contig_10392_AS	2.29836	1.40995
gonads_contig_134049_N	2.29564	2.10568
gonads_contig_59893_P	2.293	3.25552	CGI_10003521	GO:0005515; protein binding; Molecular Function	FLNC_HUMAN Filamin-C OS=Homo sapiens GN=FLNC PE=1 SV=3	sp|Q14315|FLNC_HUMAN
gonads_contig_301477_N	2.29041	3.63534	CGI_10025660	GO:0005509; calcium ion binding; Molecular Function GO:0005515; protein binding; Molecular Function GO:0007155; cell adhesion; Biological Process GO:0031012; extracellular matrix; Cellular Component	PGBM_HUMAN Basement membrane-specific heparan sulfate proteoglycan core protein OS=Homo sapiens GN=HSPG2 PE=1 SV=3	sp|Q05793|PGBM_MOUSE
gonads_contig_366146_N	2.29011	2.36001	CGI_10009767	GO:0005515; protein binding; Molecular Function	LRP1B_MOUSE Low-density lipoprotein receptor-related protein 1B OS=Mus musculus GN=Lrp1b PE=2 SV=1	sp|Q9NZR2|LRP1B_HUMAN
gonads_contig_40818_N	2.28929	2.04074	CGI_10003625	GO:0003735; structural constituent of ribosome; Molecular Function GO:0003950; NAD+ ADP-ribosyltransferase activity; Molecular Function GO:0005515; protein binding; Molecular Function GO:0005622; intracellular; Cellular Component GO:0005840; ribosome; Cellular Component GO:0006412; translation; Biological Process GO:0006471; protein ADP-ribosylation; Biological Process	PARP1_BOVIN Poly [ADP-ribose] polymerase 1 OS=Bos taurus GN=PARP1 PE=2 SV=2	sp|Q9TXQ1|PME5_CAEEL
gonads_contig_145504_P	2.28823	2.53569	CGI_10014823	GO:0005328; neurotransmitter:sodium symporter activity; Molecular Function GO:0005887; integral to plasma membrane; Cellular Component GO:0006836; neurotransmitter transport; Biological Process GO:0016020; membrane; Cellular Component	SC6A9_XENLA Sodium- and chloride-dependent glycine transporter 1 OS=Xenopus laevis GN=slc6a9 PE=2 SV=1	sp|Q01959|SC6A3_HUMAN
gonads_contig_45867_P	2.28733	1.59141	CGI_10015613	GO:0003777; microtubule motor activity; Molecular Function GO:0005515; protein binding; Molecular Function GO:0005524; ATP binding; Molecular Function GO:0007018; microtubule-based movement; Biological Process	KI16B_HUMAN Kinesin-like protein KIF16B OS=Homo sapiens GN=KIF16B PE=1 SV=2	sp|Q96L93|KI16B_HUMAN
gonads_contig_12693_P	2.28511	3.25552
gonads_contig_37179_P	2.28509	2.36001	CGI_10026457	GO:0005507; copper ion binding; Molecular Function GO:0008131; primary amine oxidase activity; Molecular Function GO:0009308; amine metabolic process; Biological Process GO:0048038; quinone binding; Molecular Function GO:0055114; oxidation-reduction process; Biological Process	AOC3_RAT Membrane primary amine oxidase OS=Rattus norvegicus GN=Aoc3 PE=1 SV=4	sp|P36633|ABP1_RAT
gonads_contig_468717_P	2.28182	3.63534	CGI_10025332	GO:0003824; catalytic activity; Molecular Function GO:0004114; 3',5'-cyclic-nucleotide phosphodiesterase activity; Molecular Function GO:0005515; protein binding; Molecular Function GO:0007165; signal transduction; Biological Process GO:0008081; phosphoric diester hydrolase activity; Molecular Function	PDE5_CAEEL Probable 3',5'-cyclic phosphodiesterase pde-5 OS=Caenorhabditis elegans GN=pde-5 PE=2 SV=2	sp|Q9Y233|PDE10_HUMAN
gonads_contig_49022_N	2.28154	4.71481	CGI_10014823	GO:0005328; neurotransmitter:sodium symporter activity; Molecular Function GO:0005887; integral to plasma membrane; Cellular Component GO:0006836; neurotransmitter transport; Biological Process GO:0016020; membrane; Cellular Component	SC6A9_XENLA Sodium- and chloride-dependent glycine transporter 1 OS=Xenopus laevis GN=slc6a9 PE=2 SV=1	sp|P48055|S6A12_RABIT
gonads_contig_50206_N	2.28148	2.30268	CGI_10009148	GO:0005488; binding; Molecular Function GO:0005509; calcium ion binding; Molecular Function GO:0005515; protein binding; Molecular Function	FBP1_STRPU Fibropellin-1 OS=Strongylocentrotus purpuratus GN=EGF1 PE=1 SV=2	sp|A2AVA0|SVEP1_MOUSE
gonads_contig_299919_S	2.28117	2.53569
gonads_contig_338735_P	2.27559	4.3996	CGI_10021856	GO:0004672; protein kinase activity; Molecular Function GO:0004674; protein serine/threonine kinase activity; Molecular Function GO:0004692; cGMP-dependent protein kinase activity; Molecular Function GO:0005524; ATP binding; Molecular Function GO:0006468; protein phosphorylation; Biological Process	KGP1B_BOVIN cGMP-dependent protein kinase 1, beta isozyme OS=Bos taurus GN=PRKG1 PE=1 SV=2	sp|O76360|EGL4_CAEEL
gonads_contig_364046_P	2.27377	1.4907	CGI_10014171	GO:0004497; monooxygenase activity; Molecular Function GO:0005506; iron ion binding; Molecular Function GO:0009055; electron carrier activity; Molecular Function GO:0020037; heme binding; Molecular Function GO:0055114; oxidation-reduction process; Biological Process	CP4FN_HUMAN Cytochrome P450 4F22 OS=Homo sapiens GN=CYP4F22 PE=2 SV=1	sp|Q02928|CP4AB_HUMAN
gonads_contig_366077_N	2.27279	2.53569	CGI_10012370	GO:0004672; protein kinase activity; Molecular Function GO:0004674; protein serine/threonine kinase activity; Molecular Function GO:0005515; protein binding; Molecular Function GO:0005524; ATP binding; Molecular Function GO:0006468; protein phosphorylation; Biological Process	HTK16_HYDAT Tyrosine-protein kinase HTK16 OS=Hydra attenuata GN=HTK16 PE=2 SV=1	sp|Q24145|SHARK_DROME
gonads_contig_36738_N	2.27177	1.66193	CGI_10010352	GO:0004952; dopamine receptor activity; Molecular Function GO:0007186; G-protein coupled receptor protein signaling pathway; Biological Process GO:0016021; integral to membrane; Cellular Component	DOPR1_DROME Dopamine receptor 1 OS=Drosophila melanogaster GN=DopR PE=2 SV=2	sp|Q9R1C8|5HT6R_MOUSE
gonads_contig_54652_P	2.2711	2.30268	CGI_10016806	GO:0004672; protein kinase activity; Molecular Function GO:0004674; protein serine/threonine kinase activity; Molecular Function GO:0005515; protein binding; Molecular Function GO:0005524; ATP binding; Molecular Function GO:0006468; protein phosphorylation; Biological Process	TITIN_MOUSE Titin OS=Mus musculus GN=Ttn PE=1 SV=1
gonads_contig_20824_N	2.26952	3.63534	CGI_10016324	GO:0003700; sequence-specific DNA binding transcription factor activity; Molecular Function GO:0005634; nucleus; Cellular Component GO:0006355; regulation of transcription, DNA-dependent; Biological Process GO:0045449; regulation of transcription; Biological Process	TBX2_HUMAN T-box transcription factor TBX2 OS=Homo sapiens GN=TBX2 PE=1 SV=2	sp|Q3SA48|TBX2_XENTR
gonads_contig_253426_N	2.26951	3.91937
gonads_contig_103985_S	2.26934	2.30268
gonads_contig_380488_P	2.26668	1.40995	CGI_10019590	NA	MEIS1_HUMAN Homeobox protein Meis1 OS=Homo sapiens GN=MEIS1 PE=1 SV=1	sp|Q60954|MEIS1_MOUSE
gonads_contig_160252_AS	2.26583	3.25552
gonads_contig_475019_P	2.26478	1.59141	CGI_10023295	GO:0006810; transport; Biological Process GO:0016020; membrane; Cellular Component GO:0055085; transmembrane transport; Biological Process	BAT1_MOUSE B(0,+)-type amino acid transporter 1 OS=Mus musculus GN=Slc7a9 PE=2 SV=1	sp|P82251|BAT1_HUMAN
gonads_contig_83475_N	2.2645	2.10568	CGI_10011808	GO:0005515; protein binding; Molecular Function	FERM2_HUMAN Fermitin family homolog 2 OS=Homo sapiens GN=FERMT2 PE=1 SV=1	sp|Q9VZI3|UN112_DROME
gonads_contig_459884_S	2.26398	2.30268
gonads_contig_358184_P	2.26209	3.91937	CGI_10023295	GO:0006810; transport; Biological Process GO:0016020; membrane; Cellular Component GO:0055085; transmembrane transport; Biological Process	BAT1_MOUSE B(0,+)-type amino acid transporter 1 OS=Mus musculus GN=Slc7a9 PE=2 SV=1	sp|Q5RAG7|XCT_PONAB
gonads_contig_380842_N	2.25879	3.91937	CGI_10006607	GO:0005576; extracellular region; Cellular Component GO:0007223; Wnt receptor signaling pathway, calcium modulating pathway; Biological Process GO:0007275; multicellular organismal development; Biological Process	WNT5A_RABIT Protein Wnt-5a OS=Oryctolagus cuniculus GN=WNT5A PE=2 SV=1	sp|P33945|WNT5B_XENLA
gonads_contig_503340_AS	2.25858	4.3996
gonads_contig_173839_N	2.25782	1.55693	CGI_10016487	GO:0003700; sequence-specific DNA binding transcription factor activity; Molecular Function GO:0005515; protein binding; Molecular Function GO:0005634; nucleus; Cellular Component GO:0045449; regulation of transcription; Biological Process	NFAT5_HUMAN Nuclear factor of activated T-cells 5 OS=Homo sapiens GN=NFAT5 PE=1 SV=1	sp|O94916|NFAT5_HUMAN
gonads_contig_13384_S	2.25597	2.78079
gonads_contig_456697_P	2.25437	4.3996	CGI_10015590	GO:0007186; G-protein coupled receptor protein signaling pathway; Biological Process GO:0016021; integral to membrane; Cellular Component	TLR2_DROME Tachykinin-like peptides receptor 99D OS=Drosophila melanogaster GN=Takr99D PE=2 SV=2	sp|P14600|NK1R_RAT
gonads_contig_75895_S	2.25154	2.98784	CGI_10028470	GO:0000785; chromatin; Cellular Component GO:0003682; chromatin binding; Molecular Function GO:0005634; nucleus; Cellular Component GO:0006333; chromatin assembly or disassembly; Biological Process	CBX5_MOUSE Chromobox protein homolog 5 OS=Mus musculus GN=Cbx5 PE=1 SV=1	sp|P83917|CBX1_MOUSE
gonads_contig_317667_S	2.24845	3.91937
gonads_contig_25851_P	2.24719	3.25552	CGI_10012370	GO:0004672; protein kinase activity; Molecular Function GO:0004674; protein serine/threonine kinase activity; Molecular Function GO:0005515; protein binding; Molecular Function GO:0005524; ATP binding; Molecular Function GO:0006468; protein phosphorylation; Biological Process	HTK16_HYDAT Tyrosine-protein kinase HTK16 OS=Hydra attenuata GN=HTK16 PE=2 SV=1	sp|P53356|HTK16_HYDVU
gonads_contig_439070_N	2.24596	4.3996	CGI_10002332	0	0	sp|P13539|MYH6_MESAU
gonads_contig_188666_N	2.24491	4.71481	CGI_10025660	GO:0005509; calcium ion binding; Molecular Function GO:0005515; protein binding; Molecular Function GO:0007155; cell adhesion; Biological Process GO:0031012; extracellular matrix; Cellular Component	PGBM_HUMAN Basement membrane-specific heparan sulfate proteoglycan core protein OS=Homo sapiens GN=HSPG2 PE=1 SV=3	sp|A2VEC9|SSPO_HUMAN
gonads_contig_117020_P	2.24344	4.71481	CGI_10014162	GO:0004497; monooxygenase activity; Molecular Function GO:0005506; iron ion binding; Molecular Function GO:0009055; electron carrier activity; Molecular Function GO:0020037; heme binding; Molecular Function GO:0055114; oxidation-reduction process; Biological Process	CP2DE_BOVIN Cytochrome P450 2D14 OS=Bos taurus GN=CYP2D14 PE=2 SV=2	sp|Q2XNC8|CP2D6_PANTR
gonads_contig_397850_N	2.23983	2.98784	CGI_10018260	0	0
gonads_contig_393350_N	2.23861	3.25552	CGI_10002510	GO:0004497; monooxygenase activity; Molecular Function GO:0005506; iron ion binding; Molecular Function GO:0009055; electron carrier activity; Molecular Function GO:0020037; heme binding; Molecular Function GO:0055114; oxidation-reduction process; Biological Process	CP1A1_MESAU Cytochrome P450 1A1 OS=Mesocricetus auratus GN=CYP1A1 PE=2 SV=2	sp|P30437|CP17A_ONCMY
gonads_contig_488216_P	2.238	3.63534	CGI_10027502	NA	CROCC_HUMAN Rootletin OS=Homo sapiens GN=CROCC PE=1 SV=1	sp|Q5TZA2|CROCC_HUMAN
gonads_contig_9707_P	2.23686	1.60692	CGI_10024293	NA	HS12B_HUMAN Heat shock 70 kDa protein 12B OS=Homo sapiens GN=HSPA12B PE=1 SV=2	sp|Q8K0U4|HS12A_MOUSE
gonads_contig_20835_N	2.23485	3.25552	CGI_10019589	GO:0003700; sequence-specific DNA binding transcription factor activity; Molecular Function GO:0005515; protein binding; Molecular Function GO:0006355; regulation of transcription, DNA-dependent; Biological Process GO:0043565; sequence-specific DNA binding; Molecular Function	HTH_DROME Homeobox protein homothorax OS=Drosophila melanogaster GN=hth PE=1 SV=1	sp|O46339|HTH_DROME
gonads_contig_29565_N	2.23375	2.36001	CGI_10013045	NA	NRF6_CAEEL Nose resistant to fluoxetine protein 6 OS=Caenorhabditis elegans GN=nrf-6 PE=1 SV=3	sp|Q09225|NRF6_CAEEL
gonads_contig_12489_P	2.22958	2.53569	CGI_10003625	GO:0003735; structural constituent of ribosome; Molecular Function GO:0003950; NAD+ ADP-ribosyltransferase activity; Molecular Function GO:0005515; protein binding; Molecular Function GO:0005622; intracellular; Cellular Component GO:0005840; ribosome; Cellular Component GO:0006412; translation; Biological Process GO:0006471; protein ADP-ribosylation; Biological Process	PARP1_BOVIN Poly [ADP-ribose] polymerase 1 OS=Bos taurus GN=PARP1 PE=2 SV=2	sp|Q9TXQ1|PME5_CAEEL
gonads_contig_452556_N	2.22925	3.91937				sp|Q5RBE1|GBP1_PONAB
gonads_contig_480326_S	2.22912	4.71481
gonads_contig_385936_S	2.22881	2.78079
gonads_contig_39978_P	2.22668	4.3996	CGI_10011261	GO:0005515; protein binding; Molecular Function GO:0008270; zinc ion binding; Molecular Function	PZRN3_HUMAN PDZ domain-containing RING finger protein 3 OS=Homo sapiens GN=PDZRN3 PE=1 SV=2	sp|P68907|PZRN3_RAT
gonads_contig_123878_P	2.22255	3.91937	CGI_10018838	GO:0016020; membrane; Cellular Component GO:0016192; vesicle-mediated transport; Biological Process	GOGA4_HUMAN Golgin subfamily A member 4 OS=Homo sapiens GN=GOLGA4 PE=1 SV=1	sp|P10587|MYH11_CHICK
gonads_contig_386311_S	2.21983	4.3996
gonads_contig_47615_P	2.21906	3.91937
gonads_contig_436911_N	2.21766	4.3996	CGI_10008713	GO:0003676; nucleic acid binding; Molecular Function GO:0003677; DNA binding; Molecular Function GO:0003700; sequence-specific DNA binding transcription factor activity; Molecular Function GO:0005634; nucleus; Cellular Component GO:0006355; regulation of transcription, DNA-dependent; Biological Process GO:0008270; zinc ion binding; Molecular Function GO:0043565; sequence-specific DNA binding; Mol…	ZC3H3_HUMAN Zinc finger CCCH domain-containing protein 3 OS=Homo sapiens GN=ZC3H3 PE=1 SV=2	sp|P54841|MAFB_MOUSE
gonads_contig_27110_P	2.21689	1.4907	CGI_10002924	GO:0005509; calcium ion binding; Molecular Function	CALM_OREMO Calmodulin OS=Oreochromis mossambicus GN=calm PE=2 SV=3	sp|P61859|CALM_NEUCR
gonads_contig_297352_S	2.21483	3.63534
gonads_contig_96082_P	2.21295	2.30268	CGI_10015174	GO:0005509; calcium ion binding; Molecular Function GO:0005515; protein binding; Molecular Function	FBP1_STRPU Fibropellin-1 OS=Strongylocentrotus purpuratus GN=EGF1 PE=1 SV=2	sp|Q04721|NOTC2_HUMAN
gonads_contig_115330_P	2.21187	2.78079	CGI_10013164	NA	TPM_HALRU Tropomyosin OS=Haliotis rufescens PE=2 SV=1	sp|O97192|TPM_HELAS
gonads_contig_295133_P	2.21157	2.04074	CGI_10025479	GO:0005783; endoplasmic reticulum; Cellular Component	RTN4_HUMAN Reticulon-4 OS=Homo sapiens GN=RTN4 PE=1 SV=2	sp|Q8K0T0|RTN1_MOUSE
gonads_contig_125541_P	2.20828	1.66193	CGI_10014093	GO:0005634; nucleus; Cellular Component GO:0030528; transcription regulator activity; Molecular Function GO:0045449; regulation of transcription; Biological Process	MAD1_MOUSE MAD protein OS=Mus musculus GN=Mxd1 PE=1 SV=2	sp|Q05195|MAD1_HUMAN
gonads_contig_143787_N	2.20614	4.71481	CGI_10022523	GO:0005515; protein binding; Molecular Function GO:0016020; membrane; Cellular Component	CJ112_HUMAN MAM and LDL-receptor class A domain-containing protein C10orf112 OS=Homo sapiens GN=C10orf112 PE=4 SV=3	sp|Q91641|THIB_XENLA
gonads_contig_222554_N	2.20404	2.36001	CGI_10003671	GO:0000287; magnesium ion binding; Molecular Function GO:0003824; catalytic activity; Molecular Function GO:0004743; pyruvate kinase activity; Molecular Function GO:0006096; glycolysis; Biological Process GO:0030955; potassium ion binding; Molecular Function	KPYM_HUMAN Pyruvate kinase isozymes M1/M2 OS=Homo sapiens GN=PKM2 PE=1 SV=4	sp|P11979|KPYM_FELCA
gonads_contig_236858_P	2.19757	3.63534	CGI_10012370	GO:0004672; protein kinase activity; Molecular Function GO:0004674; protein serine/threonine kinase activity; Molecular Function GO:0005515; protein binding; Molecular Function GO:0005524; ATP binding; Molecular Function GO:0006468; protein phosphorylation; Biological Process	HTK16_HYDAT Tyrosine-protein kinase HTK16 OS=Hydra attenuata GN=HTK16 PE=2 SV=1	sp|Q24145|SHARK_DROME
gonads_contig_395008_P	2.1955	3.91937				sp|Q7T2F6|WSB1_DANRE
gonads_contig_439626_N	2.19513	2.78079	CGI_10024997	GO:0005515; protein binding; Molecular Function GO:0005634; nucleus; Cellular Component	CCNF_HUMAN G2/mitotic-specific cyclin-F OS=Homo sapiens GN=CCNF PE=1 SV=2	sp|Q7T0L6|CCNF_XENLA
gonads_contig_497981_P	2.19377	2.36001	CGI_10024355	GO:0000166; nucleotide binding; Molecular Function GO:0005515; protein binding; Molecular Function	TRIPB_HUMAN Thyroid receptor-interacting protein 11 OS=Homo sapiens GN=TRIP11 PE=1 SV=2
gonads_contig_55751_P	2.19371	3.63534	CGI_10015868	GO:0005634; nucleus; Cellular Component GO:0007050; cell cycle arrest; Biological Process	SESN1_XENLA Sestrin-1 OS=Xenopus laevis GN=sesn1 PE=2 SV=1	sp|P58005|SESN3_HUMAN
gonads_contig_429236_P	2.19242	4.3996	CGI_10021276	GO:0005097; Rab GTPase activator activity; Molecular Function GO:0005515; protein binding; Molecular Function GO:0005622; intracellular; Cellular Component GO:0032313; regulation of Rab GTPase activity; Biological Process	TBD2B_HUMAN TBC1 domain family member 2B OS=Homo sapiens GN=TBC1D2B PE=1 SV=2	sp|Q28CB1|TBD2B_XENTR
gonads_contig_59327_P	2.18989	2.10568	CGI_10016215	GO:0005515; protein binding; Molecular Function	LFN1L_DANRE Leucine-rich repeat and fibronectin type III domain-containing protein 1-like protein OS=Danio rerio GN=lrfn1l PE=2 SV=1	sp|A4IGL7|PXDN_XENTR
gonads_contig_168112_P	2.1895	2.53569	CGI_10017042	GO:0005524; ATP binding; Molecular Function GO:0005975; carbohydrate metabolic process; Biological Process GO:0016773; phosphotransferase activity, alcohol group as acceptor; Molecular Function	HXK2_DROME Hexokinase type 2 OS=Drosophila melanogaster GN=Hex-t2 PE=2 SV=4	sp|P17712|HXK4_RAT
gonads_contig_14152_P	2.18759	2.04074
gonads_contig_70157_S	2.1869	3.91937
gonads_contig_18332_P	2.18613	4.3996	CGI_10011372	NA	DRAM2_RAT DNA damage-regulated autophagy modulator protein 2 OS=Rattus norvegicus GN=Dram2 PE=2 SV=1	sp|Q6UX65|DRAM2_HUMAN
gonads_contig_50542_S	2.18207	4.71481
gonads_contig_131130_N	2.18115	2.98784	CGI_10017042	GO:0005524; ATP binding; Molecular Function GO:0005975; carbohydrate metabolic process; Biological Process GO:0016773; phosphotransferase activity, alcohol group as acceptor; Molecular Function	HXK2_DROME Hexokinase type 2 OS=Drosophila melanogaster GN=Hex-t2 PE=2 SV=4	sp|P17712|HXK4_RAT
gonads_contig_31227_P	2.18081	4.71481	CGI_10003107	GO:0003677; DNA binding; Molecular Function GO:0003700; sequence-specific DNA binding transcription factor activity; Molecular Function GO:0003707; steroid hormone receptor activity; Molecular Function GO:0004879; ligand-dependent nuclear receptor activity; Molecular Function GO:0004887; thyroid hormone receptor activity; Molecular Function GO:0005634; nucleus; Cellular Component GO:0006355; regu…	E75BC_DROME Ecdysone-induced protein 75B, isoforms C/D OS=Drosophila melanogaster GN=Eip75B PE=2 SV=2	sp|P13055|E75BB_DROME
gonads_contig_15839_P	2.17981	2.78079	CGI_10007490	GO:0004888; transmembrane receptor activity; Molecular Function GO:0005515; protein binding; Molecular Function GO:0007165; signal transduction; Biological Process GO:0031224; intrinsic to membrane; Cellular Component GO:0045087; innate immune response; Biological Process	MYD88_HUMAN Myeloid differentiation primary response protein MyD88 OS=Homo sapiens GN=MYD88 PE=1 SV=1	sp|A8QMS7|MYD88_TAKRU
gonads_contig_21723_N	2.17841	2.53569	CGI_10025660	GO:0005509; calcium ion binding; Molecular Function GO:0005515; protein binding; Molecular Function GO:0007155; cell adhesion; Biological Process GO:0031012; extracellular matrix; Cellular Component	PGBM_HUMAN Basement membrane-specific heparan sulfate proteoglycan core protein OS=Homo sapiens GN=HSPG2 PE=1 SV=3	sp|P98160|PGBM_HUMAN
gonads_contig_18077_AS	2.17547	2.98784
gonads_contig_311231_S	2.17518	4.71481
gonads_contig_255474_AS	2.17127	3.25552
gonads_contig_346226_P	2.17101	1.60692	CGI_10015316	GO:0003676; nucleic acid binding; Molecular Function	PAPD1_MOUSE Poly(A) RNA polymerase, mitochondrial OS=Mus musculus GN=Mtpap PE=2 SV=1	sp|Q4KMD7|STPAP_DANRE
gonads_contig_357975_P	2.17083	1.55693	CGI_10002924	GO:0005509; calcium ion binding; Molecular Function	CALM_OREMO Calmodulin OS=Oreochromis mossambicus GN=calm PE=2 SV=3	sp|P23286|CALM_CANAX
gonads_contig_72149_P	2.16943	2.98784	CGI_10011818	GO:0005975; carbohydrate metabolic process; Biological Process GO:0016868; intramolecular transferase activity, phosphotransferases; Molecular Function	PGM1_HUMAN Phosphoglucomutase-1 OS=Homo sapiens GN=PGM1 PE=1 SV=3	sp|P38652|PGM1_RAT
gonads_contig_48987_N	2.16513	2.78079	CGI_10003321	NA	PSGP_ONCMY Polysialoglycoprotein OS=Oncorhynchus mykiss PE=1 SV=2	sp|Q8TFG9|YL61_SCHPO
gonads_contig_481885_S	2.16331	2.04074
gonads_contig_470990_P	2.16245	3.63534	CGI_10023493	GO:0005622; intracellular; Cellular Component GO:0008270; zinc ion binding; Molecular Function	GLIS3_HUMAN Zinc finger protein GLIS3 OS=Homo sapiens GN=GLIS3 PE=2 SV=4	sp|Q8NEA6|GLIS3_HUMAN
gonads_contig_460921_P	2.16198	2.78079	CGI_10008929	GO:0004672; protein kinase activity; Molecular Function GO:0004674; protein serine/threonine kinase activity; Molecular Function GO:0005515; protein binding; Molecular Function GO:0005524; ATP binding; Molecular Function GO:0006468; protein phosphorylation; Biological Process	YES_XIPHE Tyrosine-protein kinase Yes OS=Xiphophorus helleri GN=yes PE=2 SV=3	sp|Q02977|YRK_CHICK
gonads_contig_135547_P	2.15735	4.3996	CGI_10028068	GO:0005622; intracellular; Cellular Component GO:0008270; zinc ion binding; Molecular Function	TRIM2_HUMAN Tripartite motif-containing protein 2 OS=Homo sapiens GN=TRIM2 PE=1 SV=1
gonads_contig_40191_N	2.15589	2.98784	CGI_10014162	GO:0004497; monooxygenase activity; Molecular Function GO:0005506; iron ion binding; Molecular Function GO:0009055; electron carrier activity; Molecular Function GO:0020037; heme binding; Molecular Function GO:0055114; oxidation-reduction process; Biological Process	CP2DE_BOVIN Cytochrome P450 2D14 OS=Bos taurus GN=CYP2D14 PE=2 SV=2	sp|Q2XNC8|CP2D6_PANTR
gonads_contig_37417_N	2.15336	2.98784	CGI_10025162	0	0
gonads_contig_107437_S	2.15291	3.25552
gonads_contig_486980_P	2.14775	2.53569	CGI_10011539	GO:0005622; intracellular; Cellular Component GO:0008270; zinc ion binding; Molecular Function	TRIM3_HUMAN Tripartite motif-containing protein 3 OS=Homo sapiens GN=TRIM3 PE=1 SV=2
gonads_contig_160348_S	2.14367	3.25552
gonads_contig_401420_N	2.14331	2.53569	CGI_10012579	GO:0008440; inositol trisphosphate 3-kinase activity; Molecular Function	IP6K2_MOUSE Inositol hexakisphosphate kinase 2 OS=Mus musculus GN=Ip6k2 PE=2 SV=1	sp|Q9R0U1|IP6K2_RAT
gonads_contig_21006_P	2.13895	2.78079	CGI_10021679	GO:0005515; protein binding; Molecular Function	SRBS1_MOUSE Sorbin and SH3 domain-containing protein 1 OS=Mus musculus GN=Sorbs1 PE=1 SV=2	sp|Q62417|SRBS1_MOUSE
gonads_contig_105683_S	2.13697	2.36001
gonads_contig_220917_P	2.13543	1.55693	CGI_10009394	NA	TTC38_MOUSE Tetratricopeptide repeat protein 38 OS=Mus musculus GN=Ttc38 PE=2 SV=2	sp|A2VD82|TTC38_XENLA
gonads_contig_41474_P	2.13526	4.3996	CGI_10019531	0	0
gonads_contig_413832_P	2.13393	3.91937	CGI_10024006	GO:0003676; nucleic acid binding; Molecular Function	CELF4_MACFA CUG-BP- and ETR-3-like factor 4 OS=Macaca fascicularis GN=BRUNOL4 PE=2 SV=1	sp|Q5NVC8|CELF4_PONAB
gonads_contig_138656_N	2.13365	3.25552	CGI_10024355	GO:0000166; nucleotide binding; Molecular Function GO:0005515; protein binding; Molecular Function	TRIPB_HUMAN Thyroid receptor-interacting protein 11 OS=Homo sapiens GN=TRIP11 PE=1 SV=2	sp|Q8IIG7|YPF05_PLAF7
gonads_contig_55656_P	2.13358	2.78079	CGI_10015550	GO:0004872; receptor activity; Molecular Function GO:0004970; ionotropic glutamate receptor activity; Molecular Function GO:0005216; ion channel activity; Molecular Function GO:0005234; extracellular-glutamate-gated ion channel activity; Molecular Function GO:0006811; ion transport; Biological Process GO:0016020; membrane; Cellular Component	GRIA4_HUMAN Glutamate receptor 4 OS=Homo sapiens GN=GRIA4 PE=2 SV=2	sp|P42260|GRIK2_RAT
gonads_contig_106692_S	2.13296	3.63534
gonads_contig_210394_N	2.13232	2.53569	CGI_10026618	NA	CTL1_TORMA Choline transporter-like protein 1 OS=Torpedo marmorata GN=slc44a1 PE=1 SV=1	sp|Q9I9B9|CTL1_TORMA
gonads_contig_40597_S	2.13222	1.0785
gonads_contig_418072_P	2.12799	2.10568	CGI_10025660	GO:0005509; calcium ion binding; Molecular Function GO:0005515; protein binding; Molecular Function GO:0007155; cell adhesion; Biological Process GO:0031012; extracellular matrix; Cellular Component	PGBM_HUMAN Basement membrane-specific heparan sulfate proteoglycan core protein OS=Homo sapiens GN=HSPG2 PE=1 SV=3	sp|P98160|PGBM_HUMAN
gonads_contig_73423_N	2.1266	1.55693	CGI_10005337	GO:0004871; signal transducer activity; Molecular Function	RGS22_HUMAN Regulator of G-protein signaling 22 OS=Homo sapiens GN=RGS22 PE=2 SV=3	sp|Q8NE09|RGS22_HUMAN
gonads_contig_256068_S	2.12533	2.10568
gonads_contig_461268_N	2.12162	2.36001	CGI_10017471	GO:0005515; protein binding; Molecular Function GO:0008270; zinc ion binding; Molecular Function	RN141_RAT RING finger protein 141 OS=Rattus norvegicus GN=Rnf141 PE=2 SV=1	sp|Q5ZM74|RN141_CHICK
gonads_contig_100087_P	2.12091	4.71481	CGI_10027457	GO:0005509; calcium ion binding; Molecular Function	CALM_STRIE Calmodulin OS=Strongylocentrotus intermedius PE=2 SV=3	sp|P04464|CALM_WHEAT
gonads_contig_460208_P	2.11983	3.63534	CGI_10025746	GO:0005515; protein binding; Molecular Function	PPR3B_BOVIN Protein phosphatase 1 regulatory subunit 3B OS=Bos taurus GN=PPP1R3B PE=2 SV=1	sp|A6QNP3|PPR3B_BOVIN
gonads_contig_23898_N	2.11739	4.71481	CGI_10015360	GO:0005509; calcium ion binding; Molecular Function GO:0005578; proteinaceous extracellular matrix; Cellular Component GO:0007165; signal transduction; Biological Process	NPHP1_CANFA Nephrocystin-1 (Fragment) OS=Canis familiaris GN=NPHP1 PE=2 SV=1	sp|Q8BLY1|SMOC1_MOUSE
gonads_contig_387380_P	2.11509	2.98784	CGI_10017726	GO:0005215; transporter activity; Molecular Function GO:0005488; binding; Molecular Function GO:0006810; transport; Biological Process GO:0008289; lipid binding; Molecular Function	FABP5_CAEEL Fatty acid-binding protein homolog 5 OS=Caenorhabditis elegans GN=lbp-5 PE=2 SV=1	sp|P07483|FABPH_RAT
gonads_contig_392867_P	2.11464	3.91937	CGI_10018592	GO:0003700; sequence-specific DNA binding transcription factor activity; Molecular Function GO:0005515; protein binding; Molecular Function GO:0006355; regulation of transcription, DNA-dependent; Biological Process GO:0043565; sequence-specific DNA binding; Molecular Function	HLOX2_HELRO Homeobox protein LOX2 (Fragment) OS=Helobdella robusta GN=LOX2 PE=2 SV=1	sp|Q01622|HLOX2_HELRO
gonads_contig_49418_N	2.11456	4.3996	CGI_10009832	GO:0005509; calcium ion binding; Molecular Function GO:0005515; protein binding; Molecular Function GO:0007154; cell communication; Biological Process GO:0007219; Notch signaling pathway; Biological Process GO:0007275; multicellular organismal development; Biological Process GO:0016020; membrane; Cellular Component GO:0016021; integral to membrane; Cellular Component	DLL1_HUMAN Delta-like protein 1 OS=Homo sapiens GN=DLL1 PE=2 SV=2	sp|P97677|DLL1_RAT
gonads_contig_21700_P	2.11437	3.63534	CGI_10012818	GO:0005509; calcium ion binding; Molecular Function GO:0005515; protein binding; Molecular Function	SLIT_DROME Protein slit OS=Drosophila melanogaster GN=sli PE=1 SV=2	sp|P24014|SLIT_DROME
gonads_contig_412306_AS	2.1115	3.91937
gonads_contig_40707_P	2.11132	4.3996	CGI_10021491	GO:0005089; Rho guanyl-nucleotide exchange factor activity; Molecular Function GO:0005515; protein binding; Molecular Function GO:0005622; intracellular; Cellular Component GO:0035023; regulation of Rho protein signal transduction; Biological Process	PKHG7_HUMAN Pleckstrin homology domain-containing family G member 7 OS=Homo sapiens GN=PLEKHG7 PE=2 SV=1	sp|Q6ZR37|PKHG7_HUMAN
gonads_contig_293140_S	2.10851	3.25552
gonads_contig_352619_P	2.10051	2.98784	CGI_10010075	GO:0003676; nucleic acid binding; Molecular Function GO:0004386; helicase activity; Molecular Function GO:0005524; ATP binding; Molecular Function GO:0008026; ATP-dependent helicase activity; Molecular Function GO:0008270; zinc ion binding; Molecular Function	DDX4_MACFA Probable ATP-dependent RNA helicase DDX4 OS=Macaca fascicularis GN=DDX4 PE=2 SV=1	sp|Q04832|HEXP_LEIMA
gonads_contig_358054_N	2.0999	2.36001	CGI_10025135	GO:0006950; response to stress; Biological Process	Y1819_STAA8 Putative universal stress protein SAOUHSC_01819 OS=Staphylococcus aureus (strain NCTC 8325) GN=SAOUHSC_01819 PE=3 SV=1	sp|P74148|Y1388_SYNY3
gonads_contig_113594_AS	2.09648	3.91937
gonads_contig_60244_P	2.09619	3.25552	CGI_10004769	GO:0005515; protein binding; Molecular Function GO:0008270; zinc ion binding; Molecular Function GO:0016491; oxidoreductase activity; Molecular Function GO:0055114; oxidation-reduction process; Biological Process	AK1BA_HUMAN Aldo-keto reductase family 1 member B10 OS=Homo sapiens GN=AKR1B10 PE=1 SV=1	sp|P16116|ALDR_BOVIN
gonads_contig_373795_N	2.09558	4.3996	CGI_10022206	GO:0005515; protein binding; Molecular Function	SLIT1_HUMAN Slit homolog 1 protein OS=Homo sapiens GN=SLIT1 PE=2 SV=4	sp|Q8BGX3|LRTM2_MOUSE
gonads_contig_411592_S	2.09462	3.91937
gonads_contig_173055_P	2.09239	2.04074	CGI_10026914	0	0
gonads_contig_68623_AS	2.09228	4.3996
gonads_contig_79826_N	2.09103	2.78079	CGI_10014248	GO:0016021; integral to membrane; Cellular Component	NPDC1_HUMAN Neural proliferation differentiation and control protein 1 OS=Homo sapiens GN=NPDC1 PE=1 SV=2	sp|Q64322|NPDC1_MOUSE
gonads_contig_338755_P	2.08967	3.63534	CGI_10020265	GO:0005509; calcium ion binding; Molecular Function GO:0005515; protein binding; Molecular Function GO:0005622; intracellular; Cellular Component GO:0008270; zinc ion binding; Molecular Function	FBN1_MOUSE Fibrillin-1 OS=Mus musculus GN=Fbn1 PE=1 SV=1	sp|Q9WVJ9|FBLN4_MOUSE
gonads_contig_498530_P	2.08961	1.95617	CGI_10020544	GO:0005515; protein binding; Molecular Function GO:0007165; signal transduction; Biological Process	AFAD_HUMAN Afadin OS=Homo sapiens GN=MLLT4 PE=1 SV=2	sp|P55196|AFAD_HUMAN
gonads_contig_33346_P	2.08822	3.91937	CGI_10024377	GO:0003677; DNA binding; Molecular Function GO:0003700; sequence-specific DNA binding transcription factor activity; Molecular Function GO:0005634; nucleus; Cellular Component GO:0006355; regulation of transcription, DNA-dependent; Biological Process GO:0043565; sequence-specific DNA binding; Molecular Function	FOSX_MSVFR Transforming protein v-Fos/v-Fox OS=FBR murine osteosarcoma virus GN=FOS-FOX PE=3 SV=1
gonads_contig_238332_P	2.08739	3.25552	CGI_10015978	GO:0000166; nucleotide binding; Molecular Function GO:0005524; ATP binding; Molecular Function GO:0006810; transport; Biological Process GO:0016020; membrane; Cellular Component GO:0016021; integral to membrane; Cellular Component GO:0016757; transferase activity, transferring glycosyl groups; Molecular Function GO:0016887; ATPase activity; Molecular Function GO:0017111; nucleoside-triphosphatase…	MDR1_HUMAN Multidrug resistance protein 1 OS=Homo sapiens GN=ABCB1 PE=1 SV=3	sp|P08183|MDR1_HUMAN
gonads_contig_76319_P	2.08689	3.25552	CGI_10012069	GO:0004672; protein kinase activity; Molecular Function GO:0004674; protein serine/threonine kinase activity; Molecular Function GO:0005524; ATP binding; Molecular Function GO:0006468; protein phosphorylation; Biological Process	WNK1_MOUSE Serine/threonine-protein kinase WNK1 OS=Mus musculus GN=Wnk1 PE=1 SV=1	sp|Q9BYP7|WNK3_HUMAN
gonads_contig_419445_P	2.0865	1.59141	CGI_10025927	NA	CD031_XENLA Fibronectin type-III domain-containing protein C4orf31 homolog OS=Xenopus laevis PE=2 SV=1	sp|Q8TB73|NDNF_HUMAN
gonads_contig_443308_N	2.08465	2.36001	CGI_10007112	0	0
gonads_contig_194505_N	2.08404	3.91937	CGI_10026897	GO:0004672; protein kinase activity; Molecular Function GO:0004674; protein serine/threonine kinase activity; Molecular Function GO:0005515; protein binding; Molecular Function GO:0005524; ATP binding; Molecular Function GO:0006468; protein phosphorylation; Biological Process	TNI3K_MOUSE Serine/threonine-protein kinase TNNI3K OS=Mus musculus GN=Tnni3k PE=2 SV=3	sp|Q02357|ANK1_MOUSE
gonads_contig_77255_P	2.07942	3.63534	CGI_10014553	NA	YDJ1_CAEEL Uncharacterized protein ZK1073.1 OS=Caenorhabditis elegans GN=ZK1073.1 PE=2 SV=1	sp|O02485|YDJ1_CAEEL
gonads_contig_70184_S	2.07942	2.53569
gonads_contig_448258_N	2.07937	3.25552	CGI_10026339	GO:0016831; carboxy-lyase activity; Molecular Function GO:0019752; carboxylic acid metabolic process; Biological Process GO:0030170; pyridoxal phosphate binding; Molecular Function	CSAD_HUMAN Cysteine sulfinic acid decarboxylase OS=Homo sapiens GN=CSAD PE=1 SV=2	sp|Q80WP8|GADL1_MOUSE
gonads_contig_197718_S	2.07811	2.36001
gonads_contig_308361_P	2.07223	2.30268	CGI_10005875	GO:0004135; amylo-alpha-1,6-glucosidase activity; Molecular Function GO:0005978; glycogen biosynthetic process; Biological Process	GDE_HUMAN Glycogen debranching enzyme OS=Homo sapiens GN=AGL PE=1 SV=3	sp|P35573|GDE_HUMAN
gonads_contig_39004_N	2.06874	3.91937	CGI_10015316	GO:0003676; nucleic acid binding; Molecular Function	PAPD1_MOUSE Poly(A) RNA polymerase, mitochondrial OS=Mus musculus GN=Mtpap PE=2 SV=1	sp|Q4KMD7|STPAP_DANRE
gonads_contig_438382_P	2.06659	3.63534	CGI_10012818	GO:0005509; calcium ion binding; Molecular Function GO:0005515; protein binding; Molecular Function	SLIT_DROME Protein slit OS=Drosophila melanogaster GN=sli PE=1 SV=2	sp|P24014|SLIT_DROME
gonads_contig_32882_S	2.06489	4.3996
gonads_contig_398203_N	2.06439	1.59141	CGI_10005136	GO:0005515; protein binding; Molecular Function	PRTGB_DANRE Protogenin B (Fragment) OS=Danio rerio GN=prtgb PE=2 SV=1	sp|P70232|CHL1_MOUSE
gonads_contig_362781_N	2.06396	3.63534	CGI_10017298	NA	NA	sp|Q6AYR5|CLRN3_RAT
gonads_contig_459118_N	2.06376	3.63534
gonads_contig_8051_AS	2.06254	1.59141
gonads_contig_334589_P	2.06217	1.09199				sp|Q8IVG5|SAM9L_HUMAN
gonads_contig_96478_AS	2.06139	3.25552
gonads_contig_51567_S	2.06046	3.25552
gonads_contig_67586_N	2.05695	2.98784	CGI_10010851	0	0
gonads_contig_155560_P	2.05508	4.71481	CGI_10002795	NA	HS12A_MOUSE Heat shock 70 kDa protein 12A OS=Mus musculus GN=Hspa12a PE=1 SV=1
gonads_contig_51390_S	2.05147	1.59141
gonads_contig_321409_P	2.0472	4.71481	CGI_10004563	NA	RRBP1_CANFA Ribosome-binding protein 1 OS=Canis familiaris GN=RRBP1 PE=2 SV=1	sp|Q99PL5|RRBP1_MOUSE
gonads_contig_257702_P	2.04246	4.3996	CGI_10017744	NA	NA	sp|Q03975|LPS1B_LYTPI
gonads_contig_40052_P	2.03791	1.59141	CGI_10014171	GO:0004497; monooxygenase activity; Molecular Function GO:0005506; iron ion binding; Molecular Function GO:0009055; electron carrier activity; Molecular Function GO:0020037; heme binding; Molecular Function GO:0055114; oxidation-reduction process; Biological Process	CP4FN_HUMAN Cytochrome P450 4F22 OS=Homo sapiens GN=CYP4F22 PE=2 SV=1	sp|P51871|CP4F6_RAT
gonads_contig_179911_N	2.03739	2.36001				sp|Q8C088|EGFEM_MOUSE
gonads_contig_467865_N	2.03487	3.91937	CGI_10016415	GO:0016021; integral to membrane; Cellular Component	TSN33_MOUSE Tetraspanin-33 OS=Mus musculus GN=Tspan33 PE=1 SV=1
gonads_contig_201453_S	2.03476	3.25552
gonads_contig_481611_S	2.0322	1.0785
gonads_contig_365351_P	2.0267	2.78079	CGI_10017694	GO:0003824; catalytic activity; Molecular Function GO:0009116; nucleoside metabolic process; Biological Process	PNPH_HUMAN Purine nucleoside phosphorylase OS=Homo sapiens GN=NP PE=1 SV=2	sp|P55859|PNPH_BOVIN
gonads_contig_100865_S	2.0261	3.91937
gonads_contig_23326_N	2.02399	2.36001	CGI_10028882	GO:0004222; metalloendopeptidase activity; Molecular Function GO:0006508; proteolysis; Biological Process GO:0016020; membrane; Cellular Component	OMA1_MOUSE Metalloendopeptidase OMA1, mitochondrial OS=Mus musculus GN=Oma1 PE=2 SV=1	sp|Q9D8H7|OMA1_MOUSE
gonads_contig_364743_N	2.02325	2.53569	CGI_10001398	GO:0004888; transmembrane receptor activity; Molecular Function GO:0004930; G-protein coupled receptor activity; Molecular Function GO:0007166; cell surface receptor linked signaling pathway; Biological Process GO:0007186; G-protein coupled receptor protein signaling pathway; Biological Process GO:0016020; membrane; Cellular Component	GP157_HUMAN Probable G-protein coupled receptor 157 OS=Homo sapiens GN=GPR157 PE=1 SV=2	sp|Q5UAW9|GP157_HUMAN
gonads_contig_382512_P	2.02239	1.59141	CGI_10026330	GO:0008270; zinc ion binding; Molecular Function	FGD4_HUMAN FYVE, RhoGEF and PH domain-containing protein 4 OS=Homo sapiens GN=FGD4 PE=1 SV=2	sp|Q8BY35|FGD2_MOUSE
gonads_contig_21206_AS	2.02174	1.66193
gonads_contig_32579_S	2.01739	4.3996
gonads_contig_469474_P	2.01636	1.55693	CGI_10009478	GO:0016021; integral to membrane; Cellular Component	TSN7_MOUSE Tetraspanin-7 OS=Mus musculus GN=Tspan7 PE=2 SV=2
gonads_contig_94180_P	2.01475	4.71481	CGI_10018235	GO:0005509; calcium ion binding; Molecular Function	MLE_AEQIR Myosin essential light chain, striated adductor muscle OS=Aequipecten irradians PE=1 SV=2	sp|P05945|MLE_TODPA
gonads_contig_164786_N	2.01456	2.98784	CGI_10000696	GO:0006508; proteolysis; Biological Process GO:0008237; metallopeptidase activity; Molecular Function	ECE1_RAT Endothelin-converting enzyme 1 OS=Rattus norvegicus GN=Ece1 PE=1 SV=2
gonads_contig_486222_P	2.01316	4.71481	CGI_10020403	GO:0004672; protein kinase activity; Molecular Function GO:0004674; protein serine/threonine kinase activity; Molecular Function GO:0005515; protein binding; Molecular Function GO:0005524; ATP binding; Molecular Function GO:0006468; protein phosphorylation; Biological Process GO:0008270; zinc ion binding; Molecular Function	KSYK_HUMAN Tyrosine-protein kinase SYK OS=Homo sapiens GN=SYK PE=1 SV=1	sp|Q64725|KSYK_RAT
gonads_contig_28743_P	2.0124	4.71481	CGI_10012474	GO:0003924; GTPase activity; Molecular Function GO:0005525; GTP binding; Molecular Function	EF1A_DANRE Elongation factor 1-alpha OS=Danio rerio GN=eef1a PE=2 SV=1	sp|Q9YIC0|EF1A_ORYLA
gonads_contig_16427_AS	2.01071	2.53569
gonads_contig_83436_AS	2.01057	1.66193
gonads_contig_414051_P	2.00815	1.25387	CGI_10013443	GO:0055085; transmembrane transport; Biological Process	S46A3_CHICK Solute carrier family 46 member 3 OS=Gallus gallus GN=SLC46A3 PE=2 SV=1	sp|Q5F4B8|S46A3_CHICK
gonads_contig_138555_P	2.0076	3.63534	CGI_10021668	GO:0005515; protein binding; Molecular Function	BTBDH_XENTR BTB/POZ domain-containing protein 17 OS=Xenopus tropicalis GN=btbd17 PE=2 SV=1	sp|Q6GLJ1|BTBDH_XENLA
gonads_contig_74088_P	2.00744	2.36001	CGI_10018684	GO:0004888; transmembrane receptor activity; Molecular Function GO:0004930; G-protein coupled receptor activity; Molecular Function GO:0005044; scavenger receptor activity; Molecular Function GO:0005515; protein binding; Molecular Function GO:0007166; cell surface receptor linked signaling pathway; Biological Process GO:0007186; G-protein coupled receptor protein signaling pathway; Biological Pro…	LPHN2_HUMAN Latrophilin-2 OS=Homo sapiens GN=LPHN2 PE=1 SV=2	sp|O60242|BAI3_HUMAN
gonads_contig_34166_P	2.00461	4.71481	CGI_10019450	GO:0003700; sequence-specific DNA binding transcription factor activity; Molecular Function GO:0005515; protein binding; Molecular Function GO:0006355; regulation of transcription, DNA-dependent; Biological Process GO:0008270; zinc ion binding; Molecular Function GO:0043565; sequence-specific DNA binding; Molecular Function	LMX1B_HUMAN LIM homeobox transcription factor 1-beta OS=Homo sapiens GN=LMX1B PE=1 SV=2	sp|Q8UVR3|LMX1B_XENLA
gonads_contig_66507_AS	1.99954	3.63534
gonads_contig_254948_AS	1.99866	2.36001
gonads_contig_20130_P	1.99721	4.71481	CGI_10001276	NA	BRK1_MOUSE Probable protein BRICK1 OS=Mus musculus PE=1 SV=1	sp|Q6IQ86|BRK1_DANRE
gonads_contig_94044_S	1.99451	2.98784
gonads_contig_214818_N	1.99355	4.71481	CGI_10028797	GO:0003712; transcription cofactor activity; Molecular Function GO:0005634; nucleus; Cellular Component GO:0007275; multicellular organismal development; Biological Process	LDB2_MOUSE LIM domain-binding protein 2 OS=Mus musculus GN=Ldb2 PE=1 SV=2	sp|Q1EQW7|LDB2_XENLA
gonads_contig_116192_P	1.99305	3.91937	CGI_10009991	GO:0004190; aspartic-type endopeptidase activity; Molecular Function GO:0006508; proteolysis; Biological Process	ASPP_AEDAE Lysosomal aspartic protease OS=Aedes aegypti GN=AAEL006169 PE=1 SV=2	sp|Q03168|ASPP_AEDAE
gonads_contig_30956_S	1.99294	3.63534
gonads_contig_96417_P	1.99198	2.53569	CGI_10023427	GO:0004197; cysteine-type endopeptidase activity; Molecular Function GO:0006508; proteolysis; Biological Process GO:0006915; apoptosis; Biological Process GO:0008234; cysteine-type peptidase activity; Molecular Function	CASP7_MOUSE Caspase-7 OS=Mus musculus GN=Casp7 PE=1 SV=2	sp|Q08DY9|CASP3_BOVIN
gonads_contig_288183_N	1.99126	3.63534	CGI_10020370	GO:0003824; catalytic activity; Molecular Function GO:0004674; protein serine/threonine kinase activity; Molecular Function GO:0005524; ATP binding; Molecular Function GO:0005779; integral to peroxisomal membrane; Cellular Component GO:0007031; peroxisome organization; Biological Process	RIOK1_HUMAN Serine/threonine-protein kinase RIO1 OS=Homo sapiens GN=RIOK1 PE=1 SV=2	sp|Q922Q2|RIOK1_MOUSE
gonads_contig_398177_N	1.98454	2.78079	CGI_10017079	GO:0005576; extracellular region; Cellular Component GO:0007223; Wnt receptor signaling pathway, calcium modulating pathway; Biological Process GO:0007275; multicellular organismal development; Biological Process	WNT6_HUMAN Protein Wnt-6 OS=Homo sapiens GN=WNT6 PE=2 SV=2	sp|Q9Y6F9|WNT6_HUMAN
gonads_contig_365922_N	1.98257	3.63534	CGI_10028133	GO:0003777; microtubule motor activity; Molecular Function GO:0005524; ATP binding; Molecular Function GO:0007018; microtubule-based movement; Biological Process	KIFC3_HUMAN Kinesin-like protein KIFC3 OS=Homo sapiens GN=KIFC3 PE=1 SV=3	sp|O81635|ATK4_ARATH
gonads_contig_47634_P	1.98188	2.30268	CGI_10011867	GO:0005488; binding; Molecular Function GO:0005515; protein binding; Molecular Function	ATX1_RAT Ataxin-1 OS=Rattus norvegicus GN=Atxn1 PE=2 SV=1	sp|P54254|ATX1_MOUSE
gonads_contig_352081_N	1.97982	3.91937	CGI_10008277	GO:0004198; calcium-dependent cysteine-type endopeptidase activity; Molecular Function GO:0005622; intracellular; Cellular Component GO:0006508; proteolysis; Biological Process	CAN9_RAT Calpain-9 (Fragment) OS=Rattus norvegicus GN=Capn9 PE=2 SV=1	sp|Q27971|CAN2_BOVIN
gonads_contig_8893_P	1.978	3.63534				sp|P46527|CDN1B_HUMAN
gonads_contig_74899_S	1.97621	2.53569
gonads_contig_32973_P	1.97614	4.3996	CGI_10010533	GO:0005216; ion channel activity; Molecular Function GO:0005249; voltage-gated potassium channel activity; Molecular Function GO:0005515; protein binding; Molecular Function GO:0006811; ion transport; Biological Process GO:0006813; potassium ion transport; Biological Process GO:0008076; voltage-gated potassium channel complex; Cellular Component GO:0016020; membrane; Cellular Component GO:0055085…	KCNAW_DROME Potassium voltage-gated channel protein Shaw OS=Drosophila melanogaster GN=Shaw PE=2 SV=1	sp|Q9NSA2|KCND1_HUMAN
gonads_contig_131574_N	1.97371	4.71481	CGI_10017796	NA	ELMO2_HUMAN Engulfment and cell motility protein 2 OS=Homo sapiens GN=ELMO2 PE=1 SV=2	sp|A4FUD6|ELMO2_BOVIN
gonads_contig_345883_AS	1.97348	3.91937
gonads_contig_71110_P	1.973	3.91937	CGI_10005260	GO:0005515; protein binding; Molecular Function	F109A_HUMAN Protein FAM109A OS=Homo sapiens GN=FAM109A PE=2 SV=1	sp|Q8N4B1|SESQ1_HUMAN
gonads_contig_13197_AS	1.97134	2.98784
gonads_contig_354707_N	1.96673	3.91937	CGI_10026072	GO:0016787; hydrolase activity; Molecular Function	PP2BA_RAT Serine/threonine-protein phosphatase 2B catalytic subunit alpha isoform OS=Rattus norvegicus GN=Ppp3ca PE=1 SV=1	sp|P63329|PP2BA_RAT
gonads_contig_449289_P	1.9646	2.36001	CGI_10016127	GO:0007186; G-protein coupled receptor protein signaling pathway; Biological Process GO:0016021; integral to membrane; Cellular Component	GP2_CANFA Pancreatic secretory granule membrane major glycoprotein GP2 OS=Canis familiaris GN=GP2 PE=1 SV=1	sp|P25291|GP2_CANFA
gonads_contig_199192_N	1.96421	4.71481	CGI_10005504	NA	NA
gonads_contig_363788_N	1.96348	4.3996	CGI_10024006	GO:0003676; nucleic acid binding; Molecular Function	CELF4_MACFA CUG-BP- and ETR-3-like factor 4 OS=Macaca fascicularis GN=BRUNOL4 PE=2 SV=1	sp|Q6DGV1|CELF4_DANRE
gonads_contig_21501_N	1.96341	4.3996	CGI_10028337	GO:0003735; structural constituent of ribosome; Molecular Function GO:0005328; neurotransmitter:sodium symporter activity; Molecular Function GO:0005622; intracellular; Cellular Component GO:0005840; ribosome; Cellular Component GO:0005887; integral to plasma membrane; Cellular Component GO:0006412; translation; Biological Process GO:0006836; neurotransmitter transport; Biological Process GO:0016…	S6A13_MOUSE Sodium- and chloride-dependent GABA transporter 2 OS=Mus musculus GN=Slc6a13 PE=1 SV=1	sp|P31643|SC6A6_RAT
gonads_contig_345606_N	1.96221	2.36001	CGI_10014248	GO:0016021; integral to membrane; Cellular Component	NPDC1_HUMAN Neural proliferation differentiation and control protein 1 OS=Homo sapiens GN=NPDC1 PE=1 SV=2	sp|Q9NQX5|NPDC1_HUMAN
gonads_contig_54803_S	1.96007	2.78079
gonads_contig_302816_P	1.95805	2.30268	CGI_10015868	GO:0005634; nucleus; Cellular Component GO:0007050; cell cycle arrest; Biological Process	SESN1_XENLA Sestrin-1 OS=Xenopus laevis GN=sesn1 PE=2 SV=1	sp|Q4R6P7|SESN1_MACFA
gonads_contig_257440_S	1.9574	3.25552
gonads_contig_55338_S	1.95452	3.25552
gonads_contig_130731_N	1.95341	4.71481	CGI_10027444	GO:0003723; RNA binding; Molecular Function GO:0004540; ribonuclease activity; Molecular Function	PR285_HUMAN Peroxisomal proliferator-activated receptor A-interacting complex 285 kDa protein OS=Homo sapiens GN=PRIC285 PE=1 SV=5	sp|Q9BYK8|PR285_HUMAN
gonads_contig_411524_P	1.95247	3.25552	CGI_10008849	GO:0016021; integral to membrane; Cellular Component	TSN11_BOVIN Tetraspanin-11 OS=Bos taurus GN=TSPAN11 PE=2 SV=1	sp|P08962|CD63_HUMAN
gonads_contig_45411_P	1.95186	3.25552	CGI_10019925	NA	RGS22_HUMAN Regulator of G-protein signaling 22 OS=Homo sapiens GN=RGS22 PE=2 SV=3
gonads_contig_201349_N	1.95168	2.98784
gonads_contig_57297_N	1.95149	1.59141	CGI_10004525	NA	NLGNX_HUMAN Neuroligin-4, X-linked OS=Homo sapiens GN=NLGN4X PE=1 SV=1	sp|Q62889|NLGN3_RAT
gonads_contig_479935_P	1.94992	2.98784	CGI_10013349	GO:0008415; acyltransferase activity; Molecular Function	CPT1A_MOUSE Carnitine O-palmitoyltransferase 1, liver isoform OS=Mus musculus GN=Cpt1a PE=2 SV=4	sp|Q8TCG5|CPT1C_HUMAN
gonads_contig_128250_AS	1.94987	3.25552
gonads_contig_391790_N	1.94663	3.25552
gonads_contig_461200_P	1.94633	3.25552	CGI_10015145	GO:0005261; cation channel activity; Molecular Function GO:0015672; monovalent inorganic cation transport; Biological Process GO:0016020; membrane; Cellular Component	TM38B_DANRE Trimeric intracellular cation channel type B OS=Danio rerio GN=tmem38b PE=2 SV=1	sp|Q7ZVP8|TM38B_DANRE
gonads_contig_220906_P	1.94478	2.30268	CGI_10011829	NA	NA
gonads_contig_389364_P	1.94188	4.3996	CGI_10019206	GO:0005515; protein binding; Molecular Function	CNOTA_CHICK CCR4-NOT transcription complex subunit 10 OS=Gallus gallus GN=CNOT10 PE=2 SV=1	sp|Q9H9A5|CNOTA_HUMAN
gonads_contig_64771_S	1.93966	3.91937
gonads_contig_78459_AS	1.9383	4.71481
gonads_contig_351228_N	1.93821	2.36001	CGI_10000947	GO:0005488; binding; Molecular Function GO:0005743; mitochondrial inner membrane; Cellular Component GO:0006810; transport; Biological Process GO:0016020; membrane; Cellular Component GO:0055085; transmembrane transport; Biological Process	S2536_CHICK Solute carrier family 25 member 36 OS=Gallus gallus GN=SLC25A36 PE=2 SV=1
gonads_contig_19672_P	1.93788	2.78079	CGI_10017474	GO:0007186; G-protein coupled receptor protein signaling pathway; Biological Process GO:0008152; metabolic process; Biological Process GO:0016021; integral to membrane; Cellular Component GO:0016491; oxidoreductase activity; Molecular Function GO:0055114; oxidation-reduction process; Biological Process	CBR3_HUMAN Carbonyl reductase [NADPH] 3 OS=Homo sapiens GN=CBR3 PE=1 SV=3	sp|Q28960|CBR1_PIG
gonads_contig_44975_AS	1.93733	3.25552
gonads_contig_193682_S	1.93076	4.71481
gonads_contig_347185_P	1.92366	2.36001	CGI_10024997	GO:0005515; protein binding; Molecular Function GO:0005634; nucleus; Cellular Component	CCNF_HUMAN G2/mitotic-specific cyclin-F OS=Homo sapiens GN=CCNF PE=1 SV=2	sp|Q7T0L6|CCNF_XENLA
gonads_contig_348547_P	1.92213	4.3996	CGI_10024822	0	0
gonads_contig_348838_P	1.92178	1.95617	CGI_10026048	GO:0006662; glycerol ether metabolic process; Biological Process GO:0009055; electron carrier activity; Molecular Function GO:0015035; protein disulfide oxidoreductase activity; Molecular Function GO:0045454; cell redox homeostasis; Biological Process	PDIA1_MOUSE Protein disulfide-isomerase OS=Mus musculus GN=P4hb PE=1 SV=1	sp|Q17770|PDI2_CAEEL
gonads_contig_459105_N	1.92053	3.25552	CGI_10025996	GO:0004047; aminomethyltransferase activity; Molecular Function GO:0005737; cytoplasm; Cellular Component GO:0006546; glycine catabolic process; Biological Process	PDPR_HUMAN Pyruvate dehydrogenase phosphatase regulatory subunit, mitochondrial OS=Homo sapiens GN=PDPR PE=1 SV=2	sp|Q8NCN5|PDPR_HUMAN
gonads_contig_10961_AS	1.91573	3.63534
gonads_contig_161477_AS	1.9139	3.91937
gonads_contig_65360_P	1.91057	4.3996	CGI_10026500	GO:0006486; protein glycosylation; Biological Process GO:0008378; galactosyltransferase activity; Molecular Function GO:0016020; membrane; Cellular Component	B3GT1_PONPY Beta-1,3-galactosyltransferase 1 OS=Pongo pygmaeus GN=B3GALT1 PE=3 SV=1	sp|Q9JI67|B3GT5_MOUSE
gonads_contig_187721_P	1.90948	4.71481	CGI_10014877	GO:0004871; signal transducer activity; Molecular Function GO:0005515; protein binding; Molecular Function GO:0005634; nucleus; Cellular Component GO:0006355; regulation of transcription, DNA-dependent; Biological Process GO:0007165; signal transduction; Biological Process GO:0030528; transcription regulator activity; Molecular Function GO:0045449; regulation of transcription; Biological Process	TRH_DROME Protein trachealess OS=Drosophila melanogaster GN=trh PE=1 SV=3	sp|Q24119|TRH_DROME
gonads_contig_132992_P	1.90924	2.78079	CGI_10015598	GO:0005515; protein binding; Molecular Function GO:0016020; membrane; Cellular Component GO:0016192; vesicle-mediated transport; Biological Process	SNP25_DROME Synaptosomal-associated protein 25 OS=Drosophila melanogaster GN=Snap25 PE=2 SV=1	sp|P36975|SNP25_DROME
gonads_contig_42757_AS	1.90912	4.3996
gonads_contig_243122_P	1.90911	2.53569	CGI_10028865	NA	NA
gonads_contig_168726_S	1.90704	3.63534
gonads_contig_436849_N	1.90669	2.53569	CGI_10001937	GO:0005089; Rho guanyl-nucleotide exchange factor activity; Molecular Function GO:0005622; intracellular; Cellular Component GO:0035023; regulation of Rho protein signal transduction; Biological Process	ARGAL_HUMAN Rho guanine nucleotide exchange factor 10-like protein OS=Homo sapiens GN=ARHGEF10L PE=1 SV=2	sp|O15013|ARHGA_HUMAN
gonads_contig_53005_N	1.9037	4.3996	CGI_10008689	GO:0005198; structural molecule activity; Molecular Function GO:0005509; calcium ion binding; Molecular Function GO:0005515; protein binding; Molecular Function GO:0007155; cell adhesion; Biological Process	NELL1_HUMAN Protein kinase C-binding protein NELL1 OS=Homo sapiens GN=NELL1 PE=2 SV=3	sp|Q61220|NELL2_MOUSE
gonads_contig_349024_P	1.9033	2.53569	CGI_10011187	GO:0055085; transmembrane transport; Biological Process	TCTP_YEAST Translationally-controlled tumor protein homolog OS=Saccharomyces cerevisiae GN=TMA19 PE=1 SV=1	sp|Q06649|3BP2_MOUSE
gonads_contig_350539_N	1.90198	3.91937	CGI_10016142	NA	NA
gonads_contig_18769_AS	1.90064	3.63534
gonads_contig_102246_S	1.89878	1.60692
gonads_contig_167406_AS	1.89842	4.71481
gonads_contig_480853_P	1.89656	1.59141	CGI_10015121	GO:0007026; negative regulation of microtubule depolymerization; Biological Process	MAP2_RAT Microtubule-associated protein 2 OS=Rattus norvegicus GN=Map2 PE=1 SV=3
gonads_contig_84554_P	1.89524	2.98784
gonads_contig_68494_N	1.89415	3.91937	CGI_10008504	GO:0005622; intracellular; Cellular Component GO:0008270; zinc ion binding; Molecular Function	TIPT_DROME Protein tiptop OS=Drosophila melanogaster GN=tio PE=2 SV=2	sp|Q9U3V5|TIPT_DROME
gonads_contig_341029_N	1.89279	3.63534	CGI_10006790	GO:0004367; glycerol-3-phosphate dehydrogenase [NAD+] activity; Molecular Function GO:0005737; cytoplasm; Cellular Component GO:0005975; carbohydrate metabolic process; Biological Process GO:0006072; glycerol-3-phosphate metabolic process; Biological Process GO:0009331; glycerol-3-phosphate dehydrogenase complex; Cellular Component GO:0016491; oxidoreductase activity; Molecular Function GO:001661…	GPDA_RAT Glycerol-3-phosphate dehydrogenase [NAD+], cytoplasmic OS=Rattus norvegicus GN=Gpd1 PE=1 SV=4	sp|O35077|GPDA_RAT
gonads_contig_56018_N	1.89228	2.98784	CGI_10028656	NA	NA
gonads_contig_51209_N	1.89091	4.3996	CGI_10014923	NA	NA
gonads_contig_48351_S	1.89007	2.98784
gonads_contig_232104_AS	1.88828	4.3996
gonads_contig_369888_P	1.88539	4.3996	CGI_10021960	GO:0003924; GTPase activity; Molecular Function GO:0005525; GTP binding; Molecular Function GO:0005622; intracellular; Cellular Component GO:0006886; intracellular protein transport; Biological Process GO:0006913; nucleocytoplasmic transport; Biological Process GO:0007165; signal transduction; Biological Process GO:0007264; small GTPase mediated signal transduction; Biological Process GO:0015031;…	RAB3_DROME Ras-related protein Rab-3 OS=Drosophila melanogaster GN=Rab3 PE=1 SV=1	sp|Q63941|RAB3B_RAT
gonads_contig_39229_P	1.88439	3.63534	CGI_10008277	GO:0004198; calcium-dependent cysteine-type endopeptidase activity; Molecular Function GO:0005622; intracellular; Cellular Component GO:0006508; proteolysis; Biological Process	CAN9_RAT Calpain-9 (Fragment) OS=Rattus norvegicus GN=Capn9 PE=2 SV=1	sp|Q11002|CANA_DROME
gonads_contig_12897_AS	1.88143	3.91937
gonads_contig_50685_N	1.8803	1.59141	CGI_10002009	GO:0003700; sequence-specific DNA binding transcription factor activity; Molecular Function GO:0006355; regulation of transcription, DNA-dependent; Biological Process GO:0043565; sequence-specific DNA binding; Molecular Function	ELF5_HUMAN ETS-related transcription factor Elf-5 OS=Homo sapiens GN=ELF5 PE=1 SV=2	sp|Q9UKW6|ELF5_HUMAN
gonads_contig_294047_N	1.87967	1.60692	CGI_10024355	GO:0000166; nucleotide binding; Molecular Function GO:0005515; protein binding; Molecular Function	TRIPB_HUMAN Thyroid receptor-interacting protein 11 OS=Homo sapiens GN=TRIP11 PE=1 SV=2	sp|Q8I659|YPF11_PLAF7
gonads_contig_51133_AS	1.87914	4.3996
gonads_contig_434848_P	1.87633	1.59141	CGI_10018141	GO:0004672; protein kinase activity; Molecular Function GO:0005524; ATP binding; Molecular Function GO:0006468; protein phosphorylation; Biological Process	LRRK2_MOUSE Leucine-rich repeat serine/threonine-protein kinase 2 OS=Mus musculus GN=Lrrk2 PE=2 SV=1	sp|Q54H05|KINY_DICDI
gonads_contig_77833_P	1.87534	3.91937	CGI_10008470	GO:0006807; nitrogen compound metabolic process; Biological Process GO:0016810; hydrolase activity, acting on carbon-nitrogen (but not peptide) bonds; Molecular Function	BUP1_MOUSE Beta-ureidopropionase OS=Mus musculus GN=Upb1 PE=2 SV=1	sp|Q9UBR1|BUP1_HUMAN
gonads_contig_14836_P	1.87434	2.04074	CGI_10027031	GO:0003677; DNA binding; Molecular Function GO:0003700; sequence-specific DNA binding transcription factor activity; Molecular Function GO:0003707; steroid hormone receptor activity; Molecular Function GO:0004879; ligand-dependent nuclear receptor activity; Molecular Function GO:0004887; thyroid hormone receptor activity; Molecular Function GO:0005634; nucleus; Cellular Component GO:0006355; regu…	VDR_CHICK Vitamin D3 receptor OS=Gallus gallus GN=VDR PE=2 SV=1	sp|Q24143|HR96_DROME
gonads_contig_80106_AS	1.87385	1.95617
gonads_contig_382564_N	1.87239	3.25552	CGI_10010533	GO:0005216; ion channel activity; Molecular Function GO:0005249; voltage-gated potassium channel activity; Molecular Function GO:0005515; protein binding; Molecular Function GO:0006811; ion transport; Biological Process GO:0006813; potassium ion transport; Biological Process GO:0008076; voltage-gated potassium channel complex; Cellular Component GO:0016020; membrane; Cellular Component GO:0055085…	KCNAW_DROME Potassium voltage-gated channel protein Shaw OS=Drosophila melanogaster GN=Shaw PE=2 SV=1	sp|P48547|KCNC1_HUMAN
gonads_contig_49786_P	1.87182	3.91937	CGI_10026836	GO:0007186; G-protein coupled receptor protein signaling pathway; Biological Process GO:0016021; integral to membrane; Cellular Component	MTR1A_MOUSE Melatonin receptor type 1A OS=Mus musculus GN=Mtnr1a PE=2 SV=1
gonads_contig_21974_P	1.86969	2.30268	CGI_10011606	GO:0005739; mitochondrion; Cellular Component GO:0008080; N-acetyltransferase activity; Molecular Function GO:0008152; metabolic process; Biological Process GO:0016747; transferase activity, transferring acyl groups other than amino-acyl groups; Molecular Function GO:0047961; glycine N-acyltransferase activity; Molecular Function	GLYAT_BOVIN Glycine N-acyltransferase OS=Bos taurus GN=GLYAT PE=1 SV=2	sp|Q5SZD4|GLYL3_HUMAN
gonads_contig_163226_P	1.86775	2.30268	CGI_10023758	GO:0003824; catalytic activity; Molecular Function GO:0005524; ATP binding; Molecular Function GO:0006754; ATP biosynthetic process; Biological Process GO:0008152; metabolic process; Biological Process GO:0015662; ATPase activity, coupled to transmembrane movement of ions, phosphorylative mechanism; Molecular Function GO:0016020; membrane; Cellular Component GO:0016820; hydrolase activity, acting…	AT8A1_HUMAN Probable phospholipid-transporting ATPase IA OS=Homo sapiens GN=ATP8A1 PE=1 SV=1	sp|P98200|AT8A2_MOUSE
gonads_contig_67961_P	1.8674	2.10568	CGI_10007692	GO:0003774; motor activity; Molecular Function GO:0005515; protein binding; Molecular Function GO:0005524; ATP binding; Molecular Function GO:0016459; myosin complex; Cellular Component	MYO3A_HUMAN Myosin IIIA OS=Homo sapiens GN=MYO3A PE=1 SV=2	sp|Q8NEV4|MYO3A_HUMAN
gonads_contig_51193_P	1.86635	1.59141	CGI_10001217	GO:0005622; intracellular; Cellular Component GO:0008270; zinc ion binding; Molecular Function	POGZ_MOUSE Pogo transposable element with ZNF domain OS=Mus musculus GN=Pogz PE=1 SV=2	sp|Q8BZH4|POGZ_MOUSE
gonads_contig_261575_N	1.86489	1.66193	CGI_10025180	GO:0003755; peptidyl-prolyl cis-trans isomerase activity; Molecular Function GO:0006457; protein folding; Biological Process	PPIA_BLAGE Peptidyl-prolyl cis-trans isomerase OS=Blattella germanica GN=CYPA PE=2 SV=1	sp|P21568|CYPH_SOLLC
gonads_contig_347163_N	1.86463	3.63534	CGI_10011126	GO:0003700; sequence-specific DNA binding transcription factor activity; Molecular Function GO:0005634; nucleus; Cellular Component GO:0006355; regulation of transcription, DNA-dependent; Biological Process GO:0043565; sequence-specific DNA binding; Molecular Function	FOXN3_PIG Forkhead box protein N3 OS=Sus scrofa GN=FOXN3 PE=2 SV=1	sp|Q499D0|FOXN3_MOUSE
gonads_contig_489189_N	1.86416	3.63534	CGI_10020339	GO:0005515; protein binding; Molecular Function	GRB2_MOUSE Growth factor receptor-bound protein 2 OS=Mus musculus GN=Grb2 PE=1 SV=1	sp|Q66II3|GRB2_XENTR
gonads_contig_17804_P	1.86101	4.3996	CGI_10010901	GO:0016020; membrane; Cellular Component	WHITE_DROME Protein white OS=Drosophila melanogaster GN=w PE=1 SV=2	sp|P10090|WHITE_DROME
gonads_contig_199913_P	1.85977	4.71481	CGI_10012565	GO:0003950; NAD+ ADP-ribosyltransferase activity; Molecular Function GO:0006471; protein ADP-ribosylation; Biological Process	PARP3_HUMAN Poly [ADP-ribose] polymerase 3 OS=Homo sapiens GN=PARP3 PE=1 SV=3	sp|Q9Y6F1|PARP3_HUMAN
gonads_contig_227314_AS	1.8596	2.98784
gonads_contig_8875_AS	1.85958	3.25552
gonads_contig_398610_N	1.85948	4.71481	CGI_10001136	GO:0006508; proteolysis; Biological Process GO:0008233; peptidase activity; Molecular Function	NALD2_HUMAN N-acetylated-alpha-linked acidic dipeptidase 2 OS=Homo sapiens GN=NAALAD2 PE=1 SV=1	sp|Q9UQQ1|NALDL_HUMAN
gonads_contig_12361_AS	1.85893	3.25552
gonads_contig_76866_N	1.85751	3.63534	CGI_10006615	GO:0008654; phospholipid biosynthetic process; Biological Process GO:0016020; membrane; Cellular Component GO:0016780; phosphotransferase activity, for other substituted phosphate groups; Molecular Function	CDIPT_MOUSE CDP-diacylglycerol--inositol 3-phosphatidyltransferase OS=Mus musculus GN=Cdipt PE=1 SV=1	sp|O14735|CDIPT_HUMAN
gonads_contig_214006_P	1.85702	1.95617	CGI_10007096	GO:0004435; phosphoinositide phospholipase C activity; Molecular Function GO:0004629; phospholipase C activity; Molecular Function GO:0005085; guanyl-nucleotide exchange factor activity; Molecular Function GO:0005488; binding; Molecular Function GO:0005515; protein binding; Molecular Function GO:0005622; intracellular; Cellular Component GO:0006629; lipid metabolic process; Biological Process GO:…	PLCE1_MOUSE 1-phosphatidylinositol-4,5-bisphosphate phosphodiesterase epsilon-1 OS=Mus musculus GN=Plce1 PE=1 SV=2
gonads_contig_137144_N	1.85647	3.63534	CGI_10017694	GO:0003824; catalytic activity; Molecular Function GO:0009116; nucleoside metabolic process; Biological Process	PNPH_HUMAN Purine nucleoside phosphorylase OS=Homo sapiens GN=NP PE=1 SV=2	sp|P55859|PNPH_BOVIN
gonads_contig_25128_N	1.85638	4.3996	CGI_10010532	GO:0008483; transaminase activity; Molecular Function GO:0030170; pyridoxal phosphate binding; Molecular Function	AT2L1_HUMAN Alanine--glyoxylate aminotransferase 2-like 1 OS=Homo sapiens GN=AGXT2L1 PE=2 SV=1	sp|Q9VU95|AGT2L_DROME
gonads_contig_369476_P	1.85352	2.53569	CGI_10027241	GO:0005506; iron ion binding; Molecular Function GO:0005740; mitochondrial envelope; Cellular Component GO:0006099; tricarboxylic acid cycle; Biological Process GO:0016021; integral to membrane; Cellular Component GO:0020037; heme binding; Molecular Function	DHSD_CAEBR Putative succinate dehydrogenase [ubiquinone] cytochrome b small subunit, mitochondrial OS=Caenorhabditis briggsae GN=sdhd-1 PE=3 SV=1	sp|Q6AZV0|DHSDB_XENLA
gonads_contig_69124_P	1.85348	4.3996	CGI_10027308	GO:0005515; protein binding; Molecular Function GO:0005622; intracellular; Cellular Component GO:0005737; cytoplasm; Cellular Component GO:0007165; signal transduction; Biological Process	RHG17_HUMAN Rho GTPase-activating protein 17 OS=Homo sapiens GN=ARHGAP17 PE=1 SV=1	sp|Q5SSM3|RHG44_MOUSE
gonads_contig_25990_P	1.85223	3.91937	CGI_10007380	GO:0003677; DNA binding; Molecular Function GO:0005634; nucleus; Cellular Component GO:0006355; regulation of transcription, DNA-dependent; Biological Process GO:0007517; muscle organ development; Biological Process GO:0030528; transcription regulator activity; Molecular Function GO:0045449; regulation of transcription; Biological Process	SUM1_LYTVA Transcription factor SUM-1 OS=Lytechinus variegatus GN=SUM-1 PE=2 SV=1	sp|Q00492|SUM1_LYTVA
gonads_contig_23905_S	1.85116	4.3996
gonads_contig_99488_N	1.84909	1.19085	CGI_10000050	GO:0009055; electron carrier activity; Molecular Function GO:0016491; oxidoreductase activity; Molecular Function GO:0051536; iron-sulfur cluster binding; Molecular Function GO:0055114; oxidation-reduction process; Biological Process	DHSB_CHICK Succinate dehydrogenase [ubiquinone] iron-sulfur subunit, mitochondrial OS=Gallus gallus GN=SDHB PE=1 SV=1	sp|Q9YHT2|DHSB_CHICK
gonads_contig_368327_P	1.84819	3.91937	CGI_10005281	GO:0004872; receptor activity; Molecular Function GO:0005216; ion channel activity; Molecular Function GO:0005524; ATP binding; Molecular Function GO:0006811; ion transport; Biological Process GO:0016020; membrane; Cellular Component	P2RX7_HUMAN P2X purinoceptor 7 OS=Homo sapiens GN=P2RX7 PE=1 SV=2	sp|Q9Z1M0|P2RX7_MOUSE
gonads_contig_387597_P	1.84807	3.63534	CGI_10026908	NA	NIPA2_BOVIN Magnesium transporter NIPA2 OS=Bos taurus GN=NIPA2 PE=2 SV=1	sp|Q5R7Q3|NIPA2_PONAB
gonads_contig_166679_S	1.84287	3.25552
gonads_contig_346721_N	1.8424	4.3996	CGI_10023243	GO:0016757; transferase activity, transferring glycosyl groups; Molecular Function	CC021_MOUSE Uncharacterized protein C3orf21 homolog OS=Mus musculus PE=2 SV=1	sp|Q8NBI6|XXLT1_HUMAN
gonads_contig_444894_N	1.84076	3.25552	CGI_10021851	GO:0003676; nucleic acid binding; Molecular Function	U2AF2_DROME Splicing factor U2AF 50 kDa subunit OS=Drosophila melanogaster GN=U2af50 PE=1 SV=1	sp|Q24562|U2AF2_DROME
gonads_contig_48900_AS	1.84028	1.59141
gonads_contig_162505_P	1.83759	2.10568	CGI_10021829	GO:0003824; catalytic activity; Molecular Function GO:0004252; serine-type endopeptidase activity; Molecular Function GO:0005044; scavenger receptor activity; Molecular Function GO:0005488; binding; Molecular Function GO:0005515; protein binding; Molecular Function GO:0006508; proteolysis; Biological Process GO:0016020; membrane; Cellular Component	NETR_SAGLB Neurotrypsin OS=Saguinus labiatus GN=PRSS12 PE=3 SV=1	sp|Q5G269|NETR_PONPY
gonads_contig_164644_P	1.83654	4.71481	CGI_10015828	GO:0005089; Rho guanyl-nucleotide exchange factor activity; Molecular Function GO:0005515; protein binding; Molecular Function GO:0005622; intracellular; Cellular Component GO:0035023; regulation of Rho protein signal transduction; Biological Process	SGEF_HUMAN SH3 domain-containing guanine exchange factor OS=Homo sapiens GN=SGEF PE=1 SV=3	sp|Q5BKC9|NGEF_RAT
gonads_contig_23949_P	1.83486	3.91937	CGI_10026928	GO:0008237; metallopeptidase activity; Molecular Function GO:0008270; zinc ion binding; Molecular Function	AMPE_RAT Glutamyl aminopeptidase OS=Rattus norvegicus GN=Enpep PE=1 SV=2	sp|Q95334|AMPE_PIG
gonads_contig_12849_P	1.83457	1.59141	CGI_10021829	GO:0003824; catalytic activity; Molecular Function GO:0004252; serine-type endopeptidase activity; Molecular Function GO:0005044; scavenger receptor activity; Molecular Function GO:0005488; binding; Molecular Function GO:0005515; protein binding; Molecular Function GO:0006508; proteolysis; Biological Process GO:0016020; membrane; Cellular Component	NETR_SAGLB Neurotrypsin OS=Saguinus labiatus GN=PRSS12 PE=3 SV=1	sp|P20918|PLMN_MOUSE
gonads_contig_39836_P	1.83248	2.04074	CGI_10027031	GO:0003677; DNA binding; Molecular Function GO:0003700; sequence-specific DNA binding transcription factor activity; Molecular Function GO:0003707; steroid hormone receptor activity; Molecular Function GO:0004879; ligand-dependent nuclear receptor activity; Molecular Function GO:0004887; thyroid hormone receptor activity; Molecular Function GO:0005634; nucleus; Cellular Component GO:0006355; regu…	VDR_CHICK Vitamin D3 receptor OS=Gallus gallus GN=VDR PE=2 SV=1	sp|Q24143|HR96_DROME
gonads_contig_15738_N	1.8311	4.71481	CGI_10024646	GO:0004725; protein tyrosine phosphatase activity; Molecular Function GO:0005515; protein binding; Molecular Function GO:0006470; protein dephosphorylation; Biological Process GO:0016311; dephosphorylation; Biological Process GO:0016791; phosphatase activity; Molecular Function	PTN11_CHICK Tyrosine-protein phosphatase non-receptor type 11 OS=Gallus gallus GN=PTPN11 PE=2 SV=1	sp|P35235|PTN11_MOUSE
gonads_contig_454300_N	1.82944	3.91937	CGI_10008245	GO:0005576; extracellular region; Cellular Component GO:0007223; Wnt receptor signaling pathway, calcium modulating pathway; Biological Process GO:0007275; multicellular organismal development; Biological Process	WNT7A_PONPY Protein Wnt-7a OS=Pongo pygmaeus GN=WNT7A PE=3 SV=1	sp|P56706|WNT7B_HUMAN
gonads_contig_478694_P	1.82904	1.55693	CGI_10001217	GO:0005622; intracellular; Cellular Component GO:0008270; zinc ion binding; Molecular Function	POGZ_MOUSE Pogo transposable element with ZNF domain OS=Mus musculus GN=Pogz PE=1 SV=2	sp|Q8BZH4|POGZ_MOUSE
gonads_contig_437317_N	1.82885	1.59141	CGI_10018076	0	0
gonads_contig_56294_S	1.82427	1.59141
gonads_contig_136457_P	1.82367	2.04074	CGI_10009836	GO:0005215; transporter activity; Molecular Function GO:0006810; transport; Biological Process GO:0016020; membrane; Cellular Component GO:0055085; transmembrane transport; Biological Process	SC5A9_DANRE Sodium/glucose cotransporter 4 OS=Danio rerio GN=slc5a9 PE=2 SV=1	sp|P31639|SC5A2_HUMAN
gonads_contig_43683_P	1.82326	2.30268				sp|Q0V882|BI1_BOVIN
gonads_contig_11432_N	1.8228	3.91937	CGI_10010783	GO:0003677; DNA binding; Molecular Function GO:0003700; sequence-specific DNA binding transcription factor activity; Molecular Function GO:0003707; steroid hormone receptor activity; Molecular Function GO:0004879; ligand-dependent nuclear receptor activity; Molecular Function GO:0005634; nucleus; Cellular Component GO:0006355; regulation of transcription, DNA-dependent; Biological Process GO:0008…	HR38_DROME Probable nuclear hormone receptor HR38 OS=Drosophila melanogaster GN=Hr38 PE=1 SV=3	sp|P49869|HR38_DROME
gonads_contig_72014_P	1.82141	2.10568	CGI_10024680	NA	TPD54_HUMAN Tumor protein D54 OS=Homo sapiens GN=TPD52L2 PE=1 SV=2	sp|Q95212|TPD52_RABIT
gonads_contig_440714_AS	1.82086	3.25552
gonads_contig_279372_P	1.82082	3.63534	CGI_10025015	GO:0005515; protein binding; Molecular Function GO:0008270; zinc ion binding; Molecular Function	ANUB1_HUMAN AN1-type zinc finger and ubiquitin domain-containing protein 1 OS=Homo sapiens GN=ANUBL1 PE=2 SV=2	sp|Q86XD8|ANUB1_HUMAN
gonads_contig_69612_S	1.81953	3.25552
gonads_contig_410617_S	1.8195	2.78079
gonads_contig_139678_N	1.81794	3.63534	CGI_10009528	GO:0009987; cellular process; Biological Process GO:0016787; hydrolase activity; Molecular Function	XPP1_HUMAN Xaa-Pro aminopeptidase 1 OS=Homo sapiens GN=XPNPEP1 PE=1 SV=3	sp|O54975|XPP1_RAT
gonads_contig_437039_AS	1.8162	1.59141
gonads_contig_289553_P	1.81596	2.10568	CGI_10003535	GO:0004672; protein kinase activity; Molecular Function GO:0004674; protein serine/threonine kinase activity; Molecular Function GO:0005524; ATP binding; Molecular Function GO:0006468; protein phosphorylation; Biological Process	KAPC_DROME cAMP-dependent protein kinase catalytic subunit OS=Drosophila melanogaster GN=Pka-C1 PE=1 SV=3	sp|P22694|KAPCB_HUMAN
gonads_contig_162336_S	1.81407	2.30268
gonads_contig_337096_P	1.81369	2.78079
gonads_contig_179869_P	1.8128	3.63534	CGI_10007134	GO:0003924; GTPase activity; Molecular Function GO:0005525; GTP binding; Molecular Function GO:0005622; intracellular; Cellular Component GO:0006886; intracellular protein transport; Biological Process GO:0006913; nucleocytoplasmic transport; Biological Process GO:0007165; signal transduction; Biological Process GO:0007264; small GTPase mediated signal transduction; Biological Process GO:0015031;…	RAB35_RAT Ras-related protein Rab-35 OS=Rattus norvegicus GN=Rab35 PE=2 SV=1	sp|P16976|YPTM1_MAIZE
gonads_contig_50894_S	1.81219	2.98784
gonads_contig_34139_P	1.81003	2.10568	CGI_10008405	GO:0009055; electron carrier activity; Molecular Function GO:0051536; iron-sulfur cluster binding; Molecular Function	NDUS8_BOVIN NADH dehydrogenase [ubiquinone] iron-sulfur protein 8, mitochondrial OS=Bos taurus GN=NDUFS8 PE=1 SV=1	sp|P0CB97|NDUS8_PONAB
gonads_contig_25059_N	1.80832	2.04074	CGI_10027282	GO:0005515; protein binding; Molecular Function	ITSN1_HUMAN Intersectin-1 OS=Homo sapiens GN=ITSN1 PE=1 SV=3	sp|Q54PM6|Y8605_DICDI
gonads_contig_49156_P	1.80828	3.63534	CGI_10014162	GO:0004497; monooxygenase activity; Molecular Function GO:0005506; iron ion binding; Molecular Function GO:0009055; electron carrier activity; Molecular Function GO:0020037; heme binding; Molecular Function GO:0055114; oxidation-reduction process; Biological Process	CP2DE_BOVIN Cytochrome P450 2D14 OS=Bos taurus GN=CYP2D14 PE=2 SV=2	sp|Q9QYG5|CP2DK_MESAU
gonads_contig_17516_S	1.80333	2.30268
gonads_contig_8513_P	1.80204	2.53569	CGI_10019696	GO:0003676; nucleic acid binding; Molecular Function GO:0003723; RNA binding; Molecular Function	RBMS3_PONAB RNA-binding motif, single-stranded-interacting protein 3 OS=Pongo abelii GN=RBMS3 PE=2 SV=1	sp|Q6XE24|RBMS3_HUMAN
gonads_contig_479494_P	1.79908	4.71481	CGI_10028396	GO:0003676; nucleic acid binding; Molecular Function	RBP1_DROME RNA-binding protein 1 OS=Drosophila melanogaster GN=Rbp1 PE=1 SV=3	sp|Q02427|RBP1_DROME
gonads_contig_469149_P	1.79562	1.59141	CGI_10022774	GO:0003677; DNA binding; Molecular Function GO:0003700; sequence-specific DNA binding transcription factor activity; Molecular Function GO:0003707; steroid hormone receptor activity; Molecular Function GO:0004879; ligand-dependent nuclear receptor activity; Molecular Function GO:0005634; nucleus; Cellular Component GO:0006355; regulation of transcription, DNA-dependent; Biological Process GO:0008…	NR5A2_HUMAN Nuclear receptor subfamily 5 group A member 2 OS=Homo sapiens GN=NR5A2 PE=1 SV=2	sp|P49867|FTZF1_BOMMO
gonads_contig_34527_AS	1.79552	3.63534
gonads_contig_145252_N	1.7903	2.30268	CGI_10028616	GO:0005622; intracellular; Cellular Component GO:0008270; zinc ion binding; Molecular Function	RN_DROME Zinc finger protein rotund OS=Drosophila melanogaster GN=rn PE=1 SV=2	sp|Q9VI93|RN_DROME
gonads_contig_66812_P	1.78746	4.3996	CGI_10012354	GO:0005622; intracellular; Cellular Component GO:0008270; zinc ion binding; Molecular Function	ZN333_HUMAN Zinc finger protein 333 OS=Homo sapiens GN=ZNF333 PE=2 SV=3	sp|Q68EA5|ZNF57_HUMAN
gonads_contig_42266_P	1.78746	4.3996				sp|Q86X60|FA72B_HUMAN
gonads_contig_41278_S	1.78713	2.78079
gonads_contig_412737_N	1.78497	2.98784	CGI_10024389	GO:0005215; transporter activity; Molecular Function GO:0006810; transport; Biological Process GO:0016020; membrane; Cellular Component	SO4A1_MOUSE Solute carrier organic anion transporter family member 4A1 OS=Mus musculus GN=Slco4a1 PE=1 SV=2	sp|Q8K078|SO4A1_MOUSE
gonads_contig_61158_N	1.78479	2.04074	CGI_10016092	GO:0005515; protein binding; Molecular Function	CAPR2_DANRE Caprin-2 OS=Danio rerio GN=caprin2 PE=2 SV=1	sp|P83425|HIP_MYTED
gonads_contig_151795_N	1.78474	4.71481	CGI_10016325	GO:0003700; sequence-specific DNA binding transcription factor activity; Molecular Function GO:0005634; nucleus; Cellular Component GO:0006355; regulation of transcription, DNA-dependent; Biological Process GO:0045449; regulation of transcription; Biological Process	TBX2_HUMAN T-box transcription factor TBX2 OS=Homo sapiens GN=TBX2 PE=1 SV=2	sp|Q3SA48|TBX2_XENTR
gonads_contig_22376_N	1.78436	4.3996	CGI_10025187	GO:0000166; nucleotide binding; Molecular Function GO:0016020; membrane; Cellular Component GO:0016192; vesicle-mediated transport; Biological Process	CENPF_HUMAN Centromere protein F OS=Homo sapiens GN=CENPF PE=1 SV=2	sp|Q27991|MYH10_BOVIN
gonads_contig_38619_P	1.78297	2.36001	CGI_10024680	NA	TPD54_HUMAN Tumor protein D54 OS=Homo sapiens GN=TPD52L2 PE=1 SV=2
gonads_contig_68288_AS	1.78294	1.59141
gonads_contig_291968_AS	1.78288	3.25552
gonads_contig_57280_N	1.78172	2.98784	CGI_10025607	GO:0005515; protein binding; Molecular Function	TEX2_HUMAN Testis-expressed sequence 2 protein OS=Homo sapiens GN=TEX2 PE=1 SV=2	sp|Q6ZPJ0|TEX2_MOUSE
gonads_contig_68322_S	1.78164	1.95617
gonads_contig_44471_N	1.78104	3.91937	CGI_10005344	GO:0005509; calcium ion binding; Molecular Function GO:0005515; protein binding; Molecular Function GO:0016020; membrane; Cellular Component	LRP1_HUMAN Prolow-density lipoprotein receptor-related protein 1 OS=Homo sapiens GN=LRP1 PE=1 SV=1	sp|A2ARV4|LRP2_MOUSE
gonads_contig_392421_S	1.78021	2.04074
gonads_contig_12568_N	1.78	2.98784	CGI_10014239	NA	CB079_BOVIN Uncharacterized protein C2orf79 homolog OS=Bos taurus PE=2 SV=2	sp|Q3SZ85|PTRD1_BOVIN
gonads_contig_32087_N	1.7761	4.3996	CGI_10027662	GO:0005515; protein binding; Molecular Function	PREB_HUMAN Prolactin regulatory element-binding protein OS=Homo sapiens GN=PREB PE=1 SV=2	sp|Q9WUQ2|PREB_MOUSE
gonads_contig_49593_S	1.77508	2.30268
gonads_contig_18480_AS	1.77482	2.98784
gonads_contig_412751_P	1.77467	2.30268	CGI_10025652	NA	TNAP1_XENTR BTB/POZ domain-containing protein TNFAIP1 OS=Xenopus tropicalis GN=tnfaip1 PE=2 SV=1	sp|Q7TPL3|BACD3_RAT
gonads_contig_69853_P	1.77329	4.3996	CGI_10024125	GO:0005515; protein binding; Molecular Function	BCOR_MOUSE BCL-6 corepressor OS=Mus musculus GN=Bcor PE=1 SV=2	sp|Q8CGN4|BCOR_MOUSE
gonads_contig_78827_AS	1.77319	2.36001
gonads_contig_279904_N	1.77272	3.25552	CGI_10014312	GO:0005515; protein binding; Molecular Function GO:0005856; cytoskeleton; Cellular Component	PTN13_HUMAN Tyrosine-protein phosphatase non-receptor type 13 OS=Homo sapiens GN=PTPN13 PE=1 SV=2	sp|Q64512|PTN13_MOUSE
gonads_contig_40380_P	1.76998	4.71481	CGI_10013595	GO:0005515; protein binding; Molecular Function	EDC4_XENLA Enhancer of mRNA-decapping protein 4 OS=Xenopus laevis GN=edc4 PE=2 SV=1	sp|Q1LUT1|EDC4_DANRE
gonads_contig_12887_N	1.76875	1.55693	CGI_10022952	GO:0005515; protein binding; Molecular Function	GULP1_DANRE PTB domain-containing engulfment adapter protein 1 OS=Danio rerio GN=gulp1 PE=2 SV=1	sp|Q9UBP9|GULP1_HUMAN
gonads_contig_391091_N	1.76776	4.71481	CGI_10015916	GO:0005509; calcium ion binding; Molecular Function GO:0005783; endoplasmic reticulum; Cellular Component GO:0006457; protein folding; Biological Process GO:0051082; unfolded protein binding; Molecular Function	CALR_RABIT Calreticulin OS=Oryctolagus cuniculus GN=CALR PE=1 SV=1	sp|P15253|CALR_RABIT
gonads_contig_10271_AS	1.76732	3.91937
gonads_contig_171357_P	1.76561	4.71481	CGI_10006791	NA	TXB1B_DANRE Tax1-binding protein 1 homolog B OS=Danio rerio GN=tax1bp1b PE=2 SV=3	sp|Q66HA4|TAXB1_RAT
gonads_contig_381322_N	1.76561	3.63534	CGI_10000697	GO:0005085; guanyl-nucleotide exchange factor activity; Molecular Function GO:0005525; GTP binding; Molecular Function GO:0051020; GTPase binding; Molecular Function	DOCK3_MOUSE Dedicator of cytokinesis protein 3 OS=Mus musculus GN=Dock3 PE=1 SV=1	sp|Q8N1I0|DOCK4_HUMAN
gonads_contig_437036_P	1.76293	3.91937	CGI_10000697	GO:0005085; guanyl-nucleotide exchange factor activity; Molecular Function GO:0005525; GTP binding; Molecular Function GO:0051020; GTPase binding; Molecular Function	DOCK3_MOUSE Dedicator of cytokinesis protein 3 OS=Mus musculus GN=Dock3 PE=1 SV=1	sp|Q8CIQ7|DOCK3_MOUSE
gonads_contig_55946_S	1.76266	2.78079
gonads_contig_34986_P	1.75925	2.53569	CGI_10021903	GO:0003824; catalytic activity; Molecular Function GO:0004114; 3',5'-cyclic-nucleotide phosphodiesterase activity; Molecular Function GO:0007165; signal transduction; Biological Process GO:0008081; phosphoric diester hydrolase activity; Molecular Function	PDE1C_MOUSE Calcium/calmodulin-dependent 3',5'-cyclic nucleotide phosphodiesterase 1C OS=Mus musculus GN=Pde1c PE=2 SV=2	sp|Q63421|PDE1C_RAT
gonads_contig_353924_P	1.75908	1.19085	CGI_10012524	NA	NA
gonads_contig_503383_AS	1.75803	4.3996
gonads_contig_30187_P	1.75535	3.63534	CGI_10020261	GO:0003824; catalytic activity; Molecular Function GO:0005975; carbohydrate metabolic process; Biological Process GO:0043169; cation binding; Molecular Function	MAL3_DROME Probable maltase L OS=Drosophila melanogaster GN=LvpL PE=2 SV=2	sp|P07191|MAL1_DROME
gonads_contig_21295_P	1.75393	4.3996	CGI_10027207	GO:0005506; iron ion binding; Molecular Function GO:0005783; endoplasmic reticulum; Cellular Component GO:0006633; fatty acid biosynthetic process; Biological Process GO:0016491; oxidoreductase activity; Molecular Function GO:0020037; heme binding; Molecular Function GO:0055114; oxidation-reduction process; Biological Process	FA2H_RAT Fatty acid 2-hydroxylase OS=Rattus norvegicus GN=Fa2h PE=1 SV=2	sp|Q2LAM0|FA2H_RAT
gonads_contig_318877_N	1.74897	2.30268				sp|Q7Z4H8|KDEL2_HUMAN
gonads_contig_419733_S	1.74838	1.59141
gonads_contig_56297_P	1.74774	4.71481	CGI_10022952	GO:0005515; protein binding; Molecular Function	GULP1_DANRE PTB domain-containing engulfment adapter protein 1 OS=Danio rerio GN=gulp1 PE=2 SV=1	sp|Q9UBP9|GULP1_HUMAN
gonads_contig_486068_P	1.74535	3.91937	CGI_10017164	GO:0005515; protein binding; Molecular Function	KLH20_MOUSE Kelch-like protein 20 OS=Mus musculus GN=Klhl20 PE=2 SV=2	sp|Q6INL2|KLH30_XENLA
gonads_contig_75278_S	1.74483	2.30268
gonads_contig_448900_P	1.74343	2.30268
gonads_contig_70419_P	1.74301	2.04074	CGI_10025940	NA	FCHO2_MOUSE FCH domain only protein 2 OS=Mus musculus GN=Fcho2 PE=1 SV=1	sp|Q0JRZ9|FCHO2_HUMAN
gonads_contig_100634_S	1.74271	2.30268
gonads_contig_52499_N	1.74229	1.60692	CGI_10014553	NA	YDJ1_CAEEL Uncharacterized protein ZK1073.1 OS=Caenorhabditis elegans GN=ZK1073.1 PE=2 SV=1	sp|O02485|YDJ1_CAEEL
gonads_contig_189687_P	1.74194	4.71481	CGI_10019544	GO:0005515; protein binding; Molecular Function GO:0007165; signal transduction; Biological Process GO:0008093; cytoskeletal adaptor activity; Molecular Function GO:0017124; SH3 domain binding; Molecular Function GO:0046847; filopodium assembly; Biological Process	VIAAT_XENTR Vesicular inhibitory amino acid transporter OS=Xenopus tropicalis GN=slc32a1 PE=2 SV=1	sp|Q9UHR4|BI2L1_HUMAN
gonads_contig_127214_P	1.74154	2.98784	CGI_10012729	GO:0008270; zinc ion binding; Molecular Function	LIMA1_MOUSE LIM domain and actin-binding protein 1 OS=Mus musculus GN=Lima1 PE=1 SV=2	sp|Q4KM31|LIMD2_RAT
gonads_contig_75097_P	1.74133	4.71481	CGI_10010533	GO:0005216; ion channel activity; Molecular Function GO:0005249; voltage-gated potassium channel activity; Molecular Function GO:0005515; protein binding; Molecular Function GO:0006811; ion transport; Biological Process GO:0006813; potassium ion transport; Biological Process GO:0008076; voltage-gated potassium channel complex; Cellular Component GO:0016020; membrane; Cellular Component GO:0055085…	KCNAW_DROME Potassium voltage-gated channel protein Shaw OS=Drosophila melanogaster GN=Shaw PE=2 SV=1	sp|P17971|KCNAL_DROME
gonads_contig_346309_P	1.73919	1.66193	CGI_10025015	GO:0005515; protein binding; Molecular Function GO:0008270; zinc ion binding; Molecular Function	ANUB1_HUMAN AN1-type zinc finger and ubiquitin domain-containing protein 1 OS=Homo sapiens GN=ANUBL1 PE=2 SV=2	sp|Q86XD8|ANUB1_HUMAN
gonads_contig_20673_S	1.73797	2.04074
gonads_contig_324177_N	1.73757	2.78079	CGI_10026783	GO:0003676; nucleic acid binding; Molecular Function GO:0005515; protein binding; Molecular Function GO:0005634; nucleus; Cellular Component GO:0008270; zinc ion binding; Molecular Function	RBBP6_MOUSE Retinoblastoma-binding protein 6 OS=Mus musculus GN=Rbbp6 PE=1 SV=5
gonads_contig_155936_N	1.73604	4.71481	CGI_10009660	GO:0004872; receptor activity; Molecular Function GO:0004970; ionotropic glutamate receptor activity; Molecular Function GO:0005215; transporter activity; Molecular Function GO:0005216; ion channel activity; Molecular Function GO:0005234; extracellular-glutamate-gated ion channel activity; Molecular Function GO:0006810; transport; Biological Process GO:0006811; ion transport; Biological Process G…	NMDA1_DROMO Glutamate [NMDA] receptor subunit 1 OS=Drosophila mojavensis GN=Nmdar1 PE=3 SV=1	sp|B4LZB5|NMDA1_DROVI
gonads_contig_171573_N	1.73595	2.98784	CGI_10024971	GO:0005515; protein binding; Molecular Function	KDEL1_HUMAN KDEL motif-containing protein 1 OS=Homo sapiens GN=KDELC1 PE=1 SV=1	sp|Q7Z4H8|KDEL2_HUMAN
gonads_contig_438576_N	1.73498	2.78079	CGI_10017251	GO:0003824; catalytic activity; Molecular Function GO:0005524; ATP binding; Molecular Function GO:0008152; metabolic process; Biological Process GO:0009374; biotin binding; Molecular Function GO:0016874; ligase activity; Molecular Function	PYC_HUMAN Pyruvate carboxylase, mitochondrial OS=Homo sapiens GN=PC PE=1 SV=2	sp|Q29RK2|PYC_BOVIN
gonads_contig_73850_N	1.73207	3.63534	CGI_10006937	GO:0003700; sequence-specific DNA binding transcription factor activity; Molecular Function GO:0004871; signal transducer activity; Molecular Function GO:0005515; protein binding; Molecular Function GO:0005634; nucleus; Cellular Component GO:0006355; regulation of transcription, DNA-dependent; Biological Process GO:0007165; signal transduction; Biological Process	EPAS1_HUMAN Endothelial PAS domain-containing protein 1 OS=Homo sapiens GN=EPAS1 PE=1 SV=3	sp|Q61079|SIM2_MOUSE
gonads_contig_21177_P	1.7313	3.63534	CGI_10026785	GO:0003676; nucleic acid binding; Molecular Function GO:0003677; DNA binding; Molecular Function	BAHC1_MOUSE BAH and coiled-coil domain-containing protein 1 OS=Mus musculus GN=Bahcc1 PE=2 SV=2	sp|Q3UHR0|BAHC1_MOUSE
gonads_contig_22659_P	1.72821	1.95617	CGI_10009250	0	0
gonads_contig_439209_N	1.72819	2.36001	CGI_10025015	GO:0005515; protein binding; Molecular Function GO:0008270; zinc ion binding; Molecular Function	ANUB1_HUMAN AN1-type zinc finger and ubiquitin domain-containing protein 1 OS=Homo sapiens GN=ANUBL1 PE=2 SV=2	sp|Q86XD8|ANUB1_HUMAN
gonads_contig_38500_P	1.72783	1.95617	CGI_10003773	GO:0005509; calcium ion binding; Molecular Function GO:0005515; protein binding; Molecular Function GO:0007156; homophilic cell adhesion; Biological Process GO:0016020; membrane; Cellular Component	FAT4_HUMAN Protocadherin Fat 4 OS=Homo sapiens GN=FAT4 PE=2 SV=2	sp|P33450|FAT_DROME
gonads_contig_412963_P	1.72655	3.91937	CGI_10026448	GO:0003777; microtubule motor activity; Molecular Function GO:0005524; ATP binding; Molecular Function GO:0007018; microtubule-based movement; Biological Process GO:0016887; ATPase activity; Molecular Function GO:0030286; dynein complex; Cellular Component	DYH1_RAT Dynein heavy chain 1, axonemal OS=Rattus norvegicus GN=Dnah1 PE=2 SV=2	sp|P0C6F1|DYH2_MOUSE
gonads_contig_497256_S	1.72633	1.59141
gonads_contig_17949_S	1.7262	2.36001
gonads_contig_362649_S	1.72607	2.30268
gonads_contig_21452_P	1.72463	2.53569	CGI_10012525	GO:0003777; microtubule motor activity; Molecular Function GO:0005524; ATP binding; Molecular Function GO:0007018; microtubule-based movement; Biological Process	KIF12_MOUSE Kinesin-like protein KIF12 OS=Mus musculus GN=Kif12 PE=2 SV=1	sp|Q9D2Z8|KIF12_MOUSE
gonads_contig_23493_P	1.72281	3.63534	CGI_10017015	GO:0016021; integral to membrane; Cellular Component	CD82_MOUSE CD82 antigen OS=Mus musculus GN=Cd82 PE=1 SV=1	sp|Q9XSK2|CD63_BOVIN
gonads_contig_80580_P	1.71948	4.71481	CGI_10024628	GO:0005215; transporter activity; Molecular Function GO:0006810; transport; Biological Process GO:0016021; integral to membrane; Cellular Component GO:0055085; transmembrane transport; Biological Process	S226A_XENLA Solute carrier family 22 member 6-A OS=Xenopus laevis GN=slc22a6-A PE=2 SV=1	sp|Q9VCA2|ORCT_DROME
gonads_contig_244039_P	1.7175	4.71481	CGI_10003615	GO:0004222; metalloendopeptidase activity; Molecular Function GO:0006508; proteolysis; Biological Process GO:0008270; zinc ion binding; Molecular Function GO:0031012; extracellular matrix; Cellular Component	ATS1_RAT A disintegrin and metalloproteinase with thrombospondin motifs 1 OS=Rattus norvegicus GN=Adamts1 PE=2 SV=1	sp|Q8TE56|ATS17_HUMAN
gonads_contig_77334_S	1.71688	3.63534
gonads_contig_184294_P	1.71536	2.10568	CGI_10017471	GO:0005515; protein binding; Molecular Function GO:0008270; zinc ion binding; Molecular Function	RN141_RAT RING finger protein 141 OS=Rattus norvegicus GN=Rnf141 PE=2 SV=1	sp|Q5R7K8|RN141_PONAB
gonads_contig_75014_AS	1.71403	3.63534
gonads_contig_486677_S	1.71219	1.60692
gonads_contig_8676_P	1.71208	4.3996	CGI_10007005	GO:0003677; DNA binding; Molecular Function GO:0003700; sequence-specific DNA binding transcription factor activity; Molecular Function GO:0003707; steroid hormone receptor activity; Molecular Function GO:0004879; ligand-dependent nuclear receptor activity; Molecular Function GO:0005634; nucleus; Cellular Component GO:0006355; regulation of transcription, DNA-dependent; Biological Process GO:0008…	ERR3_RAT Estrogen-related receptor gamma OS=Rattus norvegicus GN=Esrrg PE=2 SV=1	sp|P62510|ERR3_RAT
gonads_contig_29383_S	1.71111	2.53569
gonads_contig_108779_P	1.71105	4.71481	CGI_10024594	GO:0006662; glycerol ether metabolic process; Biological Process GO:0009055; electron carrier activity; Molecular Function GO:0015035; protein disulfide oxidoreductase activity; Molecular Function GO:0045454; cell redox homeostasis; Biological Process	TXNL1_HUMAN Thioredoxin-like protein 1 OS=Homo sapiens GN=TXNL1 PE=1 SV=3	sp|P10599|THIO_HUMAN
gonads_contig_12680_P	1.70861	3.63534	CGI_10004957	GO:0003676; nucleic acid binding; Molecular Function GO:0003723; RNA binding; Molecular Function GO:0005515; protein binding; Molecular Function GO:0005634; nucleus; Cellular Component GO:0005737; cytoplasm; Cellular Component GO:0006397; mRNA processing; Biological Process	TDRD3_CHICK Tudor domain-containing protein 3 OS=Gallus gallus GN=TDRD3 PE=2 SV=1	sp|Q5ZMS6|TDRD3_CHICK
gonads_contig_230475_N	1.70844	1.59141	CGI_10020325	GO:0004725; protein tyrosine phosphatase activity; Molecular Function GO:0005515; protein binding; Molecular Function GO:0006470; protein dephosphorylation; Biological Process GO:0016311; dephosphorylation; Biological Process GO:0016791; phosphatase activity; Molecular Function	LAR_DROME Tyrosine-protein phosphatase Lar OS=Drosophila melanogaster GN=Lar PE=1 SV=2	sp|P16621|LAR_DROME
gonads_contig_65568_P	1.70642	2.10568	CGI_10022483	GO:0003779; actin binding; Molecular Function GO:0005488; binding; Molecular Function GO:0007010; cytoskeleton organization; Biological Process	CAP1_BOVIN Adenylyl cyclase-associated protein 1 OS=Bos taurus GN=CAP1 PE=2 SV=3	sp|Q5R8B4|CAP1_PONAB
gonads_contig_105683_AS	1.70446	4.3996
gonads_contig_71550_P	1.70442	3.63534	CGI_10024971	GO:0005515; protein binding; Molecular Function	KDEL1_HUMAN KDEL motif-containing protein 1 OS=Homo sapiens GN=KDELC1 PE=1 SV=1	sp|Q7ZVE6|KDEL1_DANRE
gonads_contig_460878_S	1.70409	4.3996
gonads_contig_47783_P	1.70398	2.78079	CGI_10026549	GO:0004672; protein kinase activity; Molecular Function GO:0004674; protein serine/threonine kinase activity; Molecular Function GO:0005515; protein binding; Molecular Function GO:0005524; ATP binding; Molecular Function GO:0006468; protein phosphorylation; Biological Process	PAK1_BOVIN Serine/threonine-protein kinase PAK 1 OS=Bos taurus GN=PAK1 PE=2 SV=1	sp|Q64303|PAK2_RAT
gonads_contig_367955_P	1.69973	3.25552	CGI_10023075	NA	NA
gonads_contig_12400_P	1.69861	2.78079	CGI_10017741	GO:0005488; binding; Molecular Function GO:0005509; calcium ion binding; Molecular Function GO:0005743; mitochondrial inner membrane; Cellular Component GO:0006810; transport; Biological Process GO:0016020; membrane; Cellular Component GO:0055085; transmembrane transport; Biological Process	SCMC2_XENTR Calcium-binding mitochondrial carrier protein SCaMC-2 OS=Xenopus tropicalis GN=slc25a25 PE=2 SV=1	sp|Q5XH95|SCMC2_XENTR
gonads_contig_411457_N	1.69852	2.36001	CGI_10002018	GO:0005215; transporter activity; Molecular Function GO:0005622; intracellular; Cellular Component GO:0006810; transport; Biological Process	RLBL2_MACFA Retinaldehyde-binding protein 1-like protein 2 OS=Macaca fascicularis GN=RLBP1L2 PE=2 SV=2	sp|Q9D3D0|TTPAL_MOUSE
gonads_contig_29374_AS	1.69722	1.59141
gonads_contig_76511_AS	1.69278	1.59141
gonads_contig_21523_N	1.68963	3.25552	CGI_10017251	GO:0003824; catalytic activity; Molecular Function GO:0005524; ATP binding; Molecular Function GO:0008152; metabolic process; Biological Process GO:0009374; biotin binding; Molecular Function GO:0016874; ligase activity; Molecular Function	PYC_HUMAN Pyruvate carboxylase, mitochondrial OS=Homo sapiens GN=PC PE=1 SV=2	sp|Q05920|PYC_MOUSE
gonads_contig_480877_S	1.68571	2.78079
gonads_contig_411646_P	1.68442	3.63534	CGI_10008138	NA	NRF6_CAEEL Nose resistant to fluoxetine protein 6 OS=Caenorhabditis elegans GN=nrf-6 PE=1 SV=3	sp|Q09225|NRF6_CAEEL
gonads_contig_50615_N	1.67826	3.63534	CGI_10011393	NA	STAR5_BOVIN StAR-related lipid transfer protein 5 OS=Bos taurus GN=STARD5 PE=2 SV=1	sp|Q9EPQ7|STAR5_MOUSE
gonads_contig_489958_S	1.67822	2.78079
gonads_contig_30973_AS	1.67723	3.63534
gonads_contig_383330_P	1.67629	3.91937				sp|Q5R5D2|SOSD1_PONAB
gonads_contig_51342_S	1.67611	4.3996
gonads_contig_443436_P	1.67403	1.60692	CGI_10007313	GO:0005515; protein binding; Molecular Function	CAPS1_RAT Calcium-dependent secretion activator 1 OS=Rattus norvegicus GN=Cadps PE=1 SV=1	sp|Q6GLR7|CAPS1_XENLA
gonads_contig_60065_S	1.67378	4.3996
gonads_contig_65114_S	1.67283	3.63534
gonads_contig_392979_P	1.67077	4.71481	CGI_10013847	GO:0003777; microtubule motor activity; Molecular Function GO:0005515; protein binding; Molecular Function GO:0005871; kinesin complex; Cellular Component	KLC_LOLPE Kinesin light chain OS=Loligo pealeii PE=2 SV=1	sp|P46825|KLC_LOLPE
gonads_contig_202355_N	1.66967	4.3996	CGI_10005375	GO:0005634; nucleus; Cellular Component GO:0030528; transcription regulator activity; Molecular Function GO:0045449; regulation of transcription; Biological Process	HTF4_HUMAN Transcription factor 12 OS=Homo sapiens GN=TCF12 PE=1 SV=1	sp|Q62655|ITF2_RAT
gonads_contig_441384_S	1.66899	2.36001
gonads_contig_459414_S	1.66816	2.78079
gonads_contig_98268_P	1.66309	3.91937	CGI_10013978	GO:0000287; magnesium ion binding; Molecular Function GO:0003824; catalytic activity; Molecular Function GO:0004721; phosphoprotein phosphatase activity; Molecular Function GO:0005856; cytoskeleton; Cellular Component GO:0030145; manganese ion binding; Molecular Function	PPM1B_MOUSE Protein phosphatase 1B OS=Mus musculus GN=Ppm1b PE=2 SV=1	sp|O62829|PPM1A_BOVIN
gonads_contig_41286_N	1.66185	3.25552	CGI_10026060	GO:0005515; protein binding; Molecular Function GO:0007165; signal transduction; Biological Process	UNC5C_RAT Netrin receptor UNC5C OS=Rattus norvegicus GN=Unc5c PE=2 SV=1	sp|Q8JGT4|UNC5B_XENLA
gonads_contig_403186_N	1.66064	2.78079	CGI_10001217	GO:0005622; intracellular; Cellular Component GO:0008270; zinc ion binding; Molecular Function	POGZ_MOUSE Pogo transposable element with ZNF domain OS=Mus musculus GN=Pogz PE=1 SV=2	sp|P35663|CYLC1_HUMAN
gonads_contig_69605_AS	1.65117	2.10568
gonads_contig_479389_N	1.65087	3.25552	CGI_10010483	GO:0016020; membrane; Cellular Component	CKLF4_HUMAN CKLF-like MARVEL transmembrane domain-containing protein 4 OS=Homo sapiens GN=CMTM4 PE=2 SV=1	sp|Q9ESD6|CKLF7_MOUSE
gonads_contig_11142_P	1.649	1.95617	CGI_10017694	GO:0003824; catalytic activity; Molecular Function GO:0009116; nucleoside metabolic process; Biological Process	PNPH_HUMAN Purine nucleoside phosphorylase OS=Homo sapiens GN=NP PE=1 SV=2	sp|P55859|PNPH_BOVIN
gonads_contig_307918_S	1.64832	3.63534
gonads_contig_383697_N	1.64828	1.44095	CGI_10021754	GO:0003676; nucleic acid binding; Molecular Function GO:0003677; DNA binding; Molecular Function GO:0006355; regulation of transcription, DNA-dependent; Biological Process	CHSP1_RAT Calcium-regulated heat stable protein 1 OS=Rattus norvegicus GN=Carhsp1 PE=1 SV=1	sp|Q9WU49|CHSP1_RAT
gonads_contig_67874_P	1.64815	3.63534	CGI_10018306	GO:0001558; regulation of cell growth; Biological Process GO:0004857; enzyme inhibitor activity; Molecular Function GO:0004867; serine-type endopeptidase inhibitor activity; Molecular Function GO:0005515; protein binding; Molecular Function GO:0005520; insulin-like growth factor binding; Molecular Function GO:0005576; extracellular region; Cellular Component	CRIM1_DANRE Cysteine-rich motor neuron 1 protein OS=Danio rerio GN=crim1 PE=2 SV=1	sp|Q9NZV1|CRIM1_HUMAN
gonads_contig_380843_S	1.64739	2.36001
gonads_contig_398076_S	1.64427	1.95617
gonads_contig_301765_P	1.64401	3.91937	CGI_10004588	GO:0005622; intracellular; Cellular Component GO:0008270; zinc ion binding; Molecular Function	NOC_DROME Zinc finger protein Noc OS=Drosophila melanogaster GN=noc PE=1 SV=1	sp|Q24423|NOC_DROME
gonads_contig_167236_S	1.64375	4.3996
gonads_contig_118691_S	1.64279	4.3996
gonads_contig_313676_S	1.64032	3.91937
gonads_contig_143563_S	1.64012	3.91937
gonads_contig_133195_N	1.63827	4.3996	CGI_10009400	GO:0005089; Rho guanyl-nucleotide exchange factor activity; Molecular Function GO:0005515; protein binding; Molecular Function GO:0005622; intracellular; Cellular Component GO:0023034; intracellular signaling pathway; Biological Process GO:0035023; regulation of Rho protein signal transduction; Biological Process	VAV2_MOUSE Guanine nucleotide exchange factor VAV2 OS=Mus musculus GN=Vav2 PE=2 SV=1	sp|P54100|VAV_RAT
gonads_contig_41683_N	1.63703	2.04074	CGI_10007567	GO:0004725; protein tyrosine phosphatase activity; Molecular Function GO:0006470; protein dephosphorylation; Biological Process GO:0016311; dephosphorylation; Biological Process GO:0016791; phosphatase activity; Molecular Function	PTPRM_MOUSE Receptor-type tyrosine-protein phosphatase mu OS=Mus musculus GN=Ptprm PE=2 SV=1	sp|P18052|PTPRA_MOUSE
gonads_contig_368020_P	1.63667	4.71481	CGI_10022399	GO:0003924; GTPase activity; Molecular Function GO:0005525; GTP binding; Molecular Function GO:0005622; intracellular; Cellular Component GO:0006886; intracellular protein transport; Biological Process GO:0006913; nucleocytoplasmic transport; Biological Process GO:0007165; signal transduction; Biological Process GO:0007264; small GTPase mediated signal transduction; Biological Process GO:0015031;…	RB18B_DANRE Ras-related protein Rab-18-B OS=Danio rerio GN=rab18b PE=2 SV=1	sp|P35283|RAB12_MOUSE
gonads_contig_103580_P	1.63492	3.25552	CGI_10028368	GO:0003676; nucleic acid binding; Molecular Function	HNRPQ_MOUSE Heterogeneous nuclear ribonucleoprotein Q OS=Mus musculus GN=Syncrip PE=1 SV=2	sp|O43390|HNRPR_HUMAN
gonads_contig_75238_AS	1.63339	2.10568
gonads_contig_209625_N	1.63279	2.10568	CGI_10025830	GO:0003700; sequence-specific DNA binding transcription factor activity; Molecular Function GO:0005622; intracellular; Cellular Component GO:0005634; nucleus; Cellular Component GO:0006260; DNA replication; Biological Process GO:0006355; regulation of transcription, DNA-dependent; Biological Process	NFIA_HUMAN Nuclear factor 1 A-type OS=Homo sapiens GN=NFIA PE=1 SV=2	sp|Q90932|NFIX_CHICK
gonads_contig_63674_P	1.63253	2.10568	CGI_10000321	GO:0005488; binding; Molecular Function GO:0006810; transport; Biological Process GO:0016020; membrane; Cellular Component GO:0055085; transmembrane transport; Biological Process	UCP5_MOUSE Brain mitochondrial carrier protein 1 OS=Mus musculus GN=Slc25a14 PE=2 SV=2	sp|Q5SVS4|KMCP1_HUMAN
gonads_contig_277666_N	1.62872	1.55693	CGI_10008405	GO:0009055; electron carrier activity; Molecular Function GO:0051536; iron-sulfur cluster binding; Molecular Function	NDUS8_BOVIN NADH dehydrogenase [ubiquinone] iron-sulfur protein 8, mitochondrial OS=Bos taurus GN=NDUFS8 PE=1 SV=1	sp|Q22619|NDUS8_CAEEL
gonads_contig_45894_P	1.62835	3.91937	CGI_10016752	NA	VPS29_BOVIN Vacuolar protein sorting-associated protein 29 OS=Bos taurus GN=VPS29 PE=2 SV=1	sp|Q5R9Z1|VPS29_PONAB
gonads_contig_21334_N	1.62812	1.59141	CGI_10021976	NA	THSD4_MOUSE Thrombospondin type-1 domain-containing protein 4 OS=Mus musculus GN=Thsd4 PE=1 SV=2	sp|Q3UTY6|THSD4_MOUSE
gonads_contig_449039_P	1.62771	4.71481	CGI_10012692	GO:0006342; chromatin silencing; Biological Process GO:0006476; protein deacetylation; Biological Process GO:0008270; zinc ion binding; Molecular Function GO:0016811; hydrolase activity, acting on carbon-nitrogen (but not peptide) bonds, in linear amides; Molecular Function GO:0045449; regulation of transcription; Biological Process GO:0070403; NAD binding; Molecular Function	SIRT2_DANRE NAD-dependent deacetylase sirtuin-2 OS=Danio rerio GN=sirt2 PE=2 SV=1	sp|Q54QE6|SIR2A_DICDI
gonads_contig_26371_P	1.62744	3.91937	CGI_10010711	GO:0004435; phosphoinositide phospholipase C activity; Molecular Function GO:0004629; phospholipase C activity; Molecular Function GO:0006629; lipid metabolic process; Biological Process GO:0007165; signal transduction; Biological Process GO:0008081; phosphoric diester hydrolase activity; Molecular Function GO:0023034; intracellular signaling pathway; Biological Process	PLCB3_HUMAN 1-phosphatidylinositol-4,5-bisphosphate phosphodiesterase beta-3 OS=Homo sapiens GN=PLCB3 PE=1 SV=2	sp|P25455|PIP1_DROME
gonads_contig_40458_N	1.6251	2.53569	CGI_10010519	GO:0005515; protein binding; Molecular Function GO:0005634; nucleus; Cellular Component GO:0008270; zinc ion binding; Molecular Function GO:0045449; regulation of transcription; Biological Process	MBTD1_XENLA MBT domain-containing protein 1 OS=Xenopus laevis GN=mbtd1 PE=2 SV=1	sp|Q32N90|MBTD1_XENLA
gonads_contig_413938_P	1.62484	4.3996	CGI_10014981	NA	PAO3_ARATH Polyamine oxidase 3 OS=Arabidopsis thaliana GN=PAO3 PE=1 SV=1	sp|Q6NYV9|LEO1_DANRE
gonads_contig_38716_P	1.6226	2.78079	CGI_10014595	GO:0004725; protein tyrosine phosphatase activity; Molecular Function GO:0006470; protein dephosphorylation; Biological Process	PPAC1_DROME Low molecular weight phosphotyrosine protein phosphatase 1 OS=Drosophila melanogaster GN=primo-1 PE=2 SV=1	sp|Q5ZKG5|PPAC_CHICK
gonads_contig_10670_P	1.62243	4.3996				sp|P33849|A32_VAR67
gonads_contig_421070_P	1.6189	2.30268	CGI_10022774	GO:0003677; DNA binding; Molecular Function GO:0003700; sequence-specific DNA binding transcription factor activity; Molecular Function GO:0003707; steroid hormone receptor activity; Molecular Function GO:0004879; ligand-dependent nuclear receptor activity; Molecular Function GO:0005634; nucleus; Cellular Component GO:0006355; regulation of transcription, DNA-dependent; Biological Process GO:0008…	NR5A2_HUMAN Nuclear receptor subfamily 5 group A member 2 OS=Homo sapiens GN=NR5A2 PE=1 SV=2	sp|P33242|STF1_MOUSE
gonads_contig_383051_S	1.61676	3.25552
gonads_contig_14075_S	1.61541	4.71481
gonads_contig_38061_AS	1.61493	2.98784
gonads_contig_38302_P	1.61403	1.59141	CGI_10025942	GO:0003954; NADH dehydrogenase activity; Molecular Function GO:0005739; mitochondrion; Cellular Component GO:0008137; NADH dehydrogenase (ubiquinone) activity; Molecular Function	NDUB7_CAEEL NADH dehydrogenase [ubiquinone] 1 beta subcomplex subunit 7 OS=Caenorhabditis elegans GN=D2030.4 PE=2 SV=1	sp|Q02368|NDUB7_BOVIN
gonads_contig_18150_S	1.60925	3.63534
gonads_contig_63020_P	1.6087	3.63534	CGI_10019609	GO:0003676; nucleic acid binding; Molecular Function	TADBP_HUMAN TAR DNA-binding protein 43 OS=Homo sapiens GN=TARDBP PE=1 SV=1	sp|Q13148|TADBP_HUMAN
gonads_contig_440525_S	1.60834	3.25552
gonads_contig_14623_P	1.6077	2.04074	CGI_10013102	GO:0005515; protein binding; Molecular Function GO:0005622; intracellular; Cellular Component GO:0008270; zinc ion binding; Molecular Function	PRDM9_MOUSE Histone-lysine N-methyltransferase PRDM9 OS=Mus musculus GN=Prdm9 PE=1 SV=2	sp|P51523|ZNF84_HUMAN
gonads_contig_468682_N	1.60765	2.78079	CGI_10012828	GO:0008483; transaminase activity; Molecular Function GO:0030170; pyridoxal phosphate binding; Molecular Function	OAT_DROME Ornithine aminotransferase, mitochondrial OS=Drosophila melanogaster GN=Oat PE=2 SV=1	sp|Q9VW26|OAT_DROME
gonads_contig_380946_AS	1.6051	4.3996
gonads_contig_21037_N	1.60478	3.63534	CGI_10013678	GO:0003774; motor activity; Molecular Function GO:0005524; ATP binding; Molecular Function GO:0016459; myosin complex; Cellular Component	MYO6_HUMAN Myosin-VI OS=Homo sapiens GN=MYO6 PE=1 SV=4	sp|Q9I8D1|MYO6_CHICK
gonads_contig_91989_S	1.60302	3.25552
gonads_contig_410838_P	1.60132	3.63534	CGI_10022933	GO:0004672; protein kinase activity; Molecular Function GO:0004674; protein serine/threonine kinase activity; Molecular Function GO:0005515; protein binding; Molecular Function GO:0005524; ATP binding; Molecular Function GO:0006468; protein phosphorylation; Biological Process	PLK1_XENTR Serine/threonine-protein kinase PLK1 OS=Xenopus tropicalis GN=plk1 PE=2 SV=1	sp|Q9NYY3|PLK2_HUMAN
gonads_contig_15324_S	1.60022	4.3996
gonads_contig_295214_S	1.59871	3.91937
gonads_contig_311578_AS	1.59505	4.71481
gonads_contig_13425_P	1.59443	3.63534	CGI_10000859	NA	PACS1_RAT Phosphofurin acidic cluster sorting protein 1 OS=Rattus norvegicus GN=Pacs1 PE=2 SV=1	sp|Q86VP3|PACS2_HUMAN
gonads_contig_97812_S	1.59413	2.53569
gonads_contig_201757_AS	1.59348	3.25552
gonads_contig_354438_P	1.59067	3.91937	CGI_10014126	GO:0004672; protein kinase activity; Molecular Function GO:0004674; protein serine/threonine kinase activity; Molecular Function GO:0005515; protein binding; Molecular Function GO:0005524; ATP binding; Molecular Function GO:0006468; protein phosphorylation; Biological Process	PR2_DROME Tyrosine-protein kinase PR2 OS=Drosophila melanogaster GN=PR2 PE=1 SV=3	sp|Q9I7F7|PR2_DROME
gonads_contig_463934_P	1.59032	2.30268	CGI_10022152	GO:0016020; membrane; Cellular Component	S35E2_MOUSE Solute carrier family 35 member E2 OS=Mus musculus GN=Slc35e2 PE=2 SV=1	sp|Q8C811|S35E2_MOUSE
gonads_contig_260662_N	1.58976	4.3996	CGI_10028233	GO:0005216; ion channel activity; Molecular Function GO:0006811; ion transport; Biological Process GO:0016020; membrane; Cellular Component GO:0055085; transmembrane transport; Biological Process	TRPCG_DROME Transient receptor potential cation channel CG34123 OS=Drosophila melanogaster GN=CG34123 PE=1 SV=1	sp|A8DYE2|TRPCG_DROME
gonads_contig_31274_AS	1.58917	3.25552
gonads_contig_29371_AS	1.58843	3.25552
gonads_contig_18923_P	1.58818	2.78079	CGI_10013518	GO:0005515; protein binding; Molecular Function GO:0005622; intracellular; Cellular Component GO:0007165; signal transduction; Biological Process	RH10L_HUMAN Rho GTPase-activating protein 10-like OS=Homo sapiens PE=1 SV=2	sp|Q6ZQ82|RHG26_MOUSE
gonads_contig_467240_N	1.58775	3.63534	CGI_10026060	GO:0005515; protein binding; Molecular Function GO:0007165; signal transduction; Biological Process	UNC5C_RAT Netrin receptor UNC5C OS=Rattus norvegicus GN=Unc5c PE=2 SV=1	sp|Q8JGT4|UNC5B_XENLA
gonads_contig_77728_S	1.58674	2.30268
gonads_contig_41439_P	1.586	2.78079	CGI_10015004	GO:0003824; catalytic activity; Molecular Function GO:0005975; carbohydrate metabolic process; Biological Process GO:0016491; oxidoreductase activity; Molecular Function GO:0055114; oxidation-reduction process; Biological Process	MDHM_PONAB Malate dehydrogenase, mitochondrial OS=Pongo abelii GN=MDH2 PE=2 SV=1	sp|Q5NVR2|MDHM_PONAB
gonads_contig_15083_P	1.58563	4.71481	CGI_10003584	GO:0009607; response to biotic stimulus; Biological Process GO:0016021; integral to membrane; Cellular Component	PRRT1_MOUSE Proline-rich transmembrane protein 1 OS=Mus musculus GN=Prrt1 PE=2 SV=1
gonads_contig_401301_P	1.58472	3.63534	CGI_10024773	0	0
gonads_contig_10184_N	1.58469	2.30268	CGI_10028824	GO:0004437; inositol or phosphatidylinositol phosphatase activity; Molecular Function	I5P1_HUMAN Type I inositol-1,4,5-trisphosphate 5-phosphatase OS=Homo sapiens GN=INPP5A PE=2 SV=1	sp|Q14642|I5P1_HUMAN
gonads_contig_23672_P	1.58404	1.59141				sp|Q8BU14|SEC62_MOUSE
gonads_contig_128092_P	1.58066	3.25552	CGI_10024362	GO:0005742; mitochondrial outer membrane translocase complex; Cellular Component GO:0006605; protein targeting; Biological Process GO:0006886; intracellular protein transport; Biological Process	TOM20_XENTR Mitochondrial import receptor subunit TOM20 homolog OS=Xenopus tropicalis GN=tomm20 PE=2 SV=1	sp|Q6DFM9|TOM20_XENTR
gonads_contig_426028_P	1.57669	3.63534	CGI_10021943	NA	SUFU_MOUSE Suppressor of fused homolog OS=Mus musculus GN=Sufu PE=1 SV=1	sp|Q9Z0P7|SUFU_MOUSE
gonads_contig_52345_S	1.5758	2.78079
gonads_contig_502520_P	1.5733	2.04074	CGI_10000381	GO:0015031; protein transport; Biological Process	CHM4B_XENLA Charged multivesicular body protein 4b OS=Xenopus laevis GN=chmp4b PE=2 SV=1	sp|Q5ZHP5|CHM4B_CHICK
gonads_contig_229848_AS	1.57256	4.71481
gonads_contig_29603_S	1.56991	1.59141
gonads_contig_14818_P	1.56723	3.63534	CGI_10028233	GO:0005216; ion channel activity; Molecular Function GO:0006811; ion transport; Biological Process GO:0016020; membrane; Cellular Component GO:0055085; transmembrane transport; Biological Process	TRPCG_DROME Transient receptor potential cation channel CG34123 OS=Drosophila melanogaster GN=CG34123 PE=1 SV=1	sp|Q9HCF6|TRPM3_HUMAN
gonads_contig_25164_S	1.566	2.78079	CGI_10025402	GO:0003677; DNA binding; Molecular Function GO:0003824; catalytic activity; Molecular Function GO:0003905; alkylbase DNA N-glycosylase activity; Molecular Function GO:0006284; base-excision repair; Biological Process	3MG_MOUSE DNA-3-methyladenine glycosylase OS=Mus musculus GN=Mpg PE=2 SV=2	sp|P29372|3MG_HUMAN
gonads_contig_392924_AS	1.56553	1.0785
gonads_contig_44958_S	1.56515	2.10568
gonads_contig_28508_P	1.56319	3.63534
gonads_contig_411138_S	1.5617	4.3996
gonads_contig_380758_P	1.55964	2.78079	CGI_10020340	GO:0005488; binding; Molecular Function GO:0006810; transport; Biological Process GO:0016020; membrane; Cellular Component GO:0055085; transmembrane transport; Biological Process	UCP4_HUMAN Mitochondrial uncoupling protein 4 OS=Homo sapiens GN=SLC25A27 PE=1 SV=1	sp|Q5SVS4|KMCP1_HUMAN
gonads_contig_412628_P	1.55913	2.36001	CGI_10016487	GO:0003700; sequence-specific DNA binding transcription factor activity; Molecular Function GO:0005515; protein binding; Molecular Function GO:0005634; nucleus; Cellular Component GO:0045449; regulation of transcription; Biological Process	NFAT5_HUMAN Nuclear factor of activated T-cells 5 OS=Homo sapiens GN=NFAT5 PE=1 SV=1	sp|Q9WV30|NFAT5_MOUSE
gonads_contig_7758_P	1.55892	4.3996	CGI_10015147	GO:0000166; nucleotide binding; Molecular Function GO:0017111; nucleoside-triphosphatase activity; Molecular Function	PIF1_XENLA ATP-dependent DNA helicase PIF1 OS=Xenopus laevis GN=pif1 PE=2 SV=1
gonads_contig_480269_S	1.55665	2.78079
gonads_contig_459056_S	1.55359	1.0785
gonads_contig_29060_AS	1.55246	3.91937
gonads_contig_125965_S	1.55226	3.91937
gonads_contig_67971_P	1.55176	2.78079	CGI_10019241	GO:0015031; protein transport; Biological Process GO:0016021; integral to membrane; Cellular Component	SCAM1_MOUSE Secretory carrier-associated membrane protein 1 OS=Mus musculus GN=Scamp1 PE=1 SV=1	sp|P56603|SCAM1_RAT
gonads_contig_79639_AS	1.55153	2.78079
gonads_contig_278411_AS	1.55071	2.10568
gonads_contig_348058_N	1.55065	3.63534	CGI_10020308	GO:0004930; G-protein coupled receptor activity; Molecular Function GO:0007186; G-protein coupled receptor protein signaling pathway; Biological Process GO:0016021; integral to membrane; Cellular Component	GRM2_MOUSE Metabotropic glutamate receptor 2 OS=Mus musculus GN=Grm2 PE=2 SV=2
gonads_contig_481333_S	1.54988	4.3996
gonads_contig_211504_P	1.54959	2.98784	CGI_10006965	GO:0005096; GTPase activator activity; Molecular Function GO:0005622; intracellular; Cellular Component GO:0007165; signal transduction; Biological Process GO:0051056; regulation of small GTPase mediated signal transduction; Biological Process	RPGP1_HUMAN Rap1 GTPase-activating protein 1 OS=Homo sapiens GN=RAP1GAP PE=1 SV=2
gonads_contig_53964_N	1.54871	3.91937	CGI_10021679	GO:0005515; protein binding; Molecular Function	SRBS1_MOUSE Sorbin and SH3 domain-containing protein 1 OS=Mus musculus GN=Sorbs1 PE=1 SV=2	sp|Q9BX66|SRBS1_HUMAN
gonads_contig_125608_P	1.54831	4.3996	CGI_10014966	GO:0019904; protein domain specific binding; Molecular Function	1433Z_BOMMO 14-3-3 protein zeta OS=Bombyx mori GN=14-3-3zeta PE=2 SV=2	sp|Q8AVQ3|143BB_XENLA
gonads_contig_39100_S	1.54633	2.36001
gonads_contig_110200_P	1.54566	3.25552	CGI_10015083	GO:0003676; nucleic acid binding; Molecular Function GO:0008270; zinc ion binding; Molecular Function	TISB_MOUSE Butyrate response factor 1 OS=Mus musculus GN=Zfp36l1 PE=1 SV=1	sp|P47980|TIS1_DROME
gonads_contig_20771_N	1.54474	4.3996	CGI_10008014	GO:0016021; integral to membrane; Cellular Component	TM9S2_HUMAN Transmembrane 9 superfamily member 2 OS=Homo sapiens GN=TM9SF2 PE=1 SV=1	sp|Q4KLL4|TM9S4_RAT
gonads_contig_52559_N	1.5438	2.98784	CGI_10013875	NA	IR3IP_XENLA Immediate early response 3-interacting protein 1 OS=Xenopus laevis GN=ier3ip1 PE=3 SV=1	sp|Q9Y5U9|IR3IP_HUMAN
gonads_contig_10474_P	1.54112	2.98784	CGI_10019585	GO:0004888; transmembrane receptor activity; Molecular Function GO:0005515; protein binding; Molecular Function GO:0007165; signal transduction; Biological Process GO:0031224; intrinsic to membrane; Cellular Component GO:0045087; innate immune response; Biological Process	CO6A6_HUMAN Collagen alpha-6(VI) chain OS=Homo sapiens GN=COL6A6 PE=1 SV=2	sp|A2AX52|CO6A4_MOUSE
gonads_contig_415449_P	1.54028	1.4907	CGI_10014966	GO:0019904; protein domain specific binding; Molecular Function	1433Z_BOMMO 14-3-3 protein zeta OS=Bombyx mori GN=14-3-3zeta PE=2 SV=2	sp|Q2F637|1433Z_BOMMO
gonads_contig_56765_P	1.53719	2.53569	CGI_10010186	GO:0005622; intracellular; Cellular Component GO:0008270; zinc ion binding; Molecular Function	ZRAB2_PIG Zinc finger Ran-binding domain-containing protein 2 OS=Sus scrofa GN=ZRANB2 PE=2 SV=1	sp|Q5ZLX5|ZRAB2_CHICK
gonads_contig_59904_P	1.53454	2.36001	CGI_10008217	NA	LSM7_MOUSE U6 snRNA-associated Sm-like protein LSm7 OS=Mus musculus GN=Lsm7 PE=3 SV=1	sp|Q9CQQ8|LSM7_MOUSE
gonads_contig_68712_N	1.53445	3.63534	CGI_10027411	NA	LMF2_XENTR Lipase maturation factor 2 OS=Xenopus tropicalis GN=lmf2 PE=2 SV=1	sp|Q5ZKZ9|LMF2_CHICK
gonads_contig_8913_N	1.53362	2.36001	CGI_10013518	GO:0005515; protein binding; Molecular Function GO:0005622; intracellular; Cellular Component GO:0007165; signal transduction; Biological Process	RH10L_HUMAN Rho GTPase-activating protein 10-like OS=Homo sapiens PE=1 SV=2	sp|Q6ZM89|RHG42_DANRE
gonads_contig_350686_P	1.53339	3.91937	CGI_10006614	0	0
gonads_contig_37152_P	1.53323	3.63534	CGI_10006733	GO:0005622; intracellular; Cellular Component GO:0008270; zinc ion binding; Molecular Function	AEBP2_DANRE Zinc finger protein AEBP2 OS=Danio rerio GN=aebp2 PE=2 SV=2	sp|Q7SXV2|AEBP2_DANRE
gonads_contig_75107_N	1.53175	1.59141	CGI_10016154	GO:0003677; DNA binding; Molecular Function GO:0008270; zinc ion binding; Molecular Function	TNAP3_MOUSE Tumor necrosis factor, alpha-induced protein 3 OS=Mus musculus GN=Tnfaip3 PE=1 SV=1	sp|P21580|TNAP3_HUMAN
gonads_contig_53237_P	1.53145	4.3996	CGI_10014095	NA	VHL_MOUSE Von Hippel-Lindau disease tumor suppressor OS=Mus musculus GN=Vhl PE=2 SV=1	sp|Q64259|VHL_RAT
gonads_contig_48947_P	1.53058	4.71481	CGI_10023132	GO:0008113; peptide-methionine-(S)-S-oxide reductase activity; Molecular Function GO:0055114; oxidation-reduction process; Biological Process	MSRB2_DANRE Methionine-R-sulfoxide reductase B2, mitochondrial OS=Danio rerio GN=msrb2 PE=2 SV=1	sp|Q6NW52|MSRB2_DANRE
gonads_contig_78810_S	1.53025	3.91937
gonads_contig_440128_S	1.52916	2.98784
gonads_contig_67482_P	1.52161	2.98784	CGI_10008014	GO:0016021; integral to membrane; Cellular Component	TM9S2_HUMAN Transmembrane 9 superfamily member 2 OS=Homo sapiens GN=TM9SF2 PE=1 SV=1	sp|Q4KLL4|TM9S4_RAT
gonads_contig_353961_N	1.51831	3.63534	CGI_10019796	GO:0005488; binding; Molecular Function GO:0005634; nucleus; Cellular Component	SKI_MOUSE Ski oncogene OS=Mus musculus GN=Ski PE=2 SV=2	sp|Q02225|SKI_XENLA
gonads_contig_47983_P	1.51582	3.25552	CGI_10006448	GO:0005515; protein binding; Molecular Function GO:0023034; intracellular signaling pathway; Biological Process	ASB3_MOUSE Ankyrin repeat and SOCS box protein 3 OS=Mus musculus GN=Asb3 PE=2 SV=1	sp|Q96DX5|ASB9_HUMAN
gonads_contig_198849_P	1.5137	2.36001	CGI_10003879	GO:0004672; protein kinase activity; Molecular Function GO:0004674; protein serine/threonine kinase activity; Molecular Function GO:0005524; ATP binding; Molecular Function GO:0006468; protein phosphorylation; Biological Process	STK25_MOUSE Serine/threonine-protein kinase 25 OS=Mus musculus GN=Stk25 PE=1 SV=1	sp|Q9Z2W1|STK25_MOUSE
gonads_contig_75093_P	1.51238	3.25552	CGI_10024339	NA	NA	sp|P21249|ANT1_ONCVO
gonads_contig_225794_S	1.51126	1.0785
gonads_contig_150022_N	1.5103	3.25552	CGI_10015613	GO:0003777; microtubule motor activity; Molecular Function GO:0005515; protein binding; Molecular Function GO:0005524; ATP binding; Molecular Function GO:0007018; microtubule-based movement; Biological Process	KI16B_HUMAN Kinesin-like protein KIF16B OS=Homo sapiens GN=KIF16B PE=1 SV=2	sp|Q96L93|KI16B_HUMAN
gonads_contig_306872_P	1.51009	4.3996	CGI_10021619	GO:0004872; receptor activity; Molecular Function GO:0007275; multicellular organismal development; Biological Process GO:0016020; membrane; Cellular Component	SEM1A_SCHAM Semaphorin-1A OS=Schistocerca americana GN=SEMA-1A PE=1 SV=1	sp|Q9XZC8|SEM2A_SCHGR
gonads_contig_29625_AS	1.50968	3.25552
gonads_contig_182562_AS	1.50932	1.44095
gonads_contig_39237_P	1.5082	3.91937	CGI_10021231	NA	FA49B_HUMAN Protein FAM49B OS=Homo sapiens GN=FAM49B PE=1 SV=1	sp|Q9NUQ9|FA49B_HUMAN
gonads_contig_39278_P	1.50785	4.3996	CGI_10010974	GO:0016620; oxidoreductase activity, acting on the aldehyde or oxo group of donors, NAD or NADP as acceptor; Molecular Function GO:0055114; oxidation-reduction process; Biological Process	G3P_PANVR Glyceraldehyde-3-phosphate dehydrogenase OS=Panulirus versicolor PE=1 SV=1	sp|O43026|G3P2_SCHPO
gonads_contig_14783_AS	1.50147	3.63534
gonads_contig_255038_AS	1.50138	2.36001
gonads_contig_384346_N	0.666665	3.21529	CGI_10013013	NA	GOSR2_RAT Golgi SNAP receptor complex member 2 OS=Rattus norvegicus GN=Gosr2 PE=1 SV=2	sp|O35165|GOSR2_RAT
gonads_contig_48704_S	0.666545	3.25552
gonads_contig_32367_N	0.66645	4.3996	CGI_10012435	GO:0005515; protein binding; Molecular Function	SOF1_CHICK WD repeat and SOF domain-containing protein 1 OS=Gallus gallus GN=WDSOF1 PE=2 SV=1	sp|Q6NVS5|DCA13_XENTR
gonads_contig_382046_P	0.666411	3.21529	CGI_10009313	GO:0016020; membrane; Cellular Component GO:0016758; transferase activity, transferring hexosyl groups; Molecular Function GO:0031227; intrinsic to endoplasmic reticulum membrane; Cellular Component	EXT1B_DANRE Exostosin-1b OS=Danio rerio GN=ext1b PE=2 SV=1	sp|Q5RBC3|EXT1_PONAB
gonads_contig_142880_N	0.66624	3.21529	CGI_10019254	NA	TMM66_MOUSE Transmembrane protein 66 OS=Mus musculus GN=Tmem66 PE=2 SV=2	sp|Q6UW56|APR3_HUMAN
gonads_contig_436129_P	0.665837	4.71481	CGI_10009645	GO:0004017; adenylate kinase activity; Molecular Function GO:0005524; ATP binding; Molecular Function GO:0006139; nucleobase, nucleoside, nucleotide and nucleic acid metabolic process; Biological Process GO:0007165; signal transduction; Biological Process GO:0008603; cAMP-dependent protein kinase regulator activity; Molecular Function GO:0019205; nucleobase, nucleoside, nucleotide kinase activity…	CI098_XENLA Putative adenylate kinase-like protein C9orf98 homolog OS=Xenopus laevis PE=2 SV=1	sp|Q6P618|KAD8_XENTR
gonads_contig_374780_P	0.665501	3.21529	CGI_10027857	GO:0016787; hydrolase activity; Molecular Function	TASP1_HUMAN Threonine aspartase 1 OS=Homo sapiens GN=TASP1 PE=1 SV=1	sp|Q9H6P5|TASP1_HUMAN
gonads_contig_311216_S	0.665404	4.3996
gonads_contig_30268_P	0.665365	3.21529	CGI_10017528	GO:0005515; protein binding; Molecular Function GO:0006457; protein folding; Biological Process	FKBP4_BOVIN FK506-binding protein 4 OS=Bos taurus GN=FKBP4 PE=1 SV=4	sp|Q02790|FKBP4_HUMAN
gonads_contig_76453_N	0.665133	3.25552	CGI_10014723	GO:0005515; protein binding; Molecular Function	SNR40_HUMAN U5 small nuclear ribonucleoprotein 40 kDa protein OS=Homo sapiens GN=SNRNP40 PE=1 SV=1	sp|Q6PE01|SNR40_MOUSE
gonads_contig_413924_N	0.665016	3.21529	CGI_10013364	GO:0005622; intracellular; Cellular Component	TOPB1_HUMAN DNA topoisomerase 2-binding protein 1 OS=Homo sapiens GN=TOPBP1 PE=1 SV=2	sp|Q92547|TOPB1_HUMAN
gonads_contig_228829_AS	0.664954	3.21529
gonads_contig_353155_N	0.664852	3.91937	CGI_10019286	GO:0003676; nucleic acid binding; Molecular Function	SARNP_MOUSE SAP domain-containing ribonucleoprotein OS=Mus musculus GN=Sarnp PE=1 SV=3	sp|Q498U4|SARNP_RAT
gonads_contig_31590_P	0.664801	3.63534	CGI_10026252	GO:0003676; nucleic acid binding; Molecular Function	SAFB1_PONAB Scaffold attachment factor B1 OS=Pongo abelii GN=SAFB PE=2 SV=1	sp|Q5R452|SAFB1_PONAB
gonads_contig_386484_P	0.664652	4.71481	CGI_10010480	GO:0005515; protein binding; Molecular Function GO:0006508; proteolysis; Biological Process GO:0008234; cysteine-type peptidase activity; Molecular Function	CATZ_RAT Cathepsin Z OS=Rattus norvegicus GN=Ctsz PE=1 SV=2	sp|Q9R1T3|CATZ_RAT
gonads_contig_43520_N	0.664523	3.21529	CGI_10028391	NA	CCD91_MOUSE Coiled-coil domain-containing protein 91 OS=Mus musculus GN=Ccdc91 PE=2 SV=2	sp|Q7Z6B0|CCD91_HUMAN
gonads_contig_443153_N	0.664491	3.21529	CGI_10002526	NA	SLAP1_CLOTH Cell surface glycoprotein 1 OS=Clostridium thermocellum (strain ATCC 27405 / DSM 1237) GN=olpB PE=4 SV=2
gonads_contig_196551_P	0.664452	3.21529
gonads_contig_361202_N	0.664393	3.21529	CGI_10017095	GO:0000785; chromatin; Cellular Component GO:0003677; DNA binding; Molecular Function GO:0003682; chromatin binding; Molecular Function GO:0005622; intracellular; Cellular Component GO:0005634; nucleus; Cellular Component GO:0006333; chromatin assembly or disassembly; Biological Process	ARI4B_MOUSE AT-rich interactive domain-containing protein 4B OS=Mus musculus GN=Arid4b PE=2 SV=1	sp|A2CG63|ARI4B_MOUSE
gonads_contig_62470_S	0.664301	4.71481	CGI_10003564	GO:0006508; proteolysis; Biological Process GO:0008234; cysteine-type peptidase activity; Molecular Function	CATL_SARPE Cathepsin L OS=Sarcophaga peregrina PE=1 SV=1	sp|P43236|CATK_RABIT
gonads_contig_495548_P	0.66395	3.21529	CGI_10020686	NA	CI114_MOUSE Uncharacterized protein C9orf114 homolog OS=Mus musculus GN=D2Wsu81e PE=2 SV=1	sp|Q3UHX9|CI114_MOUSE
gonads_contig_205806_AS	0.663877	3.25552
gonads_contig_147852_N	0.663804	3.91937	CGI_10028384	GO:0005975; carbohydrate metabolic process; Biological Process GO:0016868; intramolecular transferase activity, phosphotransferases; Molecular Function	PGM2_HUMAN Phosphoglucomutase-2 OS=Homo sapiens GN=PGM2 PE=1 SV=4	sp|Q54UQ2|PGM2_DICDI
gonads_contig_243106_N	0.663751	3.63534	CGI_10001177	NA	CA066_MOUSE UPF0431 protein C1orf66 homolog OS=Mus musculus PE=2 SV=1	sp|Q6NXH8|CL026_MOUSE
gonads_contig_63478_P	0.663627	3.21529	CGI_10026043	GO:0005525; GTP binding; Molecular Function GO:0005622; intracellular; Cellular Component GO:0006886; intracellular protein transport; Biological Process GO:0007264; small GTPase mediated signal transduction; Biological Process	SAR1B_MOUSE GTP-binding protein SAR1b OS=Mus musculus GN=Sar1b PE=1 SV=1	sp|Q9CQC9|SAR1B_MOUSE
gonads_contig_438501_N	0.663347	3.21529	CGI_10011127	NA	MUG71_SCHPO Meiotically up-regulated gene 71 protein OS=Schizosaccharomyces pombe GN=mug71 PE=1 SV=1	sp|Q9USQ7|MUG71_SCHPO
gonads_contig_17199_S	0.663244	3.63534
gonads_contig_103408_S	0.66311	3.21529
gonads_contig_40513_P	0.663008	3.21529	CGI_10002351	NA	NUPL1_RAT Nucleoporin p58/p45 OS=Rattus norvegicus GN=Nupl1 PE=1 SV=1	sp|P70581|NUPL1_RAT
gonads_contig_355499_P	0.66283	4.3996	CGI_10018322	GO:0003824; catalytic activity; Molecular Function GO:0004252; serine-type endopeptidase activity; Molecular Function GO:0006508; proteolysis; Biological Process	ORC4_XENLA Origin recognition complex subunit 4 OS=Xenopus laevis GN=orc4l PE=2 SV=1	sp|Q5R6Z7|ORC4_PONAB
gonads_contig_93815_S	0.662813	3.91937
gonads_contig_51837_AS	0.662811	3.21529
gonads_contig_50656_P	0.662597	3.21529
gonads_contig_67140_P	0.662316	4.3996	CGI_10008895	GO:0000139; Golgi membrane; Cellular Component GO:0005488; binding; Molecular Function GO:0005737; cytoplasm; Cellular Component GO:0006886; intracellular protein transport; Biological Process GO:0008565; protein transporter activity; Molecular Function GO:0016020; membrane; Cellular Component GO:0048280; vesicle fusion with Golgi apparatus; Biological Process	USO1_MOUSE General vesicular transport factor p115 OS=Mus musculus GN=Uso1 PE=1 SV=2	sp|P41541|USO1_BOVIN
gonads_contig_276545_N	0.661657	3.21529	CGI_10022680	GO:0004719; protein-L-isoaspartate (D-aspartate) O-methyltransferase activity; Molecular Function GO:0006464; protein modification process; Biological Process	PCMD2_PONAB Protein-L-isoaspartate O-methyltransferase domain-containing protein 2 OS=Pongo abelii GN=PCMTD2 PE=2 SV=1	sp|Q5R7K4|PCMD2_PONAB
gonads_contig_362714_P	0.661551	4.71481
gonads_contig_64571_N	0.66155	3.21529	CGI_10012148	GO:0005515; protein binding; Molecular Function	WDR48_CHICK WD repeat-containing protein 48 OS=Gallus gallus GN=WDR48 PE=2 SV=1	sp|Q5F3K4|WDR48_CHICK
gonads_contig_12757_P	0.66134	3.25552	CGI_10008023	GO:0003676; nucleic acid binding; Molecular Function GO:0004386; helicase activity; Molecular Function GO:0005524; ATP binding; Molecular Function	RAD26_MOUSE Putative DNA repair and recombination protein RAD26-like OS=Mus musculus GN=Rad26l PE=2 SV=2	sp|A4D997|CI102_HUMAN
gonads_contig_498293_P	0.661325	3.63534	CGI_10024066	GO:0005515; protein binding; Molecular Function GO:0008270; zinc ion binding; Molecular Function	LASP1_DROME LIM and SH3 domain protein Lasp OS=Drosophila melanogaster GN=Lasp PE=1 SV=2	sp|P34416|LASP1_CAEEL
gonads_contig_44346_P	0.661318	3.63534	CGI_10021979	GO:0016787; hydrolase activity; Molecular Function	ASM3B_HUMAN Acid sphingomyelinase-like phosphodiesterase 3b OS=Homo sapiens GN=SMPDL3B PE=2 SV=2	sp|Q92485|ASM3B_HUMAN
gonads_contig_31036_P	0.660897	3.25552	CGI_10028333	NA	F1142_HUMAN Protein FAM114A2 OS=Homo sapiens GN=FAM114A2 PE=1 SV=2	sp|Q8VE88|F1142_MOUSE
gonads_contig_64048_N	0.660464	3.21529	CGI_10006872	GO:0003677; DNA binding; Molecular Function GO:0003916; DNA topoisomerase activity; Molecular Function GO:0003917; DNA topoisomerase type I activity; Molecular Function GO:0005694; chromosome; Cellular Component GO:0006265; DNA topological change; Biological Process GO:0008270; zinc ion binding; Molecular Function GO:0016021; integral to membrane; Cellular Component	TOP3A_HUMAN DNA topoisomerase 3-alpha OS=Homo sapiens GN=TOP3A PE=1 SV=1	sp|O70157|TOP3A_MOUSE
gonads_contig_39673_N	0.660368	3.25552	CGI_10019822	GO:0004672; protein kinase activity; Molecular Function GO:0004674; protein serine/threonine kinase activity; Molecular Function GO:0005524; ATP binding; Molecular Function GO:0006468; protein phosphorylation; Biological Process GO:0007155; cell adhesion; Biological Process	DDR2_MOUSE Discoidin domain-containing receptor 2 OS=Mus musculus GN=Ddr2 PE=2 SV=2	sp|Q62371|DDR2_MOUSE
gonads_contig_63555_P	0.660293	3.21529	CGI_10020381	GO:0008152; metabolic process; Biological Process	ACON_BOVIN Aconitate hydratase, mitochondrial OS=Bos taurus GN=ACO2 PE=1 SV=4	sp|Q99KI0|ACON_MOUSE
gonads_contig_290006_N	0.660146	4.3996
gonads_contig_26131_P	0.659984	3.21529	CGI_10015152	GO:0000166; nucleotide binding; Molecular Function GO:0005488; binding; Molecular Function GO:0005524; ATP binding; Molecular Function GO:0017111; nucleoside-triphosphatase activity; Molecular Function	TERA_XENLA Transitional endoplasmic reticulum ATPase OS=Xenopus laevis GN=vcp PE=1 SV=3	sp|P46462|TERA_RAT
gonads_contig_25863_P	0.659972	3.21529	CGI_10014349	NA	T214B_XENLA Transmembrane protein 214-B OS=Xenopus laevis GN=tmem214-B PE=2 SV=1	sp|A0JMW6|T214A_XENLA
gonads_contig_38783_S	0.659878	3.21529
gonads_contig_271931_N	0.659654	3.21529				sp|Q6P3R2|MFS7B_XENTR
gonads_contig_9020_S	0.659516	3.25552
gonads_contig_66817_P	0.65923	4.71481	CGI_10011721	GO:0005622; intracellular; Cellular Component GO:0008270; zinc ion binding; Molecular Function	ZNF99_HUMAN Zinc finger protein 99 OS=Homo sapiens GN=ZNF99 PE=2 SV=2	sp|A6NHJ4|ZN860_HUMAN
gonads_contig_29753_P	0.659036	3.21529	CGI_10006659	NA	CCDC9_MOUSE Coiled-coil domain-containing protein 9 OS=Mus musculus GN=Ccdc9 PE=2 SV=1	sp|Q8VC31|CCDC9_MOUSE
gonads_contig_48401_P	0.659015	3.21529	CGI_10000675	GO:0005515; protein binding; Molecular Function GO:0008270; zinc ion binding; Molecular Function	TAF3_HUMAN Transcription initiation factor TFIID subunit 3 OS=Homo sapiens GN=TAF3 PE=1 SV=1	sp|Q5EAW9|TAF3_XENLA
gonads_contig_360311_P	0.659	3.21529	CGI_10014599	NA	F149B_DANRE Protein FAM149B1 OS=Danio rerio GN=fam149b1 PE=2 SV=1	sp|A1L253|F149B_DANRE
gonads_contig_64256_S	0.658726	3.21529
gonads_contig_52934_N	0.658634	3.21529	CGI_10002082	#N/A	#N/A	sp|Q6DCC6|GTPB6_XENLA
gonads_contig_49903_N	0.658237	3.21529	CGI_10021647	GO:0003676; nucleic acid binding; Molecular Function GO:0003723; RNA binding; Molecular Function	PABP4_HUMAN Polyadenylate-binding protein 4 OS=Homo sapiens GN=PABPC4 PE=1 SV=1	sp|Q01085|TIAR_HUMAN
gonads_contig_68587_N	0.658071	3.21529	CGI_10027882	GO:0006812; cation transport; Biological Process GO:0008324; cation transmembrane transporter activity; Molecular Function GO:0016020; membrane; Cellular Component GO:0055085; transmembrane transport; Biological Process	ZNT5_HUMAN Zinc transporter 5 OS=Homo sapiens GN=SLC30A5 PE=1 SV=1	sp|Q6NRI1|ZNT7B_XENLA
gonads_contig_229896_P	0.657896	3.21529	CGI_10019543	GO:0008152; metabolic process; Biological Process GO:0016624; oxidoreductase activity, acting on the aldehyde or oxo group of donors, disulfide as acceptor; Molecular Function	ODO1_XENLA 2-oxoglutarate dehydrogenase E1 component, mitochondrial OS=Xenopus laevis GN=ogdh PE=2 SV=1	sp|Q9ULD0|OGDHL_HUMAN
gonads_contig_428904_P	0.657857	3.63534	CGI_10021333	GO:0003676; nucleic acid binding; Molecular Function GO:0005622; intracellular; Cellular Component GO:0008270; zinc ion binding; Molecular Function	ZN346_DANRE Zinc finger protein 346 OS=Danio rerio GN=znf346 PE=2 SV=1
gonads_contig_391785_P	0.657689	4.3996	CGI_10001131	GO:0016616; oxidoreductase activity, acting on the CH-OH group of donors, NAD or NADP as acceptor; Molecular Function GO:0048037; cofactor binding; Molecular Function	GHRA_ENT38 Glyoxylate/hydroxypyruvate reductase A OS=Enterobacter sp. (strain 638) GN=ghrA PE=3 SV=1	sp|A6T7B8|GHRA_KLEP7
gonads_contig_302988_N	0.657485	3.21529	CGI_10028034	GO:0000287; magnesium ion binding; Molecular Function GO:0003824; catalytic activity; Molecular Function GO:0030976; thiamin pyrophosphate binding; Molecular Function	HACL1_HUMAN 2-hydroxyacyl-CoA lyase 1 OS=Homo sapiens GN=HACL1 PE=1 SV=2	sp|Q5M8E6|METL2_XENTR
gonads_contig_67439_N	0.657236	3.21529	CGI_10009313	GO:0016020; membrane; Cellular Component GO:0016758; transferase activity, transferring hexosyl groups; Molecular Function GO:0031227; intrinsic to endoplasmic reticulum membrane; Cellular Component	EXT1B_DANRE Exostosin-1b OS=Danio rerio GN=ext1b PE=2 SV=1	sp|Q5RBC3|EXT1_PONAB
gonads_contig_79141_AS	0.657023	4.3996
gonads_contig_55259_N	0.656878	3.25552	CGI_10003058	GO:0005086; ARF guanyl-nucleotide exchange factor activity; Molecular Function GO:0005488; binding; Molecular Function GO:0005622; intracellular; Cellular Component GO:0032012; regulation of ARF protein signal transduction; Biological Process	BIG1_HUMAN Brefeldin A-inhibited guanine nucleotide-exchange protein 1 OS=Homo sapiens GN=ARFGEF1 PE=1 SV=2	sp|Q9Y6D6|BIG1_HUMAN
gonads_contig_65975_AS	0.655904	3.21529
gonads_contig_408220_P	0.65558	3.21529	CGI_10008023	GO:0003676; nucleic acid binding; Molecular Function GO:0004386; helicase activity; Molecular Function GO:0005524; ATP binding; Molecular Function	RAD26_MOUSE Putative DNA repair and recombination protein RAD26-like OS=Mus musculus GN=Rad26l PE=2 SV=2	sp|Q9JIM3|RAD26_MOUSE
gonads_contig_20897_N	0.655514	3.21529	CGI_10016214	GO:0003676; nucleic acid binding; Molecular Function	SRR35_HUMAN 35 kDa SR repressor protein OS=Homo sapiens GN=SRRP35 PE=1 SV=1	sp|Q9R0U0|SRS10_MOUSE
gonads_contig_26258_P	0.655459	3.21529	CGI_10028519	NA	NA	sp|Q9NBX4|RTXE_DROME
gonads_contig_267965_S	0.65538	3.21529
gonads_contig_354231_N	0.655193	3.91937	CGI_10008614	GO:0003676; nucleic acid binding; Molecular Function GO:0004386; helicase activity; Molecular Function GO:0005524; ATP binding; Molecular Function GO:0008026; ATP-dependent helicase activity; Molecular Function	DDX20_DANRE Probable ATP-dependent RNA helicase DDX20 OS=Danio rerio GN=ddx20 PE=2 SV=1	sp|P0C218|DDX20_DANRE
gonads_contig_384116_N	0.655069	3.25552	CGI_10016180	GO:0005515; protein binding; Molecular Function GO:0008270; zinc ion binding; Molecular Function	PHF10_HUMAN PHD finger protein 10 OS=Homo sapiens GN=PHF10 PE=1 SV=2	sp|Q6NWE1|PHF10_DANRE
gonads_contig_44788_N	0.655032	3.21529	CGI_10016243	GO:0003824; catalytic activity; Molecular Function GO:0005524; ATP binding; Molecular Function GO:0006754; ATP biosynthetic process; Biological Process GO:0006812; cation transport; Biological Process GO:0008152; metabolic process; Biological Process GO:0015662; ATPase activity, coupled to transmembrane movement of ions, phosphorylative mechanism; Molecular Function GO:0016020; membrane; Cellular…	AT2C1_HUMAN Calcium-transporting ATPase type 2C member 1 OS=Homo sapiens GN=ATP2C1 PE=1 SV=3	sp|Q64566|AT2C1_RAT
gonads_contig_79695_S	0.655007	3.21529
gonads_contig_476100_N	0.654883	3.21529	CGI_10001633	GO:0005515; protein binding; Molecular Function	KLHL2_HUMAN Kelch-like protein 2 OS=Homo sapiens GN=KLHL2 PE=2 SV=2	sp|Q70JS2|KELC_ANOST
gonads_contig_20556_AS	0.654802	3.25552
gonads_contig_24477_P	0.654751	3.21529	CGI_10025220	NA	TBCE_XENLA Tubulin-specific chaperone E OS=Xenopus laevis GN=tbce PE=2 SV=1	sp|Q5U508|TBCE_XENLA
gonads_contig_409799_P	0.654591	4.71481	CGI_10017095	GO:0000785; chromatin; Cellular Component GO:0003677; DNA binding; Molecular Function GO:0003682; chromatin binding; Molecular Function GO:0005622; intracellular; Cellular Component GO:0005634; nucleus; Cellular Component GO:0006333; chromatin assembly or disassembly; Biological Process	ARI4B_MOUSE AT-rich interactive domain-containing protein 4B OS=Mus musculus GN=Arid4b PE=2 SV=1	sp|A2CG63|ARI4B_MOUSE
gonads_contig_413186_N	0.654575	4.3996	CGI_10005890	NA	SC16A_HUMAN Protein transport protein Sec16A OS=Homo sapiens GN=SEC16A PE=1 SV=3	sp|O15027|SC16A_HUMAN
gonads_contig_398981_N	0.654463	3.91937	CGI_10003817	NA	DCNL4_HUMAN DCN1-like protein 4 OS=Homo sapiens GN=DCUN1D4 PE=1 SV=2	sp|Q8CCA0|DCNL4_MOUSE
gonads_contig_69540_P	0.654344	3.21529	CGI_10011789	0	0
gonads_contig_42792_N	0.654124	3.63534	CGI_10007576	GO:0005215; transporter activity; Molecular Function GO:0005515; protein binding; Molecular Function GO:0006810; transport; Biological Process GO:0006886; intracellular protein transport; Biological Process GO:0008021; synaptic vesicle; Cellular Component GO:0008270; zinc ion binding; Molecular Function GO:0016020; membrane; Cellular Component GO:0017137; Rab GTPase binding; Molecular Function	SYTL5_HUMAN Synaptotagmin-like protein 5 OS=Homo sapiens GN=SYTL5 PE=1 SV=1	sp|Q8VHQ7|SYTL4_RAT
gonads_contig_483744_P	0.653959	3.21529	CGI_10009354	GO:0004437; inositol or phosphatidylinositol phosphatase activity; Molecular Function GO:0005515; protein binding; Molecular Function	INPP_MOUSE Inositol polyphosphate 1-phosphatase OS=Mus musculus GN=Inpp1 PE=2 SV=2	sp|P49442|INPP_MOUSE
gonads_contig_497236_AS	0.653759	3.21529
gonads_contig_20355_P	0.653744	3.21529	CGI_10026011	GO:0000785; chromatin; Cellular Component GO:0003676; nucleic acid binding; Molecular Function GO:0003677; DNA binding; Molecular Function GO:0003682; chromatin binding; Molecular Function GO:0004386; helicase activity; Molecular Function GO:0005515; protein binding; Molecular Function GO:0005524; ATP binding; Molecular Function GO:0005634; nucleus; Cellular Component GO:0006333; chromatin assemb…	CHDM_DROME Chromodomain-helicase-DNA-binding protein Mi-2 homolog OS=Drosophila melanogaster GN=Mi-2 PE=1 SV=2	sp|Q12873|CHD3_HUMAN
gonads_contig_25765_P	0.653723	3.25552	CGI_10025955	GO:0008270; zinc ion binding; Molecular Function GO:0016020; membrane; Cellular Component	LBR_CHICK Lamin-B receptor OS=Gallus gallus GN=LBR PE=2 SV=1	sp|P23913|LBR_CHICK
gonads_contig_33359_N	0.653186	3.91937	CGI_10015229	GO:0003677; DNA binding; Molecular Function GO:0003697; single-stranded DNA binding; Molecular Function GO:0003824; catalytic activity; Molecular Function GO:0004518; nuclease activity; Molecular Function GO:0004519; endonuclease activity; Molecular Function GO:0005634; nucleus; Cellular Component GO:0006281; DNA repair; Biological Process GO:0006289; nucleotide-excision repair; Biological Process	ERCC5_MOUSE DNA repair protein complementing XP-G cells homolog OS=Mus musculus GN=Ercc5 PE=1 SV=3	sp|P14629|ERCC5_XENLA
gonads_contig_36160_N	0.653165	3.21529	CGI_10027844	GO:0004672; protein kinase activity; Molecular Function GO:0004674; protein serine/threonine kinase activity; Molecular Function GO:0005488; binding; Molecular Function GO:0005515; protein binding; Molecular Function GO:0005524; ATP binding; Molecular Function GO:0006468; protein phosphorylation; Biological Process	PI3R4_HUMAN Phosphoinositide 3-kinase regulatory subunit 4 OS=Homo sapiens GN=PIK3R4 PE=1 SV=3	sp|Q99570|PI3R4_HUMAN
gonads_contig_161148_AS	0.653058	3.21529
gonads_contig_316416_S	0.653031	3.63534
gonads_contig_14556_AS	0.653015	3.21529
gonads_contig_414890_P	0.652994	4.3996	CGI_10017213	GO:0005096; GTPase activator activity; Molecular Function GO:0005515; protein binding; Molecular Function GO:0005622; intracellular; Cellular Component GO:0007165; signal transduction; Biological Process GO:0051056; regulation of small GTPase mediated signal transduction; Biological Process	RASA1_RAT Ras GTPase-activating protein 1 OS=Rattus norvegicus GN=Rasa1 PE=2 SV=1	sp|P09851|RASA1_BOVIN
gonads_contig_62464_P	0.652945	3.21529	CGI_10010981	NA	PRR12_HUMAN Proline-rich protein 12 OS=Homo sapiens GN=PRR12 PE=1 SV=2	sp|P54276|MSH6_MOUSE
gonads_contig_388568_N	0.652792	3.21529	CGI_10025926	GO:0005524; ATP binding; Molecular Function	ATAD5_MOUSE ATPase family AAA domain-containing protein 5 OS=Mus musculus GN=Atad5 PE=1 SV=1	sp|Q7T0T2|LTR3B_XENLA
gonads_contig_105123_P	0.652748	3.21529	CGI_10005591	GO:0003824; catalytic activity; Molecular Function GO:0005524; ATP binding; Molecular Function GO:0006754; ATP biosynthetic process; Biological Process GO:0006812; cation transport; Biological Process GO:0008152; metabolic process; Biological Process GO:0015662; ATPase activity, coupled to transmembrane movement of ions, phosphorylative mechanism; Molecular Function GO:0016020; membrane; Cellular…	AT1A_TAESO Sodium/potassium-transporting ATPase subunit alpha OS=Taenia solium PE=2 SV=1	sp|Q6RWA9|AT1A_TAESO
gonads_contig_167526_AS	0.652705	4.3996
gonads_contig_22232_P	0.652614	4.71481	CGI_10011943	NA	AAT1_HUMAN AMY-1-associating protein expressed in testis 1 OS=Homo sapiens GN=AAT1 PE=1 SV=1	sp|Q7Z4T9|AAT1_HUMAN
gonads_contig_381287_P	0.652549	3.21529	CGI_10023639	NA	CC132_HUMAN Coiled-coil domain-containing protein 132 OS=Homo sapiens GN=CCDC132 PE=1 SV=3	sp|Q96JG6|CC132_HUMAN
gonads_contig_406046_N	0.652384	3.21529	CGI_10014518	GO:0005622; intracellular; Cellular Component GO:0008270; zinc ion binding; Molecular Function	FEZF1_DANRE Fez family zinc finger protein 1 OS=Danio rerio GN=fezf1 PE=2 SV=1
gonads_contig_355000_AS	0.652309	3.91937
gonads_contig_242014_N	0.65205	3.21529	CGI_10001729	#N/A	#N/A	sp|Q6IN84|MRM1_HUMAN
gonads_contig_347717_AS	0.652035	3.21529
gonads_contig_48543_P	0.65202	3.21529	CGI_10021410	GO:0003777; microtubule motor activity; Molecular Function GO:0005524; ATP binding; Molecular Function GO:0007018; microtubule-based movement; Biological Process	KINH_LOLPE Kinesin heavy chain OS=Loligo pealeii PE=2 SV=1	sp|P21613|KINH_LOLPE
gonads_contig_410380_AS	0.651999	3.21529	CGI_10024457	GO:0003796; lysozyme activity; Molecular Function	LYS_CRAGI Lysozyme OS=Crassostrea gigas GN=lysoz PE=2 SV=1	sp|P86383|LYS_MERLU
gonads_contig_44376_P	0.651828	4.3996	CGI_10021647	GO:0003676; nucleic acid binding; Molecular Function GO:0003723; RNA binding; Molecular Function	PABP4_HUMAN Polyadenylate-binding protein 4 OS=Homo sapiens GN=PABPC4 PE=1 SV=1	sp|Q01085|TIAR_HUMAN
gonads_contig_284396_N	0.651329	3.91937	CGI_10009972	GO:0003677; DNA binding; Molecular Function GO:0005622; intracellular; Cellular Component GO:0008270; zinc ion binding; Molecular Function	ZN235_HUMAN Zinc finger protein 235 OS=Homo sapiens GN=ZNF235 PE=2 SV=3	sp|P0CG24|ZN883_HUMAN
gonads_contig_80109_S	0.651245	4.3996
gonads_contig_38584_N	0.651149	3.21529	CGI_10023526	GO:0005515; protein binding; Molecular Function GO:0005622; intracellular; Cellular Component GO:0007154; cell communication; Biological Process GO:0007165; signal transduction; Biological Process GO:0035091; phosphoinositide binding; Molecular Function	RICS_XENLA Rho/Cdc42/Rac GTPase-activating protein RICS OS=Xenopus laevis GN=rics PE=2 SV=1	sp|Q6GPD0|RHG32_XENLA
gonads_contig_410375_P	0.651125	3.91937	CGI_10019046	GO:0005515; protein binding; Molecular Function GO:0005578; proteinaceous extracellular matrix; Cellular Component GO:0007155; cell adhesion; Biological Process GO:0031012; extracellular matrix; Cellular Component	LAMC1_DROME Laminin subunit gamma-1 OS=Drosophila melanogaster GN=LanB2 PE=1 SV=2	sp|Q18823|LAM2_CAEEL
gonads_contig_25813_N	0.650655	3.21529	CGI_10005021	GO:0004672; protein kinase activity; Molecular Function GO:0004674; protein serine/threonine kinase activity; Molecular Function GO:0005524; ATP binding; Molecular Function GO:0006468; protein phosphorylation; Biological Process	HASP_MOUSE Serine/threonine-protein kinase haspin OS=Mus musculus GN=Gsg2 PE=1 SV=3	sp|Q8TF76|HASP_HUMAN
gonads_contig_172452_S	0.650588	3.21529
gonads_contig_199919_N	0.650498	3.21529	CGI_10011917	GO:0004672; protein kinase activity; Molecular Function GO:0004674; protein serine/threonine kinase activity; Molecular Function GO:0005515; protein binding; Molecular Function GO:0005524; ATP binding; Molecular Function GO:0006468; protein phosphorylation; Biological Process	M3K5_HUMAN Mitogen-activated protein kinase kinase kinase 5 OS=Homo sapiens GN=MAP3K5 PE=1 SV=1	sp|O35099|M3K5_MOUSE
gonads_contig_33436_N	0.650495	3.21529	CGI_10016826	GO:0005515; protein binding; Molecular Function	ASZ1_SHEEP Ankyrin repeat, SAM and basic leucine zipper domain-containing protein 1 OS=Ovis aries GN=ASZ1 PE=3 SV=1
gonads_contig_89404_P	0.650398	3.63534	CGI_10013102	GO:0005515; protein binding; Molecular Function GO:0005622; intracellular; Cellular Component GO:0008270; zinc ion binding; Molecular Function	PRDM9_MOUSE Histone-lysine N-methyltransferase PRDM9 OS=Mus musculus GN=Prdm9 PE=1 SV=2	sp|Q9ERR8|ZN319_MOUSE
gonads_contig_75926_N	0.65038	3.21529	CGI_10023292	GO:0004672; protein kinase activity; Molecular Function GO:0004674; protein serine/threonine kinase activity; Molecular Function GO:0005003; ephrin receptor activity; Molecular Function GO:0005515; protein binding; Molecular Function GO:0005524; ATP binding; Molecular Function GO:0006468; protein phosphorylation; Biological Process GO:0016020; membrane; Cellular Component	EPHA4_CHICK Ephrin type-A receptor 4 OS=Gallus gallus GN=EPHA4 PE=2 SV=2	sp|P28693|EPHB2_CHICK
gonads_contig_63700_P	0.65034	3.21529	CGI_10006408	GO:0003676; nucleic acid binding; Molecular Function GO:0005634; nucleus; Cellular Component GO:0008270; zinc ion binding; Molecular Function	MATR3_MOUSE Matrin-3 OS=Mus musculus GN=Matr3 PE=1 SV=1	sp|Q9ULV3|CIZ1_HUMAN
gonads_contig_718_N	0.650336	3.21529	CGI_10008942	GO:0003723; RNA binding; Molecular Function	KHDR2_XENTR KH domain-containing, RNA-binding, signal transduction-associated protein 2 OS=Xenopus tropicalis GN=khdrbs2 PE=2 SV=1	sp|Q920F3|KHDR2_RAT
gonads_contig_77614_S	0.650276	4.3996
gonads_contig_319271_S	0.650138	3.25552
gonads_contig_18199_P	0.650007	3.25552	CGI_10011868	GO:0023034; intracellular signaling pathway; Biological Process	CTU2_DANRE Cytoplasmic tRNA 2-thiolation protein 2 OS=Danio rerio GN=ctu2 PE=2 SV=1	sp|Q9D0S4|NEUL2_MOUSE
gonads_contig_411438_AS	0.649939	4.3996
gonads_contig_357189_P	0.649905	3.21529	CGI_10022819	NA	RUN2A_HUMAN RUN domain-containing protein 2A OS=Homo sapiens GN=RUNDC2A PE=2 SV=1	sp|Q9D3S3|SNX29_MOUSE
gonads_contig_438958_S	0.649887	4.71481
gonads_contig_185055_N	0.649856	3.21529	CGI_10000851	GO:0003677; DNA binding; Molecular Function GO:0003899; DNA-directed RNA polymerase activity; Molecular Function GO:0006350; transcription; Biological Process	RPC3_BOVIN DNA-directed RNA polymerase III subunit RPC3 OS=Bos taurus GN=POLR3C PE=2 SV=1	sp|Q2TBL4|RPC3_BOVIN
gonads_contig_37982_N	0.649519	3.21529	CGI_10021931	GO:0005089; Rho guanyl-nucleotide exchange factor activity; Molecular Function GO:0005515; protein binding; Molecular Function GO:0005622; intracellular; Cellular Component GO:0035023; regulation of Rho protein signal transduction; Biological Process	PKHG4_HUMAN Puratrophin-1 OS=Homo sapiens GN=PLEKHG4 PE=1 SV=1	sp|Q96PX9|PKH4B_HUMAN
gonads_contig_349748_N	0.649505	4.71481	CGI_10019387	GO:0004806; triglyceride lipase activity; Molecular Function GO:0006629; lipid metabolic process; Biological Process	DGLA_RAT Sn1-specific diacylglycerol lipase alpha OS=Rattus norvegicus GN=Dagla PE=2 SV=1	sp|Q9Y4D2|DGLA_HUMAN
gonads_contig_9376_N	0.649467	3.91937	CGI_10006410	GO:0005622; intracellular; Cellular Component GO:0008270; zinc ion binding; Molecular Function	ZNF16_GORGO Zinc finger protein 16 OS=Gorilla gorilla gorilla GN=ZNF16 PE=3 SV=1	sp|P15621|ZNF44_HUMAN
gonads_contig_63399_N	0.649455	3.21529	CGI_10001005	NA	CQ085_DANRE Uncharacterized protein C17orf85 homolog OS=Danio rerio GN=zgc:55870 PE=2 SV=1	sp|Q803E1|CQ085_DANRE
gonads_contig_497924_P	0.649404	3.21529	CGI_10018510	GO:0008430; selenium binding; Molecular Function	SBP1_XENTR Selenium-binding protein 1 OS=Xenopus tropicalis GN=selenbp1 PE=2 SV=1	sp|Q8VIF7|SBP1_RAT
gonads_contig_357064_N	0.649318	3.21529	CGI_10014445	GO:0005215; transporter activity; Molecular Function GO:0006810; transport; Biological Process GO:0016020; membrane; Cellular Component	SO4A1_MOUSE Solute carrier organic anion transporter family member 4A1 OS=Mus musculus GN=Slco4a1 PE=1 SV=2	sp|Q8K078|SO4A1_MOUSE
gonads_contig_391391_P	0.649042	3.21529	CGI_10019565	GO:0004222; metalloendopeptidase activity; Molecular Function GO:0006508; proteolysis; Biological Process GO:0007155; cell adhesion; Biological Process GO:0008270; zinc ion binding; Molecular Function GO:0016020; membrane; Cellular Component	LMLN_MOUSE Leishmanolysin-like peptidase OS=Mus musculus GN=Lmln PE=2 SV=1	sp|Q29AK2|LMLN_DROPS
gonads_contig_288785_P	0.649023	4.3996	CGI_10011162	NA	HMU_HALWD Halomucin OS=Haloquadratum walsbyi (strain DSM 16790) GN=hmu PE=4 SV=1	sp|Q9P785|YNY5_SCHPO
gonads_contig_339018_N	0.648998	3.21529	CGI_10023286	NA	TM222_HUMAN Transmembrane protein 222 OS=Homo sapiens GN=TMEM222 PE=1 SV=2	sp|Q9H0R3|TM222_HUMAN
gonads_contig_460356_N	0.648896	3.21529	CGI_10012742	GO:0007165; signal transduction; Biological Process GO:0008603; cAMP-dependent protein kinase regulator activity; Molecular Function	TPGS1_HUMAN Tubulin polyglutamylase complex subunit 1 OS=Homo sapiens GN=C19orf20 PE=2 SV=2	sp|Q6ZTW0|TPGS1_HUMAN
gonads_contig_63565_P	0.648815	3.21529	CGI_10024439	GO:0005622; intracellular; Cellular Component GO:0006396; RNA processing; Biological Process	SYF1_RAT Pre-mRNA-splicing factor SYF1 OS=Rattus norvegicus GN=Xab2 PE=2 SV=1	sp|Q99PK0|SYF1_RAT
gonads_contig_45854_AS	0.648593	3.25552
gonads_contig_52917_P	0.648533	3.25552	CGI_10027307	GO:0000175; 3'-5'-exoribonuclease activity; Molecular Function GO:0003723; RNA binding; Molecular Function GO:0006396; RNA processing; Biological Process	EXOS5_HUMAN Exosome complex exonuclease RRP46 OS=Homo sapiens GN=EXOSC5 PE=1 SV=1	sp|Q9CRA8|EXOS5_MOUSE
gonads_contig_463694_P	0.648438	3.63534				sp|Q80TC5|POGK_MOUSE
gonads_contig_412583_N	0.648394	3.21529	CGI_10027254	GO:0005215; transporter activity; Molecular Function GO:0005452; inorganic anion exchanger activity; Molecular Function GO:0006810; transport; Biological Process GO:0006820; anion transport; Biological Process GO:0008509; anion transmembrane transporter activity; Molecular Function GO:0016020; membrane; Cellular Component GO:0016021; integral to membrane; Cellular Component	S4A8_HUMAN Electroneutral sodium bicarbonate exchanger 1 OS=Homo sapiens GN=SLC4A8 PE=1 SV=1	sp|Q8JZR6|S4A8_MOUSE
gonads_contig_36060_P	0.648385	4.71481	CGI_10018014	NA	NA
gonads_contig_96881_S	0.648287	4.71481
gonads_contig_25298_P	0.648211	3.25552	CGI_10001633	GO:0005515; protein binding; Molecular Function	KLHL2_HUMAN Kelch-like protein 2 OS=Homo sapiens GN=KLHL2 PE=2 SV=2	sp|O95198|KLHL2_HUMAN
gonads_contig_125614_P	0.648135	4.71481
gonads_contig_276974_P	0.647991	4.3996
gonads_contig_48776_P	0.64792	3.21529	CGI_10020915	GO:0009982; pseudouridine synthase activity; Molecular Function GO:0030515; snoRNA binding; Molecular Function GO:0031429; box H/ACA snoRNP complex; Cellular Component	NAF1_RAT H/ACA ribonucleoprotein complex non-core subunit NAF1 OS=Rattus norvegicus GN=Naf1 PE=2 SV=1	sp|Q52KK4|NAF1_RAT
gonads_contig_52839_P	0.647904	3.21529	CGI_10024009	GO:0003723; RNA binding; Molecular Function GO:0003735; structural constituent of ribosome; Molecular Function GO:0005622; intracellular; Cellular Component GO:0005840; ribosome; Cellular Component GO:0006412; translation; Biological Process	RM21_BOVIN 39S ribosomal protein L21, mitochondrial OS=Bos taurus GN=MRPL21 PE=1 SV=1	sp|Q2TBS2|RM21_BOVIN
gonads_contig_33617_P	0.647509	3.91937	CGI_10023288	GO:0020037; heme binding; Molecular Function	CB5D1_DANRE Cytochrome b5 domain-containing protein 1 OS=Danio rerio GN=cyb5d1 PE=2 SV=1	sp|Q567I9|CB5D1_DANRE
gonads_contig_447682_P	0.647339	3.21529	CGI_10015641	GO:0005515; protein binding; Molecular Function GO:0008270; zinc ion binding; Molecular Function	BAZ1A_HUMAN Bromodomain adjacent to zinc finger domain protein 1A OS=Homo sapiens GN=BAZ1A PE=1 SV=2	sp|Q9NRL2|BAZ1A_HUMAN
gonads_contig_48621_P	0.647033	3.21529	CGI_10026650	GO:0005515; protein binding; Molecular Function GO:0008270; zinc ion binding; Molecular Function	DMD_MOUSE Dystrophin OS=Mus musculus GN=Dmd PE=1 SV=2	sp|Q5GN48|DMD_PIG
gonads_contig_401584_AS	0.646969	3.21529
gonads_contig_398217_N	0.646688	4.71481	CGI_10026340	NA	EST1A_MOUSE Telomerase-binding protein EST1A OS=Mus musculus GN=Smg6 PE=2 SV=1	sp|Q86US8|EST1A_HUMAN
gonads_contig_25603_P	0.646266	3.21529	CGI_10022073	GO:0005515; protein binding; Molecular Function GO:0005622; intracellular; Cellular Component GO:0008270; zinc ion binding; Molecular Function	TRIM9_BOVIN Tripartite motif-containing protein 9 OS=Bos taurus GN=TRIM9 PE=2 SV=1	sp|Q29RQ5|TRIM9_BOVIN
gonads_contig_65263_P	0.645947	3.21529	CGI_10008963	GO:0004842; ubiquitin-protein ligase activity; Molecular Function GO:0005488; binding; Molecular Function GO:0008270; zinc ion binding; Molecular Function	UBR4_MOUSE E3 ubiquitin-protein ligase UBR4 OS=Mus musculus GN=Ubr4 PE=1 SV=1	sp|Q5T4S7|UBR4_HUMAN
gonads_contig_352782_P	0.645904	3.91937	CGI_10001872	GO:0016787; hydrolase activity; Molecular Function	PNKD_BOVIN Probable hydrolase PNKD OS=Bos taurus GN=PNKD PE=2 SV=1	sp|A7YY46|PNKD_BOVIN
gonads_contig_74086_P	0.645714	3.25552	CGI_10015205	GO:0006357; regulation of transcription from RNA polymerase II promoter; Biological Process GO:0016455; RNA polymerase II transcription mediator activity; Molecular Function GO:0016592; mediator complex; Cellular Component	MED15_XENLA Mediator of RNA polymerase II transcription subunit 15 OS=Xenopus laevis GN=med15 PE=1 SV=1	sp|Q6NS15|MED15_XENLA
gonads_contig_417958_N	0.645606	4.3996	CGI_10002273	#N/A	#N/A	sp|Q7TSQ8|PDPR_MOUSE
gonads_contig_294098_N	0.645218	3.21529	CGI_10022818	GO:0005515; protein binding; Molecular Function GO:0007154; cell communication; Biological Process GO:0035091; phosphoinositide binding; Molecular Function	SNX29_MOUSE Sorting nexin-29 OS=Mus musculus GN=Snx29 PE=1 SV=1	sp|Q9D3S3|SNX29_MOUSE
gonads_contig_355639_P	0.645137	3.21529	CGI_10024785	NA	IPRI_HUMAN Inositol 1,4,5-triphosphate receptor-interacting protein OS=Homo sapiens GN=ITPRIP PE=1 SV=1	sp|Q567X9|IPRI_DANRE
gonads_contig_395651_N	0.645091	3.63534	CGI_10010103	NA	K0895_MOUSE Uncharacterized protein KIAA0895 OS=Mus musculus GN=Kiaa0895 PE=2 SV=2	sp|Q7TQE7|K0895_MOUSE
gonads_contig_323250_P	0.644869	3.21529	CGI_10019660	GO:0003777; microtubule motor activity; Molecular Function GO:0005524; ATP binding; Molecular Function GO:0007018; microtubule-based movement; Biological Process	ATK4_ARATH Kinesin-4 OS=Arabidopsis thaliana GN=ATK4 PE=1 SV=2	sp|Q7XPJ0|KCBP_ORYSJ
gonads_contig_53019_P	0.644747	3.63534	CGI_10010368	GO:0004672; protein kinase activity; Molecular Function GO:0004674; protein serine/threonine kinase activity; Molecular Function GO:0005524; ATP binding; Molecular Function GO:0006468; protein phosphorylation; Biological Process	MELK_HUMAN Maternal embryonic leucine zipper kinase OS=Homo sapiens GN=MELK PE=1 SV=3	sp|Q91821|MELK_XENLA
gonads_contig_442760_N	0.644721	3.63534	CGI_10028568	NA	CA194_DANRE Uncharacterized protein C1orf194 homolog OS=Danio rerio GN=si:ch211-163l21.7 PE=4 SV=1	sp|A8Y5T1|CA194_DANRE
gonads_contig_80229_S	0.644711	3.91937
gonads_contig_481333_AS	0.644565	4.3996
gonads_contig_87461_N	0.644521	4.3996	CGI_10028124	GO:0000166; nucleotide binding; Molecular Function	RM39_DROME 39S ribosomal protein L39, mitochondrial OS=Drosophila melanogaster GN=mRpL39 PE=1 SV=2	sp|Q9NYK5|RM39_HUMAN
gonads_contig_417062_P	0.644357	3.21529				sp|Q3TLI0|TPC10_MOUSE
gonads_contig_20416_N	0.644318	3.21529	CGI_10022530	GO:0005488; binding; Molecular Function GO:0006886; intracellular protein transport; Biological Process GO:0008565; protein transporter activity; Molecular Function	IPO7_MOUSE Importin-7 OS=Mus musculus GN=Ipo7 PE=1 SV=2	sp|Q9EPL8|IPO7_MOUSE
gonads_contig_232847_N	0.644116	4.71481	CGI_10021430	GO:0006412; translation; Biological Process GO:0016874; ligase activity; Molecular Function GO:0016884; carbon-nitrogen ligase activity, with glutamine as amido-N-donor; Molecular Function	GATB_MOUSE Probable glutamyl-tRNA(Gln) amidotransferase subunit B, mitochondrial OS=Mus musculus GN=Pet112l PE=2 SV=1	sp|O75879|GATB_HUMAN
gonads_contig_10039_N	0.643997	3.21529	CGI_10026495	NA	SFR18_HUMAN Splicing factor, arginine/serine-rich 18 OS=Homo sapiens GN=SFRS18 PE=1 SV=2	sp|A2AJT4|PNISR_MOUSE
gonads_contig_160130_AS	0.643873	3.21529
gonads_contig_39219_P	0.643639	3.25552	CGI_10006980	GO:0003677; DNA binding; Molecular Function GO:0005622; intracellular; Cellular Component	OSA_DROME Trithorax group protein osa OS=Drosophila melanogaster GN=osa PE=1 SV=1	sp|Q8IN94|OSA_DROME
gonads_contig_421227_N	0.643612	3.21529	CGI_10017707	NA	K1609_CHICK TLD domain-containing protein KIAA1609 homolog OS=Gallus gallus GN=RCJMB04_14k7 PE=2 SV=1	sp|Q5ZJX5|K1609_CHICK
gonads_contig_66156_P	0.64338	3.63534
gonads_contig_98586_S	0.643056	3.21529
gonads_contig_469270_N	0.642983	3.21529				sp|Q3UGY8|BIG3_MOUSE
gonads_contig_398250_N	0.64272	3.21529	CGI_10015641	GO:0005515; protein binding; Molecular Function GO:0008270; zinc ion binding; Molecular Function	BAZ1A_HUMAN Bromodomain adjacent to zinc finger domain protein 1A OS=Homo sapiens GN=BAZ1A PE=1 SV=2	sp|Q9NRL2|BAZ1A_HUMAN
gonads_contig_210094_S	0.642716	3.25552
gonads_contig_382071_N	0.642566	3.21529	CGI_10026788	GO:0005515; protein binding; Molecular Function	LRC14_XENLA Leucine-rich repeat-containing protein 14 OS=Xenopus laevis GN=lrrc14 PE=2 SV=1	sp|Q640Z9|LRC14_XENLA
gonads_contig_16167_N	0.642501	3.21529	CGI_10018256	GO:0003677; DNA binding; Molecular Function GO:0003824; catalytic activity; Molecular Function GO:0005515; protein binding; Molecular Function GO:0005622; intracellular; Cellular Component GO:0005634; nucleus; Cellular Component GO:0008270; zinc ion binding; Molecular Function	PB1_HUMAN Protein polybromo-1 OS=Homo sapiens GN=PBRM1 PE=1 SV=1	sp|P34545|CBP1_CAEEL
gonads_contig_260129_S	0.642403	4.3996
gonads_contig_474885_P	0.642097	3.21529	CGI_10024854	GO:0005515; protein binding; Molecular Function	YPG43_CAEEL Ig-like and fibronectin type-III domain-containing protein C25G4.10 OS=Caenorhabditis elegans GN=C25G4.10 PE=1 SV=3	sp|O18023|YPG43_CAEEL
gonads_contig_41866_N	0.64203	4.3996	CGI_10025832	GO:0005515; protein binding; Molecular Function	LRC49_MOUSE Leucine-rich repeat-containing protein 49 OS=Mus musculus GN=Lrrc49 PE=1 SV=1	sp|Q91YK0|LRC49_MOUSE
gonads_contig_33138_N	0.641923	3.25552	CGI_10026254	GO:0000226; microtubule cytoskeleton organization; Biological Process GO:0005874; microtubule; Cellular Component	TEKT4_XENLA Tektin-4 OS=Xenopus laevis GN=tekt4 PE=2 SV=1	sp|Q5PPV2|TEKT4_XENLA
gonads_contig_411222_N	0.641814	3.21529	CGI_10015297	GO:0005622; intracellular; Cellular Component GO:0008270; zinc ion binding; Molecular Function	SALL3_HUMAN Sal-like protein 3 OS=Homo sapiens GN=SALL3 PE=2 SV=1	sp|Q9UJU3|ZF112_HUMAN
gonads_contig_75073_AS	0.64172	3.91937
gonads_contig_65591_N	0.641719	3.25552				sp|Q3MII6|TBC25_HUMAN
gonads_contig_470893_N	0.64169	3.21529	CGI_10002629	GO:0005515; protein binding; Molecular Function	ANK1_HUMAN Ankyrin-1 OS=Homo sapiens GN=ANK1 PE=1 SV=3	sp|Q9J4Z4|V246_FOWPN
gonads_contig_11828_N	0.641592	4.3996	CGI_10002584	GO:0003774; motor activity; Molecular Function GO:0005524; ATP binding; Molecular Function GO:0005856; cytoskeleton; Cellular Component GO:0016459; myosin complex; Cellular Component	MYOI_DICDI Myosin-I heavy chain OS=Dictyostelium discoideum GN=myoI PE=1 SV=1	sp|Q8C115|PKHH2_MOUSE
gonads_contig_464459_P	0.641301	4.3996	CGI_10015150	NA	MBRL_MOUSE Membralin OS=Mus musculus GN=ORF61 PE=1 SV=2	sp|Q4ZIN3|MBRL_HUMAN
gonads_contig_329978_N	0.641183	3.21529	CGI_10013601	GO:0004221; ubiquitin thiolesterase activity; Molecular Function GO:0006511; ubiquitin-dependent protein catabolic process; Biological Process GO:0008270; zinc ion binding; Molecular Function	UBP3_HUMAN Ubiquitin carboxyl-terminal hydrolase 3 OS=Homo sapiens GN=USP3 PE=1 SV=2	sp|Q91W36|UBP3_MOUSE
gonads_contig_24688_N	0.641105	3.25552	CGI_10016754	GO:0005515; protein binding; Molecular Function	SETD8_XENTR Histone-lysine N-methyltransferase SETD8 OS=Xenopus tropicalis GN=setd8 PE=2 SV=1	sp|Q071E0|SET8A_DANRE
gonads_contig_118856_P	0.641083	3.21529	CGI_10000690	GO:0015986; ATP synthesis coupled proton transport; Biological Process GO:0045261; proton-transporting ATP synthase complex, catalytic core F(1); Cellular Component GO:0046933; hydrogen ion transporting ATP synthase activity, rotational mechanism; Molecular Function GO:0046961; proton-transporting ATPase activity, rotational mechanism; Molecular Function	ATPG_DROME ATP synthase subunit gamma, mitochondrial OS=Drosophila melanogaster GN=ATPsyn-gamma PE=2 SV=2	sp|O01666|ATPG_DROME
gonads_contig_449080_AS	0.640398	3.21529
gonads_contig_118585_P	0.640093	3.21529	CGI_10008271	GO:0003723; RNA binding; Molecular Function GO:0005515; protein binding; Molecular Function	ANR17_MOUSE Ankyrin repeat domain-containing protein 17 OS=Mus musculus GN=Ankrd17 PE=1 SV=2	sp|Q99NH0|ANR17_MOUSE
gonads_contig_463189_N	0.640079	3.63534	CGI_10015229	GO:0003677; DNA binding; Molecular Function GO:0003697; single-stranded DNA binding; Molecular Function GO:0003824; catalytic activity; Molecular Function GO:0004518; nuclease activity; Molecular Function GO:0004519; endonuclease activity; Molecular Function GO:0005634; nucleus; Cellular Component GO:0006281; DNA repair; Biological Process GO:0006289; nucleotide-excision repair; Biological Process	ERCC5_MOUSE DNA repair protein complementing XP-G cells homolog OS=Mus musculus GN=Ercc5 PE=1 SV=3	sp|P14629|ERCC5_XENLA
gonads_contig_100_N	0.640065	3.21529	CGI_10009679	NA	CP080_MOUSE UPF0468 protein C16orf80 homolog OS=Mus musculus GN=Gtl3 PE=2 SV=1	sp|Q9VKV8|U0468_DROME
gonads_contig_497940_P	0.639714	3.21529	CGI_10025791	GO:0016491; oxidoreductase activity; Molecular Function GO:0051287; NAD or NADH binding; Molecular Function GO:0055114; oxidation-reduction process; Biological Process	NDUV2_PONAB NADH dehydrogenase [ubiquinone] flavoprotein 2, mitochondrial OS=Pongo abelii GN=NDUFV2 PE=2 SV=1	sp|Q0MQI7|NDUV2_PONPY
gonads_contig_62451_N	0.639685	3.21529	CGI_10027254	GO:0005215; transporter activity; Molecular Function GO:0005452; inorganic anion exchanger activity; Molecular Function GO:0006810; transport; Biological Process GO:0006820; anion transport; Biological Process GO:0008509; anion transmembrane transporter activity; Molecular Function GO:0016020; membrane; Cellular Component GO:0016021; integral to membrane; Cellular Component	S4A8_HUMAN Electroneutral sodium bicarbonate exchanger 1 OS=Homo sapiens GN=SLC4A8 PE=1 SV=1	sp|Q9Y6R1|S4A4_HUMAN
gonads_contig_307066_P	0.639196	3.25552	CGI_10013102	GO:0005515; protein binding; Molecular Function GO:0005622; intracellular; Cellular Component GO:0008270; zinc ion binding; Molecular Function	PRDM9_MOUSE Histone-lysine N-methyltransferase PRDM9 OS=Mus musculus GN=Prdm9 PE=1 SV=2	sp|Q96IR2|ZN845_HUMAN
gonads_contig_132754_S	0.639142	3.91937	CGI_10028014	GO:0005515; protein binding; Molecular Function GO:0005576; extracellular region; Cellular Component GO:0006030; chitin metabolic process; Biological Process GO:0008061; chitin binding; Molecular Function	NA	sp|P32583|SRP40_YEAST
gonads_contig_63308_N	0.63858	3.25552	CGI_10015959	GO:0005578; proteinaceous extracellular matrix; Cellular Component	LAMB1_MOUSE Laminin subunit beta-1 OS=Mus musculus GN=Lamb1-1 PE=1 SV=2	sp|P02469|LAMB1_MOUSE
gonads_contig_15356_P	0.638514	3.21529	CGI_10017923	NA	DLRB2_BOVIN Dynein light chain roadblock-type 2 OS=Bos taurus GN=DYNLRB2 PE=3 SV=1	sp|Q9DAJ5|DLRB2_MOUSE
gonads_contig_30212_N	0.638508	3.21529	CGI_10015648	NA	CCNK_MOUSE Cyclin-K OS=Mus musculus GN=Ccnk PE=1 SV=2	sp|O88874|CCNK_MOUSE
gonads_contig_460765_N	0.638428	3.91937	CGI_10019330	NA	SRBD1_HUMAN S1 RNA-binding domain-containing protein 1 OS=Homo sapiens GN=SRBD1 PE=1 SV=2	sp|Q8N5C6|SRBD1_HUMAN
gonads_contig_254455_P	0.638148	3.21529	CGI_10027037	GO:0000166; nucleotide binding; Molecular Function GO:0017111; nucleoside-triphosphatase activity; Molecular Function	GPN1_HUMAN GPN-loop GTPase 1 OS=Homo sapiens GN=GPN1 PE=1 SV=1	sp|Q9HCN4|GPN1_HUMAN
gonads_contig_7852_P	0.638079	4.3996	CGI_10010964	GO:0003676; nucleic acid binding; Molecular Function GO:0008168; methyltransferase activity; Molecular Function GO:0032259; methylation; Biological Process	RRMJ1_HUMAN Putative ribosomal RNA methyltransferase 1 OS=Homo sapiens GN=FTSJ1 PE=1 SV=2	sp|Q9UET6|RRMJ1_HUMAN
gonads_contig_124303_P	0.637782	3.21529	CGI_10020527	GO:0005737; cytoplasm; Cellular Component GO:0008168; methyltransferase activity; Molecular Function	ANM61_ORYSI Probable protein arginine N-methyltransferase 6.1 OS=Oryza sativa subsp. indica GN=PRMT6.1 PE=2 SV=1	sp|O70467|ANM3_RAT
gonads_contig_377474_N	0.637736	3.21529	CGI_10026034	GO:0005515; protein binding; Molecular Function GO:0005525; GTP binding; Molecular Function GO:0005622; intracellular; Cellular Component GO:0007165; signal transduction; Biological Process GO:0007264; small GTPase mediated signal transduction; Biological Process	PATS1_DICDI Probable serine/threonine-protein kinase pats1 OS=Dictyostelium discoideum GN=pats1 PE=3 SV=1	sp|Q55E58|PATS1_DICDI
gonads_contig_491903_S	0.637521	4.71481
gonads_contig_494221_S	0.637437	3.21529
gonads_contig_23092_N	0.637089	3.21529	CGI_10017451	GO:0008270; zinc ion binding; Molecular Function	ZDH22_MOUSE Putative palmitoyltransferase ZDHHC22 OS=Mus musculus GN=Zdhhc22 PE=2 SV=1	sp|Q2TGI5|ZDH24_RAT
gonads_contig_78467_S	0.636858	3.21529
gonads_contig_503593_AS	0.636664	3.91937
gonads_contig_159658_N	0.636306	3.21529	CGI_10011820	GO:0003723; RNA binding; Molecular Function GO:0006396; RNA processing; Biological Process	CHERP_MOUSE Calcium homeostasis endoplasmic reticulum protein OS=Mus musculus GN=Cherp PE=1 SV=1	sp|Q8CGZ0|CHERP_MOUSE
gonads_contig_169072_N	0.636224	3.25552	CGI_10027816	GO:0005515; protein binding; Molecular Function	RANB9_DANRE Ran-binding protein 9 OS=Danio rerio GN=ranbp9 PE=2 SV=1	sp|A1L252|RANB9_DANRE
gonads_contig_170657_N	0.636062	3.21529	CGI_10010103	NA	K0895_MOUSE Uncharacterized protein KIAA0895 OS=Mus musculus GN=Kiaa0895 PE=2 SV=2	sp|Q7TQE7|K0895_MOUSE
gonads_contig_51891_P	0.635925	3.21529	CGI_10025926	GO:0005524; ATP binding; Molecular Function	ATAD5_MOUSE ATPase family AAA domain-containing protein 5 OS=Mus musculus GN=Atad5 PE=1 SV=1	sp|Q7T0T2|LTR3B_XENLA
gonads_contig_452619_P	0.63585	3.21529	CGI_10026610	GO:0004672; protein kinase activity; Molecular Function GO:0004674; protein serine/threonine kinase activity; Molecular Function GO:0005515; protein binding; Molecular Function GO:0005524; ATP binding; Molecular Function GO:0005525; GTP binding; Molecular Function GO:0005622; intracellular; Cellular Component GO:0006468; protein phosphorylation; Biological Process GO:0007264; small GTPase mediate…	LRK1_CAEEL Leucine-rich repeat serine/threonine-protein kinase 1 OS=Caenorhabditis elegans GN=lrk-1 PE=1 SV=6	sp|Q4R544|ASB8_MACFA
gonads_contig_62754_AS	0.635778	3.21529
gonads_contig_14595_N	0.635726	3.21529	CGI_10018256	GO:0003677; DNA binding; Molecular Function GO:0003824; catalytic activity; Molecular Function GO:0005515; protein binding; Molecular Function GO:0005622; intracellular; Cellular Component GO:0005634; nucleus; Cellular Component GO:0008270; zinc ion binding; Molecular Function	PB1_HUMAN Protein polybromo-1 OS=Homo sapiens GN=PBRM1 PE=1 SV=1	sp|Q90941|PB1_CHICK
gonads_contig_466032_P	0.635638	3.21529	CGI_10014633	GO:0003700; sequence-specific DNA binding transcription factor activity; Molecular Function GO:0005634; nucleus; Cellular Component GO:0006355; regulation of transcription, DNA-dependent; Biological Process GO:0043565; sequence-specific DNA binding; Molecular Function	FOXN4_HUMAN Forkhead box protein N4 OS=Homo sapiens GN=FOXN4 PE=2 SV=2	sp|O15353|FOXN1_HUMAN
gonads_contig_417481_S	0.635599	3.63534
gonads_contig_65020_P	0.63538	3.21529	CGI_10004893	NA	BRE_BRAFL BRCA1-A complex subunit BRE OS=Branchiostoma floridae GN=BRE PE=3 SV=1	sp|B6NXD5|BRE_BRAFL
gonads_contig_461912_P	0.635236	3.21529	CGI_10013131	GO:0003950; NAD+ ADP-ribosyltransferase activity; Molecular Function	PAR12_MOUSE Poly [ADP-ribose] polymerase 12 OS=Mus musculus GN=Parp12 PE=2 SV=2	sp|Q8BZ20|PAR12_MOUSE
gonads_contig_445545_S	0.635119	3.21529
gonads_contig_461605_N	0.635045	3.21529	CGI_10015354	GO:0000166; nucleotide binding; Molecular Function GO:0005524; ATP binding; Molecular Function GO:0006810; transport; Biological Process GO:0016021; integral to membrane; Cellular Component GO:0016887; ATPase activity; Molecular Function GO:0017111; nucleoside-triphosphatase activity; Molecular Function GO:0042626; ATPase activity, coupled to transmembrane movement of substances; Molecular Functi…	ABCBA_MOUSE ATP-binding cassette sub-family B member 10, mitochondrial OS=Mus musculus GN=Abcb10 PE=2 SV=1	sp|Q9NRK6|ABCBA_HUMAN
gonads_contig_107231_S	0.635001	3.21529
gonads_contig_120167_AS	0.634936	3.21529
gonads_contig_150282_S	0.63482	3.21529
gonads_contig_459074_N	0.634757	3.91937	CGI_10006069	NA	FXL17_MOUSE F-box/LRR-repeat protein 17 OS=Mus musculus GN=Fbxl17 PE=2 SV=3	sp|Q9UF56|FXL17_HUMAN
gonads_contig_116586_P	0.63474	4.3996	CGI_10025388	GO:0009059; macromolecule biosynthetic process; Biological Process GO:0010508; positive regulation of autophagy; Biological Process GO:0030176; integral to endoplasmic reticulum membrane; Cellular Component	K0831_HUMAN Uncharacterized protein KIAA0831 OS=Homo sapiens GN=KIAA0831 PE=1 SV=1	sp|Q6ZNE5|BAKOR_HUMAN
gonads_contig_62722_N	0.634555	3.21529	CGI_10024836	GO:0005622; intracellular; Cellular Component GO:0008270; zinc ion binding; Molecular Function	PLAG1_MOUSE Zinc finger protein PLAG1 OS=Mus musculus GN=Plag1 PE=2 SV=1	sp|Q6DJT9|PLAG1_HUMAN
gonads_contig_18908_N	0.634529	3.21529	CGI_10022073	GO:0005515; protein binding; Molecular Function GO:0005622; intracellular; Cellular Component GO:0008270; zinc ion binding; Molecular Function	TRIM9_BOVIN Tripartite motif-containing protein 9 OS=Bos taurus GN=TRIM9 PE=2 SV=1	sp|Q91ZY8|TRIM9_RAT
gonads_contig_460997_AS	0.634311	3.21529
gonads_contig_68350_N	0.634285	3.21529	CGI_10013102	GO:0005515; protein binding; Molecular Function GO:0005622; intracellular; Cellular Component GO:0008270; zinc ion binding; Molecular Function	PRDM9_MOUSE Histone-lysine N-methyltransferase PRDM9 OS=Mus musculus GN=Prdm9 PE=1 SV=2	sp|Q9H707|ZN552_HUMAN
gonads_contig_395333_N	0.634063	3.91937	CGI_10018848	GO:0055085; transmembrane transport; Biological Process	MOT9_HUMAN Monocarboxylate transporter 9 OS=Homo sapiens GN=SLC16A9 PE=2 SV=1	sp|P57788|MOT4_CHICK
gonads_contig_57932_P	0.634011	3.21529	CGI_10015205	GO:0006357; regulation of transcription from RNA polymerase II promoter; Biological Process GO:0016455; RNA polymerase II transcription mediator activity; Molecular Function GO:0016592; mediator complex; Cellular Component	MED15_XENLA Mediator of RNA polymerase II transcription subunit 15 OS=Xenopus laevis GN=med15 PE=1 SV=1	sp|Q6NS15|MED15_XENLA
gonads_contig_281314_P	0.633655	3.91937	CGI_10017027	GO:0004672; protein kinase activity; Molecular Function GO:0004674; protein serine/threonine kinase activity; Molecular Function GO:0005524; ATP binding; Molecular Function GO:0006468; protein phosphorylation; Biological Process	Y9955_DICDI Probable serine/threonine-protein kinase DDB_G0267514 OS=Dictyostelium discoideum GN=DDB_G0267514 PE=3 SV=1	sp|Q55GU0|Y9955_DICDI
gonads_contig_386205_P	0.633585	3.21529	CGI_10016474	GO:0005488; binding; Molecular Function	PSMD5_MACFA 26S proteasome non-ATPase regulatory subunit 5 OS=Macaca fascicularis GN=PSMD5 PE=2 SV=3	sp|Q8BJY1|PSMD5_MOUSE
gonads_contig_67702_P	0.633548	4.3996	CGI_10018827	NA	ISY1_RAT Pre-mRNA-splicing factor ISY1 homolog OS=Rattus norvegicus GN=Isy1 PE=2 SV=1	sp|Q69ZQ2|ISY1_MOUSE
gonads_contig_38152_P	0.633513	3.21529	CGI_10006659	NA	CCDC9_MOUSE Coiled-coil domain-containing protein 9 OS=Mus musculus GN=Ccdc9 PE=2 SV=1
gonads_contig_66412_P	0.633484	3.21529	CGI_10007057	GO:0003824; catalytic activity; Molecular Function GO:0005524; ATP binding; Molecular Function GO:0006464; protein modification process; Biological Process GO:0008641; small protein activating enzyme activity; Molecular Function	UBA1_RABIT Ubiquitin-like modifier-activating enzyme 1 OS=Oryctolagus cuniculus GN=UBA1 PE=2 SV=1	sp|Q8C7R4|UBA6_MOUSE
gonads_contig_226332_AS	0.633327	4.3996
gonads_contig_36922_P	0.633057	4.71481	CGI_10012738	GO:0016491; oxidoreductase activity; Molecular Function	YQK1_SCHPO UPF0676 protein C1494.01 OS=Schizosaccharomyces pombe GN=SPCC1494.01 PE=3 SV=2
gonads_contig_361576_N	0.632988	3.63534	CGI_10024138	NA	IRK5_HUMAN G protein-activated inward rectifier potassium channel 4 OS=Homo sapiens GN=KCNJ5 PE=1 SV=1	sp|P48544|IRK5_HUMAN
gonads_contig_461332_N	0.632918	3.21529	CGI_10002584	GO:0003774; motor activity; Molecular Function GO:0005524; ATP binding; Molecular Function GO:0005856; cytoskeleton; Cellular Component GO:0016459; myosin complex; Cellular Component	MYOI_DICDI Myosin-I heavy chain OS=Dictyostelium discoideum GN=myoI PE=1 SV=1	sp|Q9U1M8|MYOI_DICDI
gonads_contig_463344_P	0.632811	3.21529	CGI_10023064	GO:0008415; acyltransferase activity; Molecular Function	CACP_RAT Carnitine O-acetyltransferase OS=Rattus norvegicus GN=Crat PE=1 SV=1	sp|P43155|CACP_HUMAN
gonads_contig_451586_S	0.632779	3.91937
gonads_contig_396620_P	0.632577	3.91937	CGI_10021761	GO:0005086; ARF guanyl-nucleotide exchange factor activity; Molecular Function GO:0005515; protein binding; Molecular Function GO:0005622; intracellular; Cellular Component GO:0032012; regulation of ARF protein signal transduction; Biological Process	CYH1_HUMAN Cytohesin-1 OS=Homo sapiens GN=CYTH1 PE=1 SV=1	sp|Q15438|CYH1_HUMAN
gonads_contig_350840_N	0.632526	3.21529	CGI_10012444	GO:0003824; catalytic activity; Molecular Function GO:0006464; protein modification process; Biological Process GO:0008641; small protein activating enzyme activity; Molecular Function	UBA6_HUMAN Ubiquitin-like modifier-activating enzyme 6 OS=Homo sapiens GN=UBA6 PE=1 SV=1	sp|Q8C7R4|UBA6_MOUSE
gonads_contig_2254_N	0.632421	3.21529	CGI_10028368	GO:0003676; nucleic acid binding; Molecular Function	HNRPQ_MOUSE Heterogeneous nuclear ribonucleoprotein Q OS=Mus musculus GN=Syncrip PE=1 SV=2	sp|O43390|HNRPR_HUMAN
gonads_contig_29365_P	0.632248	3.21529	CGI_10024836	GO:0005622; intracellular; Cellular Component GO:0008270; zinc ion binding; Molecular Function	PLAG1_MOUSE Zinc finger protein PLAG1 OS=Mus musculus GN=Plag1 PE=2 SV=1	sp|Q6DJT9|PLAG1_HUMAN
gonads_contig_48530_N	0.631949	3.21529	CGI_10025753	GO:0004725; protein tyrosine phosphatase activity; Molecular Function GO:0006470; protein dephosphorylation; Biological Process GO:0016311; dephosphorylation; Biological Process GO:0016791; phosphatase activity; Molecular Function	PTPRM_MOUSE Receptor-type tyrosine-protein phosphatase mu OS=Mus musculus GN=Ptprm PE=2 SV=1	sp|Q99M80|PTPRT_MOUSE
gonads_contig_225625_S	0.631939	3.21529
gonads_contig_63303_AS	0.631719	3.63534
gonads_contig_355797_P	0.631662	3.63534	CGI_10007347	GO:0005515; protein binding; Molecular Function GO:0015031; protein transport; Biological Process GO:0043231; intracellular membrane-bounded organelle; Cellular Component	L2GL1_RAT Lethal(2) giant larvae protein homolog 1 OS=Rattus norvegicus GN=Llgl1 PE=2 SV=1	sp|Q80Y17|L2GL1_MOUSE
gonads_contig_138406_S	0.631615	3.21529
gonads_contig_462378_P	0.631419	3.21529	CGI_10005196	NA	NSUN6_MOUSE Putative methyltransferase NSUN6 OS=Mus musculus GN=Nsun6 PE=2 SV=2	sp|Q7TS68|NSUN6_MOUSE
gonads_contig_42952_N	0.631338	3.21529	CGI_10012083	GO:0005622; intracellular; Cellular Component GO:0008270; zinc ion binding; Molecular Function	ZN451_MOUSE Zinc finger protein 451 OS=Mus musculus GN=Znf451 PE=2 SV=1	sp|Q8C0P7|ZN451_MOUSE
gonads_contig_349583_P	0.63125	3.63534	CGI_10019822	GO:0004672; protein kinase activity; Molecular Function GO:0004674; protein serine/threonine kinase activity; Molecular Function GO:0005524; ATP binding; Molecular Function GO:0006468; protein phosphorylation; Biological Process GO:0007155; cell adhesion; Biological Process	DDR2_MOUSE Discoidin domain-containing receptor 2 OS=Mus musculus GN=Ddr2 PE=2 SV=2	sp|Q16832|DDR2_HUMAN
gonads_contig_329547_P	0.631137	3.63534	CGI_10021663	NA	NUBP2_XENTR Cytosolic Fe-S cluster assembly factor nubp2 OS=Xenopus tropicalis GN=nubp2 PE=2 SV=2	sp|B3RPX4|NUBP2_TRIAD
gonads_contig_127020_P	0.630911	3.21529	CGI_10003886	GO:0005525; GTP binding; Molecular Function GO:0007049; cell cycle; Biological Process	SEPT7_PONAB Septin-7 OS=Pongo abelii GN=SEPT7 PE=2 SV=2
gonads_contig_287035_P	0.63085	3.21529	CGI_10013511	NA	CANB1_DICDI Calcineurin subunit B type 1 OS=Dictyostelium discoideum GN=cnbA PE=1 SV=1	sp|Q55G87|CANB1_DICDI
gonads_contig_55571_N	0.630741	3.21529	CGI_10009643	NA	TAD1L_RAT Transcriptional adapter 1-like protein OS=Rattus norvegicus GN=Tada1l PE=2 SV=2	sp|Q5RDB9|TADA1_PONAB
gonads_contig_29689_N	0.630564	3.25552	CGI_10005310	NA	LAMB2_RAT Laminin subunit beta-2 OS=Rattus norvegicus GN=Lamb2 PE=2 SV=1	sp|P07942|LAMB1_HUMAN
gonads_contig_36666_N	0.6305	4.3996	CGI_10004962	GO:0003684; damaged DNA binding; Molecular Function GO:0005634; nucleus; Cellular Component GO:0006289; nucleotide-excision repair; Biological Process	XPC_MOUSE DNA repair protein complementing XP-C cells homolog OS=Mus musculus GN=Xpc PE=1 SV=2	sp|Q01831|XPC_HUMAN
gonads_contig_49403_P	0.630256	3.21529	CGI_10021302	GO:0005515; protein binding; Molecular Function	LAMB1_DROME Laminin subunit beta-1 OS=Drosophila melanogaster GN=LanB1 PE=1 SV=4	sp|P11046|LAMB1_DROME
gonads_contig_75863_S	0.630243	3.21529
gonads_contig_18159_P	0.630228	3.21529	CGI_10024103	GO:0000228; nuclear chromosome; Cellular Component GO:0006338; chromatin remodeling; Biological Process	SNF5_XENTR SWI/SNF-related matrix-associated actin-dependent regulator of chromatin subfamily B member 1 OS=Xenopus tropicalis GN=smarcb1 PE=2 SV=1	sp|Q6DFM1|SNF5_XENTR
gonads_contig_380609_P	0.630213	3.21529	CGI_10015239	GO:0003779; actin binding; Molecular Function GO:0005198; structural molecule activity; Molecular Function GO:0005737; cytoplasm; Cellular Component GO:0005856; cytoskeleton; Cellular Component GO:0008092; cytoskeletal protein binding; Molecular Function GO:0019898; extrinsic to membrane; Cellular Component	E41L3_MOUSE Band 4.1-like protein 3 OS=Mus musculus GN=Epb41l3 PE=1 SV=1	sp|Q9WV92|E41L3_MOUSE
gonads_contig_22822_N	0.630151	3.91937	CGI_10028641	GO:0005525; GTP binding; Molecular Function GO:0005622; intracellular; Cellular Component GO:0007264; small GTPase mediated signal transduction; Biological Process GO:0015031; protein transport; Biological Process	RHOJ_HUMAN Rho-related GTP-binding protein RhoJ OS=Homo sapiens GN=RHOJ PE=2 SV=1	sp|Q05062|CDC42_CAEEL
gonads_contig_19416_N	0.630139	4.3996	CGI_10023642	GO:0005215; transporter activity; Molecular Function GO:0006810; transport; Biological Process GO:0016020; membrane; Cellular Component	MVL_DROME Protein Malvolio OS=Drosophila melanogaster GN=Mvl PE=2 SV=2	sp|Q9C6B2|NRAM2_ARATH
gonads_contig_39879_N	0.629984	3.25552	CGI_10007347	GO:0005515; protein binding; Molecular Function GO:0015031; protein transport; Biological Process GO:0043231; intracellular membrane-bounded organelle; Cellular Component	L2GL1_RAT Lethal(2) giant larvae protein homolog 1 OS=Rattus norvegicus GN=Llgl1 PE=2 SV=1	sp|Q80Y17|L2GL1_MOUSE
gonads_contig_64087_P	0.629839	3.63534	CGI_10017763	NA	CNTRB_MOUSE Centrobin OS=Mus musculus GN=Cntrob PE=2 SV=2	sp|Q8CB62|CNTRB_MOUSE
gonads_contig_334279_P	0.629836	4.3996	CGI_10002584	GO:0003774; motor activity; Molecular Function GO:0005524; ATP binding; Molecular Function GO:0005856; cytoskeleton; Cellular Component GO:0016459; myosin complex; Cellular Component	MYOI_DICDI Myosin-I heavy chain OS=Dictyostelium discoideum GN=myoI PE=1 SV=1
gonads_contig_26005_P	0.629439	4.71481	CGI_10016214	GO:0003676; nucleic acid binding; Molecular Function	SRR35_HUMAN 35 kDa SR repressor protein OS=Homo sapiens GN=SRRP35 PE=1 SV=1	sp|Q8WXF0|SRS12_HUMAN
gonads_contig_411933_S	0.629302	3.21529
gonads_contig_15400_AS	0.629294	3.21529
gonads_contig_69747_N	0.629273	3.21529				sp|O96006|ZBED1_HUMAN
gonads_contig_65262_N	0.629265	3.21529	CGI_10010243	GO:0005515; protein binding; Molecular Function	FXL20_HUMAN F-box/LRR-repeat protein 20 OS=Homo sapiens GN=FBXL20 PE=1 SV=2	sp|Q96IG2|FXL20_HUMAN
gonads_contig_449027_P	0.629039	3.63534	CGI_10016507	NA	OSCP1_MOUSE Protein OSCP1 OS=Mus musculus GN=Oscp1 PE=2 SV=1	sp|Q29S00|OSCP1_BOVIN
gonads_contig_300997_S	0.628859	3.91937
gonads_contig_39033_P	0.628802	3.21529	CGI_10028396	GO:0003676; nucleic acid binding; Molecular Function	RBP1_DROME RNA-binding protein 1 OS=Drosophila melanogaster GN=Rbp1 PE=1 SV=3	sp|Q02427|RBP1_DROME
gonads_contig_263_P	0.628646	3.21529	CGI_10018752	NA	SNR27_MOUSE U4/U6.U5 small nuclear ribonucleoprotein 27 kDa protein OS=Mus musculus GN=Snrnp27 PE=2 SV=1	sp|Q8K194|SNR27_MOUSE
gonads_contig_69210_N	0.628561	3.21529	CGI_10009972	GO:0003677; DNA binding; Molecular Function GO:0005622; intracellular; Cellular Component GO:0008270; zinc ion binding; Molecular Function	ZN235_HUMAN Zinc finger protein 235 OS=Homo sapiens GN=ZNF235 PE=2 SV=3	sp|Q16670|ZN187_HUMAN
gonads_contig_447433_P	0.628472	3.21529	CGI_10011542	GO:0016021; integral to membrane; Cellular Component	NA	sp|Q90610|NEO1_CHICK
gonads_contig_293038_N	0.628164	3.25552	CGI_10012191	NA	NA
gonads_contig_460238_N	0.628138	3.21529	CGI_10003697	GO:0003924; GTPase activity; Molecular Function GO:0005525; GTP binding; Molecular Function	DNM1L_DANRE Dynamin-1-like protein OS=Danio rerio GN=dnm1l PE=2 SV=1	sp|O00429|DNM1L_HUMAN
gonads_contig_226044_S	0.628034	3.21529
gonads_contig_17728_S	0.628007	3.21529
gonads_contig_64367_P	0.627979	3.21529	CGI_10009882	GO:0003824; catalytic activity; Molecular Function	C19L2_HUMAN CWF19-like protein 2 OS=Homo sapiens GN=CWF19L2 PE=1 SV=3	sp|Q28C44|C19L2_XENTR
gonads_contig_141112_AS	0.627921	3.21529
gonads_contig_18300_S	0.627888	4.3996
gonads_contig_31601_P	0.627846	3.21529	CGI_10009968	NA	OFUT1_PANTR GDP-fucose protein O-fucosyltransferase 1 OS=Pan troglodytes GN=POFUT1 PE=2 SV=1	sp|Q9V6X7|OFUT1_DROME
gonads_contig_58427_P	0.627579	3.25552	CGI_10006980	GO:0003677; DNA binding; Molecular Function GO:0005622; intracellular; Cellular Component	OSA_DROME Trithorax group protein osa OS=Drosophila melanogaster GN=osa PE=1 SV=1	sp|Q8IN94|OSA_DROME
gonads_contig_126379_P	0.627486	3.21529	CGI_10020334	GO:0005515; protein binding; Molecular Function	IF140_HUMAN Intraflagellar transport protein 140 homolog OS=Homo sapiens GN=IFT140 PE=2 SV=1	sp|Q96RY7|IF140_HUMAN
gonads_contig_376027_P	0.62748	3.21529	CGI_10019927	NA	RTBS_DROME Probable RNA-directed DNA polymerase from transposon BS OS=Drosophila melanogaster GN=RTase PE=2 SV=1	sp|Q9NBX4|RTXE_DROME
gonads_contig_443477_N	0.62743	3.21529	CGI_10027101	GO:0005515; protein binding; Molecular Function	WDR68_MOUSE WD repeat-containing protein 68 OS=Mus musculus GN=Wdr68 PE=2 SV=1	sp|P61963|DCAF7_MOUSE
gonads_contig_194055_S	0.627352	3.21529
gonads_contig_67288_P	0.627321	3.21529	CGI_10021146	GO:0005506; iron ion binding; Molecular Function GO:0016705; oxidoreductase activity, acting on paired donors, with incorporation or reduction of molecular oxygen; Molecular Function GO:0031418; L-ascorbic acid binding; Molecular Function GO:0055114; oxidation-reduction process; Biological Process	P3H1_MOUSE Prolyl 3-hydroxylase 1 OS=Mus musculus GN=Lepre1 PE=2 SV=2	sp|Q9R1J8|P3H1_RAT
gonads_contig_52733_P	0.627245	3.21529	CGI_10007100	NA	TD3LB_XENLA Transcriptional adapter 3-like B OS=Xenopus laevis GN=tada3l-B PE=2 SV=1	sp|Q66IZ5|TAD3B_XENLA
gonads_contig_115860_P	0.627037	3.21529	CGI_10023719	GO:0008537; proteasome activator complex; Cellular Component	PSME3_CHICK Proteasome activator complex subunit 3 OS=Gallus gallus GN=PSME3 PE=1 SV=1	sp|Q5RFD3|PSME3_PONAB
gonads_contig_347742_P	0.627021	3.21529	CGI_10015784	GO:0003700; sequence-specific DNA binding transcription factor activity; Molecular Function GO:0005515; protein binding; Molecular Function GO:0005634; nucleus; Cellular Component GO:0006355; regulation of transcription, DNA-dependent; Biological Process GO:0007275; multicellular organismal development; Biological Process GO:0043565; sequence-specific DNA binding; Molecular Function	OTX5B_XENLA Homeobox protein otx5-B OS=Xenopus laevis GN=otx5-B PE=2 SV=1	sp|P80206|OTX2_MOUSE
gonads_contig_62385_P	0.627	3.25552	CGI_10010368	GO:0004672; protein kinase activity; Molecular Function GO:0004674; protein serine/threonine kinase activity; Molecular Function GO:0005524; ATP binding; Molecular Function GO:0006468; protein phosphorylation; Biological Process	MELK_HUMAN Maternal embryonic leucine zipper kinase OS=Homo sapiens GN=MELK PE=1 SV=3	sp|Q28GW8|MELK_XENTR
gonads_contig_33760_P	0.626988	3.21529	CGI_10025720	NA	NA
gonads_contig_348075_P	0.626889	4.3996	CGI_10008612	GO:0005230; extracellular ligand-gated ion channel activity; Molecular Function GO:0006810; transport; Biological Process GO:0006811; ion transport; Biological Process GO:0016020; membrane; Cellular Component GO:0016021; integral to membrane; Cellular Component	ACHA6_MOUSE Neuronal acetylcholine receptor subunit alpha-6 OS=Mus musculus GN=Chrna6 PE=2 SV=1	sp|P23414|ACH1_SCHGR
gonads_contig_25951_P	0.626795	3.21529	CGI_10000090	GO:0005515; protein binding; Molecular Function	WDR74_MOUSE WD repeat-containing protein 74 OS=Mus musculus GN=Wdr74 PE=2 SV=1	sp|Q6RFH5|WDR74_HUMAN
gonads_contig_232955_N	0.626786	3.63534	CGI_10019748	GO:0004788; thiamin diphosphokinase activity; Molecular Function GO:0005524; ATP binding; Molecular Function GO:0009229; thiamin diphosphate biosynthetic process; Biological Process	TPK1_MOUSE Thiamin pyrophosphokinase 1 OS=Mus musculus GN=Tpk1 PE=1 SV=1	sp|Q5E9T4|TPK1_BOVIN
gonads_contig_96228_P	0.626723	3.63534	CGI_10019830	GO:0006626; protein targeting to mitochondrion; Biological Process GO:0042719; mitochondrial intermembrane space protein transporter complex; Cellular Component GO:0045039; protein import into mitochondrial inner membrane; Biological Process	TIM8_DROME Mitochondrial import inner membrane translocase subunit Tim8 OS=Drosophila melanogaster GN=Tim8 PE=1 SV=1
gonads_contig_160393_N	0.626461	3.21529	CGI_10025924	GO:0006886; intracellular protein transport; Biological Process GO:0006888; ER to Golgi vesicle-mediated transport; Biological Process GO:0008270; zinc ion binding; Molecular Function GO:0030127; COPII vesicle coat; Cellular Component	SC24C_HUMAN Protein transport protein Sec24C OS=Homo sapiens GN=SEC24C PE=1 SV=3	sp|P53992|SC24C_HUMAN
gonads_contig_38813_N	0.626399	3.21529	CGI_10023292	GO:0004672; protein kinase activity; Molecular Function GO:0004674; protein serine/threonine kinase activity; Molecular Function GO:0005003; ephrin receptor activity; Molecular Function GO:0005515; protein binding; Molecular Function GO:0005524; ATP binding; Molecular Function GO:0006468; protein phosphorylation; Biological Process GO:0016020; membrane; Cellular Component	EPHA4_CHICK Ephrin type-A receptor 4 OS=Gallus gallus GN=EPHA4 PE=2 SV=2	sp|P28693|EPHB2_CHICK
gonads_contig_90056_S	0.626365	3.21529
gonads_contig_62900_P	0.626305	3.21529	CGI_10023188	GO:0005488; binding; Molecular Function GO:0005515; protein binding; Molecular Function	PP4R1_RAT Serine/threonine-protein phosphatase 4 regulatory subunit 1 OS=Rattus norvegicus GN=Ppp4r1 PE=2 SV=1	sp|Q8TF05|PP4R1_HUMAN
gonads_contig_254053_AS	0.626297	3.91937
gonads_contig_9944_P	0.626293	4.3996	CGI_10009906	GO:0016757; transferase activity, transferring glycosyl groups; Molecular Function	GL8D4_XENLA Glycosyltransferase 8 domain-containing protein 4 OS=Xenopus laevis GN=glt8d4 PE=2 SV=1	sp|Q6DE37|GXLT2_XENLA
gonads_contig_76361_P	0.626234	3.21529	CGI_10011794	GO:0003723; RNA binding; Molecular Function GO:0005488; binding; Molecular Function	CN021_HUMAN Pumilio domain-containing protein C14orf21 OS=Homo sapiens GN=C14orf21 PE=1 SV=1	sp|Q8BMC4|CN021_MOUSE
gonads_contig_80678_P	0.626219	3.91937	CGI_10019585	GO:0004888; transmembrane receptor activity; Molecular Function GO:0005515; protein binding; Molecular Function GO:0007165; signal transduction; Biological Process GO:0031224; intrinsic to membrane; Cellular Component GO:0045087; innate immune response; Biological Process	CO6A6_HUMAN Collagen alpha-6(VI) chain OS=Homo sapiens GN=COL6A6 PE=1 SV=2	sp|Q60847|COCA1_MOUSE
gonads_contig_63612_P	0.626171	3.25552	CGI_10026576	NA	NU205_HUMAN Nuclear pore complex protein Nup205 OS=Homo sapiens GN=NUP205 PE=1 SV=2	sp|Q92621|NU205_HUMAN
gonads_contig_12796_S	0.626017	4.3996
gonads_contig_39520_P	0.625983	4.3996	CGI_10017622	NA	NA
gonads_contig_17728_AS	0.625837	3.25552
gonads_contig_141136_AS	0.625631	4.3996
gonads_contig_369654_N	0.625566	3.91937	CGI_10000541	GO:0009168; purine ribonucleoside monophosphate biosynthetic process; Biological Process GO:0019239; deaminase activity; Molecular Function	AMPD2_RAT AMP deaminase 2 OS=Rattus norvegicus GN=Ampd2 PE=2 SV=2	sp|Q02356|AMPD2_RAT
gonads_contig_460474_N	0.625562	3.21529	CGI_10009644	NA	SURF4_TAKRU Surfeit locus protein 4 OS=Takifugu rubripes GN=surf4 PE=3 SV=1	sp|O57590|SURF4_TAKRU
gonads_contig_448942_N	0.625508	3.25552	CGI_10019662	GO:0004672; protein kinase activity; Molecular Function GO:0004674; protein serine/threonine kinase activity; Molecular Function GO:0005083; small GTPase regulator activity; Molecular Function GO:0005524; ATP binding; Molecular Function GO:0006468; protein phosphorylation; Biological Process	M4K3_RAT Mitogen-activated protein kinase kinase kinase kinase 3 OS=Rattus norvegicus GN=Map4k3 PE=1 SV=2	sp|Q9Y4K4|M4K5_HUMAN
gonads_contig_375572_S	0.625362	3.21529
gonads_contig_66284_N	0.625229	3.21529	CGI_10018685	GO:0005515; protein binding; Molecular Function	AMRA1_HUMAN Activating molecule in BECN1-regulated autophagy protein 1 OS=Homo sapiens GN=AMBRA1 PE=1 SV=2	sp|A2AH22|AMRA1_MOUSE
gonads_contig_460421_N	0.625181	3.21529	CGI_10001227	GO:0005515; protein binding; Molecular Function	CK065_MOUSE Uncharacterized protein C11orf65 homolog OS=Mus musculus PE=2 SV=1	sp|Q9D4W2|CK065_MOUSE
gonads_contig_436802_P	0.625164	3.21529	CGI_10007354	GO:0003779; actin binding; Molecular Function GO:0005488; binding; Molecular Function GO:0016043; cellular component organization; Biological Process GO:0017048; Rho GTPase binding; Molecular Function GO:0030036; actin cytoskeleton organization; Biological Process	FMNL2_MOUSE Formin-like protein 2 OS=Mus musculus GN=Fmnl2 PE=2 SV=2	sp|Q96PY5|FMNL2_HUMAN
gonads_contig_39560_S	0.625021	3.63534
gonads_contig_76756_AS	0.624983	3.21529
gonads_contig_355783_P	0.624884	3.63534	CGI_10013036	GO:0005515; protein binding; Molecular Function	RASA1_BOVIN Ras GTPase-activating protein 1 OS=Bos taurus GN=RASA1 PE=1 SV=1	sp|P09851|RASA1_BOVIN
gonads_contig_374250_N	0.624781	4.3996	CGI_10020310	GO:0004221; ubiquitin thiolesterase activity; Molecular Function GO:0005515; protein binding; Molecular Function GO:0006511; ubiquitin-dependent protein catabolic process; Biological Process	UBP48_HUMAN Ubiquitin carboxyl-terminal hydrolase 48 OS=Homo sapiens GN=USP48 PE=1 SV=1	sp|Q5ZM45|UBP48_CHICK
gonads_contig_439999_AS	0.624681	3.63534
gonads_contig_38956_P	0.624588	3.21529	CGI_10004103	NA	MBOA2_CHICK Membrane-bound O-acyltransferase domain-containing protein 2 OS=Gallus gallus GN=mboat2 PE=2 SV=1	sp|Q5ZKL6|MBOA2_CHICK
gonads_contig_47462_N	0.624538	3.21529	CGI_10006112	GO:0008270; zinc ion binding; Molecular Function	ZDH24_HUMAN Probable palmitoyltransferase ZDHHC24 OS=Homo sapiens GN=ZDHHC24 PE=2 SV=1	sp|Q2TGI5|ZDH24_RAT
gonads_contig_346698_P	0.624415	3.21529	CGI_10024892	GO:0003779; actin binding; Molecular Function GO:0005543; phospholipid binding; Molecular Function	HIP1_HUMAN Huntingtin-interacting protein 1 OS=Homo sapiens GN=HIP1 PE=1 SV=5	sp|Q9JKY5|HIP1R_MOUSE
gonads_contig_401933_P	0.624192	3.21529	CGI_10020728	GO:0004484; mRNA guanylyltransferase activity; Molecular Function GO:0006370; mRNA capping; Biological Process GO:0006397; mRNA processing; Biological Process GO:0006470; protein dephosphorylation; Biological Process GO:0008138; protein tyrosine/serine/threonine phosphatase activity; Molecular Function GO:0016311; dephosphorylation; Biological Process GO:0016791; phosphatase activity; Molecular F…	MCE1_MOUSE mRNA-capping enzyme OS=Mus musculus GN=Rngtt PE=1 SV=1	sp|Q6NY98|MCE1_DANRE
gonads_contig_412937_P	0.624191	3.21529	CGI_10011898	GO:0005515; protein binding; Molecular Function	KLH13_HUMAN Kelch-like protein 13 OS=Homo sapiens GN=KLHL13 PE=1 SV=3	sp|Q5ZLD3|KLH13_CHICK
gonads_contig_103714_P	0.624145	4.71481	CGI_10027348	GO:0003676; nucleic acid binding; Molecular Function	R3HD2_MOUSE R3H domain-containing protein 2 OS=Mus musculus GN=R3hdm2 PE=2 SV=2	sp|Q9Y2K5|R3HD2_HUMAN
gonads_contig_353317_N	0.623784	3.21529	CGI_10024887	GO:0000166; nucleotide binding; Molecular Function GO:0003777; microtubule motor activity; Molecular Function GO:0003779; actin binding; Molecular Function GO:0004143; diacylglycerol kinase activity; Molecular Function GO:0005524; ATP binding; Molecular Function GO:0005622; intracellular; Cellular Component GO:0007018; microtubule-based movement; Biological Process GO:0007205; activation of prote…	DYH10_HUMAN Dynein heavy chain 10, axonemal OS=Homo sapiens GN=DNAH10 PE=1 SV=3	sp|Q9SMH3|DYH1A_CHLRE
gonads_contig_428678_P	0.623688	3.25552	CGI_10018228	GO:0003676; nucleic acid binding; Molecular Function GO:0005515; protein binding; Molecular Function GO:0005622; intracellular; Cellular Component GO:0008270; zinc ion binding; Molecular Function	TTC26_MOUSE Tetratricopeptide repeat protein 26 OS=Mus musculus GN=Ttc26 PE=2 SV=1	sp|Q4V8A8|ZFP90_RAT
gonads_contig_39417_P	0.623541	3.21529	CGI_10014283	NA	CG060_CHICK UPF0532 protein C7orf60 homolog OS=Gallus gallus GN=RCJMB04_20b4 PE=2 SV=1	sp|Q1RMZ1|CG060_HUMAN
gonads_contig_498890_P	0.623432	3.21529	CGI_10009991	GO:0004190; aspartic-type endopeptidase activity; Molecular Function GO:0006508; proteolysis; Biological Process	ASPP_AEDAE Lysosomal aspartic protease OS=Aedes aegypti GN=AAEL006169 PE=1 SV=2	sp|Q9DEX3|CATD_CLUHA
gonads_contig_387725_P	0.623397	3.25552	CGI_10022561	GO:0003677; DNA binding; Molecular Function GO:0005515; protein binding; Molecular Function GO:0005634; nucleus; Cellular Component GO:0008270; zinc ion binding; Molecular Function	MLL3_HUMAN Histone-lysine N-methyltransferase MLL3 OS=Homo sapiens GN=MLL3 PE=1 SV=3	sp|Q6PDK2|MLL2_MOUSE
gonads_contig_23994_P	0.623015	3.25552	CGI_10012532	NA	PPIL2_RHIOR Peptidyl-prolyl cis-trans isomerase-like 2 OS=Rhizopus oryzae GN=cyp14 PE=3 SV=1	sp|Q13356|PPIL2_HUMAN
gonads_contig_52972_P	0.622913	3.21529	CGI_10019688	NA	FGOP2_CHICK FGFR1 oncogene partner 2 homolog OS=Gallus gallus GN=FGFR1OP2 PE=2 SV=1	sp|Q7T338|FGOP2_DANRE
gonads_contig_60416_P	0.62267	3.21529	CGI_10027843	GO:0000166; nucleotide binding; Molecular Function GO:0005524; ATP binding; Molecular Function GO:0016887; ATPase activity; Molecular Function GO:0017111; nucleoside-triphosphatase activity; Molecular Function	ABCF3_MOUSE ATP-binding cassette sub-family F member 3 OS=Mus musculus GN=Abcf3 PE=2 SV=1	sp|Q8NE71|ABCF1_HUMAN
gonads_contig_47732_P	0.622506	3.21529	CGI_10022246	GO:0005515; protein binding; Molecular Function	SYP2L_MOUSE Synaptopodin 2-like protein OS=Mus musculus GN=Synpo2l PE=2 SV=1	sp|Q1W617|SHRM4_MOUSE
gonads_contig_191398_P	0.622408	3.21529
gonads_contig_112039_P	0.622084	3.21529	CGI_10017925	NA	RSMB_MACEU Small nuclear ribonucleoprotein-associated protein B' OS=Macropus eugenii GN=SNRPB PE=2 SV=1	sp|P63164|RSMN_RAT
gonads_contig_411759_N	0.621967	3.21529	CGI_10014411	GO:0003677; DNA binding; Molecular Function GO:0005524; ATP binding; Molecular Function	RAD26_HUMAN Putative DNA repair and recombination protein RAD26-like OS=Homo sapiens GN=RAD26L PE=2 SV=1	sp|Q9JIM3|RAD26_MOUSE
gonads_contig_364946_N	0.621677	3.21529
gonads_contig_21050_P	0.621673	3.21529	CGI_10020426	GO:0005515; protein binding; Molecular Function	MYSM1_MOUSE Histone H2A deubiquitinase MYSM1 OS=Mus musculus GN=Mysm1 PE=2 SV=2	sp|Q3TV65|MPND_MOUSE
gonads_contig_33627_N	0.621627	3.21529	CGI_10006014	NA	LRMP_HUMAN Lymphoid-restricted membrane protein OS=Homo sapiens GN=LRMP PE=1 SV=2
gonads_contig_23036_P	0.621578	3.21529	CGI_10021361	GO:0004375; glycine dehydrogenase (decarboxylating) activity; Molecular Function GO:0006520; cellular amino acid metabolic process; Biological Process GO:0016829; lyase activity; Molecular Function GO:0055114; oxidation-reduction process; Biological Process	GCSP_CHICK Glycine dehydrogenase [decarboxylating], mitochondrial OS=Gallus gallus GN=GLDC PE=1 SV=2	sp|P15505|GCSP_CHICK
gonads_contig_39444_P	0.621376	3.21529	CGI_10001836	GO:0005681; spliceosomal complex; Cellular Component GO:0007067; mitosis; Biological Process	TXN4B_HUMAN Thioredoxin-like protein 4B OS=Homo sapiens GN=TXNL4B PE=1 SV=1	sp|Q9NX01|TXN4B_HUMAN
gonads_contig_17531_P	0.621334	3.21529	CGI_10019111	GO:0003755; peptidyl-prolyl cis-trans isomerase activity; Molecular Function GO:0006457; protein folding; Biological Process	SDC10_MACFA Peptidyl-prolyl cis-trans isomerase SDCCAG10 OS=Macaca fascicularis GN=SDCCAG10 PE=2 SV=1	sp|Q17QX9|CWC27_BOVIN
gonads_contig_389886_P	0.621325	3.25552	CGI_10025442	GO:0006810; transport; Biological Process GO:0016020; membrane; Cellular Component GO:0055085; transmembrane transport; Biological Process	S12A2_SQUAC Solute carrier family 12 member 2 OS=Squalus acanthias GN=SLC12A2 PE=1 SV=1	sp|P55013|S12A2_SQUAC
gonads_contig_347034_P	0.621162	3.21529	CGI_10002584	GO:0003774; motor activity; Molecular Function GO:0005524; ATP binding; Molecular Function GO:0005856; cytoskeleton; Cellular Component GO:0016459; myosin complex; Cellular Component	MYOI_DICDI Myosin-I heavy chain OS=Dictyostelium discoideum GN=myoI PE=1 SV=1	sp|Q00IB7|PKHH1_DANRE
gonads_contig_413866_P	0.621153	4.3996	CGI_10005448	GO:0008270; zinc ion binding; Molecular Function	ZDHC5_CANFA Probable palmitoyltransferase ZDHHC5 OS=Canis familiaris GN=ZDHHC5 PE=2 SV=1	sp|Q5Y5T5|ZDHC8_MOUSE
gonads_contig_456918_P	0.620997	3.25552	CGI_10008815	GO:0003924; GTPase activity; Molecular Function GO:0005525; GTP binding; Molecular Function	IF2H_MOUSE Eukaryotic translation initiation factor 2 subunit 3, Y-linked OS=Mus musculus GN=Eif2s3y PE=2 SV=2	sp|Q9Z0N2|IF2H_MOUSE
gonads_contig_246175_N	0.620842	3.21529	CGI_10016819	NA	ODFP2_HUMAN Outer dense fiber protein 2 OS=Homo sapiens GN=ODF2 PE=1 SV=1	sp|Q5ZKK5|ODFP2_CHICK
gonads_contig_380384_N	0.620697	4.71481	CGI_10012067	NA	COG5_HUMAN Conserved oligomeric Golgi complex subunit 5 OS=Homo sapiens GN=COG5 PE=1 SV=2	sp|Q9UP83|COG5_HUMAN
gonads_contig_381202_P	0.620599	3.21529	CGI_10023024	GO:0005198; structural molecule activity; Molecular Function GO:0005488; binding; Molecular Function GO:0006886; intracellular protein transport; Biological Process GO:0016192; vesicle-mediated transport; Biological Process GO:0030117; membrane coat; Cellular Component GO:0030126; COPI vesicle coat; Cellular Component	COPB_RAT Coatomer subunit beta OS=Rattus norvegicus GN=Copb1 PE=1 SV=1	sp|P23514|COPB_RAT
gonads_contig_360084_P	0.620536	3.21529	CGI_10007354	GO:0003779; actin binding; Molecular Function GO:0005488; binding; Molecular Function GO:0016043; cellular component organization; Biological Process GO:0017048; Rho GTPase binding; Molecular Function GO:0030036; actin cytoskeleton organization; Biological Process	FMNL2_MOUSE Formin-like protein 2 OS=Mus musculus GN=Fmnl2 PE=2 SV=2	sp|Q9VUC6|Y2138_DROME
gonads_contig_432979_N	0.620504	3.21529	CGI_10010990	GO:0005158; insulin receptor binding; Molecular Function	FRS3_RAT Fibroblast growth factor receptor substrate 3 OS=Rattus norvegicus GN=Frs3 PE=2 SV=3	sp|Q8C180|FRS2_MOUSE
gonads_contig_138278_S	0.620286	3.21529
gonads_contig_192007_N	0.620247	3.63534	CGI_10014592	GO:0005215; transporter activity; Molecular Function GO:0006810; transport; Biological Process GO:0016021; integral to membrane; Cellular Component GO:0055085; transmembrane transport; Biological Process	S26A5_RAT Prestin OS=Rattus norvegicus GN=Slc26a5 PE=1 SV=1	sp|Q5RAL2|S26A7_PONAB
gonads_contig_47651_N	0.620217	3.63534	CGI_10011731	GO:0004888; transmembrane receptor activity; Molecular Function GO:0005515; protein binding; Molecular Function GO:0005525; GTP binding; Molecular Function GO:0007165; signal transduction; Biological Process GO:0007264; small GTPase mediated signal transduction; Biological Process GO:0015031; protein transport; Biological Process GO:0031224; intrinsic to membrane; Cellular Component GO:0045087; i…	PATS1_DICDI Probable serine/threonine-protein kinase pats1 OS=Dictyostelium discoideum GN=pats1 PE=3 SV=1
gonads_contig_105920_P	0.620113	3.63534	CGI_10021360	GO:0006801; superoxide metabolic process; Biological Process GO:0046872; metal ion binding; Molecular Function GO:0055114; oxidation-reduction process; Biological Process	SODC_SCHPO Superoxide dismutase [Cu-Zn] OS=Schizosaccharomyces pombe GN=sod1 PE=2 SV=1	sp|O78310|SODCP_ARATH
gonads_contig_502327_P	0.619992	3.25552	CGI_10015123	NA	DTWD1_XENLA DTW domain-containing protein 1 OS=Xenopus laevis GN=dtwd1 PE=2 SV=1	sp|Q5RCQ0|DTWD1_PONAB
gonads_contig_325143_N	0.619989	3.21529	CGI_10009434	GO:0005488; binding; Molecular Function	MIDA_DANRE Protein midA homolog, mitochondrial OS=Danio rerio GN=zgc:153989 PE=2 SV=1	sp|Q6GQ37|MIDA_XENLA
gonads_contig_486221_P	0.619914	3.25552	CGI_10009697	GO:0005634; nucleus; Cellular Component GO:0030528; transcription regulator activity; Molecular Function GO:0045449; regulation of transcription; Biological Process	NA	sp|A2AWL7|MGAP_MOUSE
gonads_contig_17532_S	0.619886	3.25552
gonads_contig_387192_P	0.619718	3.63534	CGI_10027913	GO:0000786; nucleosome; Cellular Component GO:0003677; DNA binding; Molecular Function GO:0005085; guanyl-nucleotide exchange factor activity; Molecular Function GO:0005089; Rho guanyl-nucleotide exchange factor activity; Molecular Function GO:0005515; protein binding; Molecular Function GO:0005622; intracellular; Cellular Component GO:0005634; nucleus; Cellular Component GO:0006334; nucleosome a…	SOS2_MOUSE Son of sevenless homolog 2 OS=Mus musculus GN=Sos2 PE=1 SV=2	sp|Q02384|SOS2_MOUSE
gonads_contig_66397_P	0.619581	3.21529	CGI_10011809	GO:0005515; protein binding; Molecular Function	TTC8_HUMAN Tetratricopeptide repeat protein 8 OS=Homo sapiens GN=TTC8 PE=1 SV=1	sp|Q8TAM2|TTC8_HUMAN
gonads_contig_201448_S	0.619574	3.25552				sp|Q99KW3|TARA_MOUSE
gonads_contig_8585_S	0.619414	3.91937
gonads_contig_88178_P	0.619398	3.21529	CGI_10014059	GO:0006626; protein targeting to mitochondrion; Biological Process GO:0042719; mitochondrial intermembrane space protein transporter complex; Cellular Component GO:0045039; protein import into mitochondrial inner membrane; Biological Process	TIM10_RAT Mitochondrial import inner membrane translocase subunit Tim10 OS=Rattus norvegicus GN=Timm10 PE=2 SV=1	sp|Q6DI06|TIM10_DANRE
gonads_contig_318367_P	0.618894	3.25552	CGI_10026260	GO:0005515; protein binding; Molecular Function GO:0008270; zinc ion binding; Molecular Function	NU301_DROME Nucleosome-remodeling factor subunit NURF301 OS=Drosophila melanogaster GN=E(bx) PE=1 SV=2	sp|Q12830|BPTF_HUMAN
gonads_contig_353619_P	0.618687	3.21529	CGI_10020542	GO:0008146; sulfotransferase activity; Molecular Function	ST3A1_RABIT Amine sulfotransferase OS=Oryctolagus cuniculus GN=SULT3A1 PE=1 SV=1	sp|O46640|ST3A1_RABIT
gonads_contig_31190_N	0.61865	3.21529	CGI_10018213	GO:0005515; protein binding; Molecular Function GO:0007165; signal transduction; Biological Process	NA
gonads_contig_52378_P	0.618523	4.71481	CGI_10022059	NA	MED22_DANRE Mediator of RNA polymerase II transcription subunit 22 OS=Danio rerio GN=med22 PE=2 SV=1	sp|Q800L3|MED22_CHICK
gonads_contig_70915_P	0.618438	3.21529	CGI_10025434	NA	ATG10_MOUSE Autophagy-related protein 10 OS=Mus musculus GN=Atg10 PE=1 SV=1	sp|Q8R1P4|ATG10_MOUSE
gonads_contig_120810_P	0.618403	3.21529	CGI_10003139	GO:0003723; RNA binding; Molecular Function	IF2A_XENTR Eukaryotic translation initiation factor 2 subunit 1 OS=Xenopus tropicalis GN=eif2s1 PE=2 SV=1	sp|Q6GL89|IF2A_XENTR
gonads_contig_14517_P	0.618207	3.21529	CGI_10004875	GO:0005622; intracellular; Cellular Component GO:0008270; zinc ion binding; Molecular Function	Z354C_RAT Zinc finger protein 354C OS=Rattus norvegicus GN=Znf354c PE=1 SV=1	sp|Q8CJ78|ZN628_MOUSE
gonads_contig_64465_N	0.618203	3.25552	CGI_10006173	NA	RB6I2_MOUSE ELKS/RAB6-interacting/CAST family member 1 OS=Mus musculus GN=Erc1 PE=1 SV=1	sp|O76329|ACTNB_DICDI
gonads_contig_48826_AS	0.617947	3.21529
gonads_contig_114995_P	0.617861	3.21529	CGI_10019387	GO:0004806; triglyceride lipase activity; Molecular Function GO:0006629; lipid metabolic process; Biological Process	DGLA_RAT Sn1-specific diacylglycerol lipase alpha OS=Rattus norvegicus GN=Dagla PE=2 SV=1	sp|P0C1S9|DGLB_RAT
gonads_contig_62846_S	0.617689	3.21529	CGI_10006423	GO:0005515; protein binding; Molecular Function	ANR60_HUMAN Ankyrin repeat domain-containing protein 60 OS=Homo sapiens GN=ANKRD60 PE=2 SV=3	sp|Q0MQI9|NDUV2_PANTR
gonads_contig_432261_N	0.617644	3.21529	CGI_10019329	GO:0004672; protein kinase activity; Molecular Function GO:0004674; protein serine/threonine kinase activity; Molecular Function GO:0005524; ATP binding; Molecular Function GO:0006468; protein phosphorylation; Biological Process	MARK3_RAT MAP/microtubule affinity-regulating kinase 3 OS=Rattus norvegicus GN=Mark3 PE=2 SV=1	sp|Q03141|MARK3_MOUSE
gonads_contig_464426_S	0.61754	3.21529
gonads_contig_154209_P	0.617501	3.21529	CGI_10017084	NA	CD123_XENLA Cell division cycle protein 123 homolog OS=Xenopus laevis GN=cdc123 PE=2 SV=1	sp|A7RFT2|CD123_NEMVE
gonads_contig_479796_S	0.617482	3.91937
gonads_contig_133299_AS	0.617391	3.21529
gonads_contig_20103_P	0.617345	3.25552	CGI_10008810	GO:0004175; endopeptidase activity; Molecular Function GO:0004298; threonine-type endopeptidase activity; Molecular Function GO:0005839; proteasome core complex; Cellular Component GO:0006511; ubiquitin-dependent protein catabolic process; Biological Process GO:0019773; proteasome core complex, alpha-subunit complex; Cellular Component GO:0051603; proteolysis involved in cellular protein cataboli…	PSA1_BOVIN Proteasome subunit alpha type-1 OS=Bos taurus GN=PSMA1 PE=1 SV=1	sp|P25786|PSA1_HUMAN
gonads_contig_38219_P	0.617201	3.21529	CGI_10020373	0	0
gonads_contig_428780_N	0.617109	3.25552	CGI_10013402	NA	EDC3_CHICK Enhancer of mRNA-decapping protein 3 OS=Gallus gallus GN=EDC3 PE=2 SV=1	sp|Q5ZLS2|EDC3_CHICK
gonads_contig_479607_N	0.61706	3.25552	CGI_10027751	NA	SC16A_HUMAN Protein transport protein Sec16A OS=Homo sapiens GN=SEC16A PE=1 SV=3	sp|O15027|SC16A_HUMAN
gonads_contig_63770_P	0.616756	4.71481	CGI_10023704	GO:0016020; membrane; Cellular Component GO:0016192; vesicle-mediated transport; Biological Process	PMFBP_RAT Polyamine-modulated factor 1-binding protein 1 OS=Rattus norvegicus GN=Pmfbp1 PE=2 SV=2	sp|Q9WVQ0|PMFBP_MOUSE
gonads_contig_441703_S	0.616678	4.3996	CGI_10017547	GO:0003824; catalytic activity; Molecular Function GO:0006464; protein modification process; Biological Process	BIRA_BACSU Bifunctional protein birA OS=Bacillus subtilis GN=birA PE=1 SV=1	sp|P0CI75|BIRA_BACSU
gonads_contig_51191_S	0.616573	3.21529
gonads_contig_241453_N	0.616485	3.21529
gonads_contig_345726_S	0.616405	3.21529
gonads_contig_77204_S	0.616052	3.25552
gonads_contig_62755_P	0.615826	3.21529	CGI_10021188	GO:0003676; nucleic acid binding; Molecular Function GO:0005488; binding; Molecular Function GO:0005515; protein binding; Molecular Function GO:0005622; intracellular; Cellular Component GO:0006139; nucleobase, nucleoside, nucleotide and nucleic acid metabolic process; Biological Process GO:0008408; 3'-5' exonuclease activity; Molecular Function	2AAA_PIG Serine/threonine-protein phosphatase 2A 65 kDa regulatory subunit A alpha isoform OS=Sus scrofa GN=PPP2R1A PE=2 SV=2	sp|P54612|2AAA_PIG
gonads_contig_359012_S	0.615801	3.21529
gonads_contig_288593_P	0.6157	4.3996	CGI_10023796	GO:0005097; Rab GTPase activator activity; Molecular Function GO:0005515; protein binding; Molecular Function GO:0005622; intracellular; Cellular Component GO:0032313; regulation of Rab GTPase activity; Biological Process	WDR67_XENTR WD repeat-containing protein 67 OS=Xenopus tropicalis GN=wdr67 PE=2 SV=1	sp|Q6DDI6|WDR67_XENLA
gonads_contig_30983_P	0.615607	3.21529	CGI_10017774	NA	CP093_HUMAN Coiled-coil domain-containing protein C16orf93 OS=Homo sapiens GN=C16orf93 PE=2 SV=1	sp|A1A4V9|CP093_HUMAN
gonads_contig_97936_P	0.615568	4.3996	CGI_10024501	GO:0005524; ATP binding; Molecular Function GO:0015986; ATP synthesis coupled proton transport; Biological Process GO:0015992; proton transport; Biological Process GO:0016469; proton-transporting two-sector ATPase complex; Cellular Component GO:0016820; hydrolase activity, acting on acid anhydrides, catalyzing transmembrane movement of substances; Molecular Function GO:0033178; proton-transportin…	ATPA_PONAB ATP synthase subunit alpha, mitochondrial OS=Pongo abelii GN=ATP5A1 PE=2 SV=1	sp|P35381|ATPA_DROME
gonads_contig_71581_P	0.615548	3.21529	CGI_10027254	GO:0005215; transporter activity; Molecular Function GO:0005452; inorganic anion exchanger activity; Molecular Function GO:0006810; transport; Biological Process GO:0006820; anion transport; Biological Process GO:0008509; anion transmembrane transporter activity; Molecular Function GO:0016020; membrane; Cellular Component GO:0016021; integral to membrane; Cellular Component	S4A8_HUMAN Electroneutral sodium bicarbonate exchanger 1 OS=Homo sapiens GN=SLC4A8 PE=1 SV=1	sp|Q8JZR6|S4A8_MOUSE
gonads_contig_295801_P	0.615543	3.21529	CGI_10022007	GO:0003678; DNA helicase activity; Molecular Function GO:0005515; protein binding; Molecular Function GO:0005524; ATP binding; Molecular Function GO:0005622; intracellular; Cellular Component GO:0006260; DNA replication; Biological Process	HPPD_RAT 4-hydroxyphenylpyruvate dioxygenase OS=Rattus norvegicus GN=Hpd PE=1 SV=3	sp|Q5ZIW1|PEO1_CHICK
gonads_contig_442120_P	0.61532	3.21529	CGI_10018685	GO:0005515; protein binding; Molecular Function	AMRA1_HUMAN Activating molecule in BECN1-regulated autophagy protein 1 OS=Homo sapiens GN=AMBRA1 PE=1 SV=2	sp|A2AH22|AMRA1_MOUSE
gonads_contig_96141_S	0.615244	3.21529
gonads_contig_41271_P	0.615109	3.91937	CGI_10023483	GO:0000166; nucleotide binding; Molecular Function GO:0005515; protein binding; Molecular Function GO:0017111; nucleoside-triphosphatase activity; Molecular Function	RAD17_CERAE Cell cycle checkpoint protein RAD17 OS=Cercopithecus aethiops GN=RAD17 PE=1 SV=1	sp|O75943|RAD17_HUMAN
gonads_contig_485901_S	0.615049	3.21529
gonads_contig_179594_P	0.614983	3.21529	CGI_10010417	GO:0003676; nucleic acid binding; Molecular Function	RBM39_PONAB RNA-binding protein 39 OS=Pongo abelii GN=RBM39 PE=2 SV=1	sp|Q5RC80|RBM39_PONAB
gonads_contig_503494_S	0.614821	3.21529
gonads_contig_421938_N	0.614809	3.21529	CGI_10024666	NA	CO026_DANRE Uncharacterized protein C15orf26 homolog OS=Danio rerio GN=zgc:110373 PE=2 SV=1	sp|Q568D2|CO026_DANRE
gonads_contig_206035_P	0.614758	3.21529	CGI_10015915	GO:0003723; RNA binding; Molecular Function GO:0004540; ribonuclease activity; Molecular Function	DI3L1_MOUSE DIS3-like exonuclease 1 OS=Mus musculus GN=Dis3l PE=2 SV=2	sp|Q5U2P0|DI3L1_RAT
gonads_contig_65929_P	0.614689	3.21529	CGI_10012998	GO:0003723; RNA binding; Molecular Function GO:0003725; double-stranded RNA binding; Molecular Function GO:0004000; adenosine deaminase activity; Molecular Function GO:0005622; intracellular; Cellular Component GO:0006396; RNA processing; Biological Process	DSRAD_HUMAN Double-stranded RNA-specific adenosine deaminase OS=Homo sapiens GN=ADAR PE=1 SV=3	sp|P55265|DSRAD_HUMAN
gonads_contig_381412_N	0.614626	3.91937	CGI_10026652	GO:0003676; nucleic acid binding; Molecular Function	PABP2_BOVIN Polyadenylate-binding protein 2 OS=Bos taurus GN=PABPN1 PE=1 SV=3	sp|Q86U42|PABP2_HUMAN
gonads_contig_63444_N	0.614527	3.21529	CGI_10028396	GO:0003676; nucleic acid binding; Molecular Function	RBP1_DROME RNA-binding protein 1 OS=Drosophila melanogaster GN=Rbp1 PE=1 SV=3	sp|Q02427|RBP1_DROME
gonads_contig_372507_S	0.614259	3.21529
gonads_contig_362591_P	0.614139	3.21529	CGI_10005051	GO:0005085; guanyl-nucleotide exchange factor activity; Molecular Function GO:0005515; protein binding; Molecular Function GO:0005622; intracellular; Cellular Component GO:0007264; small GTPase mediated signal transduction; Biological Process	RGPS1_HUMAN Ras-specific guanine nucleotide-releasing factor RalGPS1 OS=Homo sapiens GN=RALGPS1 PE=1 SV=1	sp|Q5ZJK0|RGPS1_CHICK
gonads_contig_470301_AS	0.614108	3.21529	CGI_10028439	GO:0004672; protein kinase activity; Molecular Function GO:0004674; protein serine/threonine kinase activity; Molecular Function GO:0005524; ATP binding; Molecular Function GO:0005856; cytoskeleton; Cellular Component GO:0006468; protein phosphorylation; Biological Process	EPHA2_MOUSE Ephrin type-A receptor 2 OS=Mus musculus GN=Epha2 PE=1 SV=2	sp|Q4R7M4|DTWD2_MACFA
gonads_contig_422761_N	0.614099	4.3996	CGI_10019864	GO:0003723; RNA binding; Molecular Function	DDX43_HUMAN Probable ATP-dependent RNA helicase DDX43 OS=Homo sapiens GN=DDX43 PE=1 SV=2	sp|Q8UVD9|FUBP2_CHICK
gonads_contig_30801_P	0.61389	3.21529	CGI_10009485	GO:0004402; histone acetyltransferase activity; Molecular Function GO:0005515; protein binding; Molecular Function GO:0005634; nucleus; Cellular Component GO:0006355; regulation of transcription, DNA-dependent; Biological Process GO:0008080; N-acetyltransferase activity; Molecular Function GO:0008152; metabolic process; Biological Process	KAT2B_HUMAN Histone acetyltransferase KAT2B OS=Homo sapiens GN=KAT2B PE=1 SV=3	sp|Q92831|KAT2B_HUMAN
gonads_contig_64764_N	0.613871	3.21529	CGI_10011901	NA	NA
gonads_contig_436645_P	0.613717	4.3996	CGI_10019662	GO:0004672; protein kinase activity; Molecular Function GO:0004674; protein serine/threonine kinase activity; Molecular Function GO:0005083; small GTPase regulator activity; Molecular Function GO:0005524; ATP binding; Molecular Function GO:0006468; protein phosphorylation; Biological Process	M4K3_RAT Mitogen-activated protein kinase kinase kinase kinase 3 OS=Rattus norvegicus GN=Map4k3 PE=1 SV=2	sp|Q9Y4K4|M4K5_HUMAN
gonads_contig_62999_P	0.613572	3.21529	CGI_10004712	NA	CCD21_HUMAN Coiled-coil domain-containing protein 21 OS=Homo sapiens GN=CCDC21 PE=1 SV=1	sp|Q6P2H3|CEP85_HUMAN
gonads_contig_111707_AS	0.613402	3.21529
gonads_contig_21305_N	0.613385	3.21529	CGI_10010126	GO:0008270; zinc ion binding; Molecular Function	ZDHC1_MOUSE Probable palmitoyltransferase ZDHHC1 OS=Mus musculus GN=Zdhhc1 PE=2 SV=2	sp|Q8R0N9|ZDHC1_MOUSE
gonads_contig_23499_P	0.613336	3.21529	CGI_10008293	GO:0005509; calcium ion binding; Molecular Function GO:0005515; protein binding; Molecular Function GO:0007156; homophilic cell adhesion; Biological Process GO:0016020; membrane; Cellular Component	CADN_DROME Neural-cadherin OS=Drosophila melanogaster GN=CadN PE=1 SV=2
gonads_contig_306424_P	0.613144	4.3996	CGI_10014166	GO:0005622; intracellular; Cellular Component GO:0008270; zinc ion binding; Molecular Function	ZN479_HUMAN Zinc finger protein 479 OS=Homo sapiens GN=ZNF479 PE=2 SV=1	sp|P41696|AZF1_YEAST
gonads_contig_70582_AS	0.613113	3.21529
gonads_contig_396127_P	0.613032	3.21529	CGI_10014483	GO:0005515; protein binding; Molecular Function	CONT_DROME Contactin OS=Drosophila melanogaster GN=Cont PE=1 SV=2	sp|Q9VN14|CONT_DROME
gonads_contig_329563_AS	0.612943	3.21529
gonads_contig_370112_N	0.612692	3.21529	CGI_10021699	GO:0003779; actin binding; Molecular Function GO:0016043; cellular component organization; Biological Process GO:0030036; actin cytoskeleton organization; Biological Process	FMN2_HUMAN Formin-2 OS=Homo sapiens GN=FMN2 PE=1 SV=4	sp|Q05858|FMN_CHICK
gonads_contig_397878_N	0.612644	3.21529	CGI_10009822	GO:0000151; ubiquitin ligase complex; Cellular Component GO:0004842; ubiquitin-protein ligase activity; Molecular Function GO:0016567; protein ubiquitination; Biological Process	RNF37_MOUSE RING finger protein 37 OS=Mus musculus GN=Ubox5 PE=2 SV=2	sp|O94941|RNF37_HUMAN
gonads_contig_169428_AS	0.612569	3.21529
gonads_contig_63970_P	0.612457	4.3996	CGI_10011211	GO:0004672; protein kinase activity; Molecular Function GO:0004674; protein serine/threonine kinase activity; Molecular Function GO:0005524; ATP binding; Molecular Function GO:0006468; protein phosphorylation; Biological Process	KC1A_XENLA Casein kinase I isoform alpha OS=Xenopus laevis GN=csnk1a1 PE=2 SV=1	sp|P67963|KC1A_XENLA
gonads_contig_50497_N	0.612321	4.3996	CGI_10016988	NA	ANO1_MOUSE Anoctamin-1 OS=Mus musculus GN=Ano1 PE=1 SV=2	sp|Q9NQ90|ANO2_HUMAN
gonads_contig_46150_N	0.612219	3.21529	CGI_10013511	NA	CANB1_DICDI Calcineurin subunit B type 1 OS=Dictyostelium discoideum GN=cnbA PE=1 SV=1
gonads_contig_417563_P	0.612213	3.21529	CGI_10006550	GO:0005622; intracellular; Cellular Component GO:0008270; zinc ion binding; Molecular Function	GZF1_HUMAN GDNF-inducible zinc finger protein 1 OS=Homo sapiens GN=GZF1 PE=2 SV=1	sp|A0JPL0|ZN382_RAT
gonads_contig_17177_N	0.612072	3.21529	CGI_10005591	GO:0003824; catalytic activity; Molecular Function GO:0005524; ATP binding; Molecular Function GO:0006754; ATP biosynthetic process; Biological Process GO:0006812; cation transport; Biological Process GO:0008152; metabolic process; Biological Process GO:0015662; ATPase activity, coupled to transmembrane movement of ions, phosphorylative mechanism; Molecular Function GO:0016020; membrane; Cellular…	AT1A_TAESO Sodium/potassium-transporting ATPase subunit alpha OS=Taenia solium PE=2 SV=1	sp|Q6RWA9|AT1A_TAESO
gonads_contig_356642_AS	0.61197	3.21529
gonads_contig_188513_N	0.611838	3.21529	CGI_10019856	GO:0005515; protein binding; Molecular Function	ANKZ1_RAT Ankyrin repeat and zinc finger domain-containing protein 1 OS=Rattus norvegicus GN=Ankzf1 PE=2 SV=1	sp|Q66H85|ANKZ1_RAT
gonads_contig_62743_S	0.611823	3.21529
gonads_contig_258011_N	0.611691	3.21529	CGI_10009223	NA	F16A2_DANRE UPF0518 protein fam160a2 OS=Danio rerio GN=fam160a2 PE=3 SV=1	sp|B0V207|F16A2_DANRE
gonads_contig_170646_N	0.611677	3.21529	CGI_10009882	GO:0003824; catalytic activity; Molecular Function	C19L2_HUMAN CWF19-like protein 2 OS=Homo sapiens GN=CWF19L2 PE=1 SV=3	sp|Q3LSS0|C19L2_DANRE
gonads_contig_139825_N	0.61141	3.21529	CGI_10007354	GO:0003779; actin binding; Molecular Function GO:0005488; binding; Molecular Function GO:0016043; cellular component organization; Biological Process GO:0017048; Rho GTPase binding; Molecular Function GO:0030036; actin cytoskeleton organization; Biological Process	FMNL2_MOUSE Formin-like protein 2 OS=Mus musculus GN=Fmnl2 PE=2 SV=2	sp|Q9VUC6|Y2138_DROME
gonads_contig_103621_P	0.611378	3.63534	CGI_10006413	GO:0003676; nucleic acid binding; Molecular Function GO:0004386; helicase activity; Molecular Function GO:0005524; ATP binding; Molecular Function GO:0008026; ATP-dependent helicase activity; Molecular Function	UAP56_PONAB Spliceosome RNA helicase BAT1 OS=Pongo abelii GN=BAT1 PE=2 SV=1	sp|O00148|DX39A_HUMAN
gonads_contig_3022_N	0.611369	3.21529	CGI_10025618	GO:0016491; oxidoreductase activity; Molecular Function GO:0016881; acid-amino acid ligase activity; Molecular Function GO:0043687; post-translational protein modification; Biological Process GO:0055114; oxidation-reduction process; Biological Process	AOFA_DICDI Probable flavin-containing monoamine oxidase A OS=Dictyostelium discoideum GN=maoA PE=3 SV=1	sp|C3Z724|UBE2S_BRAFL
gonads_contig_7754_P	0.611344	3.21529	CGI_10016618	GO:0005515; protein binding; Molecular Function GO:0005529; sugar binding; Molecular Function	HMCN1_HUMAN Hemicentin-1 OS=Homo sapiens GN=HMCN1 PE=1 SV=2	sp|A5D8S0|KIZ_DANRE
gonads_contig_20332_P	0.610914	3.21529	CGI_10006411	NA	CI016_TAKRU UPF0184 protein C9orf16 homolog OS=Takifugu rubripes GN=EST00098 PE=3 SV=1	sp|Q8T784|U184_BRAFL
gonads_contig_111425_AS	0.610887	3.21529
gonads_contig_44068_P	0.610784	3.25552	CGI_10016771	GO:0003723; RNA binding; Molecular Function GO:0005351; sugar:hydrogen symporter activity; Molecular Function GO:0006396; RNA processing; Biological Process GO:0006810; transport; Biological Process GO:0008173; RNA methyltransferase activity; Molecular Function GO:0016020; membrane; Cellular Component	RMTL1_HUMAN RNA methyltransferase-like protein 1 OS=Homo sapiens GN=RNMTL1 PE=1 SV=2	sp|Q566V3|RML1A_DANRE
gonads_contig_186432_P	0.610767	3.21529	CGI_10028654	GO:0005515; protein binding; Molecular Function	KNTC1_HUMAN Kinetochore-associated protein 1 OS=Homo sapiens GN=KNTC1 PE=1 SV=1	sp|Q8C3Y4|KNTC1_MOUSE
gonads_contig_381439_P	0.61068	3.21529	CGI_10027254	GO:0005215; transporter activity; Molecular Function GO:0005452; inorganic anion exchanger activity; Molecular Function GO:0006810; transport; Biological Process GO:0006820; anion transport; Biological Process GO:0008509; anion transmembrane transporter activity; Molecular Function GO:0016020; membrane; Cellular Component GO:0016021; integral to membrane; Cellular Component	S4A8_HUMAN Electroneutral sodium bicarbonate exchanger 1 OS=Homo sapiens GN=SLC4A8 PE=1 SV=1	sp|Q8JZR6|S4A8_MOUSE
gonads_contig_115436_S	0.610071	3.25552
gonads_contig_33462_P	0.609975	3.21529	CGI_10018922	GO:0003677; DNA binding; Molecular Function GO:0005515; protein binding; Molecular Function	SNPC4_MOUSE snRNA-activating protein complex subunit 4 OS=Mus musculus GN=Snapc4 PE=2 SV=2	sp|Q7Z6J9|SEN54_HUMAN
gonads_contig_357050_P	0.60976	3.91937	CGI_10017452	GO:0005515; protein binding; Molecular Function GO:0005622; intracellular; Cellular Component GO:0008270; zinc ion binding; Molecular Function	ZNF91_HUMAN Zinc finger protein 91 OS=Homo sapiens GN=ZNF91 PE=2 SV=1	sp|Q9Y2P0|ZN835_HUMAN
gonads_contig_479259_AS	0.609725	3.21529
gonads_contig_133402_AS	0.609509	3.21529
gonads_contig_57445_P	0.609489	4.71481	CGI_10009716	GO:0004672; protein kinase activity; Molecular Function GO:0004674; protein serine/threonine kinase activity; Molecular Function GO:0005524; ATP binding; Molecular Function GO:0006468; protein phosphorylation; Biological Process	ULK3_MOUSE Serine/threonine-protein kinase ULK3 OS=Mus musculus GN=Ulk3 PE=2 SV=1	sp|O94235|MPH1_SCHPO
gonads_contig_12365_P	0.609448	3.91937	CGI_10020265	GO:0005509; calcium ion binding; Molecular Function GO:0005515; protein binding; Molecular Function GO:0005622; intracellular; Cellular Component GO:0008270; zinc ion binding; Molecular Function	FBN1_MOUSE Fibrillin-1 OS=Mus musculus GN=Fbn1 PE=1 SV=1	sp|Q8BIF9|ZN787_MOUSE
gonads_contig_413617_S	0.609329	3.21529
gonads_contig_289654_S	0.609245	3.63534
gonads_contig_7964_N	0.609243	3.21529	CGI_10015323	NA	CC130_XENLA Coiled-coil domain-containing protein 130 OS=Xenopus laevis GN=ccdc130 PE=2 SV=1	sp|Q7K0F0|CC130_DROME
gonads_contig_479740_N	0.609123	4.3996	CGI_10003076	NA	CI117_XENTR Uncharacterized protein C9orf117 homolog OS=Xenopus tropicalis PE=2 SV=1	sp|Q0VFN8|CI117_XENTR
gonads_contig_51960_P	0.60896	4.3996	CGI_10013102	GO:0005515; protein binding; Molecular Function GO:0005622; intracellular; Cellular Component GO:0008270; zinc ion binding; Molecular Function	PRDM9_MOUSE Histone-lysine N-methyltransferase PRDM9 OS=Mus musculus GN=Prdm9 PE=1 SV=2	sp|P49910|ZN165_HUMAN
gonads_contig_346730_AS	0.608849	3.21529
gonads_contig_72072_P	0.608362	4.71481	CGI_10009646	GO:0005089; Rho guanyl-nucleotide exchange factor activity; Molecular Function GO:0005515; protein binding; Molecular Function GO:0005622; intracellular; Cellular Component GO:0035023; regulation of Rho protein signal transduction; Biological Process	RGS3_HUMAN Regulator of G-protein signaling 3 OS=Homo sapiens GN=RGS3 PE=1 SV=2	sp|P49796|RGS3_HUMAN
gonads_contig_190548_P	0.608261	4.3996				sp|P58467|SETD4_MOUSE
gonads_contig_17685_S	0.608174	3.21529
gonads_contig_69598_N	0.608043	3.21529	CGI_10013102	GO:0005515; protein binding; Molecular Function GO:0005622; intracellular; Cellular Component GO:0008270; zinc ion binding; Molecular Function	PRDM9_MOUSE Histone-lysine N-methyltransferase PRDM9 OS=Mus musculus GN=Prdm9 PE=1 SV=2	sp|Q804Q5|FEZF2_DANRE
gonads_contig_394439_P	0.60802	4.71481	CGI_10015711	GO:0006626; protein targeting to mitochondrion; Biological Process GO:0042719; mitochondrial intermembrane space protein transporter complex; Cellular Component GO:0045039; protein import into mitochondrial inner membrane; Biological Process	TIM8A_TAKRU Mitochondrial import inner membrane translocase subunit Tim8 A OS=Takifugu rubripes GN=timm8a PE=3 SV=1	sp|Q9Y5J9|TIM8B_HUMAN
gonads_contig_352618_N	0.607957	3.21529	CGI_10017361	GO:0003824; catalytic activity; Molecular Function	PPM1H_HUMAN Protein phosphatase 1H OS=Homo sapiens GN=PPM1H PE=1 SV=2	sp|Q28DF4|PPM1H_XENTR
gonads_contig_413343_N	0.607699	3.21529	CGI_10013321	GO:0005515; protein binding; Molecular Function GO:0005622; intracellular; Cellular Component GO:0008270; zinc ion binding; Molecular Function	TRI45_BOVIN Tripartite motif-containing protein 45 OS=Bos taurus GN=TRIM45 PE=2 SV=1	sp|Q80VI1|TRI56_MOUSE
gonads_contig_372028_N	0.607665	3.63534	CGI_10012189	GO:0005515; protein binding; Molecular Function	CRML_MOUSE Protein cramped-like OS=Mus musculus GN=Cramp1l PE=2 SV=2
gonads_contig_38296_S	0.607603	3.21529
gonads_contig_381215_N	0.607462	3.91937	CGI_10019234	GO:0003676; nucleic acid binding; Molecular Function GO:0004527; exonuclease activity; Molecular Function GO:0005622; intracellular; Cellular Component	ORN_BOVIN Oligoribonuclease, mitochondrial OS=Bos taurus GN=REXO2 PE=2 SV=1	sp|Q9Y3B8|ORN_HUMAN
gonads_contig_63659_AS	0.607352	3.21529
gonads_contig_62384_P	0.607328	3.21529	CGI_10023760	GO:0005634; nucleus; Cellular Component	CCNA_PATVU G2/mitotic-specific cyclin-A OS=Patella vulgata PE=2 SV=1	sp|P04962|CCNA_SPISO
gonads_contig_430653_N	0.607309	3.21529	CGI_10028272	GO:0004601; peroxidase activity; Molecular Function GO:0006979; response to oxidative stress; Biological Process GO:0020037; heme binding; Molecular Function GO:0055114; oxidation-reduction process; Biological Process	PXDN_DROME Peroxidasin OS=Drosophila melanogaster GN=Pxn PE=1 SV=1	sp|P82600|PERC_AEDAE
gonads_contig_27799_P	0.607227	3.21529	CGI_10010103	NA	K0895_MOUSE Uncharacterized protein KIAA0895 OS=Mus musculus GN=Kiaa0895 PE=2 SV=2	sp|Q7TQE7|K0895_MOUSE
gonads_contig_129259_AS	0.607069	3.21529
gonads_contig_415806_P	0.607015	3.21529	CGI_10019623	GO:0005622; intracellular; Cellular Component GO:0008270; zinc ion binding; Molecular Function	ZN235_HUMAN Zinc finger protein 235 OS=Homo sapiens GN=ZNF235 PE=2 SV=3	sp|P18746|ZO26_XENLA
gonads_contig_212804_P	0.60696	3.91937	CGI_10016819	NA	ODFP2_HUMAN Outer dense fiber protein 2 OS=Homo sapiens GN=ODF2 PE=1 SV=1
gonads_contig_93448_P	0.606944	3.21529	CGI_10023406	GO:0008152; metabolic process; Biological Process GO:0016787; hydrolase activity; Molecular Function	CNDP2_HUMAN Cytosolic non-specific dipeptidase OS=Homo sapiens GN=CNDP2 PE=1 SV=2	sp|Q9D1A2|CNDP2_MOUSE
gonads_contig_415552_N	0.606941	3.21529	CGI_10006014	NA	LRMP_HUMAN Lymphoid-restricted membrane protein OS=Homo sapiens GN=LRMP PE=1 SV=2	sp|Q9WUX5|MRVI1_MOUSE
gonads_contig_333424_P	0.606736	4.71481	CGI_10003697	GO:0003924; GTPase activity; Molecular Function GO:0005525; GTP binding; Molecular Function	DNM1L_DANRE Dynamin-1-like protein OS=Danio rerio GN=dnm1l PE=2 SV=1	sp|O00429|DNM1L_HUMAN
gonads_contig_14782_N	0.606574	4.3996	CGI_10018421	GO:0005515; protein binding; Molecular Function GO:0006457; protein folding; Biological Process GO:0016272; prefoldin complex; Cellular Component GO:0016787; hydrolase activity; Molecular Function GO:0046872; metal ion binding; Molecular Function GO:0051082; unfolded protein binding; Molecular Function	NUD12_MOUSE Peroxisomal NADH pyrophosphatase NUDT12 OS=Mus musculus GN=Nudt12 PE=2 SV=1	sp|Q4R7L8|NUD12_MACFA
gonads_contig_40876_AS	0.606532	3.21529
gonads_contig_81152_N	0.606505	3.21529	CGI_10009697	GO:0005634; nucleus; Cellular Component GO:0030528; transcription regulator activity; Molecular Function GO:0045449; regulation of transcription; Biological Process	NA	sp|A2AWL7|MGAP_MOUSE
gonads_contig_91685_P	0.606414	3.21529	CGI_10024439	GO:0005622; intracellular; Cellular Component GO:0006396; RNA processing; Biological Process	SYF1_RAT Pre-mRNA-splicing factor SYF1 OS=Rattus norvegicus GN=Xab2 PE=2 SV=1	sp|Q99PK0|SYF1_RAT
gonads_contig_114109_P	0.606288	3.21529	CGI_10028576	NA	PACE1_HUMAN Protein-associating with the carboxyl-terminal domain of ezrin OS=Homo sapiens GN=SCYL3 PE=1 SV=3	sp|Q8IZE3|PACE1_HUMAN
gonads_contig_441356_N	0.60619	3.21529	CGI_10005234	GO:0005622; intracellular; Cellular Component GO:0008270; zinc ion binding; Molecular Function	PLAG1_CHICK Zinc finger protein PLAG1 OS=Gallus gallus GN=PLAG1 PE=2 SV=1	sp|Q5U2T6|PLAG1_RAT
gonads_contig_429557_P	0.606185	3.21529	CGI_10014850	GO:0005515; protein binding; Molecular Function GO:0005578; proteinaceous extracellular matrix; Cellular Component	USH2A_HUMAN Usherin OS=Homo sapiens GN=USH2A PE=1 SV=3	sp|Q2M2Z5|KIZ_HUMAN
gonads_contig_39666_P	0.606044	3.25552	CGI_10008334	NA	EPC1_HUMAN Enhancer of polycomb homolog 1 OS=Homo sapiens GN=EPC1 PE=1 SV=1	sp|Q9H2F5|EPC1_HUMAN
gonads_contig_415003_N	0.60542	3.21529	CGI_10027774	NA	FBX18_HUMAN F-box only protein 18 OS=Homo sapiens GN=FBXO18 PE=1 SV=2
gonads_contig_28978_P	0.60535	3.21529	CGI_10010157	GO:0005634; nucleus; Cellular Component	CCNL1_XENLA Cyclin-L1 OS=Xenopus laevis GN=ccnl1 PE=2 SV=2	sp|Q9UK58|CCNL1_HUMAN
gonads_contig_345538_P	0.60528	3.21529	CGI_10017174	GO:0016787; hydrolase activity; Molecular Function	ASM_BOVIN Sphingomyelin phosphodiesterase OS=Bos taurus GN=SMPD1 PE=2 SV=1	sp|P17405|ASM_HUMAN
gonads_contig_29191_P	0.605233	3.21529	CGI_10014650	GO:0003676; nucleic acid binding; Molecular Function GO:0003677; DNA binding; Molecular Function GO:0004386; helicase activity; Molecular Function GO:0005515; protein binding; Molecular Function GO:0005524; ATP binding; Molecular Function GO:0005634; nucleus; Cellular Component GO:0016817; hydrolase activity, acting on acid anhydrides; Molecular Function GO:0016818; hydrolase activity, acting on …	SMCA4_HUMAN Probable global transcription activator SNF2L4 OS=Homo sapiens GN=SMARCA4 PE=1 SV=2	sp|Q6DIC0|SMCA2_MOUSE
gonads_contig_377089_N	0.605079	3.21529	CGI_10019662	GO:0004672; protein kinase activity; Molecular Function GO:0004674; protein serine/threonine kinase activity; Molecular Function GO:0005083; small GTPase regulator activity; Molecular Function GO:0005524; ATP binding; Molecular Function GO:0006468; protein phosphorylation; Biological Process	M4K3_RAT Mitogen-activated protein kinase kinase kinase kinase 3 OS=Rattus norvegicus GN=Map4k3 PE=1 SV=2	sp|Q924I2|M4K3_RAT
gonads_contig_196414_N	0.604941	3.21529	CGI_10026034	GO:0005515; protein binding; Molecular Function GO:0005525; GTP binding; Molecular Function GO:0005622; intracellular; Cellular Component GO:0007165; signal transduction; Biological Process GO:0007264; small GTPase mediated signal transduction; Biological Process	PATS1_DICDI Probable serine/threonine-protein kinase pats1 OS=Dictyostelium discoideum GN=pats1 PE=3 SV=1
gonads_contig_501680_P	0.604715	3.21529	CGI_10020449	GO:0003735; structural constituent of ribosome; Molecular Function GO:0005622; intracellular; Cellular Component GO:0005840; ribosome; Cellular Component GO:0006412; translation; Biological Process	RS7_XENLA 40S ribosomal protein S7 OS=Xenopus laevis GN=rps7 PE=2 SV=2	sp|P62085|RS7_DROYA
gonads_contig_41350_AS	0.60469	3.21529
gonads_contig_461742_P	0.604687	3.21529	CGI_10027607	NA	GP158_MOUSE Probable G-protein coupled receptor 158 OS=Mus musculus GN=Gpr158 PE=1 SV=2	sp|Q8C419|GP158_MOUSE
gonads_contig_43156_P	0.604672	3.21529	CGI_10027047	GO:0005737; cytoplasm; Cellular Component GO:0006479; protein methylation; Biological Process GO:0008276; protein methyltransferase activity; Molecular Function	ANM7_DANRE Protein arginine N-methyltransferase 7 OS=Danio rerio GN=prmt7 PE=2 SV=1	sp|B3MF31|ANM7_DROAN
gonads_contig_381038_AS	0.604666	3.21529
gonads_contig_62506_P	0.604457	3.63534	CGI_10006848	GO:0046872; metal ion binding; Molecular Function	HTS_DROME Protein hu-li tai shao OS=Drosophila melanogaster GN=hts PE=1 SV=2	sp|P35611|ADDA_HUMAN
gonads_contig_420040_P	0.604223	4.3996	CGI_10008600	GO:0003824; catalytic activity; Molecular Function GO:0008152; metabolic process; Biological Process GO:0030170; pyridoxal phosphate binding; Molecular Function	SDSL_MOUSE Serine dehydratase-like OS=Mus musculus GN=Sdsl PE=2 SV=1	sp|Q8R238|SDSL_MOUSE
gonads_contig_75702_N	0.604045	3.21529	CGI_10025107	GO:0006886; intracellular protein transport; Biological Process GO:0006888; ER to Golgi vesicle-mediated transport; Biological Process GO:0008270; zinc ion binding; Molecular Function GO:0030127; COPII vesicle coat; Cellular Component	SC24B_HUMAN Protein transport protein Sec24B OS=Homo sapiens GN=SEC24B PE=1 SV=2	sp|O95487|SC24B_HUMAN
gonads_contig_320520_P	0.603889	3.25552	CGI_10020358	GO:0005515; protein binding; Molecular Function	TT39B_XENTR Tetratricopeptide repeat protein 39B OS=Xenopus tropicalis GN=ttc39b PE=2 SV=1	sp|Q28DB0|TT39B_XENTR
gonads_contig_31035_AS	0.603849	3.21529
gonads_contig_410728_P	0.603808	3.25552	CGI_10028530	GO:0005622; intracellular; Cellular Component GO:0005680; anaphase-promoting complex; Cellular Component GO:0006464; protein modification process; Biological Process GO:0016881; acid-amino acid ligase activity; Molecular Function GO:0030071; regulation of mitotic metaphase/anaphase transition; Biological Process	HECD3_MOUSE Probable E3 ubiquitin-protein ligase HECTD3 OS=Mus musculus GN=Hectd3 PE=2 SV=2	sp|Q3U487|HECD3_MOUSE
gonads_contig_417648_P	0.603767	3.25552	CGI_10006274	NA	WDR44_MOUSE WD repeat-containing protein 44 OS=Mus musculus GN=Wdr44 PE=1 SV=1
gonads_contig_349947_P	0.603751	3.21529	CGI_10016327	GO:0003676; nucleic acid binding; Molecular Function GO:0003677; DNA binding; Molecular Function GO:0004003; ATP-dependent DNA helicase activity; Molecular Function GO:0005524; ATP binding; Molecular Function GO:0006139; nucleobase, nucleoside, nucleotide and nucleic acid metabolic process; Biological Process GO:0008026; ATP-dependent helicase activity; Molecular Function GO:0016817; hydrolase ac…	FANCJ_HUMAN Fanconi anemia group J protein OS=Homo sapiens GN=BRIP1 PE=1 SV=1	sp|Q5SXJ3|FANCJ_MOUSE
gonads_contig_502413_AS	0.603372	4.3996
gonads_contig_102835_S	0.603282	3.21529
gonads_contig_8647_P	0.60326	3.21529	CGI_10016819	NA	ODFP2_HUMAN Outer dense fiber protein 2 OS=Homo sapiens GN=ODF2 PE=1 SV=1	sp|Q6AYX5|ODFP2_RAT
gonads_contig_15269_S	0.603244	3.21529
gonads_contig_54250_P	0.603005	4.3996	CGI_10002104	GO:0005515; protein binding; Molecular Function	NUP37_MOUSE Nucleoporin Nup37 OS=Mus musculus GN=Nup37 PE=2 SV=1	sp|Q8NFH4|NUP37_HUMAN
gonads_contig_22276_N	0.602998	3.21529	CGI_10024374	GO:0005515; protein binding; Molecular Function GO:0008270; zinc ion binding; Molecular Function	G2E3_MOUSE G2/M phase-specific E3 ubiquitin-protein ligase OS=Mus musculus GN=G2e3 PE=2 SV=1	sp|Q5RJY2|G2E3_MOUSE
gonads_contig_215389_P	0.602958	4.71481	CGI_10013643	NA	4ET_HUMAN Eukaryotic translation initiation factor 4E transporter OS=Homo sapiens GN=EIF4ENIF1 PE=1 SV=2
gonads_contig_20713_N	0.6029	3.21529	CGI_10024666	NA	CO026_DANRE Uncharacterized protein C15orf26 homolog OS=Danio rerio GN=zgc:110373 PE=2 SV=1	sp|Q568D2|CO026_DANRE
gonads_contig_120049_AS	0.60288	3.63534
gonads_contig_13817_AS	0.602842	3.21529
gonads_contig_38208_AS	0.602715	4.3996	CGI_10026281	GO:0016021; integral to membrane; Cellular Component	PROM1_MOUSE Prominin-1 OS=Mus musculus GN=Prom1 PE=1 SV=1	sp|Q02790|FKBP4_HUMAN
gonads_contig_379120_S	0.602696	3.25552	CGI_10009484	GO:0005634; nucleus; Cellular Component GO:0042254; ribosome biogenesis; Biological Process	TSR1_XENLA Pre-rRNA-processing protein TSR1 homolog OS=Xenopus laevis GN=tsr1 PE=2 SV=1	sp|Q5XGY1|TSR1_XENLA
gonads_contig_192930_N	0.602692	4.71481	CGI_10007695	NA	DGLB_MOUSE Sn1-specific diacylglycerol lipase beta OS=Mus musculus GN=Daglb PE=1 SV=2	sp|Q8NCG7|DGLB_HUMAN
gonads_contig_21095_P	0.602589	3.21529	CGI_10026260	GO:0005515; protein binding; Molecular Function GO:0008270; zinc ion binding; Molecular Function	NU301_DROME Nucleosome-remodeling factor subunit NURF301 OS=Drosophila melanogaster GN=E(bx) PE=1 SV=2	sp|Q9BTC0|DIDO1_HUMAN
gonads_contig_8056_AS	0.60242	3.21529
gonads_contig_96864_P	0.602224	3.21529	CGI_10018916	GO:0003712; transcription cofactor activity; Molecular Function GO:0003713; transcription coactivator activity; Molecular Function GO:0004402; histone acetyltransferase activity; Molecular Function GO:0005515; protein binding; Molecular Function GO:0005634; nucleus; Cellular Component GO:0006355; regulation of transcription, DNA-dependent; Biological Process GO:0008270; zinc ion binding; Molecula…	CBP_HUMAN CREB-binding protein OS=Homo sapiens GN=CREBBP PE=1 SV=3	sp|Q6JHU9|CBP_RAT
gonads_contig_316356_P	0.602139	3.21529				sp|P14381|YTX2_XENLA
gonads_contig_417549_N	0.602083	4.3996	CGI_10026664	GO:0005975; carbohydrate metabolic process; Biological Process GO:0016773; phosphotransferase activity, alcohol group as acceptor; Molecular Function	GLPK_RAT Glycerol kinase OS=Rattus norvegicus GN=Gk PE=2 SV=1	sp|P32189|GLPK_HUMAN
gonads_contig_12528_S	0.602067	3.21529
gonads_contig_499543_P	0.602035	3.21529	CGI_10021851	GO:0003676; nucleic acid binding; Molecular Function	U2AF2_DROME Splicing factor U2AF 50 kDa subunit OS=Drosophila melanogaster GN=U2af50 PE=1 SV=1	sp|Q24562|U2AF2_DROME
gonads_contig_31416_N	0.601947	4.3996	CGI_10023286	NA	TM222_HUMAN Transmembrane protein 222 OS=Homo sapiens GN=TMEM222 PE=1 SV=2	sp|Q9H0R3|TM222_HUMAN
gonads_contig_76999_N	0.601903	3.21529	CGI_10003697	GO:0003924; GTPase activity; Molecular Function GO:0005525; GTP binding; Molecular Function	DNM1L_DANRE Dynamin-1-like protein OS=Danio rerio GN=dnm1l PE=2 SV=1	sp|O00429|DNM1L_HUMAN
gonads_contig_24343_N	0.601855	3.21529	CGI_10006353	GO:0000036; acyl carrier activity; Molecular Function GO:0003824; catalytic activity; Molecular Function GO:0008152; metabolic process; Biological Process GO:0016491; oxidoreductase activity; Molecular Function GO:0048037; cofactor binding; Molecular Function GO:0055114; oxidation-reduction process; Biological Process	LGRD_BREPA Linear gramicidin synthetase subunit D OS=Brevibacillus parabrevis GN=lgrD PE=1 SV=1	sp|Q49WS9|Y1627_STAS1
gonads_contig_498867_N	0.601776	4.3996	CGI_10005609	GO:0005515; protein binding; Molecular Function GO:0007165; signal transduction; Biological Process GO:0008603; cAMP-dependent protein kinase regulator activity; Molecular Function	SP17_PAPHA Sperm surface protein Sp17 OS=Papio hamadryas GN=SPA17 PE=2 SV=1
gonads_contig_46050_P	0.601511	3.21529	CGI_10017514	NA	AR6P4_CHICK ADP-ribosylation factor-like protein 6-interacting protein 4 OS=Gallus gallus GN=ARL6IP4 PE=2 SV=1	sp|Q6PHG8|RPA43_DANRE
gonads_contig_258183_P	0.601329	3.21529	CGI_10027586	GO:0005515; protein binding; Molecular Function	RIMB1_HUMAN Peripheral-type benzodiazepine receptor-associated protein 1 OS=Homo sapiens GN=BZRAP1 PE=1 SV=2	sp|Q7TNF8|RIMB1_MOUSE
gonads_contig_237117_N	0.601323	3.21529	CGI_10003878	GO:0004798; thymidylate kinase activity; Molecular Function GO:0005524; ATP binding; Molecular Function GO:0006233; dTDP biosynthetic process; Biological Process	KTHY_HUMAN Thymidylate kinase OS=Homo sapiens GN=DTYMK PE=1 SV=4	sp|P23919|KTHY_HUMAN
gonads_contig_64577_P	0.601243	3.25552	CGI_10022680	GO:0004719; protein-L-isoaspartate (D-aspartate) O-methyltransferase activity; Molecular Function GO:0006464; protein modification process; Biological Process	PCMD2_PONAB Protein-L-isoaspartate O-methyltransferase domain-containing protein 2 OS=Pongo abelii GN=PCMTD2 PE=2 SV=1	sp|Q5R7K4|PCMD2_PONAB
gonads_contig_117086_S	0.60088	3.21529
gonads_contig_344972_S	0.600822	3.21529
gonads_contig_28430_AS	0.600816	3.25552
gonads_contig_346952_P	0.600707	3.21529	CGI_10023552	GO:0000166; nucleotide binding; Molecular Function GO:0005524; ATP binding; Molecular Function GO:0017111; nucleoside-triphosphatase activity; Molecular Function	NAV2_HUMAN Neuron navigator 2 OS=Homo sapiens GN=NAV2 PE=1 SV=2	sp|Q8BZM1|GLMN_MOUSE
gonads_contig_287132_P	0.60062	4.3996	CGI_10003435	GO:0005622; intracellular; Cellular Component GO:0008270; zinc ion binding; Molecular Function	CTCF_CHICK Transcriptional repressor CTCF OS=Gallus gallus GN=CTCF PE=1 SV=1	sp|O54963|REST_RAT
gonads_contig_31997_N	0.60052	3.21529	CGI_10011898	GO:0005515; protein binding; Molecular Function	KLH13_HUMAN Kelch-like protein 13 OS=Homo sapiens GN=KLHL13 PE=1 SV=3	sp|Q5ZLD3|KLH13_CHICK
gonads_contig_318813_P	0.600511	3.21529	CGI_10026708	GO:0005515; protein binding; Molecular Function GO:0016702; oxidoreductase activity, acting on single donors with incorporation of molecular oxygen, incorporation of two atoms of oxygen; Molecular Function GO:0046872; metal ion binding; Molecular Function GO:0055114; oxidation-reduction process; Biological Process	AOSL_PLEHO Allene oxide synthase-lipoxygenase protein OS=Plexaura homomalla PE=1 SV=1	sp|Q8K4F2|LX15B_RAT
gonads_contig_139221_P	0.600481	3.21529	CGI_10019526	GO:0005515; protein binding; Molecular Function	WDR66_HUMAN WD repeat-containing protein 66 OS=Homo sapiens GN=WDR66 PE=1 SV=1	sp|Q8TBY9|WDR66_HUMAN
gonads_contig_42395_P	0.600372	3.21529	CGI_10019391	NA	PSMG2_DANRE Proteasome assembly chaperone 2 OS=Danio rerio GN=psmg2 PE=2 SV=1	sp|Q1LXS2|PSMG2_DANRE
gonads_contig_60841_N	0.600331	3.21529	CGI_10010442	NA	ORC5_MOUSE Origin recognition complex subunit 5 OS=Mus musculus GN=Orc5l PE=2 SV=1	sp|O43913|ORC5_HUMAN
gonads_contig_392224_P	0.600133	3.21529	CGI_10020853	GO:0005515; protein binding; Molecular Function	BBS1_HUMAN Bardet-Biedl syndrome 1 protein OS=Homo sapiens GN=BBS1 PE=1 SV=1	sp|Q8NFJ9|BBS1_HUMAN
gonads_contig_411954_P	0.600103	3.21529	CGI_10026650	GO:0005515; protein binding; Molecular Function GO:0008270; zinc ion binding; Molecular Function	DMD_MOUSE Dystrophin OS=Mus musculus GN=Dmd PE=1 SV=2	sp|P11531|DMD_MOUSE
gonads_contig_63719_S	0.600098	3.21529
gonads_contig_27738_S	0.600052	3.25552	CGI_10027096	GO:0004672; protein kinase activity; Molecular Function GO:0004674; protein serine/threonine kinase activity; Molecular Function GO:0004675; transmembrane receptor protein serine/threonine kinase activity; Molecular Function GO:0005524; ATP binding; Molecular Function GO:0006468; protein phosphorylation; Biological Process GO:0016020; membrane; Cellular Component	ACVR1_CHICK Activin receptor type-1 OS=Gallus gallus GN=ACVR1 PE=2 SV=1	sp|Q5R9T5|SPTC1_PONAB
gonads_contig_184734_AS	0.59989	3.21529
gonads_contig_91871_S	0.599871	3.21529
gonads_contig_345942_P	0.599769	3.21529	CGI_10007399	GO:0003676; nucleic acid binding; Molecular Function GO:0004386; helicase activity; Molecular Function GO:0005524; ATP binding; Molecular Function GO:0008026; ATP-dependent helicase activity; Molecular Function	DD19A_BOVIN ATP-dependent RNA helicase DDX19A OS=Bos taurus GN=DDX19A PE=2 SV=1	sp|Q3ZBV2|DD19A_BOVIN
gonads_contig_29608_P	0.599653	3.21529	CGI_10014575	GO:0005515; protein binding; Molecular Function	KANK1_HUMAN KN motif and ankyrin repeat domain-containing protein 1 OS=Homo sapiens GN=KANK1 PE=2 SV=3	sp|Q14678|KANK1_HUMAN
gonads_contig_131166_N	0.599539	3.21529	CGI_10014232	NA	DERP6_DANRE Dermal papilla-derived protein 6 homolog OS=Danio rerio GN=derp6 PE=2 SV=1	sp|A1A5V9|DERP6_DANRE
gonads_contig_30756_P	0.599531	3.21529	CGI_10003697	GO:0003924; GTPase activity; Molecular Function GO:0005525; GTP binding; Molecular Function	DNM1L_DANRE Dynamin-1-like protein OS=Danio rerio GN=dnm1l PE=2 SV=1	sp|O00429|DNM1L_HUMAN
gonads_contig_426967_P	0.599485	3.21529	CGI_10023192	GO:0005515; protein binding; Molecular Function GO:0005622; intracellular; Cellular Component GO:0008270; zinc ion binding; Molecular Function	ZBT24_RAT Zinc finger and BTB domain-containing protein 24 OS=Rattus norvegicus GN=Zbtb24 PE=2 SV=1	sp|Q5R633|ZBT48_PONAB
gonads_contig_38344_P	0.599346	3.25552	CGI_10016510	NA	SPG17_HUMAN Sperm-associated antigen 17 OS=Homo sapiens GN=SPAG17 PE=1 SV=1	sp|Q6Q759|SPG17_HUMAN
gonads_contig_481148_S	0.599135	3.91937
gonads_contig_47910_P	0.599111	3.21529	CGI_10023536	GO:0005622; intracellular; Cellular Component GO:0008270; zinc ion binding; Molecular Function	ZN773_HUMAN Zinc finger protein 773 OS=Homo sapiens GN=ZNF773 PE=2 SV=1	sp|Q6NUD7|ZN521_XENLA
gonads_contig_438202_N	0.599102	4.3996	CGI_10009375	GO:0005515; protein binding; Molecular Function	TEP1_HUMAN Telomerase protein component 1 OS=Homo sapiens GN=TEP1 PE=1 SV=2	sp|O08653|TEP1_RAT
gonads_contig_460878_AS	0.598866	3.63534
gonads_contig_22437_N	0.598822	3.63534	CGI_10017099	GO:0000226; microtubule cytoskeleton organization; Biological Process GO:0005737; cytoplasm; Cellular Component GO:0008017; microtubule binding; Molecular Function	DAPLE_HUMAN Protein Daple OS=Homo sapiens GN=CCDC88C PE=1 SV=2	sp|Q3V6T2|GRDN_HUMAN
gonads_contig_216707_N	0.598746	3.21529	CGI_10003697	GO:0003924; GTPase activity; Molecular Function GO:0005525; GTP binding; Molecular Function	DNM1L_DANRE Dynamin-1-like protein OS=Danio rerio GN=dnm1l PE=2 SV=1	sp|O35303|DNM1L_RAT
gonads_contig_497236_S	0.59873	3.21529
gonads_contig_67184_N	0.598466	3.63534	CGI_10026683	GO:0004601; peroxidase activity; Molecular Function GO:0005506; iron ion binding; Molecular Function GO:0005509; calcium ion binding; Molecular Function GO:0006979; response to oxidative stress; Biological Process GO:0009055; electron carrier activity; Molecular Function GO:0016021; integral to membrane; Cellular Component GO:0016491; oxidoreductase activity; Molecular Function GO:0020037; heme b…	DUOX_DROME Dual oxidase OS=Drosophila melanogaster GN=Duox PE=1 SV=1	sp|O46522|CY24B_BOVIN
gonads_contig_332495_N	0.598337	3.21529	CGI_10014232	NA	DERP6_DANRE Dermal papilla-derived protein 6 homolog OS=Danio rerio GN=derp6 PE=2 SV=1	sp|Q99L85|DERP6_MOUSE
gonads_contig_368065_P	0.598203	3.63534	CGI_10004841	GO:0004222; metalloendopeptidase activity; Molecular Function GO:0005515; protein binding; Molecular Function GO:0006508; proteolysis; Biological Process GO:0008270; zinc ion binding; Molecular Function	ADA12_MOUSE Disintegrin and metalloproteinase domain-containing protein 12 OS=Mus musculus GN=Adam12 PE=1 SV=1	sp|Q13444|ADA15_HUMAN
gonads_contig_448488_P	0.598064	3.91937	CGI_10008271	GO:0003723; RNA binding; Molecular Function GO:0005515; protein binding; Molecular Function	ANR17_MOUSE Ankyrin repeat domain-containing protein 17 OS=Mus musculus GN=Ankrd17 PE=1 SV=2	sp|Q99NH0|ANR17_MOUSE
gonads_contig_156868_N	0.597839	3.21529	CGI_10018618	GO:0005515; protein binding; Molecular Function	OSP_DROME Protein outspread OS=Drosophila melanogaster GN=osp PE=2 SV=4	sp|Q9ERE6|MPRIP_RAT
gonads_contig_65809_AS	0.59744	3.21529
gonads_contig_22067_N	0.597333	3.21529	CGI_10002412	GO:0004672; protein kinase activity; Molecular Function GO:0004674; protein serine/threonine kinase activity; Molecular Function GO:0005524; ATP binding; Molecular Function GO:0006468; protein phosphorylation; Biological Process	CDC2_CARAU Cell division control protein 2 homolog OS=Carassius auratus GN=cdc2 PE=2 SV=1	sp|P51958|CDK1_CARAU
gonads_contig_446178_P	0.597264	3.21529
gonads_contig_105421_AS	0.597194	3.21529
gonads_contig_35298_N	0.597097	3.25552	CGI_10004974	GO:0003777; microtubule motor activity; Molecular Function GO:0005524; ATP binding; Molecular Function GO:0007018; microtubule-based movement; Biological Process	KIF27_HUMAN Kinesin-like protein KIF27 OS=Homo sapiens GN=KIF27 PE=2 SV=1	sp|Q86VH2|KIF27_HUMAN
gonads_contig_48166_N	0.597072	3.21529
gonads_contig_477911_N	0.597008	3.21529	CGI_10009828	GO:0005525; GTP binding; Molecular Function GO:0005622; intracellular; Cellular Component GO:0006886; intracellular protein transport; Biological Process GO:0007264; small GTPase mediated signal transduction; Biological Process	ARL15_PONAB ADP-ribosylation factor-like protein 15 OS=Pongo abelii GN=ARL15 PE=2 SV=1	sp|Q5EA19|ARL15_BOVIN
gonads_contig_484674_P	0.596777	3.25552	CGI_10011710	GO:0005515; protein binding; Molecular Function	WDR61_DANRE WD repeat-containing protein 61 OS=Danio rerio GN=wdr61 PE=2 SV=1	sp|Q6P5M2|WDR61_DANRE
gonads_contig_478900_P	0.596722	3.21529	CGI_10014411	GO:0003677; DNA binding; Molecular Function GO:0005524; ATP binding; Molecular Function	RAD26_HUMAN Putative DNA repair and recombination protein RAD26-like OS=Homo sapiens GN=RAD26L PE=2 SV=1	sp|Q9JIM3|RAD26_MOUSE
gonads_contig_297183_AS	0.596649	4.3996
gonads_contig_229038_AS	0.596553	3.21529
gonads_contig_159503_AS	0.59649	3.21529
gonads_contig_212010_P	0.596338	3.21529	CGI_10026787	GO:0005524; ATP binding; Molecular Function GO:0006754; ATP biosynthetic process; Biological Process GO:0016020; membrane; Cellular Component GO:0016820; hydrolase activity, acting on acid anhydrides, catalyzing transmembrane movement of substances; Molecular Function	K0195_MOUSE Uncharacterized protein KIAA0195 OS=Mus musculus GN=Kiaa0195 PE=1 SV=1	sp|Q7TSH8|K0195_MOUSE
gonads_contig_393710_N	0.596328	3.63534	CGI_10027844	GO:0004672; protein kinase activity; Molecular Function GO:0004674; protein serine/threonine kinase activity; Molecular Function GO:0005488; binding; Molecular Function GO:0005515; protein binding; Molecular Function GO:0005524; ATP binding; Molecular Function GO:0006468; protein phosphorylation; Biological Process	PI3R4_HUMAN Phosphoinositide 3-kinase regulatory subunit 4 OS=Homo sapiens GN=PIK3R4 PE=1 SV=3	sp|Q99570|PI3R4_HUMAN
gonads_contig_87875_P	0.596259	3.21529	CGI_10026025	GO:0009987; cellular process; Biological Process	SPT16_DROME FACT complex subunit spt16 OS=Drosophila melanogaster GN=dre4 PE=1 SV=2	sp|Q920B9|SP16H_MOUSE
gonads_contig_67169_P	0.596239	4.3996	CGI_10015784	GO:0003700; sequence-specific DNA binding transcription factor activity; Molecular Function GO:0005515; protein binding; Molecular Function GO:0005634; nucleus; Cellular Component GO:0006355; regulation of transcription, DNA-dependent; Biological Process GO:0007275; multicellular organismal development; Biological Process GO:0043565; sequence-specific DNA binding; Molecular Function	OTX5B_XENLA Homeobox protein otx5-B OS=Xenopus laevis GN=otx5-B PE=2 SV=1	sp|P80206|OTX2_MOUSE
gonads_contig_349145_P	0.596034	3.25552	CGI_10021472	GO:0005515; protein binding; Molecular Function GO:0005622; intracellular; Cellular Component GO:0007165; signal transduction; Biological Process	SRGP1_HUMAN SLIT-ROBO Rho GTPase-activating protein 1 OS=Homo sapiens GN=SRGAP1 PE=1 SV=1	sp|O43295|SRGP2_HUMAN
gonads_contig_266542_P	0.595951	3.21529	CGI_10020511	GO:0003676; nucleic acid binding; Molecular Function GO:0005515; protein binding; Molecular Function	AGO2_HUMAN Protein argonaute-2 OS=Homo sapiens GN=EIF2C2 PE=1 SV=3	sp|Q9UKV8|AGO2_HUMAN
gonads_contig_205710_AS	0.595879	4.71481
gonads_contig_127254_P	0.595868	3.63534
gonads_contig_65154_P	0.595826	3.21529	CGI_10016887	GO:0005515; protein binding; Molecular Function	BET1L_PONAB BET1-like protein OS=Pongo abelii GN=BET1L PE=3 SV=1	sp|Q68EL3|BET1L_DANRE
gonads_contig_14644_P	0.595577	3.21529	CGI_10008505	GO:0003676; nucleic acid binding; Molecular Function GO:0005622; intracellular; Cellular Component GO:0008270; zinc ion binding; Molecular Function	ZN236_HUMAN Zinc finger protein 236 OS=Homo sapiens GN=ZNF236 PE=2 SV=1	sp|Q9UL36|ZN236_HUMAN
gonads_contig_23723_S	0.595562	3.21529
gonads_contig_219570_N	0.595413	4.3996	CGI_10018025	NA	CF186_XENTR UPF0624 protein C6orf186 homolog OS=Xenopus tropicalis PE=2 SV=1
gonads_contig_417288_S	0.595358	3.63534
gonads_contig_64067_P	0.595236	3.21529	CGI_10007249	GO:0003676; nucleic acid binding; Molecular Function	RBM12_MOUSE RNA-binding protein 12 OS=Mus musculus GN=Rbm12 PE=1 SV=3	sp|Q5RBM8|RBM12_PONAB
gonads_contig_41187_P	0.595092	3.21529	CGI_10021474	NA	NRF1_HUMAN Nuclear respiratory factor 1 OS=Homo sapiens GN=NRF1 PE=1 SV=1
gonads_contig_15096_S	0.594931	3.21529
gonads_contig_389006_N	0.594884	3.21529	CGI_10016034	GO:0005634; nucleus; Cellular Component GO:0005737; cytoplasm; Cellular Component GO:0030154; cell differentiation; Biological Process	CCHCR_PANPA Coiled-coil alpha-helical rod protein 1 OS=Pan paniscus GN=CCHCR1 PE=3 SV=1	sp|Q8HZ58|CCHCR_PONPY
gonads_contig_330994_N	0.594854	4.71481	CGI_10016731	NA	MON2_HUMAN Protein MON2 homolog OS=Homo sapiens GN=MON2 PE=1 SV=2	sp|Q7Z3U7|MON2_HUMAN
gonads_contig_21096_P	0.594812	3.91937	CGI_10000391	NA	TM187_BOVIN Transmembrane protein 187 OS=Bos taurus GN=TMEM187 PE=2 SV=1	sp|Q0VCM2|TM187_BOVIN
gonads_contig_435429_P	0.594754	3.21529	CGI_10001632	GO:0004672; protein kinase activity; Molecular Function GO:0004674; protein serine/threonine kinase activity; Molecular Function GO:0005524; ATP binding; Molecular Function GO:0006468; protein phosphorylation; Biological Process	KPC2_APLCA Calcium-independent protein kinase C OS=Aplysia californica GN=PRKC2 PE=1 SV=1	sp|Q16975|KPC2_APLCA
gonads_contig_420743_N	0.594716	3.21529	CGI_10018507	GO:0003824; catalytic activity; Molecular Function GO:0004222; metalloendopeptidase activity; Molecular Function GO:0006508; proteolysis; Biological Process GO:0008270; zinc ion binding; Molecular Function GO:0046872; metal ion binding; Molecular Function	IDE_DROME Insulin-degrading enzyme OS=Drosophila melanogaster GN=Ide PE=1 SV=4	sp|Q24K02|IDE_BOVIN
gonads_contig_264250_P	0.594691	3.21529	CGI_10024943	GO:0016884; carbon-nitrogen ligase activity, with glutamine as amido-N-donor; Molecular Function	QRSL1_XENLA Glutamyl-tRNA(Gln) amidotransferase subunit A homolog OS=Xenopus laevis GN=qrsl1 PE=2 SV=1	sp|Q8VD04|GRAP1_MOUSE
gonads_contig_3054_N	0.5946	3.21529	CGI_10028136	GO:0003677; DNA binding; Molecular Function GO:0005515; protein binding; Molecular Function GO:0005634; nucleus; Cellular Component	HMGB3_MOUSE High mobility group protein B3 OS=Mus musculus GN=Hmgb3 PE=2 SV=3	sp|O15347|HMGB3_HUMAN
gonads_contig_110146_P	0.594582	3.21529	CGI_10024077	GO:0003723; RNA binding; Molecular Function GO:0003725; double-stranded RNA binding; Molecular Function GO:0004000; adenosine deaminase activity; Molecular Function GO:0005622; intracellular; Cellular Component GO:0006396; RNA processing; Biological Process	RED1_MOUSE Double-stranded RNA-specific editase 1 OS=Mus musculus GN=Adarb1 PE=2 SV=1	sp|P51400|RED1_RAT
gonads_contig_298339_P	0.594481	4.71481	CGI_10004841	GO:0004222; metalloendopeptidase activity; Molecular Function GO:0005515; protein binding; Molecular Function GO:0006508; proteolysis; Biological Process GO:0008270; zinc ion binding; Molecular Function	ADA12_MOUSE Disintegrin and metalloproteinase domain-containing protein 12 OS=Mus musculus GN=Adam12 PE=1 SV=1	sp|Q61072|ADAM9_MOUSE
gonads_contig_17406_P	0.594421	3.21529	CGI_10016544	GO:0005622; intracellular; Cellular Component GO:0008270; zinc ion binding; Molecular Function	ZN227_HUMAN Zinc finger protein 227 OS=Homo sapiens GN=ZNF227 PE=2 SV=1	sp|P18729|ZG57_XENLA
gonads_contig_32341_P	0.594383	3.21529	CGI_10004573	NA	YS81_CAEEL Uncharacterized protein ZK945.1 OS=Caenorhabditis elegans GN=ZK945.1 PE=2 SV=1
gonads_contig_227584_N	0.594353	3.21529	CGI_10011754	GO:0003993; acid phosphatase activity; Molecular Function	ACPL2_HUMAN Acid phosphatase-like protein 2 OS=Homo sapiens GN=ACPL2 PE=2 SV=1	sp|Q0IHQ9|ACPL2_XENTR
gonads_contig_340110_P	0.594284	3.21529	CGI_10026120	NA	INM02_HUMAN UPF0510 protein INM02 OS=Homo sapiens GN=C19orf63 PE=1 SV=1	sp|A7E2M3|INM02_DANRE
gonads_contig_460687_P	0.594148	3.21529	CGI_10009756	GO:0005515; protein binding; Molecular Function	TFG_HUMAN Protein TFG OS=Homo sapiens GN=TFG PE=1 SV=2	sp|Q92734|TFG_HUMAN
gonads_contig_53302_N	0.594105	3.21529	CGI_10007249	GO:0003676; nucleic acid binding; Molecular Function	RBM12_MOUSE RNA-binding protein 12 OS=Mus musculus GN=Rbm12 PE=1 SV=3	sp|Q8R4X3|RBM12_MOUSE
gonads_contig_344676_P	0.593913	3.91937	CGI_10026260	GO:0005515; protein binding; Molecular Function GO:0008270; zinc ion binding; Molecular Function	NU301_DROME Nucleosome-remodeling factor subunit NURF301 OS=Drosophila melanogaster GN=E(bx) PE=1 SV=2	sp|Q12830|BPTF_HUMAN
gonads_contig_417481_AS	0.59388	3.21529
gonads_contig_30752_P	0.593843	3.21529	CGI_10023684	GO:0003824; catalytic activity; Molecular Function GO:0005388; calcium-transporting ATPase activity; Molecular Function GO:0005524; ATP binding; Molecular Function GO:0006754; ATP biosynthetic process; Biological Process GO:0006812; cation transport; Biological Process GO:0008152; metabolic process; Biological Process GO:0015662; ATPase activity, coupled to transmembrane movement of ions, phospho…	AT2B3_HUMAN Plasma membrane calcium-transporting ATPase 3 OS=Homo sapiens GN=ATP2B3 PE=1 SV=3	sp|Q01814|AT2B2_HUMAN
gonads_contig_296946_AS	0.593831	3.21529
gonads_contig_389244_AS	0.593543	3.91937
gonads_contig_66123_N	0.593518	3.25552	CGI_10028786	GO:0003677; DNA binding; Molecular Function GO:0003910; DNA ligase (ATP) activity; Molecular Function GO:0005524; ATP binding; Molecular Function GO:0006260; DNA replication; Biological Process GO:0006281; DNA repair; Biological Process GO:0006310; DNA recombination; Biological Process	DNLI1_XENLA DNA ligase 1 OS=Xenopus laevis GN=lig1 PE=2 SV=1	sp|P51892|DNLI1_XENLA
gonads_contig_463659_N	0.593384	3.21529	CGI_10004875	GO:0005622; intracellular; Cellular Component GO:0008270; zinc ion binding; Molecular Function	Z354C_RAT Zinc finger protein 354C OS=Rattus norvegicus GN=Znf354c PE=1 SV=1	sp|Q5SVQ8|ZBT41_HUMAN
gonads_contig_30044_N	0.593287	3.21529	CGI_10028628	GO:0003777; microtubule motor activity; Molecular Function GO:0005524; ATP binding; Molecular Function GO:0007018; microtubule-based movement; Biological Process	KIF4B_HUMAN Chromosome-associated kinesin KIF4B OS=Homo sapiens GN=KIF4B PE=1 SV=2	sp|Q90640|KIF4_CHICK
gonads_contig_74824_AS	0.59324	3.63534
gonads_contig_77664_P	0.593198	3.21529	CGI_10014628	GO:0005737; cytoplasm; Cellular Component GO:0006479; protein methylation; Biological Process GO:0008276; protein methyltransferase activity; Molecular Function	ANM1_HUMAN Protein arginine N-methyltransferase 1 OS=Homo sapiens GN=PRMT1 PE=1 SV=2	sp|Q28F07|ANM1_XENTR
gonads_contig_497855_N	0.592891	3.25552	CGI_10018517	NA	CCD39_HUMAN Coiled-coil domain-containing protein 39 OS=Homo sapiens GN=CCDC39 PE=2 SV=2	sp|Q0V9R4|CCD39_XENTR
gonads_contig_10027_P	0.592848	3.21529	CGI_10023182	NA	HYDIN_HUMAN Hydrocephalus-inducing protein homolog OS=Homo sapiens GN=HYDIN PE=1 SV=2	sp|Q4G0P3|HYDIN_HUMAN
gonads_contig_63331_P	0.592722	3.21529	CGI_10007230	GO:0006511; ubiquitin-dependent protein catabolic process; Biological Process GO:0031461; cullin-RING ubiquitin ligase complex; Cellular Component GO:0031625; ubiquitin protein ligase binding; Molecular Function	CUL4A_HUMAN Cullin-4A OS=Homo sapiens GN=CUL4A PE=1 SV=3	sp|Q13620|CUL4B_HUMAN
gonads_contig_48993_P	0.592474	3.21529	CGI_10023724	GO:0003677; DNA binding; Molecular Function GO:0005515; protein binding; Molecular Function GO:0005634; nucleus; Cellular Component	HMG2_DROME High mobility group protein DSP1 OS=Drosophila melanogaster GN=Dsp1 PE=2 SV=1	sp|Q24537|HMG2_DROME
gonads_contig_385419_N	0.592386	3.21529	CGI_10009260	GO:0005515; protein binding; Molecular Function GO:0008270; zinc ion binding; Molecular Function	ZDHC2_ARATH Probable S-acyltransferase At2g14255 OS=Arabidopsis thaliana GN=At2g14255 PE=2 SV=2	sp|Q3EC11|ZDHC2_ARATH
gonads_contig_69394_AS	0.592385	3.21529
gonads_contig_227694_S	0.592305	3.21529
gonads_contig_79429_P	0.592106	3.21529	CGI_10018916	GO:0003712; transcription cofactor activity; Molecular Function GO:0003713; transcription coactivator activity; Molecular Function GO:0004402; histone acetyltransferase activity; Molecular Function GO:0005515; protein binding; Molecular Function GO:0005634; nucleus; Cellular Component GO:0006355; regulation of transcription, DNA-dependent; Biological Process GO:0008270; zinc ion binding; Molecula…	CBP_HUMAN CREB-binding protein OS=Homo sapiens GN=CREBBP PE=1 SV=3	sp|Q6JHU9|CBP_RAT
gonads_contig_413011_N	0.592048	3.91937	CGI_10016034	GO:0005634; nucleus; Cellular Component GO:0005737; cytoplasm; Cellular Component GO:0030154; cell differentiation; Biological Process	CCHCR_PANPA Coiled-coil alpha-helical rod protein 1 OS=Pan paniscus GN=CCHCR1 PE=3 SV=1	sp|Q8K2I2|CCHCR_MOUSE
gonads_contig_113184_P	0.59197	3.21529	CGI_10016317	GO:0006879; cellular iron ion homeostasis; Biological Process GO:0008199; ferric iron binding; Molecular Function GO:0016491; oxidoreductase activity; Molecular Function GO:0046914; transition metal ion binding; Molecular Function GO:0055114; oxidation-reduction process; Biological Process	FRIS_LYMST Soma ferritin OS=Lymnaea stagnalis PE=2 SV=2	sp|P42577|FRIS_LYMST
gonads_contig_360045_N	0.591748	3.91937	CGI_10005693	GO:0005515; protein binding; Molecular Function GO:0006470; protein dephosphorylation; Biological Process GO:0008138; protein tyrosine/serine/threonine phosphatase activity; Molecular Function	TPTE2_HUMAN Phosphatidylinositol-3,4,5-trisphosphate 3-phosphatase TPTE2 OS=Homo sapiens GN=TPTE2 PE=1 SV=2	sp|Q4R6N0|TPTE2_MACFA
gonads_contig_290947_S	0.591666	3.21529
gonads_contig_19681_N	0.591629	3.21529	CGI_10016834	GO:0005515; protein binding; Molecular Function	THOC3_BOVIN THO complex subunit 3 OS=Bos taurus GN=THOC3 PE=2 SV=1	sp|Q8VE80|THOC3_MOUSE
gonads_contig_22978_P	0.591556	3.21529	CGI_10028744	NA	TTYH2_XENLA Protein tweety homolog 2 OS=Xenopus laevis GN=ttyh2 PE=2 SV=1	sp|Q6NUZ2|TTY2L_DANRE
gonads_contig_54668_N	0.591555	3.25552	CGI_10028897	GO:0005507; copper ion binding; Molecular Function GO:0008131; primary amine oxidase activity; Molecular Function GO:0009308; amine metabolic process; Biological Process GO:0048038; quinone binding; Molecular Function GO:0055114; oxidation-reduction process; Biological Process	ABP1_HUMAN Amiloride-sensitive amine oxidase [copper-containing] OS=Homo sapiens GN=ABP1 PE=1 SV=4	sp|Q9TTK6|AOC3_BOVIN
gonads_contig_337049_P	0.59129	3.21529	CGI_10008707	GO:0004372; glycine hydroxymethyltransferase activity; Molecular Function GO:0006544; glycine metabolic process; Biological Process GO:0006563; L-serine metabolic process; Biological Process	GLYM_HUMAN Serine hydroxymethyltransferase, mitochondrial OS=Homo sapiens GN=SHMT2 PE=1 SV=3	sp|P50431|GLYC_MOUSE
gonads_contig_391927_N	0.591224	3.21529
gonads_contig_68192_P	0.591165	3.21529	CGI_10013102	GO:0005515; protein binding; Molecular Function GO:0005622; intracellular; Cellular Component GO:0008270; zinc ion binding; Molecular Function	PRDM9_MOUSE Histone-lysine N-methyltransferase PRDM9 OS=Mus musculus GN=Prdm9 PE=1 SV=2	sp|Q5R633|ZBT48_PONAB
gonads_contig_42400_P	0.591067	3.21529	CGI_10024477	GO:0005515; protein binding; Molecular Function GO:0008270; zinc ion binding; Molecular Function	ING5_HUMAN Inhibitor of growth protein 5 OS=Homo sapiens GN=ING5 PE=1 SV=1	sp|Q8WYH8|ING5_HUMAN
gonads_contig_16066_N	0.59103	3.21529	CGI_10013110	NA	RT35_BOVIN 28S ribosomal protein S35, mitochondrial OS=Bos taurus GN=MRPS35 PE=1 SV=1	sp|Q2YDF6|RT35_BOVIN
gonads_contig_55572_P	0.591025	3.91937	CGI_10014259	GO:0003676; nucleic acid binding; Molecular Function GO:0003677; DNA binding; Molecular Function GO:0004003; ATP-dependent DNA helicase activity; Molecular Function GO:0004386; helicase activity; Molecular Function GO:0005524; ATP binding; Molecular Function GO:0006289; nucleotide-excision repair; Biological Process GO:0016787; hydrolase activity; Molecular Function	ERCC3_PONAB TFIIH basal transcription factor complex helicase XPB subunit OS=Pongo abelii GN=ERCC3 PE=2 SV=1	sp|Q60HG1|ERCC3_MACFA
gonads_contig_410952_N	0.590974	3.21529	CGI_10014182	NA	PRAF1_HUMAN Prenylated Rab acceptor protein 1 OS=Homo sapiens GN=RABAC1 PE=1 SV=1	sp|O35394|PRAF1_RAT
gonads_contig_7100_P	0.590586	3.91937	CGI_10017450	NA	YTHD1_HUMAN YTH domain family protein 1 OS=Homo sapiens GN=YTHDF1 PE=1 SV=1	sp|Q5RFL8|YTHD3_PONAB
gonads_contig_38831_AS	0.590571	3.25552
gonads_contig_30097_AS	0.590506	3.21529
gonads_contig_129838_AS	0.589884	3.21529
gonads_contig_64340_N	0.589815	3.21529	CGI_10019550	GO:0005622; intracellular; Cellular Component GO:0008270; zinc ion binding; Molecular Function	ZN208_HUMAN Zinc finger protein 208 OS=Homo sapiens GN=ZNF208 PE=2 SV=1	sp|Q05481|ZNF91_HUMAN
gonads_contig_52877_AS	0.58978	3.21529	CGI_10027849	NA	CENPM_CHICK Centromere protein M OS=Gallus gallus GN=CENPM PE=1 SV=1	sp|Q66I67|IFT20_DANRE
gonads_contig_384646_P	0.589636	3.21529	CGI_10019429	GO:0005509; calcium ion binding; Molecular Function	NINL_HUMAN Ninein-like protein OS=Homo sapiens GN=NINL PE=1 SV=2	sp|Q076A3|MYH13_CANFA
gonads_contig_54518_P	0.589498	3.21529	CGI_10000315	0	0
gonads_contig_313239_N	0.589463	3.21529	CGI_10025389	GO:0005515; protein binding; Molecular Function	AAKB2_HUMAN 5'-AMP-activated protein kinase subunit beta-2 OS=Homo sapiens GN=PRKAB2 PE=1 SV=1	sp|Q6PAM0|AAKB2_MOUSE
gonads_contig_93463_S	0.589404	3.21529
gonads_contig_49444_P	0.589386	4.3996	CGI_10017041	GO:0005515; protein binding; Molecular Function	DLG1_HUMAN Disks large homolog 1 OS=Homo sapiens GN=DLG1 PE=1 SV=2	sp|Q63622|DLG2_RAT
gonads_contig_47878_AS	0.589357	3.21529
gonads_contig_347823_P	0.589315	3.21529	CGI_10001005	NA	CQ085_DANRE Uncharacterized protein C17orf85 homolog OS=Danio rerio GN=zgc:55870 PE=2 SV=1	sp|Q803E1|CQ085_DANRE
gonads_contig_64307_N	0.589311	3.21529	CGI_10027903	NA	NA
gonads_contig_304571_N	0.589144	3.63534	CGI_10002584	GO:0003774; motor activity; Molecular Function GO:0005524; ATP binding; Molecular Function GO:0005856; cytoskeleton; Cellular Component GO:0016459; myosin complex; Cellular Component	MYOI_DICDI Myosin-I heavy chain OS=Dictyostelium discoideum GN=myoI PE=1 SV=1	sp|Q17LW0|MYO7A_AEDAE
gonads_contig_252925_N	0.589028	3.63534	CGI_10019244	NA	CCD87_HUMAN Coiled-coil domain-containing protein 87 OS=Homo sapiens GN=CCDC87 PE=2 SV=1
gonads_contig_385966_S	0.588985	3.21529
gonads_contig_213565_N	0.588935	3.25552	CGI_10011213	GO:0005515; protein binding; Molecular Function	NA
gonads_contig_480423_AS	0.588919	3.91937
gonads_contig_398401_P	0.58889	3.21529	CGI_10018884	NA	PR38B_MOUSE Pre-mRNA-splicing factor 38B OS=Mus musculus GN=Prpf38b PE=1 SV=1	sp|Q5VTL8|PR38B_HUMAN
gonads_contig_398545_N	0.588802	3.25552	CGI_10008605	GO:0005622; intracellular; Cellular Component GO:0008270; zinc ion binding; Molecular Function	EVI1_HUMAN Ecotropic virus integration site 1 protein homolog OS=Homo sapiens GN=EVI1 PE=1 SV=2	sp|Q6ZS27|ZN662_HUMAN
gonads_contig_24939_P	0.58865	3.21529	CGI_10004471	GO:0004835; tubulin-tyrosine ligase activity; Molecular Function GO:0006464; protein modification process; Biological Process	TTL13_MOUSE Tubulin polyglutamylase TTLL13 OS=Mus musculus GN=Ttll13 PE=2 SV=1	sp|A8CVX7|TTLL6_DANRE
gonads_contig_56249_N	0.588574	3.21529	CGI_10027677	GO:0003676; nucleic acid binding; Molecular Function	NELFE_DROME Negative elongation factor E OS=Drosophila melanogaster GN=Nelf-E PE=1 SV=1	sp|P92204|NELFE_DROME
gonads_contig_65963_S	0.588463	3.21529
gonads_contig_111230_P	0.588451	4.71481	CGI_10006510	NA	SPAT4_PANTR Spermatogenesis-associated protein 4 OS=Pan troglodytes GN=SPATA4 PE=2 SV=1	sp|Q8K3V1|SPAT4_MOUSE
gonads_contig_115351_S	0.588447	3.63534
gonads_contig_208288_N	0.588373	4.71481	CGI_10011548	GO:0007067; mitosis; Biological Process	MD2L1_HUMAN Mitotic spindle assembly checkpoint protein MAD2A OS=Homo sapiens GN=MAD2L1 PE=1 SV=1	sp|Q13257|MD2L1_HUMAN
gonads_contig_41798_N	0.588371	3.21529	CGI_10024844	GO:0005515; protein binding; Molecular Function	RIC1_MOUSE Protein RIC1 homolog OS=Mus musculus GN=Kiaa1432 PE=2 SV=2	sp|Q69ZJ7|RIC1_MOUSE
gonads_contig_412378_AS	0.588359	3.21529
gonads_contig_439854_N	0.58809	3.21529	CGI_10009511	GO:0004672; protein kinase activity; Molecular Function GO:0004674; protein serine/threonine kinase activity; Molecular Function GO:0005524; ATP binding; Molecular Function GO:0006468; protein phosphorylation; Biological Process	M313B_XENLA Mitogen-activated protein kinase kinase kinase 13-B OS=Xenopus laevis GN=map3k13-B PE=2 SV=1	sp|O43283|M3K13_HUMAN
gonads_contig_459874_P	0.588012	3.21529	CGI_10018385	GO:0000228; nuclear chromosome; Cellular Component GO:0005515; protein binding; Molecular Function	RAD21_BOVIN Double-strand-break repair protein rad21 homolog OS=Bos taurus GN=RAD21 PE=2 SV=1	sp|O93310|RAD21_XENLA
gonads_contig_452588_P	0.587983	3.25552	CGI_10009853	GO:0001522; pseudouridine synthesis; Biological Process GO:0003723; RNA binding; Molecular Function GO:0009451; RNA modification; Biological Process GO:0009982; pseudouridine synthase activity; Molecular Function	RUSD2_HUMAN RNA pseudouridylate synthase domain-containing protein 2 OS=Homo sapiens GN=RPUSD2 PE=1 SV=2	sp|Q149F1|RUSD2_MOUSE
gonads_contig_348172_S	0.58798	3.21529	CGI_10024642	NA	CE192_HUMAN Centrosomal protein of 192 kDa OS=Homo sapiens GN=CEP192 PE=1 SV=2	sp|Q8TEP8|CE192_HUMAN
gonads_contig_63206_P	0.587934	3.21529	CGI_10025057	NA	T6441_MOUSE Testis protein T6441 homolog OS=Mus musculus PE=2 SV=1	sp|Q4R7I4|SPA24_MACFA
gonads_contig_32970_N	0.587911	3.21529	CGI_10011905	NA	S7A6O_DANRE Protein SLC7A6OS OS=Danio rerio GN=slc7a6os PE=2 SV=1	sp|Q5U3I2|S7A6O_DANRE
gonads_contig_10680_N	0.587904	3.63534	CGI_10026090	0	0	sp|A2ADZ8|IQCC_MOUSE
gonads_contig_170550_AS	0.587842	3.63534
gonads_contig_40234_P	0.587766	3.21529	CGI_10018935	GO:0003824; catalytic activity; Molecular Function GO:0016020; membrane; Cellular Component	DOPP1_MOUSE Dolichyldiphosphatase 1 OS=Mus musculus GN=Dolpp1 PE=2 SV=1	sp|B2KI79|DOPP1_RHIFE
gonads_contig_198909_S	0.587709	3.63534
gonads_contig_168268_P	0.587678	4.71481	CGI_10019307	GO:0005515; protein binding; Molecular Function	DYI3_ANTCR Dynein intermediate chain 3, ciliary OS=Anthocidaris crassispina PE=2 SV=1	sp|Q16960|DYI3_ANTCR
gonads_contig_75003_N	0.58757	3.21529	CGI_10021223	GO:0003924; GTPase activity; Molecular Function GO:0005525; GTP binding; Molecular Function	HBS1L_HUMAN HBS1-like protein OS=Homo sapiens GN=HBS1L PE=1 SV=1	sp|Q69ZS7|HBS1L_MOUSE
gonads_contig_459583_N	0.587554	3.21529	CGI_10022856	GO:0005488; binding; Molecular Function GO:0005515; protein binding; Molecular Function GO:0016070; RNA metabolic process; Biological Process	IF4G3_MOUSE Eukaryotic translation initiation factor 4 gamma 3 OS=Mus musculus GN=Eif4g3 PE=1 SV=2	sp|Q80XI3|IF4G3_MOUSE
gonads_contig_458108_P	0.587487	3.21529	CGI_10006738	GO:0005488; binding; Molecular Function	RIC8A_DANRE Synembryn-A OS=Danio rerio GN=ric8a PE=2 SV=1	sp|Q45TX8|RIC8A_XENLA
gonads_contig_381951_AS	0.586754	3.21529
gonads_contig_67594_P	0.586726	3.25552	CGI_10014058	GO:0005515; protein binding; Molecular Function GO:0008270; zinc ion binding; Molecular Function	ZMY12_HUMAN Zinc finger MYND domain-containing protein 12 OS=Homo sapiens GN=ZMYND12 PE=2 SV=2	sp|Q9H0C1|ZMY12_HUMAN
gonads_contig_345795_N	0.586458	3.21529	CGI_10019820	NA	AL2SB_RAT Amyotrophic lateral sclerosis 2 chromosomal region candidate gene 12 protein homolog OS=Rattus norvegicus GN=Als2cr12 PE=2 SV=1	sp|Q6AY08|AL2SB_RAT
gonads_contig_79333_AS	0.586304	3.63534
gonads_contig_423864_S	0.586203	3.63534
gonads_contig_17714_S	0.586152	4.71481
gonads_contig_50012_S	0.585804	3.21529
gonads_contig_384119_N	0.58539	3.21529	CGI_10006738	GO:0005488; binding; Molecular Function	RIC8A_DANRE Synembryn-A OS=Danio rerio GN=ric8a PE=2 SV=1	sp|Q45TX8|RIC8A_XENLA
gonads_contig_75786_S	0.585386	3.21529
gonads_contig_32256_N	0.58531	3.21529				sp|Q47879|ICEN_PANAN
gonads_contig_29187_P	0.585269	3.21529	CGI_10020770	GO:0003924; GTPase activity; Molecular Function GO:0005525; GTP binding; Molecular Function	DYN1_RAT Dynamin-1 OS=Rattus norvegicus GN=Dnm1 PE=1 SV=2	sp|P21575|DYN1_RAT
gonads_contig_384254_P	0.585238	4.3996	CGI_10010630	NA	YF1BA_XENLA Protein YIF1B-A OS=Xenopus laevis GN=yif1b-A PE=2 SV=1	sp|Q5U3G6|YIF1B_DANRE
gonads_contig_70381_N	0.58516	3.21529	CGI_10022975	GO:0005249; voltage-gated potassium channel activity; Molecular Function GO:0005515; protein binding; Molecular Function GO:0006813; potassium ion transport; Biological Process GO:0008076; voltage-gated potassium channel complex; Cellular Component GO:0016020; membrane; Cellular Component	KCTD9_HUMAN BTB/POZ domain-containing protein KCTD9 OS=Homo sapiens GN=KCTD9 PE=2 SV=1	sp|Q7L273|KCTD9_HUMAN
gonads_contig_199343_N	0.585134	3.21529	CGI_10016034	GO:0005634; nucleus; Cellular Component GO:0005737; cytoplasm; Cellular Component GO:0030154; cell differentiation; Biological Process	CCHCR_PANPA Coiled-coil alpha-helical rod protein 1 OS=Pan paniscus GN=CCHCR1 PE=3 SV=1	sp|Q8HZ58|CCHCR_PONPY
gonads_contig_128579_P	0.585124	3.91937	CGI_10018228	GO:0003676; nucleic acid binding; Molecular Function GO:0005515; protein binding; Molecular Function GO:0005622; intracellular; Cellular Component GO:0008270; zinc ion binding; Molecular Function	TTC26_MOUSE Tetratricopeptide repeat protein 26 OS=Mus musculus GN=Ttc26 PE=2 SV=1	sp|Q86UE3|ZN546_HUMAN
gonads_contig_347881_P	0.584835	3.21529	CGI_10006703	GO:0008270; zinc ion binding; Molecular Function	ZDHC2_RAT Palmitoyltransferase ZDHHC2 OS=Rattus norvegicus GN=Zdhhc2 PE=2 SV=1	sp|Q5FWL7|ZDH15_XENLA
gonads_contig_394851_AS	0.584828	3.63534	CGI_10024100	GO:0003677; DNA binding; Molecular Function GO:0003700; sequence-specific DNA binding transcription factor activity; Molecular Function GO:0003707; steroid hormone receptor activity; Molecular Function GO:0004879; ligand-dependent nuclear receptor activity; Molecular Function GO:0005634; nucleus; Cellular Component GO:0006355; regulation of transcription, DNA-dependent; Biological Process GO:0008…	ESR1_HORSE Estrogen receptor OS=Equus caballus GN=ESR1 PE=2 SV=1	sp|Q9LZG0|ADK2_ARATH
gonads_contig_427152_P	0.584769	3.21529	CGI_10005854	GO:0005515; protein binding; Molecular Function GO:0005622; intracellular; Cellular Component GO:0008270; zinc ion binding; Molecular Function	ZF106_HUMAN Zinc finger protein 106 homolog OS=Homo sapiens GN=ZFP106 PE=1 SV=1	sp|O88466|ZF106_MOUSE
gonads_contig_218225_N	0.584557	3.21529	CGI_10003410	NA	CE290_HUMAN Centrosomal protein of 290 kDa OS=Homo sapiens GN=CEP290 PE=1 SV=2
gonads_contig_132777_AS	0.584253	3.91937
gonads_contig_39650_S	0.584032	3.21529
gonads_contig_40420_N	0.583897	3.21529	CGI_10007566	GO:0016021; integral to membrane; Cellular Component	ELOV4_MACMU Elongation of very long chain fatty acids protein 4 OS=Macaca mulatta GN=ELOVL4 PE=3 SV=1	sp|Q3S8M4|ELOV4_MACMU
gonads_contig_347449_P	0.583812	4.3996	CGI_10012522	GO:0004428; inositol or phosphatidylinositol kinase activity; Molecular Function GO:0005488; binding; Molecular Function GO:0016773; phosphotransferase activity, alcohol group as acceptor; Molecular Function	PI4KA_HUMAN Phosphatidylinositol 4-kinase alpha OS=Homo sapiens GN=PI4KA PE=1 SV=3	sp|O02811|PI4KA_BOVIN
gonads_contig_24736_N	0.583649	3.21529	CGI_10004455	GO:0008270; zinc ion binding; Molecular Function	SMYD3_HUMAN SET and MYND domain-containing protein 3 OS=Homo sapiens GN=SMYD3 PE=1 SV=4	sp|Q9CWR2|SMYD3_MOUSE
gonads_contig_53347_P	0.583401	3.63534	CGI_10022896	GO:0000247; C-8 sterol isomerase activity; Molecular Function GO:0005783; endoplasmic reticulum; Cellular Component GO:0006696; ergosterol biosynthetic process; Biological Process	OPRS1_DANRE Sigma 1-type opioid receptor OS=Danio rerio GN=oprs1 PE=2 SV=1	sp|Q645J3|SGMR1_TARGR
gonads_contig_428285_AS	0.583396	3.63534
gonads_contig_65221_P	0.583295	4.3996	CGI_10002531	GO:0003684; damaged DNA binding; Molecular Function GO:0003887; DNA-directed DNA polymerase activity; Molecular Function GO:0005622; intracellular; Cellular Component GO:0006281; DNA repair; Biological Process	REV1_MOUSE DNA repair protein REV1 OS=Mus musculus GN=Rev1 PE=1 SV=1	sp|Q9UBZ9|REV1_HUMAN
gonads_contig_33917_S	0.583201	3.25552
[truncated: 4,888 more rows]
