# Supplementary material for: A Microarray-Based Analysis of Gametogenesis in Two Portuguese Populations of the European Clam Ruditapes decussatus
Source: PLoS One. 2014 Mar 18;9(3):e92202. doi: 10.1371/journal.pone.0092202 (PMC3958495; doi:10.1371/journal.pone.0092202)
Supplement: Table S14 — Enrichment analysis showing KEGG pathways, BP terms, CC terms and MF terms significantly represented on differentially expressed probes between stage IV females from both populations of Ruditapes decussatus . (XLSX) [file pone.0092202.s014.xlsx]

## Sheet: Feuil1
Category	Term	Count	PValue	Fold Enrichment
GOTERM_BP_FAT	GO:0051276~chromosome organization	48	4.48292e-07	1.98856
GOTERM_BP_FAT	GO:0006325~chromatin organization	39	2.00916e-05	1.91284
GOTERM_BP_FAT	GO:0007017~microtubule-based process	35	4.15947e-05	1.9396
GOTERM_BP_FAT	GO:0051301~cell division	29	0.000237801	1.93353
GOTERM_BP_FAT	GO:0006468~protein amino acid phosphorylation	91	0.00031154	1.39178
GOTERM_BP_FAT	GO:0016568~chromatin modification	26	0.000485023	1.9464
GOTERM_BP_FAT	GO:0007018~microtubule-based movement	21	0.00101708	2.03658
GOTERM_BP_FAT	GO:0006796~phosphate metabolic process	124	0.00104089	1.28117
GOTERM_BP_FAT	GO:0006793~phosphorus metabolic process	124	0.00104089	1.28117
GOTERM_BP_FAT	GO:0006974~response to DNA damage stimulus	36	0.00132153	1.65178
GOTERM_BP_FAT	GO:0006928~cell motion	38	0.00172178	1.60545
GOTERM_BP_FAT	GO:0000226~microtubule cytoskeleton organization	14	0.00274713	2.29767
GOTERM_BP_FAT	GO:0000902~cell morphogenesis	34	0.00360956	1.5943
GOTERM_BP_FAT	GO:0007267~cell-cell signaling	14	0.00417967	2.21258
GOTERM_BP_FAT	GO:0033554~cellular response to stress	36	0.00446637	1.55168
GOTERM_BP_FAT	GO:0016477~cell migration	28	0.00480519	1.65943
GOTERM_BP_FAT	GO:0006259~DNA metabolic process	54	0.0050544	1.40502
GOTERM_BP_FAT	GO:0006281~DNA repair	32	0.00522327	1.58776
GOTERM_BP_FAT	GO:0006323~DNA packaging	12	0.00580284	2.32751
GOTERM_BP_FAT	GO:0006333~chromatin assembly or disassembly	16	0.00602483	2.00805
GOTERM_BP_FAT	GO:0030030~cell projection organization	30	0.00620075	1.60017
GOTERM_BP_FAT	GO:0032989~cellular component morphogenesis	38	0.00636532	1.50139
GOTERM_BP_FAT	GO:0006470~protein amino acid dephosphorylation	24	0.00656411	1.70684
GOTERM_BP_FAT	GO:0051674~localization of cell	30	0.00755564	1.58041
GOTERM_BP_FAT	GO:0048870~cell motility	30	0.00755564	1.58041
GOTERM_BP_FAT	GO:0048858~cell projection morphogenesis	26	0.00871011	1.63154
GOTERM_BP_FAT	GO:0014706~striated muscle tissue development	12	0.00880819	2.22632
GOTERM_BP_FAT	GO:0060537~muscle tissue development	12	0.00880819	2.22632
GOTERM_BP_FAT	GO:0022402~cell cycle process	25	0.0116716	1.61633
GOTERM_BP_FAT	GO:0048598~embryonic morphogenesis	43	0.0118791	1.41143
GOTERM_BP_FAT	GO:0060070~Wnt receptor signaling pathway through beta-catenin	5	0.0121647	4.26711
GOTERM_BP_FAT	GO:0016570~histone modification	10	0.0124086	2.37062
GOTERM_BP_FAT	GO:0016569~covalent chromatin modification	10	0.0124086	2.37062
GOTERM_BP_FAT	GO:0021915~neural tube development	10	0.0124086	2.37062
GOTERM_BP_FAT	GO:0032990~cell part morphogenesis	26	0.01305	1.58493
GOTERM_BP_FAT	GO:0007163~establishment or maintenance of cell polarity	7	0.0141361	2.98698
GOTERM_BP_FAT	GO:0007049~cell cycle	37	0.0154084	1.4353
GOTERM_BP_FAT	GO:0001667~ameboidal cell migration	21	0.016454	1.65943
GOTERM_BP_FAT	GO:0048592~eye morphogenesis	18	0.0167185	1.74564
GOTERM_BP_FAT	GO:0016310~phosphorylation	96	0.0169186	1.22281
GOTERM_BP_FAT	GO:0048812~neuron projection morphogenesis	19	0.01948	1.68906
GOTERM_BP_FAT	GO:0048667~cell morphogenesis involved in neuron differentiation	19	0.01948	1.68906
GOTERM_BP_FAT	GO:0007409~axonogenesis	19	0.01948	1.68906
GOTERM_BP_FAT	GO:0001764~neuron migration	6	0.020549	3.20033
GOTERM_BP_FAT	GO:0006397~mRNA processing	26	0.0226344	1.51979
GOTERM_BP_FAT	GO:0031175~neuron projection development	19	0.0242499	1.65459
GOTERM_BP_FAT	GO:0016311~dephosphorylation	25	0.0248483	1.52397
GOTERM_BP_FAT	GO:0042074~cell migration involved in gastrulation	16	0.0249232	1.75061
GOTERM_BP_FAT	GO:0006396~RNA processing	51	0.0257477	1.31098
GOTERM_BP_FAT	GO:0060538~skeletal muscle organ development	9	0.0275618	2.25906
GOTERM_BP_FAT	GO:0035088~establishment or maintenance of apical/basal cell polarity	5	0.0297427	3.55593
GOTERM_BP_FAT	GO:0016071~mRNA metabolic process	27	0.0336106	1.45838
GOTERM_BP_FAT	GO:0048666~neuron development	25	0.034723	1.48164
GOTERM_BP_FAT	GO:0007346~regulation of mitotic cell cycle	6	0.037437	2.84474
GOTERM_BP_FAT	GO:0048593~camera-type eye morphogenesis	10	0.0379723	2.03196
GOTERM_BP_FAT	GO:0044093~positive regulation of molecular function	9	0.0396845	2.13356
GOTERM_BP_FAT	GO:0008380~RNA splicing	18	0.0399668	1.60017
GOTERM_BP_FAT	GO:0007519~skeletal muscle tissue development	7	0.0403154	2.48915
GOTERM_BP_FAT	GO:0008078~mesodermal cell migration	4	0.0422485	4.26711
GOTERM_BP_FAT	GO:0007509~mesoderm migration	4	0.0422485	4.26711
GOTERM_BP_FAT	GO:0055001~muscle cell development	12	0.0440632	1.82876
GOTERM_BP_FAT	GO:0007411~axon guidance	11	0.0476545	1.87753
GOTERM_BP_FAT	GO:0006260~DNA replication	19	0.0524162	1.52972
GOTERM_BP_FAT	GO:0006334~nucleosome assembly	9	0.0548939	2.02126
GOTERM_BP_FAT	GO:0034728~nucleosome organization	9	0.0548939	2.02126
GOTERM_BP_FAT	GO:0065004~protein-DNA complex assembly	9	0.0548939	2.02126
GOTERM_BP_FAT	GO:0031497~chromatin assembly	9	0.0548939	2.02126
GOTERM_BP_FAT	GO:0031570~DNA integrity checkpoint	5	0.056688	3.04794
GOTERM_BP_FAT	GO:0000077~DNA damage checkpoint	5	0.056688	3.04794
GOTERM_BP_FAT	GO:0007268~synaptic transmission	8	0.0581074	2.13356
GOTERM_BP_FAT	GO:0048562~embryonic organ morphogenesis	16	0.0587317	1.58776
GOTERM_BP_FAT	GO:0007517~muscle organ development	16	0.0587317	1.58776
GOTERM_BP_FAT	GO:0000075~cell cycle checkpoint	6	0.0607378	2.56027
GOTERM_BP_FAT	GO:0048048~embryonic eye morphogenesis	6	0.0607378	2.56027
GOTERM_BP_FAT	GO:0006289~nucleotide-excision repair	6	0.0607378	2.56027
GOTERM_BP_FAT	GO:0051726~regulation of cell cycle	13	0.0644541	1.68098
GOTERM_BP_FAT	GO:0007369~gastrulation	23	0.0662519	1.42237
GOTERM_BP_FAT	GO:0007010~cytoskeleton organization	26	0.0743433	1.36969
GOTERM_BP_FAT	GO:0055002~striated muscle cell development	11	0.0782713	1.73845
GOTERM_BP_FAT	GO:0000904~cell morphogenesis involved in differentiation	19	0.0848735	1.44777
GOTERM_BP_FAT	GO:0009628~response to abiotic stimulus	19	0.0848735	1.44777
GOTERM_BP_FAT	GO:0042692~muscle cell differentiation	14	0.0865041	1.57209
GOTERM_BP_FAT	GO:0045197~establishment or maintenance of epithelial cell apical/basal polarity	4	0.0873742	3.41369
GOTERM_BP_FAT	GO:0030166~proteoglycan biosynthetic process	4	0.0873742	3.41369
GOTERM_BP_FAT	GO:0000278~mitotic cell cycle	17	0.0891155	1.48043
GOTERM_BP_FAT	GO:0006284~base-excision repair	5	0.0928269	2.66694
GOTERM_BP_FAT	GO:0019438~aromatic compound biosynthetic process	5	0.0928269	2.66694
GOTERM_BP_FAT	GO:0022403~cell cycle phase	19	0.0980862	1.42237
Category	Term	Count	PValue	Fold Enrichment
GOTERM_CC_FAT	GO:0005694~chromosome	40	1.88048e-07	2.20445
GOTERM_CC_FAT	GO:0015630~microtubule cytoskeleton	42	4.41983e-06	1.95673
GOTERM_CC_FAT	GO:0005815~microtubule organizing center	20	2.87386e-05	2.58236
GOTERM_CC_FAT	GO:0044430~cytoskeletal part	51	6.78364e-05	1.67011
GOTERM_CC_FAT	GO:0005856~cytoskeleton	70	0.000129129	1.49924
GOTERM_CC_FAT	GO:0005813~centrosome	15	0.000217554	2.71148
GOTERM_CC_FAT	GO:0042995~cell projection	18	0.00100506	2.19849
GOTERM_CC_FAT	GO:0043232~intracellular non-membrane-bounded organelle	133	0.00245476	1.22913
GOTERM_CC_FAT	GO:0043228~non-membrane-bounded organelle	133	0.00245476	1.22913
GOTERM_CC_FAT	GO:0005874~microtubule	24	0.00369621	1.77802
GOTERM_CC_FAT	GO:0044459~plasma membrane part	56	0.00494706	1.3905
GOTERM_CC_FAT	GO:0005912~adherens junction	7	0.00513344	3.51488
GOTERM_CC_FAT	GO:0070161~anchoring junction	7	0.00513344	3.51488
GOTERM_CC_FAT	GO:0005886~plasma membrane	78	0.00706954	1.29118
GOTERM_CC_FAT	GO:0044427~chromosomal part	22	0.00928885	1.71415
GOTERM_CC_FAT	GO:0000785~chromatin	14	0.0136039	1.97712
GOTERM_CC_FAT	GO:0000786~nucleosome	8	0.0434853	2.25956
GOTERM_CC_FAT	GO:0005681~spliceosome	8	0.0434853	2.25956
GOTERM_CC_FAT	GO:0043005~neuron projection	5	0.0465201	3.22795
GOTERM_CC_FAT	GO:0016323~basolateral plasma membrane	6	0.0482929	2.71148
GOTERM_CC_FAT	GO:0030054~cell junction	18	0.0495121	1.56431
GOTERM_CC_FAT	GO:0042175~nuclear envelope-endoplasmic reticulum network	15	0.0506505	1.65334
GOTERM_CC_FAT	GO:0031227~intrinsic to endoplasmic reticulum membrane	8	0.0602995	2.12665
GOTERM_CC_FAT	GO:0005789~endoplasmic reticulum membrane	14	0.0698051	1.62225
GOTERM_CC_FAT	GO:0005911~cell-cell junction	6	0.0728932	2.46498
GOTERM_CC_FAT	GO:0016585~chromatin remodeling complex	4	0.0750121	3.6153
GOTERM_CC_FAT	GO:0005604~basement membrane	4	0.0750121	3.6153
GOTERM_CC_FAT	GO:0044432~endoplasmic reticulum part	16	0.0758181	1.53843
GOTERM_CC_FAT	GO:0032993~protein-DNA complex	8	0.0805796	2.0085
Category	Term	Count	PValue	Fold Enrichment
GOTERM_MF_FAT	GO:0001882~nucleoside binding	246	5.28407e-08	1.32784
GOTERM_MF_FAT	GO:0032559~adenyl ribonucleotide binding	232	9.37983e-08	1.33413
GOTERM_MF_FAT	GO:0005524~ATP binding	231	1.02601e-07	1.33395
GOTERM_MF_FAT	GO:0001883~purine nucleoside binding	243	1.14218e-07	1.32027
GOTERM_MF_FAT	GO:0030554~adenyl nucleotide binding	243	1.14218e-07	1.32027
GOTERM_MF_FAT	GO:0008270~zinc ion binding	266	4.16557e-06	1.25264
GOTERM_MF_FAT	GO:0046914~transition metal ion binding	313	0.000103647	1.18295
GOTERM_MF_FAT	GO:0017076~purine nucleotide binding	278	0.000117976	1.19733
GOTERM_MF_FAT	GO:0032555~purine ribonucleotide binding	267	0.00012173	1.20257
GOTERM_MF_FAT	GO:0032553~ribonucleotide binding	267	0.00012173	1.20257
GOTERM_MF_FAT	GO:0000166~nucleotide binding	329	0.000143414	1.17167
GOTERM_MF_FAT	GO:0046872~metal ion binding	404	0.000217775	1.14099
GOTERM_MF_FAT	GO:0043169~cation binding	408	0.000253094	1.13829
GOTERM_MF_FAT	GO:0043167~ion binding	408	0.000270413	1.13752
GOTERM_MF_FAT	GO:0004674~protein serine/threonine kinase activity	69	0.000334544	1.47058
GOTERM_MF_FAT	GO:0003774~motor activity	23	0.000384184	2.06733
GOTERM_MF_FAT	GO:0003777~microtubule motor activity	15	0.000614529	2.4808
GOTERM_MF_FAT	GO:0004672~protein kinase activity	92	0.000708878	1.35853
GOTERM_MF_FAT	GO:0004527~exonuclease activity	13	0.00205824	2.44321
GOTERM_MF_FAT	GO:0003684~damaged DNA binding	10	0.00971895	2.43215
GOTERM_MF_FAT	GO:0004887~thyroid hormone receptor activity	6	0.0110054	3.544
GOTERM_MF_FAT	GO:0019899~enzyme binding	8	0.0116677	2.75644
GOTERM_MF_FAT	GO:0016791~phosphatase activity	39	0.0118232	1.43975
GOTERM_MF_FAT	GO:0004386~helicase activity	30	0.0119536	1.53136
GOTERM_MF_FAT	GO:0016887~ATPase activity	49	0.012834	1.36891
GOTERM_MF_FAT	GO:0004879~ligand-dependent nuclear receptor activity	18	0.0227171	1.69145
GOTERM_MF_FAT	GO:0003707~steroid hormone receptor activity	18	0.0227171	1.69145
GOTERM_MF_FAT	GO:0016796~exonuclease activity, active with either ribo- or deoxyribonucleic acids and producing 5'-phosphomonoesters	6	0.0235409	3.101
GOTERM_MF_FAT	GO:0019205~nucleobase, nucleoside, nucleotide kinase activity	12	0.0314165	1.90831
GOTERM_MF_FAT	GO:0031267~small GTPase binding	5	0.0332796	3.44555
GOTERM_MF_FAT	GO:0051020~GTPase binding	5	0.0332796	3.44555
GOTERM_MF_FAT	GO:0017016~Ras GTPase binding	5	0.0332796	3.44555
GOTERM_MF_FAT	GO:0003677~DNA binding	174	0.033332	1.12941
GOTERM_MF_FAT	GO:0030695~GTPase regulator activity	32	0.0370302	1.39273
GOTERM_MF_FAT	GO:0004396~hexokinase activity	4	0.0461499	4.13466
GOTERM_MF_FAT	GO:0017137~Rab GTPase binding	4	0.0461499	4.13466
GOTERM_MF_FAT	GO:0042623~ATPase activity, coupled	38	0.049408	1.32031
GOTERM_MF_FAT	GO:0004518~nuclease activity	20	0.0533554	1.50351
GOTERM_MF_FAT	GO:0060589~nucleoside-triphosphatase regulator activity	32	0.0550724	1.35009
GOTERM_MF_FAT	GO:0004721~phosphoprotein phosphatase activity	27	0.0554607	1.39545
GOTERM_MF_FAT	GO:0070035~purine NTP-dependent helicase activity	21	0.0580688	1.47166
GOTERM_MF_FAT	GO:0008026~ATP-dependent helicase activity	21	0.0580688	1.47166
GOTERM_MF_FAT	GO:0004842~ubiquitin-protein ligase activity	10	0.0614454	1.87939
GOTERM_MF_FAT	GO:0003950~NAD+ ADP-ribosyltransferase activity	5	0.0629785	2.95333
GOTERM_MF_FAT	GO:0005096~GTPase activator activity	18	0.0629949	1.51886
GOTERM_MF_FAT	GO:0005272~sodium channel activity	6	0.0685617	2.4808
GOTERM_MF_FAT	GO:0004713~protein tyrosine kinase activity	25	0.0749665	1.37822
GOTERM_MF_FAT	GO:0016779~nucleotidyltransferase activity	23	0.0772159	1.39849
GOTERM_MF_FAT	GO:0008276~protein methyltransferase activity	10	0.080081	1.79768
GOTERM_MF_FAT	GO:0003682~chromatin binding	10	0.080081	1.79768
GOTERM_MF_FAT	GO:0004725~protein tyrosine phosphatase activity	18	0.0879633	1.45929
Category	Term	Count	PValue	Fold Enrichment
KEGG_PATHWAY	dre04110:Cell cycle	45	2.29777e-07	2.06354
KEGG_PATHWAY	dre04114:Oocyte meiosis	28	0.010447	1.57119
KEGG_PATHWAY	dre04115:p53 signaling pathway	18	0.0207216	1.70586
KEGG_PATHWAY	dre00410:beta-Alanine metabolism	9	0.0394108	2.13233
KEGG_PATHWAY	dre04330:Notch signaling pathway	15	0.0424517	1.68342
KEGG_PATHWAY	dre03410:Base excision repair	12	0.0436263	1.82771
KEGG_PATHWAY	dre04340:Hedgehog signaling pathway	14	0.0465752	1.70586
KEGG_PATHWAY	dre04120:Ubiquitin mediated proteolysis	30	0.0720594	1.33271
KEGG_PATHWAY	dre03040:Spliceosome	32	0.0934468	1.28744
KEGG_PATHWAY	dre02010:ABC transporters	9	0.0946745	1.82771
KEGG_PATHWAY	dre04310:Wnt signaling pathway	29	0.0989453	1.30184
