# Supplementary material for: A Microarray-Based Analysis of Gametogenesis in Two Portuguese Populations of the European Clam Ruditapes decussatus
Source: PLoS One. 2014 Mar 18;9(3):e92202. doi: 10.1371/journal.pone.0092202 (PMC3958495; doi:10.1371/journal.pone.0092202)
Supplement: Table S15 — List of significant probes identified by SAM analysis (FDR = 5%; FC>1.5) by comparing stage II males from both populations of Ruditapes decussatus . (XLSX) [file pone.0092202.s015.xlsx]

## Sheet: Feuil1
Gene ID	Fold Change	q-value(%)	Crassostrea gigas prot	Crassostrea gigas GO	Crassostrea gigas swissprot	Swiss prot
gonads_contig_315908_P	108.265	0	CGI_10025548	0	0
gonads_contig_269018_S	104.019	3.18235	CGI_10013560	GO:0007160; cell-matrix adhesion; Biological Process	SNED1_RAT Sushi, nidogen and EGF-like domain-containing protein 1 OS=Rattus norvegicus GN=Sned1 PE=2 SV=2	sp|P13830|RESA_PLAFF
gonads_contig_261715_N	85.315	1.19942
gonads_contig_77326_N	83.0709	0.496293				sp|Q8N7X2|CI173_HUMAN
gonads_contig_236979_S	71.0181	0.393092
gonads_contig_367664_P	67.9689	0.300706				sp|Q8N7X2|CI173_HUMAN
gonads_contig_191496_AS	66.9797	0
gonads_contig_225987_S	63.1574	0.957536
gonads_contig_261708_AS	61.409	0.163542
gonads_contig_219235_N	59.5527	0.163542	CGI_10028926	GO:0007186; G-protein coupled receptor protein signaling pathway; Biological Process GO:0016021; integral to membrane; Cellular Component	QRFPR_HUMAN Pyroglutamylated RFamide peptide receptor OS=Homo sapiens GN=QRFPR PE=1 SV=2
gonads_contig_65339_P	59.4363	0.393092	CGI_10006375	GO:0003677; DNA binding; Molecular Function GO:0005515; protein binding; Molecular Function GO:0031072; heat shock protein binding; Molecular Function	DNJC2_RAT DnaJ homolog subfamily C member 2 OS=Rattus norvegicus GN=Dnajc2 PE=2 SV=1	sp|Q1RMH9|DNJC2_BOVIN
gonads_contig_266157_S	54.7721	0
gonads_contig_206933_AS	53.4139	0.0737325
gonads_contig_204923_S	53.0473	4.00255
gonads_contig_297524_AS	52.6544	0.120061
gonads_contig_340610_S	50.9641	0.199399
gonads_contig_314515_AS	50.1775	1.56295
gonads_contig_257736_AS	49.9261	0.0737325
gonads_contig_258181_S	46.9192	0.393092
gonads_contig_225628_S	46.3904	0.199399
gonads_contig_9981_S	46.3647	0.120061
gonads_contig_414801_P	46.3344	1.56295	CGI_10022029	GO:0004222; metalloendopeptidase activity; Molecular Function GO:0006508; proteolysis; Biological Process	ADA10_XENLA Disintegrin and metalloproteinase domain-containing protein 10 OS=Xenopus laevis GN=adam10 PE=2 SV=1	sp|Q10743|ADA10_RAT
gonads_contig_273373_N	46.0146	0.199399	CGI_10010378	GO:0005515; protein binding; Molecular Function	KI67_HUMAN Antigen KI-67 OS=Homo sapiens GN=MKI67 PE=1 SV=2	sp|Q92954|PRG4_HUMAN
gonads_contig_199418_N	45.9957	0.676901	CGI_10026549	GO:0004672; protein kinase activity; Molecular Function GO:0004674; protein serine/threonine kinase activity; Molecular Function GO:0005515; protein binding; Molecular Function GO:0005524; ATP binding; Molecular Function GO:0006468; protein phosphorylation; Biological Process	PAK1_BOVIN Serine/threonine-protein kinase PAK 1 OS=Bos taurus GN=PAK1 PE=2 SV=1	sp|O14427|CLA4_CANAX
gonads_contig_192299_AS	45.7537	0.0737325
gonads_contig_257741_AS	45.3108	0
gonads_contig_223156_S	45.2412	0.0737325
gonads_contig_198911_AS	44.7972	0
gonads_contig_342252_S	44.7045	0.232053
gonads_contig_316839_AS	44.6893	0
gonads_contig_201377_AS	44.4547	0
gonads_contig_332226_S	44.1183	0
gonads_contig_333170_AS	43.1438	0
gonads_contig_236923_P	42.6883	0.199399	CGI_10028748	0	0
gonads_contig_77177_N	42.562	0	CGI_10018498	0	0
gonads_contig_17581_P	41.8035	0	CGI_10014476	GO:0004672; protein kinase activity; Molecular Function GO:0004674; protein serine/threonine kinase activity; Molecular Function GO:0005524; ATP binding; Molecular Function GO:0006468; protein phosphorylation; Biological Process	TSSK1_BOVIN Testis-specific serine/threonine-protein kinase 1 OS=Bos taurus GN=TSSK1B PE=2 SV=1	sp|Q3SZW1|TSSK1_BOVIN
gonads_contig_17220_N	41.2364	0.120061	CGI_10013393	GO:0005515; protein binding; Molecular Function	KLH13_MOUSE Kelch-like protein 13 OS=Mus musculus GN=Klhl13 PE=2 SV=3	sp|Q8BWA5|KLH31_MOUSE
gonads_contig_259477_N	41.0244	0.676901
gonads_contig_248232_S	40.8726	0
gonads_contig_276991_AS	40.212	0
gonads_contig_220991_AS	40.2007	0.120061
gonads_contig_483607_P	40.0778	0
gonads_contig_17547_AS	40.0493	0
gonads_contig_17335_S	39.825	0
gonads_contig_338903_P	39.8125	0.120061	CGI_10015067	0	0
gonads_contig_222388_S	39.3716	0.0737325
gonads_contig_17680_P	39.2985	0.0737325	CGI_10023645	GO:0003700; sequence-specific DNA binding transcription factor activity; Molecular Function GO:0005634; nucleus; Cellular Component GO:0006355; regulation of transcription, DNA-dependent; Biological Process GO:0043565; sequence-specific DNA binding; Molecular Function	NA	sp|Q8K3Q3|FOXN4_MOUSE
gonads_contig_274571_N	39.1774	0.957536
gonads_contig_17876_S	39.1568	0
gonads_contig_10323_S	38.9068	0
gonads_contig_191799_P	38.9033	0	CGI_10024031	NA	NA	sp|Q3TZ65|OD3L2_MOUSE
gonads_contig_269472_S	38.8527	0.0737325
gonads_contig_17314_N	38.4637	0	CGI_10016781	GO:0005515; protein binding; Molecular Function	FBX39_RAT F-box only protein 39 OS=Rattus norvegicus GN=Fbxo39 PE=2 SV=2	sp|Q66H10|FBX39_RAT
gonads_contig_9902_AS	38.3789	0
gonads_contig_202457_P	38.3607	0.768047	CGI_10005833	0	0
gonads_contig_333411_AS	38.0547	0	CGI_10026748	NA	CO6A5_HUMAN Collagen alpha-5(VI) chain OS=Homo sapiens GN=COL29A1 PE=1 SV=1
gonads_contig_7755_AS	37.9512	0
gonads_contig_44659_AS	37.9204	0
gonads_contig_9991_S	37.6999	0.0737325	CGI_10021820	NA	STIL_HUMAN SCL-interrupting locus protein OS=Homo sapiens GN=STIL PE=1 SV=2	sp|Q8ILR9|YPF17_PLAF7
gonads_contig_192314_AS	37.619	0
gonads_contig_196037_S	37.5538	0.163542
gonads_contig_258586_S	37.4726	0.0737325
gonads_contig_319438_AS	37.4237	0
gonads_contig_9902_S	37.2746	0
gonads_contig_10172_AS	37.1359	0
gonads_contig_142684_S	37.0843	0
gonads_contig_313970_AS	37.0095	0
gonads_contig_190487_S	36.9408	0
gonads_contig_258639_AS	36.7766	0
gonads_contig_197468_S	36.6236	0.496293	CGI_10013560	GO:0007160; cell-matrix adhesion; Biological Process	SNED1_RAT Sushi, nidogen and EGF-like domain-containing protein 1 OS=Rattus norvegicus GN=Sned1 PE=2 SV=2	sp|P13830|RESA_PLAFF
gonads_contig_17063_P	36.3263	1.94544
gonads_contig_77062_P	36.1556	0	CGI_10019362	NA	NA	sp|Q54G05|LRRX1_DICDI
gonads_contig_191771_S	36.1307	0
gonads_contig_186786_N	36.0775	0	CGI_10020549	GO:0005515; protein binding; Molecular Function	KLH10_HUMAN Kelch-like protein 10 OS=Homo sapiens GN=KLHL10 PE=2 SV=1	sp|Q6JEL3|KLH10_RAT
gonads_contig_270489_AS	36.0304	0.120061
gonads_contig_256206_AS	36.0229	0
gonads_contig_336396_N	36.0042	0.0737325	CGI_10024654	GO:0004672; protein kinase activity; Molecular Function GO:0004674; protein serine/threonine kinase activity; Molecular Function GO:0005524; ATP binding; Molecular Function GO:0006468; protein phosphorylation; Biological Process GO:0023034; intracellular signaling pathway; Biological Process	NEK6_RAT Serine/threonine-protein kinase Nek6 OS=Rattus norvegicus GN=Nek6 PE=2 SV=1	sp|Q86I06|NEK3_DICDI
gonads_contig_214756_S	36.0031	0
gonads_contig_208894_S	35.9867	0
gonads_contig_336174_S	35.8826	0
gonads_contig_194446_AS	35.8123	0
gonads_contig_191861_AS	35.7524	0
gonads_contig_319729_S	35.6227	0.0737325
gonads_contig_193914_AS	35.5757	0
gonads_contig_196841_AS	35.453	0
gonads_contig_256951_N	35.3347	0.232053	CGI_10022566	NA	CM026_MOUSE Uncharacterized protein C13orf26 homolog OS=Mus musculus PE=1 SV=1	sp|Q0VB26|CM026_MOUSE
gonads_contig_77128_AS	35.2256	0				sp|Q9H2D6|TARA_HUMAN
gonads_contig_322386_AS	35.2092	0
gonads_contig_192852_AS	35.2084	0.0737325
gonads_contig_9885_N	35.1434	0	CGI_10010525	0	0
gonads_contig_481883_N	35.0825	0	CGI_10002456	GO:0003924; GTPase activity; Molecular Function GO:0005198; structural molecule activity; Molecular Function GO:0005525; GTP binding; Molecular Function GO:0005874; microtubule; Cellular Component GO:0007017; microtubule-based process; Biological Process GO:0007018; microtubule-based movement; Biological Process GO:0043234; protein complex; Cellular Component GO:0051258; protein polymerization; B…	TBA_LYTPI Tubulin alpha chain (Fragment) OS=Lytechinus pictus PE=3 SV=1	sp|P18258|TBA1_PARLI
gonads_contig_317526_S	35.0244	0
gonads_contig_197844_AS	34.9748	0
gonads_contig_324348_N	34.9158	0.496293	CGI_10028089	0	0
gonads_contig_17176_AS	34.8164	0.676901
gonads_contig_17276_N	34.7384	0	CGI_10005468	0	0
gonads_contig_288903_AS	34.4017	1.94544
gonads_contig_17054_S	34.0569	0
gonads_contig_17089_P	34.0074	0	CGI_10012807	NA	NA	sp|Q9DAR0|CE049_MOUSE
gonads_contig_286999_S	33.9932	0.0737325
gonads_contig_299374_S	33.8653	0
gonads_contig_216560_S	33.8088	0
gonads_contig_195110_S	33.7825	0.0737325
gonads_contig_335651_S	33.7111	0
gonads_contig_199256_AS	33.7074	0
gonads_contig_17325_AS	33.6708	0
gonads_contig_319184_AS	33.6351	0
gonads_contig_198098_S	33.4913	0
gonads_contig_77054_P	33.3817	0	CGI_10014995	GO:0003824; catalytic activity; Molecular Function GO:0005975; carbohydrate metabolic process; Biological Process GO:0030246; carbohydrate binding; Molecular Function	STBD1_HUMAN Starch-binding domain-containing protein 1 OS=Homo sapiens GN=STBD1 PE=1 SV=1	sp|O95210|STBD1_HUMAN
gonads_contig_167103_AS	33.3641	0
gonads_contig_220124_S	33.3595	0
gonads_contig_306144_AS	33.13	0
gonads_contig_269073_S	33.1166	0
gonads_contig_257331_AS	32.9492	0
gonads_contig_156100_AS	32.8736	0
gonads_contig_262188_N	32.8655	0	CGI_10011162	NA	HMU_HALWD Halomucin OS=Haloquadratum walsbyi (strain DSM 16790) GN=hmu PE=4 SV=1	sp|Q01033|VG48_SHV21
gonads_contig_428406_AS	32.7971	0.496293
gonads_contig_9798_N	32.7962	0	CGI_10020939	NA	NA
gonads_contig_242201_P	32.7577	0	CGI_10024032	NA	NA
gonads_contig_291641_AS	32.3777	0
gonads_contig_300184_AS	32.274	0
gonads_contig_330949_N	32.2538	0.957536	CGI_10014118	GO:0005622; intracellular; Cellular Component GO:0008270; zinc ion binding; Molecular Function	ZN362_HUMAN Zinc finger protein 362 OS=Homo sapiens GN=ZNF362 PE=2 SV=1	sp|P18747|ZO28_XENLA
gonads_contig_9994_P	32.234	0	CGI_10024523	GO:0004672; protein kinase activity; Molecular Function GO:0004674; protein serine/threonine kinase activity; Molecular Function GO:0005524; ATP binding; Molecular Function GO:0006468; protein phosphorylation; Biological Process	TSSK5_MOUSE Testis-specific serine/threonine-protein kinase 5 OS=Mus musculus GN=Tssk5 PE=2 SV=2	sp|Q8C1R0|TSSK5_MOUSE
gonads_contig_220118_S	32.1197	0
gonads_contig_143782_AS	32.0724	0.0737325
gonads_contig_321108_AS	32.0605	0
gonads_contig_206606_P	32.0534	0.0737325	CGI_10008831	NA	CX065_MOUSE Uncharacterized protein CXorf65 homolog OS=Mus musculus GN=Gm614 PE=2 SV=1	sp|Q3V2K1|CX065_MOUSE
gonads_contig_264123_N	31.965	0	CGI_10010065	NA	NA
gonads_contig_220213_N	31.959	2.49298	CGI_10006599	GO:0005622; intracellular; Cellular Component GO:0008270; zinc ion binding; Molecular Function	ZN800_MOUSE Zinc finger protein 800 OS=Mus musculus GN=Znf800 PE=1 SV=1	sp|P13816|GARP_PLAFF
gonads_contig_286095_AS	31.8034	0
gonads_contig_191828_AS	31.7697	0	CGI_10024431	0	0	sp|Q9NL38|MA66_PINMA
gonads_contig_18137_S	31.6192	0
gonads_contig_17129_S	31.5995	0.120061
gonads_contig_201949_S	31.5687	0
gonads_contig_335676_S	31.5288	0
gonads_contig_200494_AS	31.4942	0
gonads_contig_195973_P	31.4293	0	CGI_10025990	NA	NA
gonads_contig_192325_S	31.3981	0
gonads_contig_315214_AS	31.3745	0
gonads_contig_156037_AS	31.2746	0
gonads_contig_77338_P	31.2164	0.0737325
gonads_contig_296868_S	31.1902	0
gonads_contig_8038_AS	31.1105	0.120061
gonads_contig_263867_S	31.0294	0.120061
gonads_contig_265150_AS	30.7938	0
gonads_contig_322696_AS	30.767	0
gonads_contig_161264_N	30.6334	0	CGI_10018058	NA	SPERI_HUMAN Speriolin OS=Homo sapiens GN=SPATC1 PE=2 SV=2
gonads_contig_281355_N	30.5729	0	CGI_10023121	GO:0005515; protein binding; Molecular Function	KLHL3_HUMAN Kelch-like protein 3 OS=Homo sapiens GN=KLHL3 PE=1 SV=2	sp|Q25390|SCRA_LIMPO
gonads_contig_195368_AS	30.5701	0.232053
gonads_contig_296574_AS	30.4723	0
gonads_contig_328045_S	30.4589	0
gonads_contig_196664_P	30.4498	0.120061	CGI_10009757	GO:0055085; transmembrane transport; Biological Process	MOT10_DANRE Monocarboxylate transporter 10 OS=Danio rerio GN=slc16a10 PE=2 SV=1	sp|Q3U9N9|MOT10_MOUSE
gonads_contig_318322_AS	30.429	1.56295
gonads_contig_341965_S	30.4077	0
gonads_contig_261185_S	30.2413	0
gonads_contig_17384_S	30.1742	0
gonads_contig_330293_S	30.1655	0.496293
gonads_contig_249759_AS	30.0203	0
gonads_contig_36332_S	29.9771	0.163542
gonads_contig_9793_S	29.9336	0
gonads_contig_245987_AS	29.8734	0
gonads_contig_323989_S	29.8625	0
gonads_contig_199202_AS	29.8313	0.676901
gonads_contig_203358_S	29.8008	0
gonads_contig_49625_P	29.7799	1.19942	CGI_10016652	GO:0005509; calcium ion binding; Molecular Function GO:0005515; protein binding; Molecular Function GO:0007160; cell-matrix adhesion; Biological Process GO:0016020; membrane; Cellular Component	FBN1_MOUSE Fibrillin-1 OS=Mus musculus GN=Fbn1 PE=1 SV=1	sp|P98133|FBN1_BOVIN
gonads_contig_136204_S	29.7567	0
gonads_contig_213410_S	29.6509	0
gonads_contig_263650_S	29.4796	0
gonads_contig_225694_AS	29.4481	0
gonads_contig_332458_AS	29.3403	0
gonads_contig_260215_S	29.3352	0.163542
gonads_contig_273120_S	29.3343	1.56295
gonads_contig_194175_AS	29.2852	0
gonads_contig_206927_AS	29.281	0
gonads_contig_197210_N	29.1432	0	CGI_10020549	GO:0005515; protein binding; Molecular Function	KLH10_HUMAN Kelch-like protein 10 OS=Homo sapiens GN=KLHL10 PE=2 SV=1	sp|Q6JEL3|KLH10_RAT
gonads_contig_77147_S	29.0951	0
gonads_contig_331445_AS	29.0826	0
gonads_contig_323243_P	29.0332	0.300706	CGI_10010378	GO:0005515; protein binding; Molecular Function	KI67_HUMAN Antigen KI-67 OS=Homo sapiens GN=MKI67 PE=1 SV=2	sp|Q92954|PRG4_HUMAN
gonads_contig_10442_S	28.9987	0
gonads_contig_75826_N	28.9789	0.768047	CGI_10015690	GO:0004672; protein kinase activity; Molecular Function GO:0004674; protein serine/threonine kinase activity; Molecular Function GO:0005524; ATP binding; Molecular Function GO:0006468; protein phosphorylation; Biological Process	TSSK4_MOUSE Testis-specific serine/threonine-protein kinase 4 OS=Mus musculus GN=Tssk4 PE=2 SV=1	sp|Q9D411|TSSK4_MOUSE
gonads_contig_182446_P	28.8069	0	CGI_10020549	GO:0005515; protein binding; Molecular Function	KLH10_HUMAN Kelch-like protein 10 OS=Homo sapiens GN=KLHL10 PE=2 SV=1	sp|Q6JEL3|KLH10_RAT
gonads_contig_77148_S	28.7931	0
gonads_contig_152708_AS	28.7475	0
gonads_contig_482800_S	28.7149	0.496293
gonads_contig_318463_AS	28.7118	0.0737325
gonads_contig_254807_S	28.7062	0.120061
gonads_contig_17048_P	28.6631	0	CGI_10018171	NA	TXB1B_DANRE Tax1-binding protein 1 homolog B OS=Danio rerio GN=tax1bp1b PE=2 SV=3	sp|O18737|CACO2_BOVIN
gonads_contig_10278_S	28.6034	0.232053
gonads_contig_480760_P	28.5624	0	CGI_10011559	NA	FA78B_MOUSE Protein FAM78B OS=Mus musculus GN=Fam78b PE=2 SV=2	sp|Q8C552|FA78A_MOUSE
gonads_contig_220840_AS	28.4753	0
gonads_contig_282146_AS	28.4465	0.120061
gonads_contig_17086_P	28.3425	1.56295	CGI_10021300	NA	QRIC2_HUMAN Glutamine-rich protein 2 OS=Homo sapiens GN=QRICH2 PE=1 SV=1	sp|Q9H0J4|QRIC2_HUMAN
gonads_contig_135052_S	28.3422	0.0737325
gonads_contig_207634_AS	28.2974	0.0737325
gonads_contig_277104_AS	28.2518	0
gonads_contig_319835_S	28.1416	0
gonads_contig_330775_P	28.1262	0	CGI_10023121	GO:0005515; protein binding; Molecular Function	KLHL3_HUMAN Kelch-like protein 3 OS=Homo sapiens GN=KLHL3 PE=1 SV=2	sp|Q25390|SCRA_LIMPO
gonads_contig_18451_P	28.0936	0.120061
gonads_contig_263650_AS	28.0754	0
gonads_contig_196841_S	28.0152	0
gonads_contig_307638_S	27.918	0
gonads_contig_322696_S	27.8681	0
gonads_contig_243760_S	27.8285	0
gonads_contig_179145_AS	27.8141	0.0737325
gonads_contig_7888_AS	27.8129	0
gonads_contig_281767_S	27.7776	0.120061
gonads_contig_156037_S	27.7555	0
gonads_contig_137854_S	27.6943	0.120061
gonads_contig_191914_AS	27.626	0
gonads_contig_254674_P	27.5975	0	CGI_10008180	0	0	sp|Q8BL66|EEA1_MOUSE
gonads_contig_136204_AS	27.5706	0
gonads_contig_20952_N	27.4869	0	CGI_10020351	NA	CK066_BOVIN Uncharacterized protein C11orf66 homolog OS=Bos taurus PE=2 SV=1	sp|Q2T9T0|PPR32_BOVIN
gonads_contig_338695_AS	27.4854	0.393092
gonads_contig_277626_N	27.3265	1.19942
gonads_contig_306056_AS	27.3224	0.0737325
gonads_contig_248232_AS	27.2832	0
gonads_contig_235424_N	27.2752	0.120061	CGI_10020264	GO:0005488; binding; Molecular Function GO:0005509; calcium ion binding; Molecular Function GO:0005515; protein binding; Molecular Function GO:0007155; cell adhesion; Biological Process	MRC1_HUMAN Macrophage mannose receptor 1 OS=Homo sapiens GN=MRC1 PE=1 SV=1
gonads_contig_226176_AS	27.2178	0.120061
gonads_contig_193089_S	27.1625	0
gonads_contig_17108_P	27.1019	0	CGI_10011559	NA	FA78B_MOUSE Protein FAM78B OS=Mus musculus GN=Fam78b PE=2 SV=2	sp|Q8C552|FA78A_MOUSE
gonads_contig_193699_P	26.9516	0.199399	CGI_10018058	NA	SPERI_HUMAN Speriolin OS=Homo sapiens GN=SPATC1 PE=2 SV=2	sp|Q148B6|SPERI_MOUSE
gonads_contig_225703_N	26.9499	0				sp|O94317|YH5D_SCHPO
gonads_contig_268312_AS	26.9497	0.120061
gonads_contig_143782_S	26.9389	0
gonads_contig_274321_S	26.9354	4.00255
gonads_contig_313715_AS	26.8637	0
gonads_contig_10332_N	26.7557	0	CGI_10021367	0	0
gonads_contig_274826_S	26.6283	0
gonads_contig_276151_AS	26.6053	0.0737325
gonads_contig_296207_AS	26.599	0
gonads_contig_197242_P	26.5886	0	CGI_10006424	NA	CCD63_BOVIN Coiled-coil domain-containing protein 63 OS=Bos taurus GN=CCDC63 PE=2 SV=1	sp|Q2T9W3|CCD63_BOVIN
gonads_contig_220840_S	26.5027	0
gonads_contig_189672_S	26.4957	0
gonads_contig_156100_S	26.458	0.393092
gonads_contig_236112_S	26.4236	0
gonads_contig_17126_AS	26.3764	0
gonads_contig_198675_AS	26.3601	0
gonads_contig_287799_AS	26.3372	0.0737325
gonads_contig_306596_N	26.3304	0	CGI_10028660	GO:0004672; protein kinase activity; Molecular Function GO:0004674; protein serine/threonine kinase activity; Molecular Function GO:0005524; ATP binding; Molecular Function GO:0006468; protein phosphorylation; Biological Process	TSSK1_BOVIN Testis-specific serine/threonine-protein kinase 1 OS=Bos taurus GN=TSSK1B PE=2 SV=1	sp|O54863|TSSK2_MOUSE
gonads_contig_220118_AS	26.2515	0.300706
gonads_contig_203666_S	26.239	0
gonads_contig_196121_S	26.2041	0
gonads_contig_208839_S	26.1919	1.94544
gonads_contig_174530_S	26.1577	0.0737325
gonads_contig_193270_AS	25.997	0.0737325
gonads_contig_485467_S	25.9568	0
gonads_contig_10314_S	25.9348	0
gonads_contig_347609_P	25.8685	0.957536	CGI_10021300	NA	QRIC2_HUMAN Glutamine-rich protein 2 OS=Homo sapiens GN=QRICH2 PE=1 SV=1	sp|Q9H0J4|QRIC2_HUMAN
gonads_contig_176688_S	25.8516	0
gonads_contig_260440_S	25.8366	0.0737325
gonads_contig_17065_N	25.7755	0	CGI_10006474	GO:0004888; transmembrane receptor activity; Molecular Function GO:0004930; G-protein coupled receptor activity; Molecular Function GO:0005509; calcium ion binding; Molecular Function GO:0005515; protein binding; Molecular Function GO:0007166; cell surface receptor linked signaling pathway; Biological Process GO:0007186; G-protein coupled receptor protein signaling pathway; Biological Process GO:…	CELR1_HUMAN Cadherin EGF LAG seven-pass G-type receptor 1 OS=Homo sapiens GN=CELSR1 PE=1 SV=1	sp|Q25390|SCRA_LIMPO
gonads_contig_271223_S	25.744	2.49298
gonads_contig_317979_S	25.6302	0.0737325
gonads_contig_193270_S	25.6069	0
gonads_contig_24078_N	25.5681	1.19942	CGI_10028533	GO:0003700; sequence-specific DNA binding transcription factor activity; Molecular Function GO:0005515; protein binding; Molecular Function GO:0006355; regulation of transcription, DNA-dependent; Biological Process GO:0043565; sequence-specific DNA binding; Molecular Function	CAUP_DROME Homeobox protein caupolican OS=Drosophila melanogaster GN=caup PE=1 SV=2	sp|P54269|CAUP_DROME
gonads_contig_297524_S	25.5494	0.163542
gonads_contig_382692_N	25.4856	0.120061	CGI_10015302	GO:0005515; protein binding; Molecular Function	KLDC4_HUMAN Kelch domain-containing protein 4 OS=Homo sapiens GN=KLHDC4 PE=1 SV=1	sp|Q8TBB5|KLDC4_HUMAN
gonads_contig_17060_N	25.4803	0	CGI_10015424	GO:0004672; protein kinase activity; Molecular Function GO:0004674; protein serine/threonine kinase activity; Molecular Function GO:0005524; ATP binding; Molecular Function GO:0006468; protein phosphorylation; Biological Process	SMKX_MOUSE Sperm motility kinase X OS=Mus musculus PE=2 SV=1	sp|O65554|CIPK6_ARATH
gonads_contig_92395_P	25.3437	0.163542	CGI_10026184	GO:0007165; signal transduction; Biological Process GO:0008603; cAMP-dependent protein kinase regulator activity; Molecular Function	CC030_HUMAN Uncharacterized protein C3orf30 OS=Homo sapiens GN=C3orf30 PE=2 SV=1	sp|Q96M34|CC030_HUMAN
gonads_contig_252679_S	25.3323	0
gonads_contig_250745_AS	25.3114	0
gonads_contig_196088_AS	25.2684	0.0737325
gonads_contig_210254_P	25.2106	0	CGI_10007570	GO:0003924; GTPase activity; Molecular Function GO:0005198; structural molecule activity; Molecular Function GO:0005525; GTP binding; Molecular Function GO:0005874; microtubule; Cellular Component GO:0007017; microtubule-based process; Biological Process GO:0007018; microtubule-based movement; Biological Process GO:0043234; protein complex; Cellular Component GO:0051258; protein polymerization; B…	TBA1C_MOUSE Tubulin alpha-1C chain OS=Mus musculus GN=Tuba1c PE=1 SV=1	sp|P41383|TBA2_PATVU
gonads_contig_17524_AS	25.1047	0
gonads_contig_251058_S	25.0877	0
gonads_contig_209633_S	25.0036	0
gonads_contig_17251_P	24.8879	0	CGI_10019413	GO:0005525; GTP binding; Molecular Function GO:0005622; intracellular; Cellular Component GO:0006886; intracellular protein transport; Biological Process GO:0007264; small GTPase mediated signal transduction; Biological Process	ARF5_ARATH Probable ADP-ribosylation factor At2g18390 OS=Arabidopsis thaliana GN=At2g18390 PE=2 SV=1	sp|P25160|ARL1_DROME
gonads_contig_137854_AS	24.7975	0.0737325
gonads_contig_481466_P	24.7909	0.393092	CGI_10008521	NA	YI011_DANRE Uncharacterized protein FLJ46082 homolog OS=Danio rerio GN=si:ch211-215c18.4 PE=4 SV=1	sp|A2BFC9|YI011_DANRE
gonads_contig_256413_AS	24.7865	0
gonads_contig_329459_P	24.7408	1.56295
gonads_contig_307447_P	24.7406	0	CGI_10006474	GO:0004888; transmembrane receptor activity; Molecular Function GO:0004930; G-protein coupled receptor activity; Molecular Function GO:0005509; calcium ion binding; Molecular Function GO:0005515; protein binding; Molecular Function GO:0007166; cell surface receptor linked signaling pathway; Biological Process GO:0007186; G-protein coupled receptor protein signaling pathway; Biological Process GO:…	CELR1_HUMAN Cadherin EGF LAG seven-pass G-type receptor 1 OS=Homo sapiens GN=CELSR1 PE=1 SV=1	sp|Q96PQ7|KLHL5_HUMAN
gonads_contig_257331_S	24.7032	0
gonads_contig_266125_AS	24.6868	0
gonads_contig_265170_AS	24.6844	0
gonads_contig_17136_N	24.6499	0	CGI_10003879	GO:0004672; protein kinase activity; Molecular Function GO:0004674; protein serine/threonine kinase activity; Molecular Function GO:0005524; ATP binding; Molecular Function GO:0006468; protein phosphorylation; Biological Process	STK25_MOUSE Serine/threonine-protein kinase 25 OS=Mus musculus GN=Stk25 PE=1 SV=1	sp|Q8XJL8|PKN2_CLOPE
gonads_contig_264439_S	24.6388	0
gonads_contig_293387_S	24.6193	0
gonads_contig_189885_P	24.6082	0.0737325	CGI_10022162	GO:0004672; protein kinase activity; Molecular Function GO:0004674; protein serine/threonine kinase activity; Molecular Function GO:0005515; protein binding; Molecular Function GO:0005524; ATP binding; Molecular Function GO:0006468; protein phosphorylation; Biological Process GO:0023034; intracellular signaling pathway; Biological Process	KPCI_HUMAN Protein kinase C iota type OS=Homo sapiens GN=PRKCI PE=1 SV=2	sp|O45818|DKF2_CAEEL
gonads_contig_273120_AS	24.6032	0.0737325
gonads_contig_44167_P	24.5582	0	CGI_10009973	GO:0004672; protein kinase activity; Molecular Function GO:0004674; protein serine/threonine kinase activity; Molecular Function GO:0005524; ATP binding; Molecular Function GO:0006468; protein phosphorylation; Biological Process	NIM1_MOUSE Serine/threonine-protein kinase NIM1 OS=Mus musculus GN=Nim1 PE=2 SV=1	sp|Q8IY84|NIM1_HUMAN
gonads_contig_264443_S	24.4244	0
gonads_contig_77268_N	24.4083	0	CGI_10023704	GO:0016020; membrane; Cellular Component GO:0016192; vesicle-mediated transport; Biological Process	PMFBP_RAT Polyamine-modulated factor 1-binding protein 1 OS=Rattus norvegicus GN=Pmfbp1 PE=2 SV=2
gonads_contig_287840_S	24.3781	0
gonads_contig_237477_AS	24.3306	0
gonads_contig_484795_P	24.3129	0	CGI_10018112	GO:0004672; protein kinase activity; Molecular Function GO:0004674; protein serine/threonine kinase activity; Molecular Function GO:0004692; cGMP-dependent protein kinase activity; Molecular Function GO:0005524; ATP binding; Molecular Function GO:0006468; protein phosphorylation; Biological Process	KGP1_DROME cGMP-dependent protein kinase, isozyme 1 OS=Drosophila melanogaster GN=Pkg21D PE=1 SV=2	sp|P42818|KPK1_ARATH
gonads_contig_10278_AS	24.2593	4.00255
gonads_contig_255257_S	24.2334	0
gonads_contig_17576_N	24.194	0	CGI_10006474	GO:0004888; transmembrane receptor activity; Molecular Function GO:0004930; G-protein coupled receptor activity; Molecular Function GO:0005509; calcium ion binding; Molecular Function GO:0005515; protein binding; Molecular Function GO:0007166; cell surface receptor linked signaling pathway; Biological Process GO:0007186; G-protein coupled receptor protein signaling pathway; Biological Process GO:…	CELR1_HUMAN Cadherin EGF LAG seven-pass G-type receptor 1 OS=Homo sapiens GN=CELSR1 PE=1 SV=1	sp|Q25386|SCRB_LIMPO
gonads_contig_17450_AS	24.1094	0.0737325
gonads_contig_345179_P	24.0983	0.300706	CGI_10020550	GO:0005515; protein binding; Molecular Function	KLH10_HUMAN Kelch-like protein 10 OS=Homo sapiens GN=KLHL10 PE=2 SV=1	sp|Q6JEL2|KLH10_HUMAN
gonads_contig_10176_P	24.0982	0	CGI_10009850	0	0
gonads_contig_204464_N	24.0949	0.496293
gonads_contig_228834_P	24.0716	0.393092	CGI_10017002	NA	NA	sp|B2RV13|CQ105_HUMAN
gonads_contig_313893_S	24.0459	0.0737325
gonads_contig_339825_S	24.0016	0.0737325
gonads_contig_48179_AS	23.9382	0
gonads_contig_318120_N	23.7814	0	CGI_10026288	GO:0006397; mRNA processing; Biological Process GO:0016891; endoribonuclease activity, producing 5'-phosphomonoesters; Molecular Function	ERN2_MOUSE Serine/threonine-protein kinase/endoribonuclease IRE2 OS=Mus musculus GN=Ern2 PE=2 SV=1	sp|Q54IE8|IRLE_DICDI
gonads_contig_207006_S	23.7366	0.496293
gonads_contig_288417_S	23.5762	0.957536
gonads_contig_336136_AS	23.5129	0.120061
gonads_contig_17097_P	23.4739	0	CGI_10014625	NA	NA
gonads_contig_136965_AS	23.3416	0.0737325
gonads_contig_77147_AS	23.2569	0.232053
gonads_contig_284227_AS	23.2205	0.676901
gonads_contig_316240_S	23.1779	1.94544
gonads_contig_77074_N	23.1292	0	CGI_10010615	GO:0005488; binding; Molecular Function	PGCA_CHICK Aggrecan core protein OS=Gallus gallus GN=ACAN PE=1 SV=2
gonads_contig_264348_AS	23.084	1.56295
gonads_contig_145893_N	23.0668	0	CGI_10011939	GO:0003824; catalytic activity; Molecular Function GO:0004114; 3',5'-cyclic-nucleotide phosphodiesterase activity; Molecular Function GO:0005515; protein binding; Molecular Function GO:0007165; signal transduction; Biological Process GO:0008081; phosphoric diester hydrolase activity; Molecular Function	PDE10_HUMAN cAMP and cAMP-inhibited cGMP 3',5'-cyclic phosphodiesterase 10A OS=Homo sapiens GN=PDE10A PE=1 SV=1	sp|Q9Y233|PDE10_HUMAN
gonads_contig_315193_P	22.8602	0
gonads_contig_397707_N	22.8479	0	CGI_10020062	GO:0004672; protein kinase activity; Molecular Function GO:0004674; protein serine/threonine kinase activity; Molecular Function GO:0005524; ATP binding; Molecular Function GO:0006468; protein phosphorylation; Biological Process	DYRK2_HUMAN Dual specificity tyrosine-phosphorylation-regulated kinase 2 OS=Homo sapiens GN=DYRK2 PE=1 SV=3	sp|Q5U4C9|DYRK2_MOUSE
gonads_contig_287840_AS	22.8259	0
gonads_contig_77140_AS	22.7751	0
gonads_contig_225616_S	22.7377	0
gonads_contig_136768_S	22.7323	0
gonads_contig_191763_AS	22.7246	0
gonads_contig_292797_P	22.7139	0	CGI_10023027	GO:0004645; phosphorylase activity; Molecular Function GO:0005975; carbohydrate metabolic process; Biological Process	PYGM_BOVIN Glycogen phosphorylase, muscle form OS=Bos taurus GN=PYGM PE=1 SV=3	sp|P00489|PYGM_RABIT
gonads_contig_208531_S	22.6771	0
gonads_contig_17100_P	22.6057	0	CGI_10012609	GO:0005515; protein binding; Molecular Function GO:0023034; intracellular signaling pathway; Biological Process	DCDC2_MOUSE Doublecortin domain-containing protein 2 OS=Mus musculus GN=Dcdc2 PE=2 SV=2	sp|Q5DU00|DCDC2_MOUSE
gonads_contig_7813_AS	22.5983	0.0737325
gonads_contig_279734_S	22.5293	0.0737325
gonads_contig_331792_AS	22.5219	0
gonads_contig_483241_P	22.5208	0	CGI_10010586	NA	PACRG_MOUSE Parkin coregulated gene protein homolog OS=Mus musculus GN=Pacrg PE=2 SV=1	sp|Q9DAK2|PACRG_MOUSE
gonads_contig_177209_P	22.4848	0	CGI_10016530	GO:0004645; phosphorylase activity; Molecular Function GO:0005975; carbohydrate metabolic process; Biological Process	PYGM_MOUSE Glycogen phosphorylase, muscle form OS=Mus musculus GN=Pygm PE=1 SV=3	sp|P00489|PYGM_RABIT
gonads_contig_17489_P	22.4699	0	CGI_10011939	GO:0003824; catalytic activity; Molecular Function GO:0004114; 3',5'-cyclic-nucleotide phosphodiesterase activity; Molecular Function GO:0005515; protein binding; Molecular Function GO:0007165; signal transduction; Biological Process GO:0008081; phosphoric diester hydrolase activity; Molecular Function	PDE10_HUMAN cAMP and cAMP-inhibited cGMP 3',5'-cyclic phosphodiesterase 10A OS=Homo sapiens GN=PDE10A PE=1 SV=1	sp|Q9Y233|PDE10_HUMAN
gonads_contig_258514_S	22.3983	0
gonads_contig_321108_S	22.2822	0
gonads_contig_264279_AS	22.2686	0.163542
gonads_contig_192386_N	22.2596	0.496293	CGI_10017400	NA	NA
gonads_contig_193691_P	22.2349	0.120061	CGI_10010378	GO:0005515; protein binding; Molecular Function	KI67_HUMAN Antigen KI-67 OS=Homo sapiens GN=MKI67 PE=1 SV=2	sp|Q92954|PRG4_HUMAN
gonads_contig_276991_S	22.1799	0.0737325
gonads_contig_257499_N	22.179	0	CGI_10014625	NA	NA	sp|Q5CZC0|FSIP2_HUMAN
gonads_contig_194784_S	22.1573	0.120061
gonads_contig_210183_P	22.1506	0
gonads_contig_10224_N	22.1494	0.163542	CGI_10004544	GO:0005622; intracellular; Cellular Component GO:0008270; zinc ion binding; Molecular Function	ZFAT_MOUSE Zinc finger protein ZFAT OS=Mus musculus GN=Zfat PE=1 SV=2	sp|Q6PG37|ZN790_HUMAN
gonads_contig_269080_AS	22.128	0
gonads_contig_255364_S	22.0682	4.00255
gonads_contig_325853_S	22.0646	0
gonads_contig_331452_P	21.9667	2.49298	CGI_10002800	GO:0003676; nucleic acid binding; Molecular Function	POGK_HUMAN Pogo transposable element with KRAB domain OS=Homo sapiens GN=POGK PE=1 SV=2
gonads_contig_191914_S	21.9519	0.0737325
gonads_contig_331445_S	21.8408	0.199399
gonads_contig_171534_S	21.7808	0
gonads_contig_17244_N	21.7699	4.97752	CGI_10009317	GO:0004383; guanylate cyclase activity; Molecular Function GO:0006182; cGMP biosynthetic process; Biological Process GO:0009190; cyclic nucleotide biosynthetic process; Biological Process GO:0016849; phosphorus-oxygen lyase activity; Molecular Function GO:0020037; heme binding; Molecular Function GO:0023034; intracellular signaling pathway; Biological Process	GCYB2_RAT Guanylate cyclase soluble subunit beta-2 OS=Rattus norvegicus GN=Gucy1b2 PE=2 SV=1	sp|P22717|GCYB2_RAT
gonads_contig_10031_P	21.7449	0	CGI_10026289	GO:0004672; protein kinase activity; Molecular Function GO:0004674; protein serine/threonine kinase activity; Molecular Function GO:0005524; ATP binding; Molecular Function GO:0006468; protein phosphorylation; Biological Process	RN5A_MOUSE 2-5A-dependent ribonuclease OS=Mus musculus GN=Rnasel PE=2 SV=2
gonads_contig_251894_AS	21.7349	0.0737325
gonads_contig_18196_P	21.7322	4.97752	CGI_10025257	GO:0004383; guanylate cyclase activity; Molecular Function GO:0006182; cGMP biosynthetic process; Biological Process GO:0009190; cyclic nucleotide biosynthetic process; Biological Process GO:0016849; phosphorus-oxygen lyase activity; Molecular Function GO:0020037; heme binding; Molecular Function GO:0023034; intracellular signaling pathway; Biological Process	GCYB1_HUMAN Guanylate cyclase soluble subunit beta-1 OS=Homo sapiens GN=GUCY1B3 PE=1 SV=1	sp|P22717|GCYB2_RAT
gonads_contig_334103_N	21.6804	0	CGI_10011939	GO:0003824; catalytic activity; Molecular Function GO:0004114; 3',5'-cyclic-nucleotide phosphodiesterase activity; Molecular Function GO:0005515; protein binding; Molecular Function GO:0007165; signal transduction; Biological Process GO:0008081; phosphoric diester hydrolase activity; Molecular Function	PDE10_HUMAN cAMP and cAMP-inhibited cGMP 3',5'-cyclic phosphodiesterase 10A OS=Homo sapiens GN=PDE10A PE=1 SV=1	sp|Q9Y233|PDE10_HUMAN
gonads_contig_195368_S	21.6775	0
gonads_contig_398173_N	21.6145	4.97752	CGI_10025257	GO:0004383; guanylate cyclase activity; Molecular Function GO:0006182; cGMP biosynthetic process; Biological Process GO:0009190; cyclic nucleotide biosynthetic process; Biological Process GO:0016849; phosphorus-oxygen lyase activity; Molecular Function GO:0020037; heme binding; Molecular Function GO:0023034; intracellular signaling pathway; Biological Process	GCYB1_HUMAN Guanylate cyclase soluble subunit beta-1 OS=Homo sapiens GN=GUCY1B3 PE=1 SV=1	sp|P22717|GCYB2_RAT
gonads_contig_313172_N	21.5638	0	CGI_10023399	GO:0005509; calcium ion binding; Molecular Function GO:0005515; protein binding; Molecular Function	WAK5_ARATH Wall-associated receptor kinase 5 OS=Arabidopsis thaliana GN=WAK5 PE=2 SV=1	sp|Q61555|FBN2_MOUSE
gonads_contig_287247_S	21.5277	0				sp|Q9JM99|PRG4_MOUSE
gonads_contig_77113_AS	21.5116	1.94544
gonads_contig_205311_P	21.4958	0	CGI_10014625	NA	NA	sp|Q5CZC0|FSIP2_HUMAN
gonads_contig_17524_S	21.4886	0
gonads_contig_18019_P	21.4642	0.163542	CGI_10002456	GO:0003924; GTPase activity; Molecular Function GO:0005198; structural molecule activity; Molecular Function GO:0005525; GTP binding; Molecular Function GO:0005874; microtubule; Cellular Component GO:0007017; microtubule-based process; Biological Process GO:0007018; microtubule-based movement; Biological Process GO:0043234; protein complex; Cellular Component GO:0051258; protein polymerization; B…	TBA_LYTPI Tubulin alpha chain (Fragment) OS=Lytechinus pictus PE=3 SV=1	sp|P18288|TBAT_ONCMY
gonads_contig_190591_AS	21.4601	0
gonads_contig_191965_AS	21.4585	0
gonads_contig_315937_S	21.4368	0.0737325
gonads_contig_287257_AS	21.4161	0.120061
gonads_contig_312309_S	21.4084	0.232053
gonads_contig_50337_S	21.3937	0.163542
gonads_contig_260215_AS	21.3633	0
gonads_contig_333824_S	21.3184	0.232053
gonads_contig_313971_AS	21.3164	0
gonads_contig_341965_AS	21.3144	0.232053
gonads_contig_264876_AS	21.3137	0
gonads_contig_296515_S	21.2835	0
gonads_contig_329191_P	21.2114	0.0737325	CGI_10018023	GO:0007601; visual perception; Biological Process GO:0016021; integral to membrane; Cellular Component	PRPH2_CHICK Peripherin-2 OS=Gallus gallus GN=PRPH2 PE=2 SV=1	sp|O42583|PRPH2_XENLA
gonads_contig_77114_S	21.079	0.496293
gonads_contig_313893_AS	21.068	1.94544
gonads_contig_265170_S	21.0668	0.496293
gonads_contig_287088_S	21.0626	0.120061
gonads_contig_386566_P	21.0554	0.232053	CGI_10007171	GO:0005509; calcium ion binding; Molecular Function GO:0005515; protein binding; Molecular Function	SRPX2_HUMAN Sushi repeat-containing protein SRPX2 OS=Homo sapiens GN=SRPX2 PE=1 SV=1	sp|P78539|SRPX_HUMAN
gonads_contig_216560_AS	21.0542	0
gonads_contig_17176_S	21.0382	0
gonads_contig_265966_N	21.0068	0.0737325	CGI_10006173	NA	RB6I2_MOUSE ELKS/RAB6-interacting/CAST family member 1 OS=Mus musculus GN=Erc1 PE=1 SV=1
gonads_contig_260337_P	21.004	0.120061	CGI_10003321	NA	PSGP_ONCMY Polysialoglycoprotein OS=Oncorhynchus mykiss PE=1 SV=2	sp|Q4L9P0|SRAP_STAHJ
gonads_contig_287367_S	20.9805	0.0737325
gonads_contig_193186_S	20.9302	0.163542
gonads_contig_274285_AS	20.9171	0
gonads_contig_17163_S	20.8615	0
gonads_contig_287738_S	20.8413	0.0737325
gonads_contig_213410_AS	20.7929	0
gonads_contig_190585_AS	20.7713	0
gonads_contig_313943_S	20.7275	0
gonads_contig_27554_P	20.6501	0	CGI_10001874	0	0
gonads_contig_280286_S	20.6489	0
gonads_contig_54002_N	20.6457	0.676901	CGI_10011663	NA	SIAE_MOUSE Sialate O-acetylesterase OS=Mus musculus GN=Siae PE=2 SV=3	sp|Q9HAT2|SIAE_HUMAN
gonads_contig_242035_S	20.6109	0
gonads_contig_203666_AS	20.4774	0
gonads_contig_264348_S	20.4737	0
gonads_contig_12035_P	20.4637	0	CGI_10004331	GO:0016021; integral to membrane; Cellular Component	DCST2_HUMAN DC-STAMP domain-containing protein 2 OS=Homo sapiens GN=DCST2 PE=2 SV=2	sp|Q5T1A1|DCST2_HUMAN
gonads_contig_36200_S	20.4287	0
gonads_contig_34608_AS	20.4006	0
gonads_contig_191758_S	20.3682	0
gonads_contig_192648_S	20.3264	0.120061
gonads_contig_11000_N	20.3194	0.0737325	CGI_10009927	NA	THTR_CRIGR Thiosulfate sulfurtransferase OS=Cricetulus griseus GN=TST PE=2 SV=2	sp|Q16762|THTR_HUMAN
gonads_contig_280585_AS	20.307	0
gonads_contig_313897_AS	20.3023	0.120061
gonads_contig_212817_P	20.2915	0.300706	CGI_10006791	NA	TXB1B_DANRE Tax1-binding protein 1 homolog B OS=Danio rerio GN=tax1bp1b PE=2 SV=3
gonads_contig_326678_AS	20.2561	0.300706
gonads_contig_17119_S	20.2315	0
gonads_contig_260769_P	20.1963	0	CGI_10021480	GO:0016301; kinase activity; Molecular Function GO:0016772; transferase activity, transferring phosphorus-containing groups; Molecular Function	KARG_LIOJA Arginine kinase OS=Liolophura japonica PE=2 SV=1	sp|O15990|KARG_LIOJA
gonads_contig_11389_N	20.1785	1.94544	CGI_10021321	GO:0005515; protein binding; Molecular Function	NA	sp|A7E3C4|F187A_BOVIN
gonads_contig_263100_AS	20.1744	0.496293
gonads_contig_272318_AS	20.1528	0
gonads_contig_260402_S	20.1456	0
gonads_contig_292263_N	20.1402	0	CGI_10026184	GO:0007165; signal transduction; Biological Process GO:0008603; cAMP-dependent protein kinase regulator activity; Molecular Function	CC030_HUMAN Uncharacterized protein C3orf30 OS=Homo sapiens GN=C3orf30 PE=2 SV=1	sp|Q96M34|CC030_HUMAN
gonads_contig_84543_P	20.0845	0
gonads_contig_8038_S	20.0791	0.768047
gonads_contig_226208_P	20.0658	0.0737325
gonads_contig_317260_S	20.0466	2.49298
gonads_contig_226064_P	20.0261	0.0737325	CGI_10018023	GO:0007601; visual perception; Biological Process GO:0016021; integral to membrane; Cellular Component	PRPH2_CHICK Peripherin-2 OS=Gallus gallus GN=PRPH2 PE=2 SV=1	sp|O42583|PRPH2_XENLA
gonads_contig_9904_N	20.0257	0.0737325
gonads_contig_17629_P	20.0233	0.0737325	CGI_10026056	GO:0003723; RNA binding; Molecular Function GO:0005622; intracellular; Cellular Component GO:0019843; rRNA binding; Molecular Function	RS9_DROME 40S ribosomal protein S9 OS=Drosophila melanogaster GN=RpS9 PE=1 SV=2
gonads_contig_60715_P	20.0156	0.0737325	CGI_10021099	GO:0008270; zinc ion binding; Molecular Function	ZDH14_HUMAN Probable palmitoyltransferase ZDHHC14 OS=Homo sapiens GN=ZDHHC14 PE=1 SV=1	sp|Q8IZN3|ZDH14_HUMAN
gonads_contig_254662_AS	19.9832	0
gonads_contig_392302_P	19.98	2.49298	CGI_10011384	NA	NA
gonads_contig_204535_P	19.9455	0.300706	CGI_10003321	NA	PSGP_ONCMY Polysialoglycoprotein OS=Oncorhynchus mykiss PE=1 SV=2	sp|Q96WV6|YHU2_SCHPO
gonads_contig_314064_P	19.9281	0	CGI_10013393	GO:0005515; protein binding; Molecular Function	KLH13_MOUSE Kelch-like protein 13 OS=Mus musculus GN=Klhl13 PE=2 SV=3	sp|Q80T74|KLH29_MOUSE
gonads_contig_318155_P	19.9223	0	CGI_10022111	GO:0004672; protein kinase activity; Molecular Function GO:0004674; protein serine/threonine kinase activity; Molecular Function GO:0005524; ATP binding; Molecular Function GO:0006468; protein phosphorylation; Biological Process	KS6B1_RABIT Ribosomal protein S6 kinase beta-1 OS=Oryctolagus cuniculus GN=RPS6KB1 PE=2 SV=1	sp|P10666|KS6AB_XENLA
gonads_contig_178887_AS	19.8695	0.232053
gonads_contig_28783_P	19.8494	0.768047	CGI_10015060	GO:0005515; protein binding; Molecular Function GO:0005524; ATP binding; Molecular Function GO:0005694; chromosome; Cellular Component GO:0051276; chromosome organization; Biological Process	SMC2_XENLA Structural maintenance of chromosomes protein 2 OS=Xenopus laevis GN=smc2 PE=1 SV=1	sp|P50533|SMC2_XENLA
gonads_contig_462875_S	19.8197	0.120061
gonads_contig_194859_S	19.7984	0
gonads_contig_144744_P	19.7463	0	CGI_10018075	GO:0000226; microtubule cytoskeleton organization; Biological Process GO:0005874; microtubule; Cellular Component	CC105_BOVIN Coiled-coil domain-containing protein 105 OS=Bos taurus GN=CCDC105 PE=2 SV=1
gonads_contig_391404_P	19.7047	0	CGI_10022162	GO:0004672; protein kinase activity; Molecular Function GO:0004674; protein serine/threonine kinase activity; Molecular Function GO:0005515; protein binding; Molecular Function GO:0005524; ATP binding; Molecular Function GO:0006468; protein phosphorylation; Biological Process GO:0023034; intracellular signaling pathway; Biological Process	KPCI_HUMAN Protein kinase C iota type OS=Homo sapiens GN=PRKCI PE=1 SV=2	sp|P49673|KAPC_ASCSU
gonads_contig_7900_N	19.7021	0.0737325	CGI_10002385	GO:0004866; endopeptidase inhibitor activity; Molecular Function GO:0005529; sugar binding; Molecular Function	PLMN_MACMU Plasminogen OS=Macaca mulatta GN=PLG PE=2 SV=1	sp|Q7KVA1|XYLT_DROME
gonads_contig_327281_AS	19.6967	0
gonads_contig_37779_N	19.656	0.393092	CGI_10014987	NA	FRRS1_DANRE Putative ferric-chelate reductase 1 OS=Danio rerio GN=frrs1 PE=2 SV=1	sp|A4QP81|FRRS1_DANRE
gonads_contig_77217_AS	19.6363	0
gonads_contig_165676_AS	19.6221	0
gonads_contig_264279_S	19.5763	0
gonads_contig_297780_S	19.5738	0
gonads_contig_17180_P	19.5699	0.120061	CGI_10026112	0	0	sp|Q8K243|TRI68_MOUSE
gonads_contig_251909_N	19.4987	0	CGI_10009742	GO:0004672; protein kinase activity; Molecular Function GO:0005515; protein binding; Molecular Function GO:0005524; ATP binding; Molecular Function GO:0006468; protein phosphorylation; Biological Process	ANR17_HUMAN Ankyrin repeat domain-containing protein 17 OS=Homo sapiens GN=ANKRD17 PE=1 SV=3	sp|Q8Q0U0|Y045_METMA
gonads_contig_210072_S	19.4975	0
gonads_contig_312417_AS	19.4876	0.120061
gonads_contig_274826_AS	19.4416	0.0737325
gonads_contig_345329_N	19.4097	0	CGI_10011939	GO:0003824; catalytic activity; Molecular Function GO:0004114; 3',5'-cyclic-nucleotide phosphodiesterase activity; Molecular Function GO:0005515; protein binding; Molecular Function GO:0007165; signal transduction; Biological Process GO:0008081; phosphoric diester hydrolase activity; Molecular Function	PDE10_HUMAN cAMP and cAMP-inhibited cGMP 3',5'-cyclic phosphodiesterase 10A OS=Homo sapiens GN=PDE10A PE=1 SV=1	sp|Q9Y233|PDE10_HUMAN
gonads_contig_295486_S	19.3435	0.393092
gonads_contig_192305_P	19.3113	0	CGI_10025424	GO:0003676; nucleic acid binding; Molecular Function	RSP7_CAEEL Probable splicing factor, arginine/serine-rich 7 OS=Caenorhabditis elegans GN=rsp-7 PE=2 SV=3
gonads_contig_264512_AS	19.2885	0
gonads_contig_66489_AS	19.2545	0
gonads_contig_318632_S	19.2541	0.120061
gonads_contig_486117_AS	19.2099	0.199399
gonads_contig_142684_AS	19.1882	0.496293
gonads_contig_334458_AS	19.1804	0.0737325
gonads_contig_57843_P	19.1646	1.19942	CGI_10005020	GO:0005515; protein binding; Molecular Function	OIT3_HUMAN Oncoprotein-induced transcript 3 protein OS=Homo sapiens GN=OIT3 PE=1 SV=2	sp|Q8CIZ5|DMBT1_RAT
gonads_contig_225677_AS	18.9884	0.232053
gonads_contig_315697_S	18.9492	0
gonads_contig_282146_S	18.9333	0.957536
gonads_contig_10448_P	18.9043	0.676901	CGI_10027876	NA	KY_MOUSE Kyphoscoliosis peptidase OS=Mus musculus GN=Ky PE=1 SV=1	sp|Q8NBH2|KY_HUMAN
gonads_contig_314406_AS	18.8834	0
gonads_contig_17880_S	18.8451	0.120061	CGI_10002775	GO:0004222; metalloendopeptidase activity; Molecular Function GO:0006508; proteolysis; Biological Process	ATS16_HUMAN A disintegrin and metalloproteinase with thrombospondin motifs 16 OS=Homo sapiens GN=ADAMTS16 PE=1 SV=2	sp|A1EGX6|FSCB_MOUSE
gonads_contig_197525_N	18.8167	0	CGI_10012609	GO:0005515; protein binding; Molecular Function GO:0023034; intracellular signaling pathway; Biological Process	DCDC2_MOUSE Doublecortin domain-containing protein 2 OS=Mus musculus GN=Dcdc2 PE=2 SV=2	sp|D3ZR10|DCDC2_RAT
gonads_contig_193565_AS	18.7885	0.120061
gonads_contig_174530_AS	18.7837	0.0737325
gonads_contig_48580_P	18.7041	0	CGI_10007702	GO:0003735; structural constituent of ribosome; Molecular Function GO:0005622; intracellular; Cellular Component GO:0005840; ribosome; Cellular Component GO:0006412; translation; Biological Process	RS19_AEQIR 40S ribosomal protein S19 OS=Aequipecten irradians GN=RPS19 PE=2 SV=1
gonads_contig_287133_S	18.6972	0.0737325
gonads_contig_191469_S	18.6927	0.393092
gonads_contig_306256_AS	18.6066	0.232053
gonads_contig_316335_AS	18.5979	0.496293
gonads_contig_252679_AS	18.5928	0
gonads_contig_17042_N	18.5815	0.957536	CGI_10021476	GO:0005515; protein binding; Molecular Function	KLH10_HUMAN Kelch-like protein 10 OS=Homo sapiens GN=KLHL10 PE=2 SV=1	sp|Q6JEL2|KLH10_HUMAN
gonads_contig_199133_AS	18.5454	0
gonads_contig_208531_AS	18.5189	0
gonads_contig_135052_AS	18.5144	0
gonads_contig_302538_AS	18.3882	3.18235
gonads_contig_274321_AS	18.3735	0.0737325
gonads_contig_321215_N	18.3435	0.0737325	CGI_10007560	GO:0000287; magnesium ion binding; Molecular Function GO:0003824; catalytic activity; Molecular Function GO:0004743; pyruvate kinase activity; Molecular Function GO:0006096; glycolysis; Biological Process GO:0030955; potassium ion binding; Molecular Function	KPYM_HUMAN Pyruvate kinase isozymes M1/M2 OS=Homo sapiens GN=PKM2 PE=1 SV=4	sp|Q92122|KPYK_XENLA
gonads_contig_32570_P	18.3366	0.676901	CGI_10009068	GO:0055085; transmembrane transport; Biological Process	NAGT1_DANRE Sodium-dependent glucose transporter 1 OS=Danio rerio GN=naglt1 PE=2 SV=1	sp|Q5TF39|NAGT1_HUMAN
gonads_contig_17253_P	18.3349	0
gonads_contig_237477_S	18.3261	0.496293
gonads_contig_10383_P	18.2847	0.676901	CGI_10012486	NA	CT152_HUMAN Uncharacterized protein C20orf152 OS=Homo sapiens GN=C20orf152 PE=2 SV=2	sp|Q96M20|CT152_HUMAN
gonads_contig_302538_S	18.2554	0.393092
gonads_contig_268967_P	18.2185	4.00255	CGI_10006093	GO:0003676; nucleic acid binding; Molecular Function GO:0008270; zinc ion binding; Molecular Function	NA
gonads_contig_204923_AS	18.2005	0.0737325
gonads_contig_283577_AS	18.1855	0.300706
gonads_contig_47926_AS	18.1684	0.120061
gonads_contig_320822_S	18.1489	0
gonads_contig_214294_S	18.1172	0	CGI_10023103	GO:0004871; signal transducer activity; Molecular Function GO:0005089; Rho guanyl-nucleotide exchange factor activity; Molecular Function GO:0005515; protein binding; Molecular Function GO:0005622; intracellular; Cellular Component GO:0005737; cytoplasm; Cellular Component GO:0023034; intracellular signaling pathway; Biological Process GO:0035023; regulation of Rho protein signal transduction; Bi…	ARHGC_HUMAN Rho guanine nucleotide exchange factor 12 OS=Homo sapiens GN=ARHGEF12 PE=1 SV=1	sp|P13830|RESA_PLAFF
gonads_contig_287257_S	18.1154	0.0737325
gonads_contig_203895_N	18.0586	0.232053	CGI_10020550	GO:0005515; protein binding; Molecular Function	KLH10_HUMAN Kelch-like protein 10 OS=Homo sapiens GN=KLHL10 PE=2 SV=1	sp|Q05516|ZBT16_HUMAN
gonads_contig_322299_AS	18.0404	0.300706
gonads_contig_345153_N	18.0359	0.496293				sp|P97399|DSPP_MOUSE
gonads_contig_287402_P	17.9892	0.0737325	CGI_10023399	GO:0005509; calcium ion binding; Molecular Function GO:0005515; protein binding; Molecular Function	WAK5_ARATH Wall-associated receptor kinase 5 OS=Arabidopsis thaliana GN=WAK5 PE=2 SV=1	sp|Q9JJZ5|EGFL6_MOUSE
gonads_contig_169329_N	17.9545	0	CGI_10014007	NA	BTBDG_MACFA BTB/POZ domain-containing protein 16 OS=Macaca fascicularis GN=BTBD16 PE=2 SV=1
gonads_contig_339468_S	17.9402	0
gonads_contig_77209_N	17.919	0	CGI_10006950	GO:0003677; DNA binding; Molecular Function GO:0005515; protein binding; Molecular Function GO:0005634; nucleus; Cellular Component	SOX8_TETNG Transcription factor Sox-8 OS=Tetraodon nigroviridis GN=sox8 PE=2 SV=2	sp|Q8CGW4|SOX30_MOUSE
gonads_contig_400347_P	17.8904	0	CGI_10021099	GO:0008270; zinc ion binding; Molecular Function	ZDH14_HUMAN Probable palmitoyltransferase ZDHHC14 OS=Homo sapiens GN=ZDHHC14 PE=1 SV=1	sp|Q5R5J8|ZDHC9_PONAB
gonads_contig_10175_N	17.851	0
gonads_contig_6549_P	17.7666	0	CGI_10026254	GO:0000226; microtubule cytoskeleton organization; Biological Process GO:0005874; microtubule; Cellular Component	TEKT4_XENLA Tektin-4 OS=Xenopus laevis GN=tekt4 PE=2 SV=1	sp|Q149S1|TEKT4_MOUSE
gonads_contig_199639_N	17.7525	0	CGI_10000005	NA	NA
gonads_contig_198966_S	17.6961	0.199399	CGI_10016806	GO:0004672; protein kinase activity; Molecular Function GO:0004674; protein serine/threonine kinase activity; Molecular Function GO:0005515; protein binding; Molecular Function GO:0005524; ATP binding; Molecular Function GO:0006468; protein phosphorylation; Biological Process	TITIN_MOUSE Titin OS=Mus musculus GN=Ttn PE=1 SV=1
gonads_contig_216783_S	17.6898	0.120061
gonads_contig_9792_N	17.6891	0.0737325	CGI_10026291	GO:0005515; protein binding; Molecular Function	ANKH1_HUMAN Ankyrin repeat and KH domain-containing protein 1 OS=Homo sapiens GN=ANKHD1 PE=1 SV=1	sp|Q8Q0U0|Y045_METMA
gonads_contig_337370_AS	17.6449	0
gonads_contig_344589_N	17.5714	0.0737325	CGI_10028660	GO:0004672; protein kinase activity; Molecular Function GO:0004674; protein serine/threonine kinase activity; Molecular Function GO:0005524; ATP binding; Molecular Function GO:0006468; protein phosphorylation; Biological Process	TSSK1_BOVIN Testis-specific serine/threonine-protein kinase 1 OS=Bos taurus GN=TSSK1B PE=2 SV=1	sp|O54863|TSSK2_MOUSE
gonads_contig_9846_N	17.5533	0	CGI_10003383	0	0
gonads_contig_280837_N	17.5336	0	CGI_10007570	GO:0003924; GTPase activity; Molecular Function GO:0005198; structural molecule activity; Molecular Function GO:0005525; GTP binding; Molecular Function GO:0005874; microtubule; Cellular Component GO:0007017; microtubule-based process; Biological Process GO:0007018; microtubule-based movement; Biological Process GO:0043234; protein complex; Cellular Component GO:0051258; protein polymerization; B…	TBA1C_MOUSE Tubulin alpha-1C chain OS=Mus musculus GN=Tuba1c PE=1 SV=1	sp|P52273|TBA_BOMMO
gonads_contig_203862_S	17.4135	0
gonads_contig_321443_P	17.3798	4.00255	CGI_10024936	GO:0003676; nucleic acid binding; Molecular Function GO:0004527; exonuclease activity; Molecular Function GO:0005622; intracellular; Cellular Component	NA
gonads_contig_191975_AS	17.374	0.300706
gonads_contig_338481_S	17.3578	0.957536
gonads_contig_32434_N	17.3374	0	CGI_10002663	GO:0005267; potassium channel activity; Molecular Function GO:0006813; potassium ion transport; Biological Process GO:0016020; membrane; Cellular Component GO:0016021; integral to membrane; Cellular Component	KCNK1_BOVIN Potassium channel subfamily K member 1 OS=Bos taurus GN=KCNK1 PE=2 SV=1	sp|O95069|KCNK2_HUMAN
gonads_contig_428406_S	17.2839	0.957536
gonads_contig_216511_P	17.2014	0.0737325	CGI_10028257	GO:0007186; G-protein coupled receptor protein signaling pathway; Biological Process GO:0016021; integral to membrane; Cellular Component	ADA2C_DANRE Alpha-2C adrenergic receptor OS=Danio rerio GN=adra2c PE=2 SV=1	sp|Q90WY6|ADA2C_DANRE
gonads_contig_28914_S	17.1878	0.393092	CGI_10020264	GO:0005488; binding; Molecular Function GO:0005509; calcium ion binding; Molecular Function GO:0005515; protein binding; Molecular Function GO:0007155; cell adhesion; Biological Process	MRC1_HUMAN Macrophage mannose receptor 1 OS=Homo sapiens GN=MRC1 PE=1 SV=1	sp|Q8IV35|WDR49_HUMAN
gonads_contig_199133_S	17.1447	0
gonads_contig_18167_AS	17.1209	0
gonads_contig_332867_AS	17.0739	0.163542
gonads_contig_280286_AS	17.0434	0
gonads_contig_203308_S	17.007	0.957536
gonads_contig_271412_AS	16.9184	0.120061
gonads_contig_210739_N	16.8999	0.393092	CGI_10006869	NA	NA
gonads_contig_329371_S	16.8581	0.120061
gonads_contig_14307_N	16.8572	0	CGI_10010759	GO:0000166; nucleotide binding; Molecular Function GO:0003924; GTPase activity; Molecular Function GO:0005525; GTP binding; Molecular Function GO:0017111; nucleoside-triphosphatase activity; Molecular Function	SLIP_HUMAN GTPase SLIP-GC OS=Homo sapiens GN=C8orf80 PE=1 SV=2	sp|Q9W596|FUTSC_DROME
gonads_contig_192299_S	16.8515	0.120061
gonads_contig_315697_AS	16.8418	0.676901
gonads_contig_221810_P	16.8412	0.393092	CGI_10012868	GO:0008270; zinc ion binding; Molecular Function	MARH3_MOUSE E3 ubiquitin-protein ligase MARCH3 OS=Mus musculus GN=March3 PE=2 SV=1	sp|Q6NZQ8|MARH1_MOUSE
gonads_contig_338257_AS	16.8315	0
gonads_contig_307438_AS	16.824	0
gonads_contig_149123_AS	16.7904	0
gonads_contig_259150_S	16.6361	1.19942
gonads_contig_275305_S	16.4993	0.232053
gonads_contig_320816_S	16.4787	0
gonads_contig_64652_S	16.4048	1.94544
gonads_contig_427623_N	16.268	0	CGI_10025401	GO:0005215; transporter activity; Molecular Function GO:0005488; binding; Molecular Function GO:0005743; mitochondrial inner membrane; Cellular Component GO:0006810; transport; Biological Process GO:0016020; membrane; Cellular Component GO:0055085; transmembrane transport; Biological Process	ADT_CHLRE ADP,ATP carrier protein OS=Chlamydomonas reinhardtii GN=ABT PE=2 SV=1	sp|Q41630|ADT2_WHEAT
gonads_contig_280206_P	16.2673	0	CGI_10004570	GO:0005488; binding; Molecular Function GO:0005515; protein binding; Molecular Function	RICTR_HUMAN Rapamycin-insensitive companion of mTOR OS=Homo sapiens GN=RICTOR PE=1 SV=1	sp|Q8Q0U0|Y045_METMA
gonads_contig_214426_S	16.255	0.0737325
gonads_contig_33987_P	16.2448	0
gonads_contig_256413_S	16.2159	0
gonads_contig_240042_AS	16.1502	0
gonads_contig_28848_N	16.1472	0.393092	CGI_10025114	GO:0005515; protein binding; Molecular Function	K1875_HUMAN WD repeat-containing protein KIAA1875 OS=Homo sapiens GN=KIAA1875 PE=2 SV=2	sp|A6NE52|K1875_HUMAN
gonads_contig_313897_S	16.1334	0
gonads_contig_316505_AS	16.1183	0.120061
gonads_contig_259862_P	16.093	0	CGI_10018773	GO:0005515; protein binding; Molecular Function	KLH13_CHICK Kelch-like protein 13 OS=Gallus gallus GN=KLHL13 PE=2 SV=1	sp|Q6INL2|KLH30_XENLA
gonads_contig_202212_P	15.9834	0.0737325	CGI_10021476	GO:0005515; protein binding; Molecular Function	KLH10_HUMAN Kelch-like protein 10 OS=Homo sapiens GN=KLHL10 PE=2 SV=1	sp|Q6JEL3|KLH10_RAT
gonads_contig_265996_AS	15.9571	0.120061
gonads_contig_17074_P	15.9432	0	CGI_10012434	NA	NA
gonads_contig_318632_AS	15.8714	0.393092
gonads_contig_12826_P	15.7155	0	CGI_10004418	GO:0000910; cytokinesis; Biological Process GO:0004672; protein kinase activity; Molecular Function GO:0004674; protein serine/threonine kinase activity; Molecular Function GO:0005524; ATP binding; Molecular Function GO:0006468; protein phosphorylation; Biological Process GO:0023034; intracellular signaling pathway; Biological Process	ROCK2_BOVIN Rho-associated protein kinase 2 OS=Bos taurus GN=ROCK2 PE=1 SV=1	sp|Q28021|ROCK2_BOVIN
gonads_contig_319947_P	15.6979	0.120061				sp|O80560|IP5PC_ARATH
gonads_contig_214756_AS	15.6941	0
gonads_contig_17904_N	15.6558	0.393092	CGI_10023323	GO:0000166; nucleotide binding; Molecular Function GO:0005524; ATP binding; Molecular Function GO:0016020; membrane; Cellular Component GO:0016887; ATPase activity; Molecular Function GO:0017111; nucleoside-triphosphatase activity; Molecular Function	WHITE_DROME Protein white OS=Drosophila melanogaster GN=w PE=1 SV=2	sp|Q27256|WHITE_ANOGA
gonads_contig_225975_N	15.6373	0	CGI_10013577	NA	CCD81_HUMAN Coiled-coil domain-containing protein 81 OS=Homo sapiens GN=CCDC81 PE=2 SV=2	sp|Q9D5W4|CCD81_MOUSE
gonads_contig_17413_AS	15.6361	0.676901
gonads_contig_325791_AS	15.6025	0.676901
gonads_contig_188466_P	15.5762	0.0737325	CGI_10006895	NA	EPI1_CAEEL Laminin-like protein epi-1 OS=Caenorhabditis elegans GN=epi-1 PE=1 SV=1
gonads_contig_317526_AS	15.5197	0.163542
gonads_contig_300184_S	15.498	0
gonads_contig_316418_S	15.4892	0.393092
gonads_contig_260402_AS	15.482	0.393092
gonads_contig_348158_N	15.4447	0.300706	CGI_10025949	NA	SPAT6_RAT Spermatogenesis-associated protein 6 OS=Rattus norvegicus GN=Spata6 PE=2 SV=2	sp|Q6AYJ3|CI068_RAT
gonads_contig_412543_P	15.4124	0.0737325	CGI_10013514	0	0
gonads_contig_318516_S	15.3605	0
gonads_contig_289073_P	15.3393	1.94544	CGI_10023704	GO:0016020; membrane; Cellular Component GO:0016192; vesicle-mediated transport; Biological Process	PMFBP_RAT Polyamine-modulated factor 1-binding protein 1 OS=Rattus norvegicus GN=Pmfbp1 PE=2 SV=2	sp|O08638|MYH11_MOUSE
gonads_contig_265999_AS	15.3283	0.120061
gonads_contig_321625_AS	15.3179	0.120061
gonads_contig_329371_AS	15.2882	0
gonads_contig_216783_AS	15.2439	0
gonads_contig_341432_AS	15.2228	0
gonads_contig_335676_AS	15.2195	0
gonads_contig_284227_S	15.2058	4.00255
gonads_contig_314971_P	15.1939	0	CGI_10026421	0	0
gonads_contig_62626_P	15.1826	0	CGI_10003145	GO:0005515; protein binding; Molecular Function	CJ079_HUMAN WD repeat-containing protein C10orf79 OS=Homo sapiens GN=C10orf79 PE=2 SV=2	sp|Q8NDM7|WDR96_HUMAN
gonads_contig_42888_P	15.168	0.163542	CGI_10009028	GO:0003779; actin binding; Molecular Function GO:0007010; cytoskeleton organization; Biological Process GO:0015629; actin cytoskeleton; Cellular Component GO:0030036; actin cytoskeleton organization; Biological Process	PROF2_ACACA Profilin-2 OS=Acanthamoeba castellanii PE=1 SV=3	sp|P19984|PROF2_ACACA
gonads_contig_317581_N	15.1224	0.120061
gonads_contig_256206_S	15.1063	0
gonads_contig_17317_N	15.0816	0	CGI_10012868	GO:0008270; zinc ion binding; Molecular Function	MARH3_MOUSE E3 ubiquitin-protein ligase MARCH3 OS=Mus musculus GN=March3 PE=2 SV=1	sp|Q6NZQ8|MARH1_MOUSE
gonads_contig_320994_N	15.068	0.0737325	CGI_10003613	GO:0005515; protein binding; Molecular Function	TTC25_DANRE Tetratricopeptide repeat protein 25 OS=Danio rerio GN=ttc25 PE=2 SV=1	sp|Q7ZU45|TTC25_DANRE
gonads_contig_123342_P	15.0525	0	CGI_10006712	NA	F166B_XENTR UPF0605 protein FAM166B OS=Xenopus tropicalis GN=fam166b PE=2 SV=1
gonads_contig_421324_P	15.0472	0	CGI_10021099	GO:0008270; zinc ion binding; Molecular Function	ZDH14_HUMAN Probable palmitoyltransferase ZDHHC14 OS=Homo sapiens GN=ZDHHC14 PE=1 SV=1	sp|Q5R5J8|ZDHC9_PONAB
gonads_contig_164175_AS	15.0307	0.768047
gonads_contig_193089_AS	15.027	0
gonads_contig_196037_AS	15.0164	0.393092
gonads_contig_16592_N	14.9719	0	CGI_10021300	NA	QRIC2_HUMAN Glutamine-rich protein 2 OS=Homo sapiens GN=QRICH2 PE=1 SV=1	sp|Q9H0J4|QRIC2_HUMAN
gonads_contig_381612_P	14.9494	0	CGI_10011025	GO:0005488; binding; Molecular Function GO:0005515; protein binding; Molecular Function	SPAG6_MOUSE Sperm-associated antigen 6 OS=Mus musculus GN=Spag6 PE=1 SV=1	sp|Q9JLI7|SPAG6_MOUSE
gonads_contig_287133_AS	14.9063	0.676901
gonads_contig_37858_P	14.8563	0	CGI_10003145	GO:0005515; protein binding; Molecular Function	CJ079_HUMAN WD repeat-containing protein C10orf79 OS=Homo sapiens GN=C10orf79 PE=2 SV=2	sp|Q8NDM7|WDR96_HUMAN
gonads_contig_17222_P	14.7852	0	CGI_10019766	NA	NA
gonads_contig_257047_S	14.7412	0
gonads_contig_318516_AS	14.7326	0.0737325
gonads_contig_51007_AS	14.6582	0.0737325	CGI_10005984	NA	SCLT1_HUMAN Sodium channel and clathrin linker 1 OS=Homo sapiens GN=SCLT1 PE=2 SV=1	sp|Q96NL6|SCLT1_HUMAN
gonads_contig_20319_P	14.6463	0	CGI_10016387	GO:0004470; malic enzyme activity; Molecular Function GO:0006108; malate metabolic process; Biological Process GO:0016616; oxidoreductase activity, acting on the CH-OH group of donors, NAD or NADP as acceptor; Molecular Function GO:0051287; NAD or NADH binding; Molecular Function	MAON_MOUSE NADP-dependent malic enzyme, mitochondrial OS=Mus musculus GN=Me3 PE=1 SV=1	sp|P28227|MAOX_ANAPL
gonads_contig_76299_N	14.5909	0	CGI_10008728	GO:0004871; signal transducer activity; Molecular Function	RGSL_HUMAN Regulator of G-protein signaling protein-like OS=Homo sapiens GN=RGSL1 PE=2 SV=1	sp|A5PLK6|RGSL_HUMAN
gonads_contig_314565_AS	14.5851	0
gonads_contig_313943_AS	14.5122	0
gonads_contig_316505_S	14.4986	0.120061
gonads_contig_264557_P	14.4643	0	CGI_10024347	GO:0004222; metalloendopeptidase activity; Molecular Function GO:0005578; proteinaceous extracellular matrix; Cellular Component GO:0008270; zinc ion binding; Molecular Function	ATS9_HUMAN A disintegrin and metalloproteinase with thrombospondin motifs 9 OS=Homo sapiens GN=ADAMTS9 PE=2 SV=4	sp|Q9P2N4|ATS9_HUMAN
gonads_contig_39793_P	14.455	1.19942	CGI_10007955	GO:0006950; response to stress; Biological Process	NHAX_BACSU Stress response protein nhaX OS=Bacillus subtilis GN=nhaX PE=2 SV=2	sp|O07552|NHAX_BACSU
gonads_contig_58946_P	14.4301	0	CGI_10019831	NA	CT152_HUMAN Uncharacterized protein C20orf152 OS=Homo sapiens GN=C20orf152 PE=2 SV=2	sp|Q96M20|CT152_HUMAN
gonads_contig_255257_AS	14.4212	0.496293
gonads_contig_226067_S	14.4174	0.768047
gonads_contig_413463_S	14.3048	0.0737325
gonads_contig_72294_AS	14.2899	0.0737325
gonads_contig_36648_P	14.2379	0	CGI_10012839	GO:0008168; methyltransferase activity; Molecular Function	HEMK1_MOUSE HemK methyltransferase family member 1 OS=Mus musculus GN=Hemk1 PE=2 SV=1	sp|Q9Y5R4|HEMK1_HUMAN
gonads_contig_261956_P	14.2291	0	CGI_10020466	GO:0004252; serine-type endopeptidase activity; Molecular Function GO:0006508; proteolysis; Biological Process	PPCE_MOUSE Prolyl endopeptidase OS=Mus musculus GN=Prep PE=2 SV=1
gonads_contig_225912_S	14.2061	0
gonads_contig_216868_S	14.1844	0.199399
gonads_contig_208718_P	14.1558	0	CGI_10019483	GO:0004222; metalloendopeptidase activity; Molecular Function GO:0005578; proteinaceous extracellular matrix; Cellular Component GO:0006508; proteolysis; Biological Process GO:0008237; metallopeptidase activity; Molecular Function GO:0008270; zinc ion binding; Molecular Function GO:0031012; extracellular matrix; Cellular Component	ATS9_HUMAN A disintegrin and metalloproteinase with thrombospondin motifs 9 OS=Homo sapiens GN=ADAMTS9 PE=2 SV=4	sp|Q9P2N4|ATS9_HUMAN
gonads_contig_314238_AS	14.0366	0.768047
gonads_contig_348229_P	13.9723	0	CGI_10027835	GO:0000226; microtubule cytoskeleton organization; Biological Process GO:0005874; microtubule; Cellular Component	TEKT1_HUMAN Tektin-1 OS=Homo sapiens GN=TEKT1 PE=2 SV=1	sp|Q969V4|TEKT1_HUMAN
gonads_contig_9914_P	13.9723	0.199399	CGI_10010967	NA	NA	sp|Q6FY25|SP110_CANGA
gonads_contig_9793_AS	13.9664	0.0737325
gonads_contig_198464_S	13.9316	0
gonads_contig_114051_P	13.9075	0	CGI_10010586	NA	PACRG_MOUSE Parkin coregulated gene protein homolog OS=Mus musculus GN=Pacrg PE=2 SV=1	sp|Q96M98|PACRG_HUMAN
gonads_contig_192325_AS	13.8998	0
gonads_contig_191496_S	13.8957	0
gonads_contig_194784_AS	13.8781	0.676901
gonads_contig_297780_AS	13.8758	0.0737325
gonads_contig_316942_S	13.8445	0.0737325
gonads_contig_295486_AS	13.7939	0.120061
gonads_contig_202879_P	13.776	0	CGI_10022703	GO:0005509; calcium ion binding; Molecular Function GO:0005515; protein binding; Molecular Function	NOTCH_DROME Neurogenic locus Notch protein OS=Drosophila melanogaster GN=N PE=1 SV=3
gonads_contig_386365_N	13.757	4.00255	CGI_10024211	GO:0005488; binding; Molecular Function GO:0005529; sugar binding; Molecular Function GO:0005576; extracellular region; Cellular Component GO:0006030; chitin metabolic process; Biological Process GO:0007155; cell adhesion; Biological Process GO:0008061; chitin binding; Molecular Function	LPHN1_RAT Latrophilin-1 OS=Rattus norvegicus GN=Lphn1 PE=1 SV=1	sp|Q08431|MFGM_HUMAN
gonads_contig_291641_S	13.7198	0.0737325
gonads_contig_155717_AS	13.7057	0
gonads_contig_299374_AS	13.6996	0
gonads_contig_345562_P	13.6961	0.0737325	CGI_10025114	GO:0005515; protein binding; Molecular Function	K1875_HUMAN WD repeat-containing protein KIAA1875 OS=Homo sapiens GN=KIAA1875 PE=2 SV=2	sp|A6NE52|K1875_HUMAN
gonads_contig_419014_P	13.6638	0	CGI_10014851	GO:0005267; potassium channel activity; Molecular Function GO:0006813; potassium ion transport; Biological Process GO:0016020; membrane; Cellular Component	KCNK2_MOUSE Potassium channel subfamily K member 2 OS=Mus musculus GN=Kcnk2 PE=2 SV=2	sp|O95069|KCNK2_HUMAN
gonads_contig_77052_N	13.6635	0.393092	CGI_10009757	GO:0055085; transmembrane transport; Biological Process	MOT10_DANRE Monocarboxylate transporter 10 OS=Danio rerio GN=slc16a10 PE=2 SV=1	sp|Q3U9N9|MOT10_MOUSE
gonads_contig_18423_N	13.6385	0.199399
gonads_contig_258514_AS	13.5695	0
gonads_contig_12444_P	13.5683	0.199399	CGI_10002361	NA	MGST1_RAT Microsomal glutathione S-transferase 1 OS=Rattus norvegicus GN=Mgst1 PE=1 SV=3	sp|P10620|MGST1_HUMAN
gonads_contig_316321_N	13.5395	0	CGI_10016781	GO:0005515; protein binding; Molecular Function	FBX39_RAT F-box only protein 39 OS=Rattus norvegicus GN=Fbxo39 PE=2 SV=2	sp|Q66H10|FBX39_RAT
gonads_contig_482800_AS	13.5173	0.300706
gonads_contig_307204_N	13.5061	0	CGI_10014711	NA	SPT18_DANRE Spermatogenesis-associated protein 18 homolog OS=Danio rerio GN=spata18 PE=2 SV=1	sp|Q498J5|MIEAP_XENLA
gonads_contig_208839_AS	13.4701	0
gonads_contig_240042_S	13.4282	0
gonads_contig_328399_P	13.4261	1.19942	CGI_10014209	GO:0005515; protein binding; Molecular Function	BTBD6_MOUSE BTB/POZ domain-containing protein 6 OS=Mus musculus GN=Btbd6 PE=2 SV=2	sp|Q5TZE1|BTB6B_DANRE
gonads_contig_410809_P	13.4081	4.00255	CGI_10011702	GO:0003824; catalytic activity; Molecular Function GO:0004553; hydrolase activity, hydrolyzing O-glycosyl compounds; Molecular Function GO:0005975; carbohydrate metabolic process; Biological Process	GUNI_CLOTH Endoglucanase 1 OS=Clostridium thermocellum (strain ATCC 27405 / DSM 1237) GN=celI PE=1 SV=2	sp|P26221|GUN4_THEFU
gonads_contig_214438_N	13.3907	0	CGI_10019831	NA	CT152_HUMAN Uncharacterized protein C20orf152 OS=Homo sapiens GN=C20orf152 PE=2 SV=2	sp|Q96M20|CT152_HUMAN
gonads_contig_325102_N	13.3601	4.00255				sp|Q8I7P9|POL5_DROME
gonads_contig_64778_P	13.352	0.0737325	CGI_10024818	GO:0005515; protein binding; Molecular Function	GLU2B_MOUSE Glucosidase 2 subunit beta OS=Mus musculus GN=Prkcsh PE=1 SV=1	sp|O08795|GLU2B_MOUSE
gonads_contig_271223_AS	13.2736	0.120061
gonads_contig_387032_AS	13.1856	0.0737325
gonads_contig_319617_S	13.1722	0.0737325
gonads_contig_333824_AS	13.1574	0.768047
gonads_contig_77146_S	13.0998	0.163542
gonads_contig_48179_S	13.0738	0.120061
gonads_contig_277048_AS	13.0338	0.0737325
gonads_contig_236833_P	13.0038	0	CGI_10019831	NA	CT152_HUMAN Uncharacterized protein C20orf152 OS=Homo sapiens GN=C20orf152 PE=2 SV=2	sp|Q96M20|CT152_HUMAN
gonads_contig_225616_AS	12.8986	0
gonads_contig_17187_S	12.869	0.0737325
gonads_contig_17604_N	12.8532	0	CGI_10019766	NA	NA	sp|A6NE01|F186A_HUMAN
gonads_contig_295096_AS	12.7834	0.300706
gonads_contig_344812_AS	12.7698	1.94544
gonads_contig_152959_N	12.7449	0.232053	CGI_10009343	0	0
gonads_contig_4050_P	12.7247	1.56295	CGI_10026456	NA	RSPH3_HUMAN Radial spoke head protein 3 homolog OS=Homo sapiens GN=RSPH3 PE=2 SV=1	sp|Q86UC2|RSPH3_HUMAN
gonads_contig_313715_S	12.6956	0.0737325
gonads_contig_327674_S	12.679	0
gonads_contig_296207_S	12.6654	0.300706
gonads_contig_165676_S	12.6583	0
gonads_contig_307814_AS	12.6263	0.768047
gonads_contig_111230_P	12.6135	0	CGI_10006510	NA	SPAT4_PANTR Spermatogenesis-associated protein 4 OS=Pan troglodytes GN=SPATA4 PE=2 SV=1	sp|Q8K3V1|SPAT4_MOUSE
gonads_contig_196933_N	12.547	3.18235	CGI_10023351	GO:0004871; signal transducer activity; Molecular Function GO:0005515; protein binding; Molecular Function GO:0005525; GTP binding; Molecular Function GO:0007165; signal transduction; Biological Process GO:0007186; G-protein coupled receptor protein signaling pathway; Biological Process GO:0019001; guanyl nucleotide binding; Molecular Function	GNAI_LYMST Guanine nucleotide-binding protein G(i) subunit alpha OS=Lymnaea stagnalis PE=2 SV=3	sp|P30682|GNAI_LYMST
gonads_contig_175386_AS	12.5155	0
gonads_contig_263867_AS	12.4631	0.232053
gonads_contig_461951_P	12.4317	0	CGI_10018358	NA	CG057_RAT Uncharacterized protein C7orf57 homolog OS=Rattus norvegicus PE=2 SV=1	sp|Q8NEG2|CG057_HUMAN
gonads_contig_260440_AS	12.3744	1.94544
gonads_contig_337370_S	12.3716	1.19942
gonads_contig_77170_P	12.3679	0.120061	CGI_10018023	GO:0007601; visual perception; Biological Process GO:0016021; integral to membrane; Cellular Component	PRPH2_CHICK Peripherin-2 OS=Gallus gallus GN=PRPH2 PE=2 SV=1	sp|O42282|RDS2_CHICK
gonads_contig_306144_S	12.3356	0
gonads_contig_204824_AS	12.3198	0
gonads_contig_319184_S	12.2954	0.393092
gonads_contig_276151_S	12.2951	0.393092
gonads_contig_259435_AS	12.2425	0
gonads_contig_335375_S	12.1936	4.00255
gonads_contig_213828_AS	12.1622	0.120061
gonads_contig_279734_AS	12.1605	0.163542
gonads_contig_236979_AS	12.1593	0.393092
gonads_contig_258676_P	12.1583	0.393092	CGI_10016510	NA	SPG17_HUMAN Sperm-associated antigen 17 OS=Homo sapiens GN=SPAG17 PE=1 SV=1	sp|Q6Q759|SPG17_HUMAN
gonads_contig_171534_AS	12.116	0
gonads_contig_265867_P	12.1069	0.120061	CGI_10008688	NA	ODF3A_XENLA Outer dense fiber protein 3 OS=Xenopus laevis GN=odf3 PE=2 SV=1	sp|A3KQA5|ODF3B_DANRE
gonads_contig_191763_S	12.0406	0.232053
gonads_contig_268312_S	11.9734	0.0737325
gonads_contig_54098_P	11.9149	0.496293	CGI_10022252	NA	CSMD3_HUMAN CUB and sushi domain-containing protein 3 OS=Homo sapiens GN=CSMD3 PE=2 SV=3	sp|A2AVA0|SVEP1_MOUSE
gonads_contig_168432_N	11.899	0
gonads_contig_17598_N	11.8647	0	CGI_10020687	GO:0005515; protein binding; Molecular Function	BRWD1_HUMAN Bromodomain and WD repeat-containing protein 1 OS=Homo sapiens GN=BRWD1 PE=1 SV=3	sp|Q921C3|BRWD1_MOUSE
gonads_contig_427025_S	11.8076	0
gonads_contig_342567_AS	11.7956	0
gonads_contig_345365_AS	11.7926	0.0737325
gonads_contig_218030_S	11.7905	0	CGI_10014329	NA	NA	sp|Q54R73|Y5465_DICDI
gonads_contig_287230_AS	11.7816	0.0737325
gonads_contig_313071_AS	11.6744	1.19942
gonads_contig_469403_S	11.6734	0
gonads_contig_314238_S	11.662	0
gonads_contig_77113_S	11.6399	0.496293
gonads_contig_233297_N	11.6236	0	CGI_10025114	GO:0005515; protein binding; Molecular Function	K1875_HUMAN WD repeat-containing protein KIAA1875 OS=Homo sapiens GN=KIAA1875 PE=2 SV=2
gonads_contig_277352_S	11.6134	0
gonads_contig_43532_S	11.5744	0
gonads_contig_7755_S	11.5576	0.232053
gonads_contig_243760_AS	11.5318	0.120061
gonads_contig_59120_P	11.5181	0	CGI_10026891	GO:0005515; protein binding; Molecular Function	LRIQ3_HUMAN Leucine-rich repeat and IQ domain-containing protein 3 OS=Homo sapiens GN=LRRIQ3 PE=2 SV=1	sp|A6PVS8|LRIQ3_HUMAN
gonads_contig_263923_N	11.5098	0.957536	CGI_10005020	GO:0005515; protein binding; Molecular Function	OIT3_HUMAN Oncoprotein-induced transcript 3 protein OS=Homo sapiens GN=OIT3 PE=1 SV=2
gonads_contig_438558_P	11.5093	0.120061	CGI_10012352	GO:0005515; protein binding; Molecular Function GO:0005576; extracellular region; Cellular Component GO:0006030; chitin metabolic process; Biological Process GO:0008061; chitin binding; Molecular Function	FSTL4_HUMAN Follistatin-related protein 4 OS=Homo sapiens GN=FSTL4 PE=2 SV=2	sp|Q9I925|FUCL7_ANGJA
gonads_contig_29086_P	11.4984	1.94544	CGI_10006731	NA	ODF3A_XENTR Outer dense fiber protein 3 OS=Xenopus tropicalis GN=odf3 PE=2 SV=1
gonads_contig_313822_S	11.4801	0.120061
gonads_contig_326593_AS	11.4778	0.163542
gonads_contig_315675_AS	11.4776	0.232053
gonads_contig_36200_AS	11.4685	0
gonads_contig_360730_N	11.4236	0.0737325	CGI_10014851	GO:0005267; potassium channel activity; Molecular Function GO:0006813; potassium ion transport; Biological Process GO:0016020; membrane; Cellular Component	KCNK2_MOUSE Potassium channel subfamily K member 2 OS=Mus musculus GN=Kcnk2 PE=2 SV=2	sp|O95069|KCNK2_HUMAN
gonads_contig_136768_AS	11.4177	0.0737325
gonads_contig_427518_P	11.4147	0.393092	CGI_10006619	GO:0004553; hydrolase activity, hydrolyzing O-glycosyl compounds; Molecular Function GO:0005975; carbohydrate metabolic process; Biological Process GO:0016798; hydrolase activity, acting on glycosyl bonds; Molecular Function	XYNA_STRLI Endo-1,4-beta-xylanase A OS=Streptomyces lividans GN=xlnA PE=1 SV=2	sp|P38535|XYNX_CLOTM
gonads_contig_240808_AS	11.3807	0.120061
gonads_contig_287786_P	11.3327	0.0737325	CGI_10020687	GO:0005515; protein binding; Molecular Function	BRWD1_HUMAN Bromodomain and WD repeat-containing protein 1 OS=Homo sapiens GN=BRWD1 PE=1 SV=3	sp|A2AHJ4|BRWD3_MOUSE
gonads_contig_257948_S	11.3236	0
gonads_contig_344929_AS	11.239	0.199399	CGI_10014329	NA	NA
gonads_contig_76638_P	11.2195	0	CGI_10021267	GO:0005509; calcium ion binding; Molecular Function	TNNC2_CHICK Troponin C, skeletal muscle OS=Gallus gallus GN=TNNC2 PE=1 SV=3	sp|P29289|TNNC1_HOMAM
gonads_contig_139408_AS	11.206	0.768047
gonads_contig_39918_P	11.2057	0	CGI_10010732	GO:0007165; signal transduction; Biological Process GO:0008603; cAMP-dependent protein kinase regulator activity; Molecular Function	ROP1L_XENLA Ropporin-1-like protein OS=Xenopus laevis GN=ropn1l PE=2 SV=1	sp|Q4V7T8|ROP1L_XENLA
gonads_contig_181203_S	11.205	0.768047
gonads_contig_165803_P	11.1656	0.163542	CGI_10024544	NA	MORN2_BOVIN MORN repeat-containing protein 2 OS=Bos taurus GN=MORN2 PE=3 SV=1	sp|Q641X6|MORN1_RAT
gonads_contig_325853_AS	11.1616	0
gonads_contig_249759_S	11.1501	0
gonads_contig_362129_P	11.09	1.19942	CGI_10027849	NA	CENPM_CHICK Centromere protein M OS=Gallus gallus GN=CENPM PE=1 SV=1	sp|Q1T7B9|CENPM_CHICK
gonads_contig_22504_P	11.0625	0.199399	CGI_10009342	NA	NA
gonads_contig_11022_N	11.0493	0	CGI_10017262	GO:0006629; lipid metabolic process; Biological Process GO:0016491; oxidoreductase activity; Molecular Function GO:0055114; oxidation-reduction process; Biological Process	FADS2_MOUSE Fatty acid desaturase 2 OS=Mus musculus GN=Fads2 PE=2 SV=1	sp|O60427|FADS1_HUMAN
gonads_contig_486117_S	11.0443	0.676901
gonads_contig_109572_P	10.9664	0	CGI_10005085	0	0
gonads_contig_287361_AS	10.964	3.18235
gonads_contig_275978_S	10.9435	0.300706
gonads_contig_386204_P	10.9092	0	CGI_10019526	GO:0005515; protein binding; Molecular Function	WDR66_HUMAN WD repeat-containing protein 66 OS=Homo sapiens GN=WDR66 PE=1 SV=1	sp|Q8TBY9|WDR66_HUMAN
gonads_contig_257736_S	10.9069	0
gonads_contig_232759_S	10.871	0
gonads_contig_8418_N	10.8275	0.676901	CGI_10002900	NA	CCD65_BOVIN Coiled-coil domain-containing protein 65 OS=Bos taurus GN=CCDC65 PE=2 SV=1	sp|Q2TA16|CCD65_BOVIN
gonads_contig_38008_P	10.8244	0	CGI_10006312	NA	CC147_HUMAN Coiled-coil domain-containing protein 147 OS=Homo sapiens GN=CCDC147 PE=2 SV=1	sp|Q5T655|CC147_HUMAN
gonads_contig_170432_AS	10.8038	0
gonads_contig_203358_AS	10.7883	0.199399
gonads_contig_265940_P	10.7552	0	CGI_10026549	GO:0004672; protein kinase activity; Molecular Function GO:0004674; protein serine/threonine kinase activity; Molecular Function GO:0005515; protein binding; Molecular Function GO:0005524; ATP binding; Molecular Function GO:0006468; protein phosphorylation; Biological Process	PAK1_BOVIN Serine/threonine-protein kinase PAK 1 OS=Bos taurus GN=PAK1 PE=2 SV=1	sp|P50527|STE20_SCHPO
gonads_contig_186732_P	10.739	0	CGI_10014006	NA	NA
gonads_contig_276037_S	10.7159	3.18235
gonads_contig_181203_AS	10.7143	0
gonads_contig_296515_AS	10.6551	0.393092
gonads_contig_312309_AS	10.6532	0.199399
gonads_contig_260700_AS	10.6484	0
gonads_contig_314244_S	10.6147	2.49298
gonads_contig_277104_S	10.6017	0.300706
gonads_contig_175170_P	10.5474	0	CGI_10024528	NA	CC74A_HUMAN Coiled-coil domain-containing protein 74A OS=Homo sapiens GN=CCDC74A PE=2 SV=1
gonads_contig_498822_N	10.4896	0	CGI_10010732	GO:0007165; signal transduction; Biological Process GO:0008603; cAMP-dependent protein kinase regulator activity; Molecular Function	ROP1L_XENLA Ropporin-1-like protein OS=Xenopus laevis GN=ropn1l PE=2 SV=1
gonads_contig_223280_P	10.4847	1.94544	CGI_10009757	GO:0055085; transmembrane transport; Biological Process	MOT10_DANRE Monocarboxylate transporter 10 OS=Danio rerio GN=slc16a10 PE=2 SV=1
gonads_contig_262140_S	10.4788	0.199399
gonads_contig_269018_AS	10.4624	0	CGI_10013560	GO:0007160; cell-matrix adhesion; Biological Process	SNED1_RAT Sushi, nidogen and EGF-like domain-containing protein 1 OS=Rattus norvegicus GN=Sned1 PE=2 SV=2	sp|P13830|RESA_PLAFF
gonads_contig_193186_AS	10.4599	0
gonads_contig_301129_S	10.4444	0.199399
gonads_contig_17203_N	10.4433	0	CGI_10025114	GO:0005515; protein binding; Molecular Function	K1875_HUMAN WD repeat-containing protein KIAA1875 OS=Homo sapiens GN=KIAA1875 PE=2 SV=2	sp|A6NE52|K1875_HUMAN
gonads_contig_8045_N	10.4354	0.393092	CGI_10001604	GO:0004672; protein kinase activity; Molecular Function GO:0004674; protein serine/threonine kinase activity; Molecular Function GO:0004703; G-protein coupled receptor kinase activity; Molecular Function GO:0004871; signal transducer activity; Molecular Function GO:0005524; ATP binding; Molecular Function GO:0006468; protein phosphorylation; Biological Process GO:0007165; signal transduction; Bio…	GRK5_BOVIN G protein-coupled receptor kinase 5 OS=Bos taurus GN=GRK5 PE=2 SV=1	sp|P34947|GRK5_HUMAN
gonads_contig_17187_AS	10.4328	0
gonads_contig_20486_P	10.351	0	CGI_10021480	GO:0016301; kinase activity; Molecular Function GO:0016772; transferase activity, transferring phosphorus-containing groups; Molecular Function	KARG_LIOJA Arginine kinase OS=Liolophura japonica PE=2 SV=1	sp|O15990|KARG_LIOJA
gonads_contig_280061_AS	10.3501	0
gonads_contig_277352_AS	10.3467	0
gonads_contig_145445_P	10.344	0	CGI_10014677	GO:0004835; tubulin-tyrosine ligase activity; Molecular Function GO:0006464; protein modification process; Biological Process	TTLL3_HUMAN Tubulin monoglycylase TTLL3 OS=Homo sapiens GN=TTLL3 PE=1 SV=2	sp|Q54B29|Y3934_DICDI
gonads_contig_171475_AS	10.3435	0
gonads_contig_269049_S	10.3195	0.120061
gonads_contig_77188_N	10.311	0.163542	CGI_10018023	GO:0007601; visual perception; Biological Process GO:0016021; integral to membrane; Cellular Component	PRPH2_CHICK Peripherin-2 OS=Gallus gallus GN=PRPH2 PE=2 SV=1	sp|O42282|RDS2_CHICK
gonads_contig_145340_S	10.3088	0.0737325
gonads_contig_266125_S	10.2997	0
gonads_contig_39046_S	10.2526	0.676901	CGI_10020264	GO:0005488; binding; Molecular Function GO:0005509; calcium ion binding; Molecular Function GO:0005515; protein binding; Molecular Function GO:0007155; cell adhesion; Biological Process	MRC1_HUMAN Macrophage mannose receptor 1 OS=Homo sapiens GN=MRC1 PE=1 SV=1	sp|Q9Y305|ACOT9_HUMAN
gonads_contig_10211_N	10.2457	0.496293	CGI_10011321	GO:0005515; protein binding; Molecular Function	ANR26_HUMAN Ankyrin repeat domain-containing protein 26 OS=Homo sapiens GN=ANKRD26 PE=1 SV=3	sp|Q9UPS8|ANR26_HUMAN
gonads_contig_205511_AS	10.2308	0
gonads_contig_344928_P	10.2245	0.232053
gonads_contig_350367_AS	10.1847	3.18235
gonads_contig_358636_AS	10.1724	0.232053	CGI_10003076	NA	CI117_XENTR Uncharacterized protein C9orf117 homolog OS=Xenopus tropicalis PE=2 SV=1	sp|Q0VFN8|CI117_XENTR
gonads_contig_272458_AS	10.1631	0.120061
gonads_contig_268643_P	10.1627	0	CGI_10010858	GO:0000166; nucleotide binding; Molecular Function GO:0003777; microtubule motor activity; Molecular Function GO:0005524; ATP binding; Molecular Function GO:0007018; microtubule-based movement; Biological Process GO:0016887; ATPase activity; Molecular Function GO:0017111; nucleoside-triphosphatase activity; Molecular Function GO:0030286; dynein complex; Cellular Component	DYH3_HUMAN Dynein heavy chain 3, axonemal OS=Homo sapiens GN=DNAH3 PE=2 SV=1	sp|Q8BW94|DYH3_MOUSE
gonads_contig_183313_P	10.1538	0	CGI_10016906	NA	SPD1B_XENLA Speedy protein 1-B OS=Xenopus laevis GN=spdya-B PE=1 SV=1	sp|Q8R496|SPDYA_RAT
gonads_contig_256138_P	10.1403	0.0737325	CGI_10025110	GO:0003774; motor activity; Molecular Function GO:0016459; myosin complex; Cellular Component	MYS_AEQIR Myosin heavy chain, striated muscle OS=Aequipecten irradians PE=1 SV=1	sp|P24733|MYS_AEQIR
gonads_contig_275305_AS	10.13	0
gonads_contig_159238_AS	10.1174	0.300706
gonads_contig_73164_P	10.1116	0	CGI_10015546	GO:0003700; sequence-specific DNA binding transcription factor activity; Molecular Function GO:0005515; protein binding; Molecular Function GO:0005634; nucleus; Cellular Component GO:0006355; regulation of transcription, DNA-dependent; Biological Process GO:0043565; sequence-specific DNA binding; Molecular Function	TMEM2_MOUSE Transmembrane protein 2 OS=Mus musculus GN=Tmem2 PE=1 SV=1
gonads_contig_390344_N	10.111	2.49298	CGI_10015851	GO:0004842; ubiquitin-protein ligase activity; Molecular Function GO:0005622; intracellular; Cellular Component GO:0005680; anaphase-promoting complex; Cellular Component GO:0006464; protein modification process; Biological Process GO:0008270; zinc ion binding; Molecular Function GO:0016567; protein ubiquitination; Biological Process GO:0016881; acid-amino acid ligase activity; Molecular Function…	HERC2_HUMAN Probable E3 ubiquitin-protein ligase HERC2 OS=Homo sapiens GN=HERC2 PE=1 SV=1	sp|O95714|HERC2_HUMAN
gonads_contig_155717_S	10.1109	0.163542
gonads_contig_262140_AS	10.104	0
gonads_contig_191965_S	10.0786	3.18235
gonads_contig_10323_AS	10.0618	0.0737325
gonads_contig_296868_AS	10.0368	0.957536
gonads_contig_342567_S	10.0331	0.300706
gonads_contig_293530_S	10.003	0.0737325
gonads_contig_215398_AS	9.99939	0.0737325
gonads_contig_398937_N	9.99056	0	CGI_10009467	NA	TXIP1_MOUSE Translin-associated factor X-interacting protein 1 OS=Mus musculus GN=Tsnaxip1 PE=1 SV=2	sp|Q2TAA8|TXIP1_HUMAN
gonads_contig_17106_N	9.93045	0.300706	CGI_10019536	0	0	sp|Q5HCP3|SRAP_STAAC
gonads_contig_225762_S	9.92509	0.0737325
gonads_contig_145340_AS	9.90795	0
gonads_contig_154748_AS	9.90155	0
gonads_contig_76472_N	9.89895	0.676901	CGI_10027955	GO:0005515; protein binding; Molecular Function	ANR39_BOVIN Ankyrin repeat domain-containing protein 39 OS=Bos taurus GN=ANKRD39 PE=2 SV=1	sp|P17221|FEM1_CAEEL
gonads_contig_233228_S	9.88884	0.0737325
gonads_contig_254820_S	9.84479	0.768047
gonads_contig_225912_AS	9.83415	0.0737325
gonads_contig_315937_AS	9.82868	0.0737325
gonads_contig_17046_AS	9.82815	0.0737325
gonads_contig_264235_S	9.81687	0.232053
gonads_contig_179139_S	9.79287	1.19942
gonads_contig_39163_P	9.77156	1.19942	CGI_10000149	NA	NA
gonads_contig_250745_S	9.7591	0
gonads_contig_312987_N	9.7447	0
gonads_contig_320822_AS	9.72055	0.199399
gonads_contig_94925_P	9.69645	0	CGI_10010732	GO:0007165; signal transduction; Biological Process GO:0008603; cAMP-dependent protein kinase regulator activity; Molecular Function	ROP1L_XENLA Ropporin-1-like protein OS=Xenopus laevis GN=ropn1l PE=2 SV=1	sp|Q4V7T8|ROP1L_XENLA
gonads_contig_170432_S	9.68046	0.120061
gonads_contig_179145_S	9.62557	0
gonads_contig_200494_S	9.59771	0.199399
gonads_contig_7808_P	9.59527	0	CGI_10026122	NA	SYCP3_MESAU Synaptonemal complex protein 3 OS=Mesocricetus auratus GN=SYCP3 PE=2 SV=1	sp|Q60547|SYCP3_MESAU
gonads_contig_357201_N	9.59095	0.496293	CGI_10006619	GO:0004553; hydrolase activity, hydrolyzing O-glycosyl compounds; Molecular Function GO:0005975; carbohydrate metabolic process; Biological Process GO:0016798; hydrolase activity, acting on glycosyl bonds; Molecular Function	XYNA_STRLI Endo-1,4-beta-xylanase A OS=Streptomyces lividans GN=xlnA PE=1 SV=2
gonads_contig_50916_N	9.5743	1.19942	CGI_10006731	NA	ODF3A_XENTR Outer dense fiber protein 3 OS=Xenopus tropicalis GN=odf3 PE=2 SV=1
gonads_contig_262361_P	9.57058	1.19942	CGI_10011329	GO:0003676; nucleic acid binding; Molecular Function GO:0004527; exonuclease activity; Molecular Function GO:0005622; intracellular; Cellular Component	EXU1_DROPS Maternal protein exuperantia-1 OS=Drosophila pseudoobscura pseudoobscura GN=exu1 PE=3 SV=2
gonads_contig_477343_P	9.56052	0.163542	CGI_10017764	GO:0005515; protein binding; Molecular Function	YG015_MOUSE Leucine-rich repeat and death domain-containing protein LOC401387 homolog OS=Mus musculus PE=2 SV=1	sp|Q8MVR1|GBPC_DICDI
gonads_contig_314565_S	9.54364	0.0737325
gonads_contig_315214_S	9.53845	2.49298
gonads_contig_176996_S	9.52702	0.0737325
gonads_contig_207006_AS	9.52631	0.0737325
gonads_contig_9892_N	9.50428	4.00255	CGI_10010869	GO:0003677; DNA binding; Molecular Function GO:0005622; intracellular; Cellular Component GO:0043565; sequence-specific DNA binding; Molecular Function	DPOE3_PONAB DNA polymerase epsilon subunit 3 OS=Pongo abelii GN=POLE3 PE=2 SV=1	sp|Q642A5|DPOE3_RAT
gonads_contig_287583_S	9.47962	0.163542
gonads_contig_288180_AS	9.42756	0
gonads_contig_139470_AS	9.42732	0.0737325
gonads_contig_6957_N	9.42664	0.300706	CGI_10028123	NA	CCD19_HUMAN Coiled-coil domain-containing protein 19, mitochondrial OS=Homo sapiens GN=CCDC19 PE=1 SV=2	sp|Q9UL16|CCD19_HUMAN
gonads_contig_90184_P	9.42015	0.120061	CGI_10012339	NA	EFHC2_DANRE EF-hand domain-containing family member C2 OS=Danio rerio GN=efhc2 PE=2 SV=2	sp|Q32TF8|EFHC2_DANRE
gonads_contig_151252_AS	9.41483	0.120061
gonads_contig_161871_AS	9.40637	0.120061
gonads_contig_225860_AS	9.39863	0.232053
gonads_contig_17046_S	9.38948	0.199399
gonads_contig_289976_AS	9.37109	0
gonads_contig_215244_P	9.33891	0.163542	CGI_10016906	NA	SPD1B_XENLA Speedy protein 1-B OS=Xenopus laevis GN=spdya-B PE=1 SV=1	sp|Q9YGL1|SPD1B_XENLA
gonads_contig_139408_S	9.31765	0.0737325
gonads_contig_167782_AS	9.31103	0.0737325
gonads_contig_269918_AS	9.30159	0.232053	CGI_10014329	NA	NA	sp|Q55FT4|TSUA_DICDI
gonads_contig_346907_N	9.28121	0.0737325	CGI_10017641	GO:0003677; DNA binding; Molecular Function GO:0005664; nuclear origin of replication recognition complex; Cellular Component GO:0006260; DNA replication; Biological Process	ORC3_HUMAN Origin recognition complex subunit 3 OS=Homo sapiens GN=ORC3L PE=1 SV=1	sp|Q80ST9|LCA5_MOUSE
gonads_contig_183769_P	9.25291	0.120061	CGI_10005381	GO:0000166; nucleotide binding; Molecular Function GO:0003777; microtubule motor activity; Molecular Function GO:0005524; ATP binding; Molecular Function GO:0007018; microtubule-based movement; Biological Process GO:0016887; ATPase activity; Molecular Function GO:0017111; nucleoside-triphosphatase activity; Molecular Function GO:0030286; dynein complex; Cellular Component	DYHC_TRIGR Dynein beta chain, ciliary OS=Tripneustes gratilla PE=1 SV=1	sp|P39057|DYHC_ANTCR
gonads_contig_213405_S	9.25249	0
gonads_contig_258617_S	9.19404	0
gonads_contig_293570_S	9.18819	0
gonads_contig_320205_P	9.18654	0.0737325	CGI_10019939	NA	SYCP2_MOUSE Synaptonemal complex protein 2 OS=Mus musculus GN=Sycp2 PE=1 SV=2	sp|Q90WN7|SYC2L_XENLA
gonads_contig_234661_AS	9.17272	0
gonads_contig_133864_AS	9.15152	0
gonads_contig_204824_S	9.13921	0.163542
gonads_contig_443261_N	9.11983	0	CGI_10008411	GO:0005515; protein binding; Molecular Function	EFCB5_HUMAN EF-hand calcium-binding domain-containing protein 5 OS=Homo sapiens GN=EFCAB5 PE=1 SV=2	sp|A4FU69|EFCB5_HUMAN
gonads_contig_256697_P	9.11054	0.120061	CGI_10003447	GO:0005515; protein binding; Molecular Function	NA
gonads_contig_77135_P	9.10571	0	CGI_10019311	GO:0005509; calcium ion binding; Molecular Function GO:0005515; protein binding; Molecular Function	WDY_DROAN WD repeat-containing protein on Y chromosome OS=Drosophila ananassae GN=WDY PE=2 SV=2	sp|B7FF06|WDY_DROGR
gonads_contig_313822_AS	9.1032	0.300706
gonads_contig_430041_P	9.06945	1.94544	CGI_10017268	GO:0004888; transmembrane receptor activity; Molecular Function GO:0007165; signal transduction; Biological Process GO:0031224; intrinsic to membrane; Cellular Component GO:0045087; innate immune response; Biological Process	NA
gonads_contig_67593_N	9.06916	4.00255	CGI_10025376	GO:0000786; nucleosome; Cellular Component GO:0003677; DNA binding; Molecular Function GO:0005634; nucleus; Cellular Component GO:0006334; nucleosome assembly; Biological Process	H2A_ASTRU Histone H2A OS=Asterias rubens PE=1 SV=2	sp|Q6WV88|H2A_MYTGA
gonads_contig_373489_N	9.05135	1.19942	CGI_10010004	GO:0005488; binding; Molecular Function	PLC_HALLA Perlucin OS=Haliotis laevigata PE=1 SV=3	sp|Q8HY02|CD209_HYLSY
gonads_contig_129415_S	9.04842	0.0737325
gonads_contig_77148_AS	9.04231	1.56295
gonads_contig_394894_N	9.03741	0	CGI_10018065	NA	MORN5_XENTR MORN repeat-containing protein 5 OS=Xenopus tropicalis GN=morn5 PE=2 SV=1	sp|Q28FE4|MORN5_XENTR
gonads_contig_10126_N	9.01763	0	CGI_10014041	0	0
gonads_contig_278512_N	8.98561	4.97752	CGI_10028017	NA	NA
gonads_contig_268546_S	8.98538	0
gonads_contig_302047_N	8.97732	0	CGI_10007069	NA	CC108_MOUSE Coiled-coil domain-containing protein 108 OS=Mus musculus GN=Ccdc108 PE=1 SV=1
gonads_contig_272298_N	8.97654	0.0737325	CGI_10004544	GO:0005622; intracellular; Cellular Component GO:0008270; zinc ion binding; Molecular Function	ZFAT_MOUSE Zinc finger protein ZFAT OS=Mus musculus GN=Zfat PE=1 SV=2	sp|Q7TS63|ZFAT_MOUSE
gonads_contig_234661_S	8.9758	0
gonads_contig_429070_P	8.97484	0.768047
gonads_contig_167782_S	8.97309	0
gonads_contig_38526_P	8.94468	0	CGI_10020687	GO:0005515; protein binding; Molecular Function	BRWD1_HUMAN Bromodomain and WD repeat-containing protein 1 OS=Homo sapiens GN=BRWD1 PE=1 SV=3	sp|Q921C3|BRWD1_MOUSE
gonads_contig_116444_P	8.93856	0.0737325	CGI_10012093	NA	RIBC2_HUMAN RIB43A-like with coiled-coils protein 2 OS=Homo sapiens GN=RIBC2 PE=2 SV=1
gonads_contig_208293_P	8.8879	0	CGI_10005903	GO:0005488; binding; Molecular Function GO:0005515; protein binding; Molecular Function	WDR87_HUMAN WD repeat-containing protein 87 OS=Homo sapiens GN=WDR87 PE=2 SV=2	sp|Q6ZQQ6|WDR87_HUMAN
gonads_contig_192047_AS	8.8731	0.300706
gonads_contig_254698_N	8.86999	0	CGI_10020687	GO:0005515; protein binding; Molecular Function	BRWD1_HUMAN Bromodomain and WD repeat-containing protein 1 OS=Homo sapiens GN=BRWD1 PE=1 SV=3	sp|Q8WWQ0|PHIP_HUMAN
gonads_contig_264439_AS	8.84835	0.163542
gonads_contig_54112_P	8.75409	0.0737325	CGI_10025949	NA	SPAT6_RAT Spermatogenesis-associated protein 6 OS=Rattus norvegicus GN=Spata6 PE=2 SV=2	sp|Q99MU5|SPAT6_RAT
gonads_contig_208696_N	8.73485	1.19942	CGI_10023221	NA	MOT14_MOUSE Monocarboxylate transporter 14 OS=Mus musculus GN=Slc16a14 PE=2 SV=1
gonads_contig_139221_P	8.72591	0	CGI_10019526	GO:0005515; protein binding; Molecular Function	WDR66_HUMAN WD repeat-containing protein 66 OS=Homo sapiens GN=WDR66 PE=1 SV=1	sp|Q8TBY9|WDR66_HUMAN
gonads_contig_261708_S	8.71469	0
gonads_contig_354580_P	8.7086	0.0737325	CGI_10016472	NA	K1529_HUMAN Uncharacterized protein KIAA1529 OS=Homo sapiens GN=KIAA1529 PE=1 SV=2	sp|Q9P1Z9|CI174_HUMAN
gonads_contig_74621_P	8.69206	0.232053	CGI_10027193	NA	CCD18_HUMAN Coiled-coil domain-containing protein 18 OS=Homo sapiens GN=CCDC18 PE=1 SV=1	sp|Q5T9S5|CCD18_HUMAN
gonads_contig_260700_S	8.68408	0
gonads_contig_264235_AS	8.66821	0.0737325
gonads_contig_17689_N	8.65436	0.163542
gonads_contig_262165_P	8.6279	0.232053	CGI_10022093	GO:0000166; nucleotide binding; Molecular Function GO:0003774; motor activity; Molecular Function GO:0005515; protein binding; Molecular Function GO:0005524; ATP binding; Molecular Function GO:0016459; myosin complex; Cellular Component GO:0051015; actin filament binding; Molecular Function	MYS_AEQIR Myosin heavy chain, striated muscle OS=Aequipecten irradians PE=1 SV=1	sp|P24733|MYS_AEQIR
gonads_contig_314406_S	8.60824	0
gonads_contig_345233_AS	8.60591	4.00255				sp|Q9BYR4|KRA43_HUMAN
gonads_contig_161383_AS	8.60523	0.393092
gonads_contig_139470_S	8.60141	0
gonads_contig_17815_P	8.58549	0	CGI_10017500	NA	CC151_BOVIN Coiled-coil domain-containing protein 151 OS=Bos taurus GN=CCDC151 PE=2 SV=1	sp|A2AJB1|K1984_MOUSE
gonads_contig_346307_P	8.58191	0	CGI_10020687	GO:0005515; protein binding; Molecular Function	BRWD1_HUMAN Bromodomain and WD repeat-containing protein 1 OS=Homo sapiens GN=BRWD1 PE=1 SV=3	sp|Q921C3|BRWD1_MOUSE
gonads_contig_272458_S	8.57663	0
gonads_contig_77222_AS	8.52548	0.0737325
gonads_contig_17854_P	8.51477	3.18235	CGI_10008059	GO:0000786; nucleosome; Cellular Component GO:0003677; DNA binding; Molecular Function GO:0005634; nucleus; Cellular Component GO:0006334; nucleosome assembly; Biological Process	H16_CAEEL Putative histone H1.6 OS=Caenorhabditis elegans GN=hil-6 PE=2 SV=3	sp|P15870|H1D_STRPU
gonads_contig_236404_N	8.51293	0.120061	CGI_10007146	GO:0003700; sequence-specific DNA binding transcription factor activity; Molecular Function GO:0005634; nucleus; Cellular Component GO:0006355; regulation of transcription, DNA-dependent; Biological Process GO:0008270; zinc ion binding; Molecular Function GO:0016747; transferase activity, transferring acyl groups other than amino-acyl groups; Molecular Function GO:0045449; regulation of transcrip…	MYST2_RAT Histone acetyltransferase MYST2 OS=Rattus norvegicus GN=Myst2 PE=2 SV=1	sp|Q810T5|KAT7_RAT
gonads_contig_209889_AS	8.51213	0.120061
gonads_contig_341353_P	8.49779	0.232053	CGI_10017631	GO:0005509; calcium ion binding; Molecular Function GO:0016765; transferase activity, transferring alkyl or aryl (other than methyl) groups; Molecular Function	EFCB6_HUMAN EF-hand calcium-binding domain-containing protein 6 OS=Homo sapiens GN=EFCAB6 PE=1 SV=1	sp|Q5THR3|EFCB6_HUMAN
gonads_contig_257948_AS	8.4823	0.0737325
gonads_contig_305575_N	8.46227	1.19942	CGI_10027955	GO:0005515; protein binding; Molecular Function	ANR39_BOVIN Ankyrin repeat domain-containing protein 39 OS=Bos taurus GN=ANKRD39 PE=2 SV=1	sp|Q804S5|MIB1_DANRE
gonads_contig_266157_AS	8.46119	0.120061
gonads_contig_260004_S	8.44929	0.232053
gonads_contig_77160_N	8.44807	0.0737325	CGI_10016472	NA	K1529_HUMAN Uncharacterized protein KIAA1529 OS=Homo sapiens GN=KIAA1529 PE=1 SV=2	sp|Q9P1Z9|CI174_HUMAN
gonads_contig_47546_P	8.44356	4.00255	CGI_10012138	NA	NA
gonads_contig_135171_AS	8.43648	0
gonads_contig_35001_P	8.43117	1.19942	CGI_10008667	GO:0005488; binding; Molecular Function GO:0005515; protein binding; Molecular Function	HEAT4_HUMAN HEAT repeat-containing protein 4 OS=Homo sapiens GN=HEATR4 PE=2 SV=1	sp|Q86WZ0|HEAT4_HUMAN
gonads_contig_306392_S	8.42836	0.496293
gonads_contig_307638_AS	8.42808	0.163542
gonads_contig_470290_AS	8.41797	2.49298
gonads_contig_224633_AS	8.40693	0.496293
gonads_contig_198966_AS	8.37705	0.232053	CGI_10016806	GO:0004672; protein kinase activity; Molecular Function GO:0004674; protein serine/threonine kinase activity; Molecular Function GO:0005515; protein binding; Molecular Function GO:0005524; ATP binding; Molecular Function GO:0006468; protein phosphorylation; Biological Process	TITIN_MOUSE Titin OS=Mus musculus GN=Ttn PE=1 SV=1
gonads_contig_190487_AS	8.35229	0.496293
gonads_contig_258181_AS	8.3154	1.94544
gonads_contig_29028_P	8.30168	0	CGI_10011284	NA	SPAG8_HUMAN Sperm-associated antigen 8 OS=Homo sapiens GN=SPAG8 PE=1 SV=2	sp|Q99932|SPAG8_HUMAN
gonads_contig_226000_AS	8.29228	0.957536
gonads_contig_293570_AS	8.26004	0.0737325
gonads_contig_111082_P	8.24588	4.97752	CGI_10005609	GO:0005515; protein binding; Molecular Function GO:0007165; signal transduction; Biological Process GO:0008603; cAMP-dependent protein kinase regulator activity; Molecular Function	SP17_PAPHA Sperm surface protein Sp17 OS=Papio hamadryas GN=SPA17 PE=2 SV=1	sp|O62770|SP17_MACEU
gonads_contig_66489_S	8.22186	0.0737325
gonads_contig_239711_P	8.22006	0.393092	CGI_10009927	NA	THTR_CRIGR Thiosulfate sulfurtransferase OS=Cricetulus griseus GN=TST PE=2 SV=2	sp|P24329|THTR_RAT
gonads_contig_297036_AS	8.21388	0.0737325	CGI_10010827	NA	COLL7_MIMIV Collagen-like protein 7 OS=Acanthamoeba polyphaga mimivirus GN=MIMI_L669 PE=4 SV=1	sp|P97347|RPTN_MOUSE
gonads_contig_77114_AS	8.20766	0.957536
gonads_contig_331501_N	8.20708	1.94544
gonads_contig_10881_S	8.19639	1.19942
gonads_contig_194175_S	8.18729	0
gonads_contig_337376_AS	8.18299	0.120061
gonads_contig_162327_S	8.18159	0
gonads_contig_38892_P	8.17365	0.163542	CGI_10004547	NA	NA	sp|Q75JP5|Y2471_DICDI
gonads_contig_105594_P	8.16979	0	CGI_10012577	NA	ENKUR_MOUSE Enkurin OS=Mus musculus GN=Enkur PE=1 SV=1	sp|Q8TC29|ENKUR_HUMAN
gonads_contig_266116_P	8.14081	1.19942	CGI_10014009	GO:0000087; M phase of mitotic cell cycle; Biological Process GO:0004725; protein tyrosine phosphatase activity; Molecular Function GO:0005622; intracellular; Cellular Component GO:0006470; protein dephosphorylation; Biological Process	MPIP_DROME M-phase inducer phosphatase OS=Drosophila melanogaster GN=stg PE=1 SV=2	sp|P20483|MPIP_DROME
gonads_contig_134053_N	8.09312	0	CGI_10015552	GO:0005488; binding; Molecular Function GO:0005515; protein binding; Molecular Function	ARMC3_HUMAN Armadillo repeat-containing protein 3 OS=Homo sapiens GN=ARMC3 PE=2 SV=2	sp|A2AU72|ARMC3_MOUSE
gonads_contig_43532_AS	8.07952	0.957536
gonads_contig_495776_AS	8.07895	0
gonads_contig_260597_P	8.05494	2.49298	CGI_10022535	GO:0016021; integral to membrane; Cellular Component	ADRL_DROME ADIPOR-like receptor CG5315 OS=Drosophila melanogaster GN=CG5315 PE=1 SV=2	sp|Q9VCY8|ADRL_DROME
gonads_contig_499374_P	8.04844	0	CGI_10028568	NA	CA194_DANRE Uncharacterized protein C1orf194 homolog OS=Danio rerio GN=si:ch211-163l21.7 PE=4 SV=1	sp|Q9DAD0|CA194_MOUSE
gonads_contig_398220_S	8.03909	4.00255
gonads_contig_244192_AS	8.03242	0
gonads_contig_132517_N	8.02286	0
gonads_contig_502635_P	8.00085	0.163542	CGI_10018564	GO:0003676; nucleic acid binding; Molecular Function	MK67I_XENTR MKI67 FHA domain-interacting nucleolar phosphoprotein-like OS=Xenopus tropicalis GN=mki67ipl PE=2 SV=1	sp|Q6GL69|MK67I_XENTR
gonads_contig_145926_AS	7.9833	0
gonads_contig_7771_P	7.9766	0.496293	CGI_10014092	GO:0006520; cellular amino acid metabolic process; Biological Process GO:0008483; transaminase activity; Molecular Function GO:0009058; biosynthetic process; Biological Process GO:0016769; transferase activity, transferring nitrogenous groups; Molecular Function GO:0030170; pyridoxal phosphate binding; Molecular Function	AATC_CHICK Aspartate aminotransferase, cytoplasmic OS=Gallus gallus GN=GOT1 PE=1 SV=3	sp|P13221|AATC_RAT
gonads_contig_322152_S	7.94317	0.768047
gonads_contig_139569_AS	7.92405	0.120061
gonads_contig_389882_N	7.90659	0.163542	CGI_10022093	GO:0000166; nucleotide binding; Molecular Function GO:0003774; motor activity; Molecular Function GO:0005515; protein binding; Molecular Function GO:0005524; ATP binding; Molecular Function GO:0016459; myosin complex; Cellular Component GO:0051015; actin filament binding; Molecular Function	MYS_AEQIR Myosin heavy chain, striated muscle OS=Aequipecten irradians PE=1 SV=1	sp|P24733|MYS_AEQIR
gonads_contig_385189_P	7.90278	0.232053	CGI_10022093	GO:0000166; nucleotide binding; Molecular Function GO:0003774; motor activity; Molecular Function GO:0005515; protein binding; Molecular Function GO:0005524; ATP binding; Molecular Function GO:0016459; myosin complex; Cellular Component GO:0051015; actin filament binding; Molecular Function	MYS_AEQIR Myosin heavy chain, striated muscle OS=Aequipecten irradians PE=1 SV=1	sp|P24733|MYS_AEQIR
gonads_contig_53067_N	7.88026	0.496293	CGI_10009032	GO:0005216; ion channel activity; Molecular Function GO:0005249; voltage-gated potassium channel activity; Molecular Function GO:0005515; protein binding; Molecular Function GO:0006811; ion transport; Biological Process GO:0006813; potassium ion transport; Biological Process GO:0008076; voltage-gated potassium channel complex; Cellular Component GO:0016020; membrane; Cellular Component GO:0055085…	KCNAW_DROME Potassium voltage-gated channel protein Shaw OS=Drosophila melanogaster GN=Shaw PE=2 SV=1	sp|P17972|KCNAW_DROME
gonads_contig_317260_AS	7.86789	1.56295
gonads_contig_269073_AS	7.86512	0.199399
gonads_contig_390256_P	7.84845	0.0737325	CGI_10006978	GO:0005515; protein binding; Molecular Function	CX022_HUMAN Uncharacterized protein CXorf22 OS=Homo sapiens GN=CXorf22 PE=2 SV=2	sp|Q8N9S7|CX059_HUMAN
gonads_contig_280055_AS	7.83267	0.496293
gonads_contig_254662_S	7.80032	0.300706
gonads_contig_336174_AS	7.79267	0.300706
gonads_contig_327281_S	7.78855	0.0737325
gonads_contig_17410_AS	7.78224	0.120061
gonads_contig_196238_N	7.74684	1.19942	CGI_10025804	GO:0000087; M phase of mitotic cell cycle; Biological Process GO:0004725; protein tyrosine phosphatase activity; Molecular Function GO:0005622; intracellular; Cellular Component GO:0006470; protein dephosphorylation; Biological Process	MPIP1_HUMAN M-phase inducer phosphatase 1 OS=Homo sapiens GN=CDC25A PE=1 SV=2	sp|P20483|MPIP_DROME
gonads_contig_264797_N	7.74075	0.0737325	CGI_10003385	GO:0004725; protein tyrosine phosphatase activity; Molecular Function GO:0006470; protein dephosphorylation; Biological Process GO:0016311; dephosphorylation; Biological Process GO:0016791; phosphatase activity; Molecular Function	PTPRK_HUMAN Receptor-type tyrosine-protein phosphatase kappa OS=Homo sapiens GN=PTPRK PE=1 SV=2
gonads_contig_273996_AS	7.73789	0.768047
gonads_contig_484897_N	7.73481	0	CGI_10001933	NA	F183A_MOUSE Protein FAM183A OS=Mus musculus GN=Fam183a PE=2 SV=2	sp|Q5NC57|F183B_MOUSE
gonads_contig_150698_P	7.7318	0.0737325	CGI_10021300	NA	QRIC2_HUMAN Glutamine-rich protein 2 OS=Homo sapiens GN=QRICH2 PE=1 SV=1	sp|Q9H0J4|QRIC2_HUMAN
gonads_contig_162142_S	7.71528	0.0737325	CGI_10025691	GO:0005488; binding; Molecular Function	NCAN_PANTR Neurocan core protein OS=Pan troglodytes GN=NCAN PE=2 SV=1	sp|P97347|RPTN_MOUSE
gonads_contig_175806_S	7.71523	0
gonads_contig_322021_AS	7.71455	0
gonads_contig_17780_N	7.71398	0	CGI_10012646	0	0	sp|P08640|MUC1_YEAST
gonads_contig_77185_S	7.70104	0.393092
gonads_contig_325791_S	7.6765	0.199399
gonads_contig_175386_S	7.66704	0.393092
gonads_contig_255035_AS	7.66561	0.957536
gonads_contig_77360_N	7.66314	0.163542	CGI_10021600	NA	CP073_HUMAN Uncharacterized protein C16orf73 OS=Homo sapiens GN=C16orf73 PE=2 SV=3	sp|Q4R8G6|CP073_MACFA
gonads_contig_306256_S	7.62827	0.120061
gonads_contig_350513_P	7.62633	0.676901
gonads_contig_336221_AS	7.61709	0.496293
gonads_contig_39762_N	7.61203	0.199399	CGI_10018853	GO:0004550; nucleoside diphosphate kinase activity; Molecular Function GO:0005524; ATP binding; Molecular Function GO:0006183; GTP biosynthetic process; Biological Process GO:0006228; UTP biosynthetic process; Biological Process GO:0006241; CTP biosynthetic process; Biological Process	NDK_LEPBP Nucleoside diphosphate kinase OS=Leptospira biflexa serovar Patoc (strain Patoc 1 / ATCC 23582 / Paris) GN=ndk PE=3 SV=1	sp|Q95YJ5|TXND3_CIOIN
gonads_contig_85980_P	7.60933	0.0737325	CGI_10015576	GO:0000226; microtubule cytoskeleton organization; Biological Process GO:0005874; microtubule; Cellular Component	TEKT2_HUMAN Tektin-2 OS=Homo sapiens GN=TEKT2 PE=1 SV=1	sp|Q26648|TKB1_STRPU
gonads_contig_17403_P	7.58857	0.0737325	CGI_10008728	GO:0004871; signal transducer activity; Molecular Function	RGSL_HUMAN Regulator of G-protein signaling protein-like OS=Homo sapiens GN=RGSL1 PE=2 SV=1	sp|A5PLK6|RGSL_HUMAN
gonads_contig_77128_S	7.57453	0.163542				sp|Q9H2D6|TARA_HUMAN
gonads_contig_290160_AS	7.54618	0.768047
gonads_contig_255050_N	7.53789	0.0737325	CGI_10020709	GO:0005515; protein binding; Molecular Function GO:0005524; ATP binding; Molecular Function	IQCA1_HUMAN IQ and AAA domain-containing protein 1 OS=Homo sapiens GN=IQCA1 PE=2 SV=1	sp|Q9CUL5|IQCA1_MOUSE
gonads_contig_287381_N	7.52639	0.0737325	CGI_10016906	NA	SPD1B_XENLA Speedy protein 1-B OS=Xenopus laevis GN=spdya-B PE=1 SV=1	sp|Q9YGL1|SPD1B_XENLA
gonads_contig_68435_P	7.51063	0	CGI_10024370	GO:0003924; GTPase activity; Molecular Function GO:0005525; GTP binding; Molecular Function	GTPB2_HUMAN GTP-binding protein 2 OS=Homo sapiens GN=GTPBP2 PE=2 SV=1	sp|Q9BX10|GTPB2_HUMAN
gonads_contig_58571_P	7.49565	0.676901	CGI_10027605	GO:0005509; calcium ion binding; Molecular Function	AIF1_HUMAN Allograft inflammatory factor 1 OS=Homo sapiens GN=AIF1 PE=1 SV=1	sp|O70200|AIF1_MOUSE
gonads_contig_131131_N	7.44532	0.0737325	CGI_10025691	GO:0005488; binding; Molecular Function	NCAN_PANTR Neurocan core protein OS=Pan troglodytes GN=NCAN PE=2 SV=1
gonads_contig_40675_S	7.42874	3.18235
gonads_contig_77401_P	7.42474	0	CGI_10017531	GO:0005488; binding; Molecular Function GO:0005515; protein binding; Molecular Function	RTDR1_HUMAN Rhabdoid tumor deletion region protein 1 OS=Homo sapiens GN=RTDR1 PE=2 SV=1	sp|Q9UHP6|RTDR1_HUMAN
gonads_contig_286095_S	7.4077	0.120061
gonads_contig_500347_P	7.36466	1.94544	CGI_10021480	GO:0016301; kinase activity; Molecular Function GO:0016772; transferase activity, transferring phosphorus-containing groups; Molecular Function	KARG_LIOJA Arginine kinase OS=Liolophura japonica PE=2 SV=1	sp|O15990|KARG_LIOJA
gonads_contig_260004_AS	7.35201	0.0737325
gonads_contig_8254_P	7.34635	0	CGI_10025949	NA	SPAT6_RAT Spermatogenesis-associated protein 6 OS=Rattus norvegicus GN=Spata6 PE=2 SV=2	sp|Q6AYJ3|CI068_RAT
gonads_contig_137037_P	7.34331	0	CGI_10026891	GO:0005515; protein binding; Molecular Function	LRIQ3_HUMAN Leucine-rich repeat and IQ domain-containing protein 3 OS=Homo sapiens GN=LRRIQ3 PE=2 SV=1	sp|Q14DL3|LRIQ3_MOUSE
gonads_contig_206853_P	7.34262	1.56295
gonads_contig_8376_P	7.32792	0	CGI_10023182	NA	HYDIN_HUMAN Hydrocephalus-inducing protein homolog OS=Homo sapiens GN=HYDIN PE=1 SV=2	sp|Q4G0P3|HYDIN_HUMAN
gonads_contig_165093_P	7.32254	0	CGI_10000092	NA	CA158_BOVIN Uncharacterized protein C1orf158 homolog OS=Bos taurus PE=2 SV=1	sp|Q4KKZ1|CA158_MOUSE
gonads_contig_312555_S	7.31418	0.120061
gonads_contig_44659_S	7.30935	0.0737325
gonads_contig_334574_AS	7.30262	0.232053
gonads_contig_422649_P	7.27803	0.232053	CGI_10002900	NA	CCD65_BOVIN Coiled-coil domain-containing protein 65 OS=Bos taurus GN=CCDC65 PE=2 SV=1	sp|Q2TA16|CCD65_BOVIN
gonads_contig_30131_N	7.27401	1.56295	CGI_10011376	GO:0009408; response to heat; Biological Process	HSPB1_BOVIN Heat shock protein beta-1 OS=Bos taurus GN=HSPB1 PE=2 SV=1	sp|P12812|P40_SCHMA
gonads_contig_129415_AS	7.26681	0.0737325
gonads_contig_176996_AS	7.2553	0.199399
gonads_contig_428362_AS	7.24797	0.0737325
gonads_contig_10825_N	7.2299	0.768047	CGI_10011838	GO:0005230; extracellular ligand-gated ion channel activity; Molecular Function GO:0006810; transport; Biological Process GO:0006811; ion transport; Biological Process GO:0016020; membrane; Cellular Component GO:0016021; integral to membrane; Cellular Component	ACHA6_MOUSE Neuronal acetylcholine receptor subunit alpha-6 OS=Mus musculus GN=Chrna6 PE=2 SV=1	sp|P04755|ACH3_DROME
gonads_contig_161857_P	7.21679	0.232053	CGI_10017632	GO:0000166; nucleotide binding; Molecular Function GO:0005524; ATP binding; Molecular Function GO:0006139; nucleobase, nucleoside, nucleotide and nucleic acid metabolic process; Biological Process GO:0017111; nucleoside-triphosphatase activity; Molecular Function GO:0019205; nucleobase, nucleoside, nucleotide kinase activity; Molecular Function	CF224_HUMAN Uncharacterized protein C6orf224 OS=Homo sapiens GN=C6orf224 PE=2 SV=2	sp|Q5TCS8|AKD1_HUMAN
gonads_contig_425426_P	7.21172	1.94544	CGI_10003734	GO:0005509; calcium ion binding; Molecular Function GO:0007156; homophilic cell adhesion; Biological Process GO:0016020; membrane; Cellular Component	FAT4_MOUSE Protocadherin Fat 4 OS=Mus musculus GN=Fat4 PE=1 SV=1	sp|Q14517|FAT1_HUMAN
gonads_contig_127414_P	7.20771	0.768047	CGI_10002010	NA	MNS1_DANRE Meiosis-specific nuclear structural protein 1 OS=Danio rerio GN=mns1 PE=2 SV=1	sp|Q6PBA8|MNS1_DANRE
gonads_contig_205423_S	7.19917	0.768047
gonads_contig_308029_N	7.19842	0.0737325	CGI_10024996	NA	CCD40_HUMAN Coiled-coil domain-containing protein 40 OS=Homo sapiens GN=CCDC40 PE=2 SV=2	sp|Q8BI79|CCD40_MOUSE
gonads_contig_275978_AS	7.19334	0.300706
gonads_contig_9838_N	7.18935	0	CGI_10022898	NA	T53I1_RAT Tumor protein p53-inducible nuclear protein 1 OS=Rattus norvegicus GN=Trp53inp1 PE=2 SV=1	sp|Q8CFU8|T53I2_MOUSE
gonads_contig_313132_P	7.18362	0	CGI_10025949	NA	SPAT6_RAT Spermatogenesis-associated protein 6 OS=Rattus norvegicus GN=Spata6 PE=2 SV=2
gonads_contig_310513_P	7.18118	1.94544	CGI_10025804	GO:0000087; M phase of mitotic cell cycle; Biological Process GO:0004725; protein tyrosine phosphatase activity; Molecular Function GO:0005622; intracellular; Cellular Component GO:0006470; protein dephosphorylation; Biological Process	MPIP1_HUMAN M-phase inducer phosphatase 1 OS=Homo sapiens GN=CDC25A PE=1 SV=2	sp|P20483|MPIP_DROME
gonads_contig_43464_P	7.17052	0.163542	CGI_10013773	0	0
gonads_contig_194664_P	7.16599	0.199399	CGI_10020161	GO:0004518; nuclease activity; Molecular Function GO:0006281; DNA repair; Biological Process GO:0016881; acid-amino acid ligase activity; Molecular Function GO:0043687; post-translational protein modification; Biological Process	UB2R2_RABIT Ubiquitin-conjugating enzyme E2 R2 OS=Oryctolagus cuniculus GN=UBE2R2 PE=2 SV=1	sp|Q2TB18|ASTE1_HUMAN
gonads_contig_17073_AS	7.15534	0.120061
gonads_contig_66225_P	7.12982	1.94544	CGI_10006445	GO:0004725; protein tyrosine phosphatase activity; Molecular Function GO:0005515; protein binding; Molecular Function GO:0006470; protein dephosphorylation; Biological Process GO:0008270; zinc ion binding; Molecular Function GO:0016021; integral to membrane; Cellular Component GO:0016311; dephosphorylation; Biological Process GO:0016791; phosphatase activity; Molecular Function	PTN6_HUMAN Tyrosine-protein phosphatase non-receptor type 6 OS=Homo sapiens GN=PTPN6 PE=1 SV=1	sp|Q8H0U8|RH42_ARATH
gonads_contig_153309_N	7.12877	0
gonads_contig_38529_N	7.1241	0	CGI_10005381	GO:0000166; nucleotide binding; Molecular Function GO:0003777; microtubule motor activity; Molecular Function GO:0005524; ATP binding; Molecular Function GO:0007018; microtubule-based movement; Biological Process GO:0016887; ATPase activity; Molecular Function GO:0017111; nucleoside-triphosphatase activity; Molecular Function GO:0030286; dynein complex; Cellular Component	DYHC_TRIGR Dynein beta chain, ciliary OS=Tripneustes gratilla PE=1 SV=1	sp|P39057|DYHC_ANTCR
gonads_contig_327623_P	7.1162	4.00255	CGI_10016788	NA	NA
gonads_contig_234657_S	7.11292	0.120061
gonads_contig_17115_N	7.1004	0	CGI_10013547	GO:0004672; protein kinase activity; Molecular Function GO:0004674; protein serine/threonine kinase activity; Molecular Function GO:0005086; ARF guanyl-nucleotide exchange factor activity; Molecular Function GO:0005515; protein binding; Molecular Function GO:0005524; ATP binding; Molecular Function GO:0005622; intracellular; Cellular Component GO:0006468; protein phosphorylation; Biological Proce…	GBF1_HUMAN Golgi-specific brefeldin A-resistance guanine nucleotide exchange factor 1 OS=Homo sapiens GN=GBF1 PE=1 SV=2	sp|Q7M6U3|TEX14_MOUSE
gonads_contig_331792_S	7.09417	0
gonads_contig_256001_N	7.09236	0.496293				sp|Q3HXY4|NGFV_PSEPO
gonads_contig_65848_P	7.08859	4.00255	CGI_10026031	GO:0000166; nucleotide binding; Molecular Function GO:0005524; ATP binding; Molecular Function GO:0016020; membrane; Cellular Component GO:0016887; ATPase activity; Molecular Function GO:0017111; nucleoside-triphosphatase activity; Molecular Function	AB14G_ARATH ABC transporter G family member 14 OS=Arabidopsis thaliana GN=ABCG14 PE=2 SV=1	sp|Q9SZR9|AB9G_ARATH
gonads_contig_349820_N	7.08476	0.120061	CGI_10024996	NA	CCD40_HUMAN Coiled-coil domain-containing protein 40 OS=Homo sapiens GN=CCDC40 PE=2 SV=2	sp|Q4G0X9|CCD40_HUMAN
gonads_contig_269174_AS	7.05831	0.199399
gonads_contig_495776_S	7.04913	0.393092
gonads_contig_336267_AS	7.04203	0.676901
gonads_contig_461852_P	7.03895	0	CGI_10005381	GO:0000166; nucleotide binding; Molecular Function GO:0003777; microtubule motor activity; Molecular Function GO:0005524; ATP binding; Molecular Function GO:0007018; microtubule-based movement; Biological Process GO:0016887; ATPase activity; Molecular Function GO:0017111; nucleoside-triphosphatase activity; Molecular Function GO:0030286; dynein complex; Cellular Component	DYHC_TRIGR Dynein beta chain, ciliary OS=Tripneustes gratilla PE=1 SV=1	sp|P23098|DYHC_TRIGR
gonads_contig_490481_AS	7.02723	0
gonads_contig_178887_S	7.01744	0.957536
gonads_contig_49370_P	7.01587	0	CGI_10019801	GO:0004332; fructose-bisphosphate aldolase activity; Molecular Function GO:0006096; glycolysis; Biological Process	ALF_ECHMU Fructose-bisphosphate aldolase OS=Echinococcus multilocularis GN=FBPA PE=2 SV=1	sp|Q9GP32|ALF_ECHMU
gonads_contig_12779_N	7.00782	0.0737325	CGI_10020709	GO:0005515; protein binding; Molecular Function GO:0005524; ATP binding; Molecular Function	IQCA1_HUMAN IQ and AAA domain-containing protein 1 OS=Homo sapiens GN=IQCA1 PE=2 SV=1	sp|Q86XH1|IQCA1_HUMAN
gonads_contig_31212_P	7.00364	0.393092	CGI_10018853	GO:0004550; nucleoside diphosphate kinase activity; Molecular Function GO:0005524; ATP binding; Molecular Function GO:0006183; GTP biosynthetic process; Biological Process GO:0006228; UTP biosynthetic process; Biological Process GO:0006241; CTP biosynthetic process; Biological Process	NDK_LEPBP Nucleoside diphosphate kinase OS=Leptospira biflexa serovar Patoc (strain Patoc 1 / ATCC 23582 / Paris) GN=ndk PE=3 SV=1	sp|Q95YJ5|TXND3_CIOIN
gonads_contig_258175_AS	7.00192	2.49298
gonads_contig_40898_N	6.98882	4.00255	CGI_10024351	GO:0006260; DNA replication; Biological Process GO:0016779; nucleotidyltransferase activity; Molecular Function GO:0016888; endodeoxyribonuclease activity, producing 5'-phosphomonoesters; Molecular Function GO:0018142; protein-DNA covalent cross-linking; Biological Process GO:0042624; ATPase activity, uncoupled; Molecular Function	REP_PICV Replication-associated protein OS=Pigeon circovirus GN=rep PE=3 SV=1	sp|O91254|REP1_FBNY1
gonads_contig_264876_S	6.97925	2.49298
gonads_contig_190653_S	6.9783	0
gonads_contig_88433_P	6.97239	2.49298	CGI_10028583	GO:0005488; binding; Molecular Function	MRC2_MOUSE C-type mannose receptor 2 OS=Mus musculus GN=Mrc2 PE=1 SV=2	sp|P82596|PLC_HALLA
gonads_contig_350174_P	6.96431	0	CGI_10005381	GO:0000166; nucleotide binding; Molecular Function GO:0003777; microtubule motor activity; Molecular Function GO:0005524; ATP binding; Molecular Function GO:0007018; microtubule-based movement; Biological Process GO:0016887; ATPase activity; Molecular Function GO:0017111; nucleoside-triphosphatase activity; Molecular Function GO:0030286; dynein complex; Cellular Component	DYHC_TRIGR Dynein beta chain, ciliary OS=Tripneustes gratilla PE=1 SV=1	sp|P39057|DYHC_ANTCR
gonads_contig_270489_S	6.96288	3.18235
gonads_contig_427514_P	6.95493	1.94544				sp|Q9ZCN4|Y689_RICPR
gonads_contig_279372_P	6.92681	0	CGI_10025015	GO:0005515; protein binding; Molecular Function GO:0008270; zinc ion binding; Molecular Function	ANUB1_HUMAN AN1-type zinc finger and ubiquitin domain-containing protein 1 OS=Homo sapiens GN=ANUBL1 PE=2 SV=2	sp|Q86XD8|ANUB1_HUMAN
gonads_contig_63482_N	6.92302	4.97752	CGI_10026681	GO:0005515; protein binding; Molecular Function	UBIQ_XENLA Ubiquitin OS=Xenopus laevis PE=1 SV=1	sp|P42740|UBIQP_AGLNE
gonads_contig_316558_N	6.91916	0.300706	CGI_10013327	GO:0005509; calcium ion binding; Molecular Function GO:0005515; protein binding; Molecular Function GO:0005576; extracellular region; Cellular Component GO:0006030; chitin metabolic process; Biological Process GO:0008061; chitin binding; Molecular Function	NOTC1_RAT Neurogenic locus notch homolog protein 1 OS=Rattus norvegicus GN=Notch1 PE=1 SV=2	sp|Q2PZL6|FAT4_MOUSE
gonads_contig_251894_S	6.91861	0.768047
gonads_contig_295728_P	6.91678	0.120061	CGI_10005381	GO:0000166; nucleotide binding; Molecular Function GO:0003777; microtubule motor activity; Molecular Function GO:0005524; ATP binding; Molecular Function GO:0007018; microtubule-based movement; Biological Process GO:0016887; ATPase activity; Molecular Function GO:0017111; nucleoside-triphosphatase activity; Molecular Function GO:0030286; dynein complex; Cellular Component	DYHC_TRIGR Dynein beta chain, ciliary OS=Tripneustes gratilla PE=1 SV=1	sp|P39057|DYHC_ANTCR
gonads_contig_203862_AS	6.91335	0.768047
gonads_contig_23066_P	6.90787	0.768047	CGI_10023904	GO:0005622; intracellular; Cellular Component GO:0007165; signal transduction; Biological Process	RHGBA_MOUSE Rho GTPase-activating protein 11A OS=Mus musculus GN=Arhgap11a PE=1 SV=1	sp|Q6P4F7|RHGBA_HUMAN
gonads_contig_196712_P	6.89173	0	CGI_10019801	GO:0004332; fructose-bisphosphate aldolase activity; Molecular Function GO:0006096; glycolysis; Biological Process	ALF_ECHMU Fructose-bisphosphate aldolase OS=Echinococcus multilocularis GN=FBPA PE=2 SV=1	sp|P46563|ALF2_CAEEL
gonads_contig_344812_S	6.88595	3.18235
gonads_contig_465535_P	6.87532	0.768047	CGI_10014781	GO:0005230; extracellular ligand-gated ion channel activity; Molecular Function GO:0006810; transport; Biological Process GO:0006811; ion transport; Biological Process GO:0016020; membrane; Cellular Component GO:0016021; integral to membrane; Cellular Component	ACH91_ONCMY Neuronal acetylcholine receptor subunit alpha-9-I OS=Oncorhynchus mykiss GN=nachra9 PE=2 SV=1	sp|Q9I8C7|ACH10_CHICK
gonads_contig_169689_AS	6.86585	0
gonads_contig_130389_S	6.86475	0
gonads_contig_220991_S	6.85237	0
gonads_contig_191474_N	6.84997	2.49298	CGI_10023425	NA	CJ092_HUMAN Uncharacterized protein C10orf92 OS=Homo sapiens GN=C10orf92 PE=2 SV=2	sp|Q8IYW2|CJ092_HUMAN
gonads_contig_301129_AS	6.84295	0
gonads_contig_52660_AS	6.83055	3.18235
gonads_contig_62646_N	6.83032	0	CGI_10020318	GO:0005515; protein binding; Molecular Function	WDR65_HUMAN WD repeat-containing protein 65 OS=Homo sapiens GN=WDR65 PE=2 SV=2	sp|Q96MR6|WDR65_HUMAN
gonads_contig_257741_S	6.82722	0.163542
gonads_contig_401922_P	6.79972	1.94544	CGI_10023323	GO:0000166; nucleotide binding; Molecular Function GO:0005524; ATP binding; Molecular Function GO:0016020; membrane; Cellular Component GO:0016887; ATPase activity; Molecular Function GO:0017111; nucleoside-triphosphatase activity; Molecular Function	WHITE_DROME Protein white OS=Drosophila melanogaster GN=w PE=1 SV=2	sp|Q05360|WHITE_LUCCU
gonads_contig_27465_P	6.76558	3.18235	CGI_10003810	GO:0005328; neurotransmitter:sodium symporter activity; Molecular Function GO:0005887; integral to plasma membrane; Cellular Component GO:0006836; neurotransmitter transport; Biological Process GO:0016020; membrane; Cellular Component	SC6A5_HUMAN Sodium- and chloride-dependent glycine transporter 2 OS=Homo sapiens GN=SLC6A5 PE=1 SV=2	sp|A7Y2X0|SC6A5_XENLA
gonads_contig_53060_S	6.75551	0.393092	CGI_10006712	NA	F166B_XENTR UPF0605 protein FAM166B OS=Xenopus tropicalis GN=fam166b PE=2 SV=1	sp|Q9VEC3|ARP5_DROME
gonads_contig_297036_S	6.73867	0	CGI_10010827	NA	COLL7_MIMIV Collagen-like protein 7 OS=Acanthamoeba polyphaga mimivirus GN=MIMI_L669 PE=4 SV=1	sp|P97347|RPTN_MOUSE
gonads_contig_231850_S	6.73732	0
gonads_contig_300367_AS	6.72236	0.163542
gonads_contig_188566_P	6.71909	0.957536	CGI_10024369	GO:0003777; microtubule motor activity; Molecular Function GO:0005515; protein binding; Molecular Function GO:0005524; ATP binding; Molecular Function GO:0006886; intracellular protein transport; Biological Process GO:0007018; microtubule-based movement; Biological Process GO:0016192; vesicle-mediated transport; Biological Process GO:0030131; clathrin adaptor complex; Cellular Component	KIF6_HUMAN Kinesin-like protein KIF6 OS=Homo sapiens GN=KIF6 PE=1 SV=3	sp|Q9WV04|KIF9_MOUSE
gonads_contig_170179_N	6.70716	0.199399	CGI_10010858	GO:0000166; nucleotide binding; Molecular Function GO:0003777; microtubule motor activity; Molecular Function GO:0005524; ATP binding; Molecular Function GO:0007018; microtubule-based movement; Biological Process GO:0016887; ATPase activity; Molecular Function GO:0017111; nucleoside-triphosphatase activity; Molecular Function GO:0030286; dynein complex; Cellular Component	DYH3_HUMAN Dynein heavy chain 3, axonemal OS=Homo sapiens GN=DNAH3 PE=2 SV=1	sp|Q8BW94|DYH3_MOUSE
gonads_contig_448999_P	6.70598	0.120061	CGI_10009837	GO:0005215; transporter activity; Molecular Function GO:0006857; oligopeptide transport; Biological Process GO:0016020; membrane; Cellular Component	S15A2_RAT Solute carrier family 15 member 2 OS=Rattus norvegicus GN=Slc15a2 PE=2 SV=1	sp|P46029|S15A2_RABIT
gonads_contig_236112_AS	6.70081	0.300706
gonads_contig_207683_N	6.69802	1.19942	CGI_10013452	GO:0006811; ion transport; Biological Process GO:0016020; membrane; Cellular Component	GBRG2_CHICK Gamma-aminobutyric acid receptor subunit gamma-2 OS=Gallus gallus GN=GABRG2 PE=2 SV=1	sp|O18276|GBRB_CAEEL
gonads_contig_18245_N	6.67242	0.393092	CGI_10023323	GO:0000166; nucleotide binding; Molecular Function GO:0005524; ATP binding; Molecular Function GO:0016020; membrane; Cellular Component GO:0016887; ATPase activity; Molecular Function GO:0017111; nucleoside-triphosphatase activity; Molecular Function	WHITE_DROME Protein white OS=Drosophila melanogaster GN=w PE=1 SV=2	sp|Q27256|WHITE_ANOGA
gonads_contig_416079_P	6.64732	0	CGI_10015898	GO:0005515; protein binding; Molecular Function GO:0008060; ARF GTPase activator activity; Molecular Function GO:0008270; zinc ion binding; Molecular Function GO:0032312; regulation of ARF GTPase activity; Biological Process	GIT2_HUMAN ARF GTPase-activating protein GIT2 OS=Homo sapiens GN=GIT2 PE=1 SV=2	sp|Q14161|GIT2_HUMAN
gonads_contig_318322_S	6.61968	0
gonads_contig_300367_S	6.60902	0
gonads_contig_235926_N	6.59634	0.163542	CGI_10004771	NA	EFHC1_HUMAN EF-hand domain-containing protein 1 OS=Homo sapiens GN=EFHC1 PE=1 SV=1	sp|Q9D9T8|EFHC1_MOUSE
gonads_contig_206933_S	6.57514	0.768047
gonads_contig_203966_AS	6.574	0.0737325
gonads_contig_201461_N	6.55991	0.0737325	CGI_10005381	GO:0000166; nucleotide binding; Molecular Function GO:0003777; microtubule motor activity; Molecular Function GO:0005524; ATP binding; Molecular Function GO:0007018; microtubule-based movement; Biological Process GO:0016887; ATPase activity; Molecular Function GO:0017111; nucleoside-triphosphatase activity; Molecular Function GO:0030286; dynein complex; Cellular Component	DYHC_TRIGR Dynein beta chain, ciliary OS=Tripneustes gratilla PE=1 SV=1	sp|P23098|DYHC_TRIGR
gonads_contig_258885_P	6.55502	0.768047	CGI_10018114	GO:0005215; transporter activity; Molecular Function GO:0006810; transport; Biological Process GO:0016020; membrane; Cellular Component GO:0055085; transmembrane transport; Biological Process	SC5A7_DROME High-affinity choline transporter 1 OS=Drosophila melanogaster GN=CG7708 PE=2 SV=2	sp|Q9GZV3|SC5A7_HUMAN
gonads_contig_280055_S	6.5545	1.56295
gonads_contig_101433_P	6.5369	0	CGI_10006312	NA	CC147_HUMAN Coiled-coil domain-containing protein 147 OS=Homo sapiens GN=CCDC147 PE=2 SV=1	sp|Q5T655|CC147_HUMAN
gonads_contig_216868_AS	6.53662	0.0737325
gonads_contig_290490_S	6.51472	0.768047
gonads_contig_20666_AS	6.51348	4.97752
gonads_contig_43249_N	6.48928	0	CGI_10020709	GO:0005515; protein binding; Molecular Function GO:0005524; ATP binding; Molecular Function	IQCA1_HUMAN IQ and AAA domain-containing protein 1 OS=Homo sapiens GN=IQCA1 PE=2 SV=1	sp|Q86XH1|IQCA1_HUMAN
gonads_contig_9928_N	6.48702	0	CGI_10015252	GO:0003677; DNA binding; Molecular Function GO:0005524; ATP binding; Molecular Function GO:0006259; DNA metabolic process; Biological Process GO:0008094; DNA-dependent ATPase activity; Molecular Function	RA51A_XENLA DNA repair protein RAD51 homolog A OS=Xenopus laevis GN=rad51-A PE=2 SV=1	sp|Q14565|DMC1_HUMAN
gonads_contig_136965_S	6.45169	0.768047
gonads_contig_192314_S	6.45146	0
gonads_contig_287583_AS	6.43557	0
gonads_contig_244192_S	6.41171	0.120061
gonads_contig_324902_S	6.40642	0
gonads_contig_158084_N	6.40299	4.00255	CGI_10026011	GO:0000785; chromatin; Cellular Component GO:0003676; nucleic acid binding; Molecular Function GO:0003677; DNA binding; Molecular Function GO:0003682; chromatin binding; Molecular Function GO:0004386; helicase activity; Molecular Function GO:0005515; protein binding; Molecular Function GO:0005524; ATP binding; Molecular Function GO:0005634; nucleus; Cellular Component GO:0006333; chromatin assemb…	CHDM_DROME Chromodomain-helicase-DNA-binding protein Mi-2 homolog OS=Drosophila melanogaster GN=Mi-2 PE=1 SV=2	sp|Q869E1|DNLI1_DICDI
gonads_contig_17949_AS	6.40129	4.00255
gonads_contig_37565_S	6.38198	1.56295
gonads_contig_278736_AS	6.37786	2.49298
gonads_contig_235063_AS	6.37502	0
gonads_contig_191828_S	6.36534	0.163542	CGI_10024431	0	0	sp|Q9NL38|MA66_PINMA
gonads_contig_206864_P	6.36363	0.232053	CGI_10021300	NA	QRIC2_HUMAN Glutamine-rich protein 2 OS=Homo sapiens GN=QRICH2 PE=1 SV=1	sp|Q9H0J4|QRIC2_HUMAN
gonads_contig_437910_AS	6.35952	0.199399
gonads_contig_269049_AS	6.35641	4.00255
gonads_contig_139475_S	6.34712	0.0737325
gonads_contig_171440_AS	6.3338	0
gonads_contig_234667_S	6.31198	0.0737325
gonads_contig_490481_S	6.29921	0
gonads_contig_191469_AS	6.29477	0.120061
gonads_contig_357393_S	6.29394	0.232053
gonads_contig_277849_P	6.29051	0.957536	CGI_10005381	GO:0000166; nucleotide binding; Molecular Function GO:0003777; microtubule motor activity; Molecular Function GO:0005524; ATP binding; Molecular Function GO:0007018; microtubule-based movement; Biological Process GO:0016887; ATPase activity; Molecular Function GO:0017111; nucleoside-triphosphatase activity; Molecular Function GO:0030286; dynein complex; Cellular Component	DYHC_TRIGR Dynein beta chain, ciliary OS=Tripneustes gratilla PE=1 SV=1	sp|P23098|DYHC_TRIGR
gonads_contig_92388_P	6.28187	0.0737325	CGI_10023401	NA	CA088_BOVIN Uncharacterized protein C1orf88 homolog OS=Bos taurus PE=2 SV=1	sp|Q8TCI5|PIFO_HUMAN
gonads_contig_21504_P	6.27909	2.49298	CGI_10003859	GO:0005515; protein binding; Molecular Function GO:0008270; zinc ion binding; Molecular Function	TRAF4_HUMAN TNF receptor-associated factor 4 OS=Homo sapiens GN=TRAF4 PE=1 SV=1	sp|Q61382|TRAF4_MOUSE
gonads_contig_332867_S	6.26977	0.496293
gonads_contig_289976_S	6.25048	0
gonads_contig_39625_N	6.24398	4.00255
gonads_contig_240808_S	6.23358	3.18235
gonads_contig_262947_N	6.23162	0.120061	CGI_10017632	GO:0000166; nucleotide binding; Molecular Function GO:0005524; ATP binding; Molecular Function GO:0006139; nucleobase, nucleoside, nucleotide and nucleic acid metabolic process; Biological Process GO:0017111; nucleoside-triphosphatase activity; Molecular Function GO:0019205; nucleobase, nucleoside, nucleotide kinase activity; Molecular Function	CF224_HUMAN Uncharacterized protein C6orf224 OS=Homo sapiens GN=C6orf224 PE=2 SV=2	sp|Q5TCS8|AKD1_HUMAN
gonads_contig_33746_S	6.22432	0.163542
gonads_contig_123432_P	6.22284	1.94544	CGI_10005381	GO:0000166; nucleotide binding; Molecular Function GO:0003777; microtubule motor activity; Molecular Function GO:0005524; ATP binding; Molecular Function GO:0007018; microtubule-based movement; Biological Process GO:0016887; ATPase activity; Molecular Function GO:0017111; nucleoside-triphosphatase activity; Molecular Function GO:0030286; dynein complex; Cellular Component	DYHC_TRIGR Dynein beta chain, ciliary OS=Tripneustes gratilla PE=1 SV=1	sp|P23098|DYHC_TRIGR
gonads_contig_199065_AS	6.21767	0.0737325
gonads_contig_328045_AS	6.21535	0.300706
gonads_contig_266089_P	6.21334	1.94544	CGI_10022437	GO:0005515; protein binding; Molecular Function	WIPI4_HUMAN WD repeat domain phosphoinositide-interacting protein 4 OS=Homo sapiens GN=WDR45 PE=2 SV=1	sp|Q7ZUX3|WIPI4_DANRE
gonads_contig_256304_P	6.21308	4.97752	CGI_10024047	GO:0016020; membrane; Cellular Component GO:0016192; vesicle-mediated transport; Biological Process	LAMB4_DANRE Laminin subunit beta-4 OS=Danio rerio GN=lamb4 PE=2 SV=1	sp|Q54G05|LRRX1_DICDI
gonads_contig_223156_AS	6.20872	0.300706
gonads_contig_235115_P	6.18983	0	CGI_10010881	GO:0004672; protein kinase activity; Molecular Function GO:0004674; protein serine/threonine kinase activity; Molecular Function GO:0005524; ATP binding; Molecular Function GO:0006468; protein phosphorylation; Biological Process	CDKL5_MOUSE Cyclin-dependent kinase-like 5 OS=Mus musculus GN=Cdkl5 PE=2 SV=1	sp|O76039|CDKL5_HUMAN
gonads_contig_311319_P	6.18859	0.0737325	CGI_10008296	GO:0005515; protein binding; Molecular Function	IQCD_HUMAN IQ domain-containing protein D OS=Homo sapiens GN=IQCD PE=2 SV=2	sp|Q4R8Y5|IQCD_MACFA
gonads_contig_313709_N	6.17121	0.199399	CGI_10020061	NA	CC020_HUMAN Uncharacterized protein C3orf20 OS=Homo sapiens GN=C3orf20 PE=2 SV=2
gonads_contig_242035_AS	6.16983	0.0737325
gonads_contig_273293_N	6.16391	0	CGI_10012434	NA	NA
gonads_contig_98794_P	6.14268	0.120061				sp|B6LS00|U728_BRAFL
gonads_contig_34654_N	6.14202	0.0737325	CGI_10017632	GO:0000166; nucleotide binding; Molecular Function GO:0005524; ATP binding; Molecular Function GO:0006139; nucleobase, nucleoside, nucleotide and nucleic acid metabolic process; Biological Process GO:0017111; nucleoside-triphosphatase activity; Molecular Function GO:0019205; nucleobase, nucleoside, nucleotide kinase activity; Molecular Function	CF224_HUMAN Uncharacterized protein C6orf224 OS=Homo sapiens GN=C6orf224 PE=2 SV=2	sp|Q5TCS8|AKD1_HUMAN
gonads_contig_352339_N	6.14057	4.97752	CGI_10021814	NA	NA
gonads_contig_192852_S	6.13469	0.496293
gonads_contig_412855_N	6.12084	1.56295	CGI_10021681	GO:0009055; electron carrier activity; Molecular Function GO:0015035; protein disulfide oxidoreductase activity; Molecular Function GO:0045454; cell redox homeostasis; Biological Process	GLRX1_BOVIN Glutaredoxin-1 OS=Bos taurus GN=GLRX PE=1 SV=3	sp|Q9FVX1|GRXC3_ARATH
gonads_contig_133864_S	6.12072	0.300706
gonads_contig_65973_P	6.11585	0.300706	CGI_10022885	GO:0005515; protein binding; Molecular Function	LRC69_XENLA Leucine-rich repeat-containing protein 69 OS=Xenopus laevis GN=lrrc69 PE=2 SV=1	sp|Q3KQF4|LRC69_XENLA
gonads_contig_194275_N	6.10182	0.0737325	CGI_10005903	GO:0005488; binding; Molecular Function GO:0005515; protein binding; Molecular Function	WDR87_HUMAN WD repeat-containing protein 87 OS=Homo sapiens GN=WDR87 PE=2 SV=2	sp|Q6ZQQ6|WDR87_HUMAN
gonads_contig_65797_P	6.09891	4.97752	CGI_10005033	GO:0004221; ubiquitin thiolesterase activity; Molecular Function GO:0006511; ubiquitin-dependent protein catabolic process; Biological Process GO:0008270; zinc ion binding; Molecular Function	UBP22_BOVIN Ubiquitin carboxyl-terminal hydrolase 22 OS=Bos taurus GN=USP22 PE=2 SV=1	sp|Q5DU02|UBP22_MOUSE
gonads_contig_196121_AS	6.09453	1.19942
gonads_contig_320620_S	6.0888	1.56295
gonads_contig_316240_AS	6.08636	0.496293
gonads_contig_198675_S	6.07363	0.496293
gonads_contig_79685_AS	6.06846	4.97752
gonads_contig_243798_S	6.0513	0.496293
gonads_contig_161514_AS	6.04088	0.0737325
gonads_contig_326593_S	6.0345	0.232053
gonads_contig_307767_N	6.02814	0.393092	CGI_10007146	GO:0003700; sequence-specific DNA binding transcription factor activity; Molecular Function GO:0005634; nucleus; Cellular Component GO:0006355; regulation of transcription, DNA-dependent; Biological Process GO:0008270; zinc ion binding; Molecular Function GO:0016747; transferase activity, transferring acyl groups other than amino-acyl groups; Molecular Function GO:0045449; regulation of transcrip…	MYST2_RAT Histone acetyltransferase MYST2 OS=Rattus norvegicus GN=Myst2 PE=2 SV=1	sp|Q810T5|KAT7_RAT
gonads_contig_252925_N	6.01951	1.56295	CGI_10019244	NA	CCD87_HUMAN Coiled-coil domain-containing protein 87 OS=Homo sapiens GN=CCDC87 PE=2 SV=1
gonads_contig_414645_P	6.01634	0.393092	CGI_10017641	GO:0003677; DNA binding; Molecular Function GO:0005664; nuclear origin of replication recognition complex; Cellular Component GO:0006260; DNA replication; Biological Process	ORC3_HUMAN Origin recognition complex subunit 3 OS=Homo sapiens GN=ORC3L PE=1 SV=1	sp|Q80ST9|LCA5_MOUSE
gonads_contig_334377_P	6.01203	0	CGI_10015253	NA	RAD51_YEAST DNA repair protein RAD51 OS=Saccharomyces cerevisiae GN=RAD51 PE=1 SV=1	sp|Q14565|DMC1_HUMAN
gonads_contig_235396_N	6.01103	0.163542	CGI_10008667	GO:0005488; binding; Molecular Function GO:0005515; protein binding; Molecular Function	HEAT4_HUMAN HEAT repeat-containing protein 4 OS=Homo sapiens GN=HEATR4 PE=2 SV=1
gonads_contig_63391_N	6.00442	3.18235	CGI_10022696	NA	YG75_SCHPO Uncharacterized membrane protein C776.05 OS=Schizosaccharomyces pombe GN=SPBC776.05 PE=2 SV=1	sp|O94673|YG75_SCHPO
gonads_contig_293376_AS	5.9715	0
gonads_contig_49055_P	5.96569	0.496293	CGI_10020909	NA	CB081_RAT Uncharacterized protein C2orf81 homolog OS=Rattus norvegicus PE=2 SV=1	sp|Q6AXP4|CB081_RAT
gonads_contig_501946_P	5.96416	0.0737325	CGI_10024168	NA	CCD96_MACFA Coiled-coil domain-containing protein 96 OS=Macaca fascicularis GN=CCDC96 PE=2 SV=1	sp|Q95LS7|CCD96_MACFA
gonads_contig_189589_N	5.96288	0.120061	CGI_10020318	GO:0005515; protein binding; Molecular Function	WDR65_HUMAN WD repeat-containing protein 65 OS=Homo sapiens GN=WDR65 PE=2 SV=2	sp|Q9D180|WDR65_MOUSE
gonads_contig_413353_P	5.9574	0.163542	CGI_10013420	NA	CJ067_HUMAN Uncharacterized protein C10orf67 OS=Homo sapiens GN=C10orf67 PE=2 SV=1
gonads_contig_17404_N	5.95338	0.199399	CGI_10012575	GO:0005515; protein binding; Molecular Function GO:0008270; zinc ion binding; Molecular Function	ZSWM2_HUMAN Zinc finger SWIM domain-containing protein 2 OS=Homo sapiens GN=ZSWIM2 PE=1 SV=1	sp|Q8NEG5|ZSWM2_HUMAN
gonads_contig_493555_P	5.94365	0.0737325	CGI_10020262	GO:0005515; protein binding; Molecular Function	MP20_DROME Muscle-specific protein 20 OS=Drosophila melanogaster GN=Mp20 PE=1 SV=2	sp|Q24799|MYPH_ECHGR
gonads_contig_197166_N	5.94327	0.199399	CGI_10005903	GO:0005488; binding; Molecular Function GO:0005515; protein binding; Molecular Function	WDR87_HUMAN WD repeat-containing protein 87 OS=Homo sapiens GN=WDR87 PE=2 SV=2
gonads_contig_222388_AS	5.94256	0.0737325
gonads_contig_260655_P	5.92405	1.94544	CGI_10012575	GO:0005515; protein binding; Molecular Function GO:0008270; zinc ion binding; Molecular Function	ZSWM2_HUMAN Zinc finger SWIM domain-containing protein 2 OS=Homo sapiens GN=ZSWIM2 PE=1 SV=1	sp|Q8NEG5|ZSWM2_HUMAN
gonads_contig_291957_P	5.91378	0.0737325	CGI_10014677	GO:0004835; tubulin-tyrosine ligase activity; Molecular Function GO:0006464; protein modification process; Biological Process	TTLL3_HUMAN Tubulin monoglycylase TTLL3 OS=Homo sapiens GN=TTLL3 PE=1 SV=2	sp|A4Q9E5|TTLL3_MOUSE
gonads_contig_318523_N	5.88359	0.232053	CGI_10013704	GO:0009190; cyclic nucleotide biosynthetic process; Biological Process GO:0016849; phosphorus-oxygen lyase activity; Molecular Function GO:0023034; intracellular signaling pathway; Biological Process	ADCYA_HUMAN Adenylate cyclase type 10 OS=Homo sapiens GN=ADCY10 PE=1 SV=2	sp|Q866F4|ADCYA_RABIT
gonads_contig_292137_AS	5.87652	0.232053
gonads_contig_312417_S	5.87384	0.676901
gonads_contig_279383_P	5.8684	1.19942	CGI_10013452	GO:0006811; ion transport; Biological Process GO:0016020; membrane; Cellular Component	GBRG2_CHICK Gamma-aminobutyric acid receptor subunit gamma-2 OS=Gallus gallus GN=GABRG2 PE=2 SV=1
gonads_contig_146337_N	5.8563	0.120061	CGI_10014677	GO:0004835; tubulin-tyrosine ligase activity; Molecular Function GO:0006464; protein modification process; Biological Process	TTLL3_HUMAN Tubulin monoglycylase TTLL3 OS=Homo sapiens GN=TTLL3 PE=1 SV=2	sp|A4Q9E5|TTLL3_MOUSE
gonads_contig_387174_P	5.83818	3.18235	CGI_10013186	GO:0005509; calcium ion binding; Molecular Function GO:0005515; protein binding; Molecular Function GO:0016020; membrane; Cellular Component GO:0016021; integral to membrane; Cellular Component GO:0030154; cell differentiation; Biological Process	NOTCH_DROME Neurogenic locus Notch protein OS=Drosophila melanogaster GN=N PE=1 SV=3	sp|P49013|FBP3_STRPU
gonads_contig_335987_S	5.83161	0
gonads_contig_356551_N	5.82028	0	CGI_10011561	GO:0004672; protein kinase activity; Molecular Function GO:0004674; protein serine/threonine kinase activity; Molecular Function GO:0005524; ATP binding; Molecular Function GO:0006468; protein phosphorylation; Biological Process	NEK7_HUMAN Serine/threonine-protein kinase Nek7 OS=Homo sapiens GN=NEK7 PE=1 SV=1	sp|D3ZBE5|NEK7_RAT
gonads_contig_16078_S	5.81698	0.957536
gonads_contig_10010_AS	5.79477	0.393092	CGI_10026340	NA	EST1A_MOUSE Telomerase-binding protein EST1A OS=Mus musculus GN=Smg6 PE=2 SV=1	sp|Q95JQ1|SPT22_MACFA
gonads_contig_233228_AS	5.79259	0
gonads_contig_334574_S	5.7869	0.768047
gonads_contig_140596_S	5.78671	0.0737325
gonads_contig_83234_P	5.78267	0.0737325				sp|Q148V8|FA83H_MOUSE
gonads_contig_385096_P	5.76596	0.300706	CGI_10014660	NA	C070A_XENLA UPF0573 protein C2orf70 homolog A OS=Xenopus laevis PE=2 SV=1	sp|A4II40|CB070_XENTR
gonads_contig_20388_P	5.76564	4.00255	CGI_10009715	GO:0005515; protein binding; Molecular Function	ZN474_BOVIN Zinc finger protein 474 OS=Bos taurus GN=ZNF474 PE=2 SV=1	sp|A6QQM4|ZN474_BOVIN
gonads_contig_229361_P	5.74559	0.120061	CGI_10010734	NA	NA	sp|Q6C0K9|BYE1_YARLI
gonads_contig_169689_S	5.7451	0.0737325
gonads_contig_290490_AS	5.74305	0.0737325
gonads_contig_231850_AS	5.74233	0
gonads_contig_192739_S	5.73101	0.232053
gonads_contig_90452_P	5.71418	0.120061	CGI_10023401	NA	CA088_BOVIN Uncharacterized protein C1orf88 homolog OS=Bos taurus PE=2 SV=1	sp|Q8TCI5|PIFO_HUMAN
gonads_contig_17129_AS	5.71011	0.120061
gonads_contig_500080_S	5.70926	2.49298
gonads_contig_23605_N	5.70172	0	CGI_10008663	NA	CT096_HUMAN Uncharacterized protein C20orf96 OS=Homo sapiens GN=C20orf96 PE=2 SV=2	sp|Q9NUD7|CT096_HUMAN
gonads_contig_171440_S	5.6972	3.18235
gonads_contig_66001_P	5.69674	0	CGI_10011321	GO:0005515; protein binding; Molecular Function	ANR26_HUMAN Ankyrin repeat domain-containing protein 26 OS=Homo sapiens GN=ANKRD26 PE=1 SV=3	sp|Q9UPS8|ANR26_HUMAN
gonads_contig_162142_AS	5.68592	0.0737325	CGI_10025691	GO:0005488; binding; Molecular Function	NCAN_PANTR Neurocan core protein OS=Pan troglodytes GN=NCAN PE=2 SV=1	sp|P97347|RPTN_MOUSE
gonads_contig_238322_AS	5.68124	0
gonads_contig_344800_S	5.67961	2.49298
gonads_contig_278736_S	5.67161	0.0737325
gonads_contig_257034_N	5.67147	0.199399	CGI_10004273	GO:0003725; double-stranded RNA binding; Molecular Function GO:0005622; intracellular; Cellular Component	RED1_HUMAN Double-stranded RNA-specific editase 1 OS=Homo sapiens GN=ADARB1 PE=1 SV=1
gonads_contig_319438_S	5.65645	1.56295
gonads_contig_193631_P	5.64171	0	CGI_10014677	GO:0004835; tubulin-tyrosine ligase activity; Molecular Function GO:0006464; protein modification process; Biological Process	TTLL3_HUMAN Tubulin monoglycylase TTLL3 OS=Homo sapiens GN=TTLL3 PE=1 SV=2	sp|Q9VM91|TTL3A_DROME
gonads_contig_34508_N	5.6374	0.957536	CGI_10014009	GO:0000087; M phase of mitotic cell cycle; Biological Process GO:0004725; protein tyrosine phosphatase activity; Molecular Function GO:0005622; intracellular; Cellular Component GO:0006470; protein dephosphorylation; Biological Process	MPIP_DROME M-phase inducer phosphatase OS=Drosophila melanogaster GN=stg PE=1 SV=2	sp|P48964|MPIP1_MOUSE
gonads_contig_50007_AS	5.62974	0.232053	CGI_10010784	GO:0005488; binding; Molecular Function GO:0005515; protein binding; Molecular Function	ARMC4_HUMAN Armadillo repeat-containing protein 4 OS=Homo sapiens GN=ARMC4 PE=2 SV=1	sp|Q5T2S8|ARMC4_HUMAN
gonads_contig_17073_S	5.62737	0
gonads_contig_226001_AS	5.62671	0
gonads_contig_361573_N	5.61479	0.300706	CGI_10010263	0	0
gonads_contig_123395_P	5.61335	0.120061	CGI_10026254	GO:0000226; microtubule cytoskeleton organization; Biological Process GO:0005874; microtubule; Cellular Component	TEKT4_XENLA Tektin-4 OS=Xenopus laevis GN=tekt4 PE=2 SV=1	sp|Q6AXV2|TEKT4_RAT
gonads_contig_222824_P	5.60863	0.0737325	CGI_10007724	GO:0016021; integral to membrane; Cellular Component	DCST1_MOUSE DC-STAMP domain-containing protein 1 OS=Mus musculus GN=Dcst1 PE=2 SV=1	sp|Q5T197|DCST1_HUMAN
gonads_contig_12016_N	5.59874	1.56295	CGI_10014559	NA	AKA14_RAT A-kinase anchor protein 14 OS=Rattus norvegicus GN=Akap14 PE=2 SV=1	sp|O35817|AKA14_RAT
gonads_contig_232759_AS	5.59658	0
gonads_contig_348546_P	5.58649	0	CGI_10027466	GO:0005432; calcium:sodium antiporter activity; Molecular Function GO:0006816; calcium ion transport; Biological Process GO:0007154; cell communication; Biological Process GO:0016020; membrane; Cellular Component GO:0016021; integral to membrane; Cellular Component GO:0055085; transmembrane transport; Biological Process	NAC3_HUMAN Sodium/calcium exchanger 3 OS=Homo sapiens GN=SLC8A3 PE=2 SV=2	sp|P57103|NAC3_HUMAN
gonads_contig_38792_P	5.58404	0	CGI_10023182	NA	HYDIN_HUMAN Hydrocephalus-inducing protein homolog OS=Homo sapiens GN=HYDIN PE=1 SV=2	sp|Q4G0P3|HYDIN_HUMAN
gonads_contig_338257_S	5.58159	0.0737325
gonads_contig_175806_AS	5.5757	0.0737325
gonads_contig_314548_P	5.57335	0.0737325	CGI_10017996	GO:0008270; zinc ion binding; Molecular Function	ZCPW1_MOUSE Zinc finger CW-type PWWP domain protein 1 homolog OS=Mus musculus GN=Zcwpw1 PE=2 SV=1	sp|Q6IR42|ZCPW1_MOUSE
gonads_contig_295096_S	5.56585	0.0737325
gonads_contig_250800_S	5.54796	0.0737325
gonads_contig_30266_N	5.54675	0	CGI_10012345	NA	DLEC1_HUMAN Deleted in lung and esophageal cancer protein 1 OS=Homo sapiens GN=DLEC1 PE=2 SV=1	sp|Q9Y238|DLEC1_HUMAN
gonads_contig_131250_S	5.54564	0.300706
gonads_contig_30613_N	5.54364	0	CGI_10016569	NA	AAKB2_HUMAN 5'-AMP-activated protein kinase subunit beta-2 OS=Homo sapiens GN=PRKAB2 PE=1 SV=1	sp|A6ZZR2|DEF1_YEAS7
gonads_contig_199202_S	5.53816	0.768047
gonads_contig_325960_P	5.5381	0.0737325	CGI_10028918	NA	LAMA2_HUMAN Laminin subunit alpha-2 OS=Homo sapiens GN=LAMA2 PE=1 SV=4	sp|Q62209|SYCP1_MOUSE
gonads_contig_320131_P	5.52987	0.199399	CGI_10010733	GO:0007067; mitosis; Biological Process	HORM1_XENLA HORMA domain-containing protein 1 OS=Xenopus laevis GN=hormad1 PE=2 SV=1	sp|Q5M7C8|HORM1_XENLA
gonads_contig_422025_N	5.52881	0	CGI_10012345	NA	DLEC1_HUMAN Deleted in lung and esophageal cancer protein 1 OS=Homo sapiens GN=DLEC1 PE=2 SV=1	sp|Q9Y238|DLEC1_HUMAN
gonads_contig_452219_P	5.51129	0	CGI_10011685	NA	FA47E_HUMAN Protein FAM47E OS=Homo sapiens GN=FAM47E PE=2 SV=2	sp|Q6ZV65|FA47E_HUMAN
gonads_contig_95829_P	5.50871	0.0737325	CGI_10017168	GO:0005524; ATP binding; Molecular Function GO:0006139; nucleobase, nucleoside, nucleotide and nucleic acid metabolic process; Biological Process GO:0019205; nucleobase, nucleoside, nucleotide kinase activity; Molecular Function	KAD7_HUMAN Putative adenylate kinase 7 OS=Homo sapiens GN=AK7 PE=2 SV=2	sp|Q9D2H2|KAD7_MOUSE
gonads_contig_292776_S	5.5086	0.496293
gonads_contig_65825_P	5.50184	0	CGI_10012345	NA	DLEC1_HUMAN Deleted in lung and esophageal cancer protein 1 OS=Homo sapiens GN=DLEC1 PE=2 SV=1	sp|Q9Y238|DLEC1_HUMAN
gonads_contig_301533_S	5.49298	1.19942
gonads_contig_8453_N	5.49248	0	CGI_10020455	GO:0004672; protein kinase activity; Molecular Function GO:0004674; protein serine/threonine kinase activity; Molecular Function GO:0005515; protein binding; Molecular Function GO:0005524; ATP binding; Molecular Function GO:0006468; protein phosphorylation; Biological Process	TENX_HUMAN Tenascin-X OS=Homo sapiens GN=TNXB PE=1 SV=2
gonads_contig_225762_AS	5.45821	0
gonads_contig_26237_P	5.4549	0	CGI_10023182	NA	HYDIN_HUMAN Hydrocephalus-inducing protein homolog OS=Homo sapiens GN=HYDIN PE=1 SV=2	sp|Q4G0P3|HYDIN_HUMAN
gonads_contig_341435_AS	5.4497	0.163542
gonads_contig_398497_P	5.44772	1.19942	CGI_10025661	GO:0003735; structural constituent of ribosome; Molecular Function GO:0005761; mitochondrial ribosome; Cellular Component GO:0006412; translation; Biological Process	RM47_MOUSE 39S ribosomal protein L47, mitochondrial OS=Mus musculus GN=Mrpl47 PE=2 SV=2	sp|Q9HBI5|CC014_HUMAN
gonads_contig_46012_N	5.44446	0	CGI_10025813	0	0
gonads_contig_254603_N	5.42087	0.199399	CGI_10026997	GO:0005216; ion channel activity; Molecular Function GO:0006811; ion transport; Biological Process GO:0016020; membrane; Cellular Component GO:0055085; transmembrane transport; Biological Process	CNG3_CHICK Cyclic nucleotide-gated channel rod photoreceptor subunit alpha OS=Gallus gallus PE=2 SV=1	sp|Q00194|CNGA1_BOVIN
gonads_contig_18158_P	5.41571	0.0737325	CGI_10018565	GO:0003824; catalytic activity; Molecular Function GO:0005975; carbohydrate metabolic process; Biological Process GO:0016491; oxidoreductase activity; Molecular Function GO:0055114; oxidation-reduction process; Biological Process	MDH1B_BRAFL Putative malate dehydrogenase 1B OS=Branchiostoma floridae GN=MDH1B PE=3 SV=1	sp|Q8T773|MDH1B_BRAFL
gonads_contig_161514_S	5.37959	0.496293
gonads_contig_46742_S	5.35395	0.232053
gonads_contig_429018_N	5.3412	0	CGI_10016472	NA	K1529_HUMAN Uncharacterized protein KIAA1529 OS=Homo sapiens GN=KIAA1529 PE=1 SV=2	sp|Q9P1Z9|CI174_HUMAN
gonads_contig_290160_S	5.33124	0.496293
gonads_contig_347971_N	5.32637	0	CGI_10011321	GO:0005515; protein binding; Molecular Function	ANR26_HUMAN Ankyrin repeat domain-containing protein 26 OS=Homo sapiens GN=ANKRD26 PE=1 SV=3	sp|Q9UPS8|ANR26_HUMAN
gonads_contig_67915_S	5.32469	0.0737325
gonads_contig_21411_P	5.32226	3.18235	CGI_10007209	GO:0003824; catalytic activity; Molecular Function GO:0008152; metabolic process; Biological Process	ACSL1_CAVPO Long-chain-fatty-acid--CoA ligase 1 OS=Cavia porcellus GN=ACSL1 PE=2 SV=1	sp|Q9JID6|ACSL1_CAVPO
gonads_contig_147303_P	5.32211	0	CGI_10022702	NA	CEP63_CHICK Centrosomal protein of 63 kDa OS=Gallus gallus GN=CEP63 PE=2 SV=1	sp|P0CB05|CEP63_CHICK
gonads_contig_40675_AS	5.3213	1.56295
gonads_contig_190591_S	5.32113	0.957536
gonads_contig_72311_S	5.31715	4.00255
gonads_contig_313373_S	5.31669	0.768047
gonads_contig_156166_N	5.31496	0.232053	CGI_10017764	GO:0005515; protein binding; Molecular Function	YG015_MOUSE Leucine-rich repeat and death domain-containing protein LOC401387 homolog OS=Mus musculus PE=2 SV=1	sp|B0W6M9|SUR8_CULQU
gonads_contig_198957_P	5.29819	0.163542	CGI_10007045	0	0
gonads_contig_360365_P	5.29769	0.120061	CGI_10006978	GO:0005515; protein binding; Molecular Function	CX022_HUMAN Uncharacterized protein CXorf22 OS=Homo sapiens GN=CXorf22 PE=2 SV=2	sp|Q6ZTR5|CX022_HUMAN
gonads_contig_55296_AS	5.28868	1.56295
gonads_contig_152708_S	5.28195	0
gonads_contig_502854_AS	5.27191	0.120061				sp|P10548|LSTP_STAST
gonads_contig_206486_S	5.26477	0.163542
gonads_contig_267132_N	5.26269	0.300706	CGI_10012646	0	0
gonads_contig_193140_S	5.25525	0.0737325
gonads_contig_296642_N	5.23977	0	CGI_10017168	GO:0005524; ATP binding; Molecular Function GO:0006139; nucleobase, nucleoside, nucleotide and nucleic acid metabolic process; Biological Process GO:0019205; nucleobase, nucleoside, nucleotide kinase activity; Molecular Function	KAD7_HUMAN Putative adenylate kinase 7 OS=Homo sapiens GN=AK7 PE=2 SV=2	sp|Q96M32|KAD7_HUMAN
gonads_contig_334458_S	5.23747	0.199399
gonads_contig_287532_N	5.22535	0.0737325	CGI_10010733	GO:0007067; mitosis; Biological Process	HORM1_XENLA HORMA domain-containing protein 1 OS=Xenopus laevis GN=hormad1 PE=2 SV=1	sp|Q9D5T7|HORM1_MOUSE
gonads_contig_290718_AS	5.22274	0.393092
gonads_contig_222482_P	5.21939	1.19942	CGI_10027028	GO:0003676; nucleic acid binding; Molecular Function GO:0004386; helicase activity; Molecular Function GO:0005524; ATP binding; Molecular Function GO:0008026; ATP-dependent helicase activity; Molecular Function	HFM1_XENTR Probable ATP-dependent DNA helicase HFM1 OS=Xenopus tropicalis GN=hfm1 PE=2 SV=1	sp|A2PYH4|HFM1_HUMAN
gonads_contig_271560_P	5.21455	0.768047	CGI_10027743	GO:0005524; ATP binding; Molecular Function GO:0016887; ATPase activity; Molecular Function	DYH8_HUMAN Dynein heavy chain 8, axonemal OS=Homo sapiens GN=DNAH8 PE=1 SV=2	sp|Q96JB1|DYH8_HUMAN
gonads_contig_278104_N	5.21416	0.957536
gonads_contig_462711_P	5.19262	1.19942	CGI_10005381	GO:0000166; nucleotide binding; Molecular Function GO:0003777; microtubule motor activity; Molecular Function GO:0005524; ATP binding; Molecular Function GO:0007018; microtubule-based movement; Biological Process GO:0016887; ATPase activity; Molecular Function GO:0017111; nucleoside-triphosphatase activity; Molecular Function GO:0030286; dynein complex; Cellular Component	DYHC_TRIGR Dynein beta chain, ciliary OS=Tripneustes gratilla PE=1 SV=1	sp|P39057|DYHC_ANTCR
gonads_contig_61039_P	5.18825	0.496293	CGI_10027438	NA	ZAR1_DANRE Zygote arrest protein 1 OS=Danio rerio GN=zar1 PE=2 SV=1	sp|A6NP61|ZAR1L_HUMAN
gonads_contig_241323_N	5.1846	0	CGI_10022062	GO:0004672; protein kinase activity; Molecular Function GO:0004674; protein serine/threonine kinase activity; Molecular Function GO:0005488; binding; Molecular Function GO:0005524; ATP binding; Molecular Function GO:0006468; protein phosphorylation; Biological Process	SGK71_HUMAN Protein kinase-like protein SgK071 OS=Homo sapiens GN=SGK071 PE=2 SV=4	sp|Q4R793|SGK71_MACFA
gonads_contig_332458_S	5.18122	1.94544
gonads_contig_345572_N	5.17979	0.0737325	CGI_10000418	NA	MNS1_DANRE Meiosis-specific nuclear structural protein 1 OS=Danio rerio GN=mns1 PE=2 SV=1	sp|Q6PBA8|MNS1_DANRE
gonads_contig_228809_S	5.17636	1.94544
gonads_contig_184110_P	5.17199	1.19942	CGI_10019138	NA	F184A_HUMAN Protein FAM184A OS=Homo sapiens GN=FAM184A PE=2 SV=3	sp|Q8NB25|F184A_HUMAN
gonads_contig_469403_AS	5.16919	0.393092
gonads_contig_20285_P	5.15735	0.768047	CGI_10021829	GO:0003824; catalytic activity; Molecular Function GO:0004252; serine-type endopeptidase activity; Molecular Function GO:0005044; scavenger receptor activity; Molecular Function GO:0005488; binding; Molecular Function GO:0005515; protein binding; Molecular Function GO:0006508; proteolysis; Biological Process GO:0016020; membrane; Cellular Component	NETR_SAGLB Neurotrypsin OS=Saguinus labiatus GN=PRSS12 PE=3 SV=1	sp|Q5G267|NETR_MACMU
gonads_contig_13241_S	5.15707	2.49298
gonads_contig_284072_N	5.15558	4.97752	CGI_10003858	GO:0005515; protein binding; Molecular Function	TRAF3_MOUSE TNF receptor-associated factor 3 OS=Mus musculus GN=Traf3 PE=1 SV=1	sp|P39429|TRAF2_MOUSE
gonads_contig_28207_N	5.15225	4.00255	CGI_10022535	GO:0016021; integral to membrane; Cellular Component	ADRL_DROME ADIPOR-like receptor CG5315 OS=Drosophila melanogaster GN=CG5315 PE=1 SV=2	sp|Q9VCY8|ADRL_DROME
gonads_contig_31060_N	5.14928	0				sp|B6LS00|U728_BRAFL
gonads_contig_99579_P	5.13687	0.163542	CGI_10012093	NA	RIBC2_HUMAN RIB43A-like with coiled-coils protein 2 OS=Homo sapiens GN=RIBC2 PE=2 SV=1	sp|Q9D0B8|RIBC1_MOUSE
gonads_contig_214370_N	5.12478	0.496293	CGI_10014961	GO:0000166; nucleotide binding; Molecular Function GO:0003777; microtubule motor activity; Molecular Function GO:0005524; ATP binding; Molecular Function GO:0007018; microtubule-based movement; Biological Process GO:0016887; ATPase activity; Molecular Function GO:0017111; nucleoside-triphosphatase activity; Molecular Function GO:0030286; dynein complex; Cellular Component	DYH7_HUMAN Dynein heavy chain 7, axonemal OS=Homo sapiens GN=DNAH7 PE=1 SV=1	sp|Q8WXX0|DYH7_HUMAN
gonads_contig_426864_N	5.11659	0.232053	CGI_10014677	GO:0004835; tubulin-tyrosine ligase activity; Molecular Function GO:0006464; protein modification process; Biological Process	TTLL3_HUMAN Tubulin monoglycylase TTLL3 OS=Homo sapiens GN=TTLL3 PE=1 SV=2	sp|Q1ECV4|TTLL3_DANRE
gonads_contig_198290_AS	5.09535	0.676901
gonads_contig_77418_AS	5.09173	2.49298
gonads_contig_258810_P	5.07927	0.0737325	CGI_10004273	GO:0003725; double-stranded RNA binding; Molecular Function GO:0005622; intracellular; Cellular Component	RED1_HUMAN Double-stranded RNA-specific editase 1 OS=Homo sapiens GN=ADARB1 PE=1 SV=1
gonads_contig_250800_AS	5.05688	0.163542
gonads_contig_381595_P	5.05095	1.19942	CGI_10008893	NA	CD047_XENLA UPF0602 protein C4orf47 homolog OS=Xenopus laevis PE=2 SV=1	sp|Q5XHC1|CD047_XENLA
gonads_contig_456435_P	5.04801	0.199399	CGI_10006978	GO:0005515; protein binding; Molecular Function	CX022_HUMAN Uncharacterized protein CXorf22 OS=Homo sapiens GN=CXorf22 PE=2 SV=2	sp|Q8N9S7|CX059_HUMAN
gonads_contig_317489_S	5.04478	1.56295
gonads_contig_38053_N	5.03927	0.496293	CGI_10006013	GO:0005515; protein binding; Molecular Function GO:0007050; cell cycle arrest; Biological Process	GAS2_HUMAN Growth arrest-specific protein 2 OS=Homo sapiens GN=GAS2 PE=1 SV=1	sp|O43903|GAS2_HUMAN
gonads_contig_176688_AS	5.03841	0.163542
gonads_contig_425064_N	5.03588	0.768047
gonads_contig_347509_AS	5.03387	1.56295
gonads_contig_478722_P	5.02811	1.19942	CGI_10005527	GO:0005515; protein binding; Molecular Function	KLDC9_MOUSE Kelch domain-containing protein 9 OS=Mus musculus GN=Klhdc9 PE=2 SV=1	sp|Q3USL1|KLDC9_MOUSE
gonads_contig_293387_AS	5.01075	0.676901
gonads_contig_122178_P	5.01075	3.18235	CGI_10020264	GO:0005488; binding; Molecular Function GO:0005509; calcium ion binding; Molecular Function GO:0005515; protein binding; Molecular Function GO:0007155; cell adhesion; Biological Process	MRC1_HUMAN Macrophage mannose receptor 1 OS=Homo sapiens GN=MRC1 PE=1 SV=1	sp|Q4TU93|MRC2_RAT
gonads_contig_9991_AS	5.00384	0	CGI_10021820	NA	STIL_HUMAN SCL-interrupting locus protein OS=Homo sapiens GN=STIL PE=1 SV=2	sp|Q8ILR9|YPF17_PLAF7
gonads_contig_245987_S	5.00089	0.0737325
gonads_contig_255162_P	4.99491	0	CGI_10022141	NA	S6OS1_HUMAN Protein SIX6OS1 OS=Homo sapiens GN=SIX6OS1 PE=2 SV=1	sp|Q91VW5|GOGA4_MOUSE
gonads_contig_485467_AS	4.98444	0.0737325
gonads_contig_228809_AS	4.98309	0.393092
gonads_contig_422507_P	4.98018	0.0737325	CGI_10016855	GO:0005515; protein binding; Molecular Function	FBXL6_MOUSE F-box/LRR-repeat protein 6 OS=Mus musculus GN=Fbxl6 PE=2 SV=2	sp|Q8N531|FBXL6_HUMAN
gonads_contig_29885_AS	4.97421	1.56295
gonads_contig_447531_P	4.97177	0.120061	CGI_10002893	GO:0005515; protein binding; Molecular Function	TTC28_HUMAN Tetratricopeptide repeat protein 28 OS=Homo sapiens GN=TTC28 PE=1 SV=4	sp|Q96AY4|TTC28_HUMAN
gonads_contig_347509_S	4.96596	3.18235
gonads_contig_58782_P	4.95842	2.49298	CGI_10025690	GO:0005515; protein binding; Molecular Function	LRC23_MOUSE Leucine-rich repeat-containing protein 23 OS=Mus musculus GN=Lrrc23 PE=2 SV=1	sp|Q32KP2|LRC23_BOVIN
gonads_contig_206927_S	4.94787	0.0737325
gonads_contig_416622_N	4.93769	0.232053	CGI_10006587	GO:0005515; protein binding; Molecular Function	EMAL1_MOUSE Echinoderm microtubule-associated protein-like 1 OS=Mus musculus GN=Eml1 PE=2 SV=1	sp|Q7TNG5|EMAL2_MOUSE
gonads_contig_17474_S	4.92467	0.957536
gonads_contig_17410_S	4.92381	2.49298
gonads_contig_17325_S	4.91915	0
gonads_contig_335651_AS	4.91746	0.0737325
gonads_contig_326138_P	4.91535	0.232053	CGI_10013453	GO:0006811; ion transport; Biological Process GO:0016020; membrane; Cellular Component	GBRG2_CHICK Gamma-aminobutyric acid receptor subunit gamma-2 OS=Gallus gallus GN=GABRG2 PE=2 SV=1	sp|P21548|GBRG2_CHICK
gonads_contig_314671_N	4.91475	0
gonads_contig_248257_P	4.90548	0.496293	CGI_10014961	GO:0000166; nucleotide binding; Molecular Function GO:0003777; microtubule motor activity; Molecular Function GO:0005524; ATP binding; Molecular Function GO:0007018; microtubule-based movement; Biological Process GO:0016887; ATPase activity; Molecular Function GO:0017111; nucleoside-triphosphatase activity; Molecular Function GO:0030286; dynein complex; Cellular Component	DYH7_HUMAN Dynein heavy chain 7, axonemal OS=Homo sapiens GN=DNAH7 PE=1 SV=1	sp|Q63170|DYH7_RAT
gonads_contig_348762_N	4.89771	0	CGI_10013758	GO:0005634; nucleus; Cellular Component	MEIG1_NEMVE Meiosis expressed gene 1 protein homolog OS=Nematostella vectensis GN=v1g237368 PE=3 SV=1	sp|A7SMR0|MEIG1_NEMVE
gonads_contig_451231_P	4.89396	0.120061	CGI_10017168	GO:0005524; ATP binding; Molecular Function GO:0006139; nucleobase, nucleoside, nucleotide and nucleic acid metabolic process; Biological Process GO:0019205; nucleobase, nucleoside, nucleotide kinase activity; Molecular Function	KAD7_HUMAN Putative adenylate kinase 7 OS=Homo sapiens GN=AK7 PE=2 SV=2	sp|Q96M32|KAD7_HUMAN
gonads_contig_257096_P	4.8905	0.0737325	CGI_10005054	GO:0005230; extracellular ligand-gated ion channel activity; Molecular Function GO:0006810; transport; Biological Process GO:0006811; ion transport; Biological Process GO:0016020; membrane; Cellular Component	GBRG2_CHICK Gamma-aminobutyric acid receptor subunit gamma-2 OS=Gallus gallus GN=GABRG2 PE=2 SV=1
gonads_contig_29321_S	4.88656	0	CGI_10002726	NA	MED28_HUMAN Mediator of RNA polymerase II transcription subunit 28 OS=Homo sapiens GN=MED28 PE=1 SV=1	sp|A4IIZ9|MED28_XENTR
gonads_contig_60152_S	4.88639	4.00255
gonads_contig_333304_N	4.88633	1.19942				sp|Q9Z0F8|ADA17_MOUSE
gonads_contig_461693_N	4.8794	0	CGI_10023087	NA	CJ107_HUMAN Uncharacterized protein C10orf107 OS=Homo sapiens GN=C10orf107 PE=2 SV=1	sp|Q8IVU9|CJ107_HUMAN
gonads_contig_255364_AS	4.87	0.0737325
gonads_contig_10390_P	4.86745	0.496293	CGI_10025401	GO:0005215; transporter activity; Molecular Function GO:0005488; binding; Molecular Function GO:0005743; mitochondrial inner membrane; Cellular Component GO:0006810; transport; Biological Process GO:0016020; membrane; Cellular Component GO:0055085; transmembrane transport; Biological Process	ADT_CHLRE ADP,ATP carrier protein OS=Chlamydomonas reinhardtii GN=ABT PE=2 SV=1	sp|P04709|ADT1_MAIZE
gonads_contig_46068_N	4.86316	0.232053	CGI_10021725	GO:0003676; nucleic acid binding; Molecular Function	YRDC_HUMAN YrdC domain-containing protein, mitochondrial OS=Homo sapiens GN=YRDC PE=1 SV=1
gonads_contig_243454_P	4.85292	2.49298	CGI_10023182	NA	HYDIN_HUMAN Hydrocephalus-inducing protein homolog OS=Homo sapiens GN=HYDIN PE=1 SV=2	sp|Q4G0P3|HYDIN_HUMAN
gonads_contig_21376_P	4.84999	0.120061	CGI_10005225	NA	NA
gonads_contig_287045_AS	4.84989	0.0737325
gonads_contig_357178_P	4.84164	0	CGI_10009921	NA	CC135_XENTR Coiled-coil domain-containing protein 135 OS=Xenopus tropicalis GN=ccdc135 PE=2 SV=1	sp|Q0V9S9|CC135_XENTR
gonads_contig_343077_N	4.8307	0.120061	CGI_10018682	NA	DIRC2_XENTR Disrupted in renal carcinoma protein 2 homolog OS=Xenopus tropicalis GN=dirc2 PE=2 SV=1	sp|Q66H95|DIRC2_RAT
gonads_contig_65842_S	4.81953	1.56295	CGI_10007069	NA	CC108_MOUSE Coiled-coil domain-containing protein 108 OS=Mus musculus GN=Ccdc108 PE=1 SV=1	sp|Q6ZU64|CC108_HUMAN
gonads_contig_149123_S	4.81475	0.768047
gonads_contig_344776_S	4.80785	0.393092
gonads_contig_459154_P	4.80367	0	CGI_10015552	GO:0005488; binding; Molecular Function GO:0005515; protein binding; Molecular Function	ARMC3_HUMAN Armadillo repeat-containing protein 3 OS=Homo sapiens GN=ARMC3 PE=2 SV=2	sp|Q5W041|ARMC3_HUMAN
gonads_contig_180307_P	4.79918	1.19942	CGI_10010733	GO:0007067; mitosis; Biological Process	HORM1_XENLA HORMA domain-containing protein 1 OS=Xenopus laevis GN=hormad1 PE=2 SV=1	sp|D3ZWE7|HORM1_RAT
gonads_contig_195110_AS	4.79595	0
gonads_contig_276395_N	4.79399	0				sp|Q54KX0|GTAN_DICDI
gonads_contig_363020_P	4.78962	4.97752	CGI_10022523	GO:0005515; protein binding; Molecular Function GO:0016020; membrane; Cellular Component	CJ112_HUMAN MAM and LDL-receptor class A domain-containing protein C10orf112 OS=Homo sapiens GN=C10orf112 PE=4 SV=3	sp|P85171|MDGA1_RAT
gonads_contig_502854_S	4.78497	0				sp|P10548|LSTP_STAST
gonads_contig_171980_P	4.77006	0	CGI_10022702	NA	CEP63_CHICK Centrosomal protein of 63 kDa OS=Gallus gallus GN=CEP63 PE=2 SV=1	sp|P0CB05|CEP63_CHICK
gonads_contig_197422_P	4.76769	0.957536	CGI_10010733	GO:0007067; mitosis; Biological Process	HORM1_XENLA HORMA domain-containing protein 1 OS=Xenopus laevis GN=hormad1 PE=2 SV=1	sp|Q9D5T7|HORM1_MOUSE
gonads_contig_297722_S	4.76683	0.393092
gonads_contig_189686_P	4.75929	0.768047	CGI_10024887	GO:0000166; nucleotide binding; Molecular Function GO:0003777; microtubule motor activity; Molecular Function GO:0003779; actin binding; Molecular Function GO:0004143; diacylglycerol kinase activity; Molecular Function GO:0005524; ATP binding; Molecular Function GO:0005622; intracellular; Cellular Component GO:0007018; microtubule-based movement; Biological Process GO:0007205; activation of prote…	DYH10_HUMAN Dynein heavy chain 10, axonemal OS=Homo sapiens GN=DNAH10 PE=1 SV=3	sp|Q8IVF4|DYH10_HUMAN
gonads_contig_17119_AS	4.75393	0.232053
gonads_contig_400560_S	4.74966	3.18235
gonads_contig_297722_AS	4.74932	1.94544
gonads_contig_266709_P	4.74375	0.393092	CGI_10007724	GO:0016021; integral to membrane; Cellular Component	DCST1_MOUSE DC-STAMP domain-containing protein 1 OS=Mus musculus GN=Dcst1 PE=2 SV=1	sp|Q5T197|DCST1_HUMAN
gonads_contig_437709_P	4.74334	1.94544	CGI_10021841	GO:0005515; protein binding; Molecular Function	ANR45_MOUSE Ankyrin repeat domain-containing protein 45 OS=Mus musculus GN=Ankrd45 PE=2 SV=1	sp|Q810N6|ANR45_MOUSE
gonads_contig_328289_P	4.73402	0.120061	CGI_10001492	NA	DYH8_MOUSE Dynein heavy chain 8, axonemal OS=Mus musculus GN=Dnahc8 PE=2 SV=1	sp|Q91XQ0|DYH8_MOUSE
gonads_contig_48542_P	4.73172	0.300706	CGI_10027028	GO:0003676; nucleic acid binding; Molecular Function GO:0004386; helicase activity; Molecular Function GO:0005524; ATP binding; Molecular Function GO:0008026; ATP-dependent helicase activity; Molecular Function	HFM1_XENTR Probable ATP-dependent DNA helicase HFM1 OS=Xenopus tropicalis GN=hfm1 PE=2 SV=1	sp|A2PYH4|HFM1_HUMAN
gonads_contig_187494_N	4.72738	0	CGI_10012345	NA	DLEC1_HUMAN Deleted in lung and esophageal cancer protein 1 OS=Homo sapiens GN=DLEC1 PE=2 SV=1	sp|Q9Y238|DLEC1_HUMAN
gonads_contig_234667_AS	4.71863	0.0737325
gonads_contig_24267_N	4.71591	4.00255	CGI_10005492	NA	CU070_HUMAN Uncharacterized protein C21orf70 OS=Homo sapiens GN=C21orf70 PE=1 SV=2
gonads_contig_53420_P	4.71495	0.163542	CGI_10023335	GO:0004367; glycerol-3-phosphate dehydrogenase [NAD+] activity; Molecular Function GO:0005737; cytoplasm; Cellular Component GO:0005975; carbohydrate metabolic process; Biological Process GO:0006072; glycerol-3-phosphate metabolic process; Biological Process GO:0009331; glycerol-3-phosphate dehydrogenase complex; Cellular Component GO:0016491; oxidoreductase activity; Molecular Function GO:001661…	GPDA_DROPS Glycerol-3-phosphate dehydrogenase [NAD+], cytoplasmic OS=Drosophila pseudoobscura pseudoobscura GN=Gpdh PE=3 SV=2	sp|O97463|GPDA_DROKA
gonads_contig_193565_S	4.71098	0.676901
gonads_contig_489823_P	4.70313	0.120061	CGI_10025994	NA	GAS8_HUMAN Growth arrest-specific protein 8 OS=Homo sapiens GN=GAS8 PE=1 SV=1	sp|O95995|GAS8_HUMAN
gonads_contig_17207_N	4.70113	3.18235	CGI_10028918	NA	LAMA2_HUMAN Laminin subunit alpha-2 OS=Homo sapiens GN=LAMA2 PE=1 SV=4	sp|O76329|ACTNB_DICDI
gonads_contig_337775_P	4.70012	1.94544	CGI_10026902	GO:0005515; protein binding; Molecular Function	CO6A4_MOUSE Collagen alpha-4(VI) chain OS=Mus musculus GN=Col6a4 PE=1 SV=2
gonads_contig_276068_N	4.68242	0.957536	CGI_10020806	GO:0003676; nucleic acid binding; Molecular Function	A1CF_PONAB APOBEC1 complementation factor OS=Pongo abelii GN=A1CF PE=2 SV=1	sp|Q5YD48|A1CF_MOUSE
gonads_contig_351413_N	4.67418	0.0737325	CGI_10023242	GO:0005515; protein binding; Molecular Function	MIIP_HUMAN Migration and invasion-inhibitory protein OS=Homo sapiens GN=MIIP PE=1 SV=2	sp|Q5JXC2|MIIP_HUMAN
gonads_contig_279698_AS	4.67062	0.676901
gonads_contig_68145_N	4.66468	0	CGI_10009837	GO:0005215; transporter activity; Molecular Function GO:0006857; oligopeptide transport; Biological Process GO:0016020; membrane; Cellular Component	S15A2_RAT Solute carrier family 15 member 2 OS=Rattus norvegicus GN=Slc15a2 PE=2 SV=1	sp|P46029|S15A2_RABIT
gonads_contig_315675_S	4.65882	0.957536
gonads_contig_77159_AS	4.65177	0.199399
gonads_contig_17084_P	4.65159	0.496293	CGI_10025681	GO:0003676; nucleic acid binding; Molecular Function	SPEN_DROME Protein split ends OS=Drosophila melanogaster GN=spen PE=1 SV=2	sp|P40631|MLH_TETTH
gonads_contig_301533_AS	4.65072	0.768047
gonads_contig_280025_N	4.64811	1.94544	CGI_10012284	GO:0005488; binding; Molecular Function	PLC_HALLA Perlucin OS=Haliotis laevigata PE=1 SV=3
gonads_contig_12130_N	4.64094	0.163542	CGI_10023242	GO:0005515; protein binding; Molecular Function	MIIP_HUMAN Migration and invasion-inhibitory protein OS=Homo sapiens GN=MIIP PE=1 SV=2	sp|A2A7Y5|MIIP_MOUSE
gonads_contig_75038_P	4.63103	0	CGI_10014725	NA	CB039_XENLA UPF0407 protein C2orf39 homolog OS=Xenopus laevis PE=2 SV=1	sp|Q7T0Y4|CC164_XENLA
gonads_contig_403954_P	4.62935	0.120061	CGI_10012345	NA	DLEC1_HUMAN Deleted in lung and esophageal cancer protein 1 OS=Homo sapiens GN=DLEC1 PE=2 SV=1	sp|Q8BLA1|DLEC1_MOUSE
gonads_contig_205395_P	4.60769	0.957536	CGI_10005381	GO:0000166; nucleotide binding; Molecular Function GO:0003777; microtubule motor activity; Molecular Function GO:0005524; ATP binding; Molecular Function GO:0007018; microtubule-based movement; Biological Process GO:0016887; ATPase activity; Molecular Function GO:0017111; nucleoside-triphosphatase activity; Molecular Function GO:0030286; dynein complex; Cellular Component	DYHC_TRIGR Dynein beta chain, ciliary OS=Tripneustes gratilla PE=1 SV=1	sp|Q9NYC9|DYH9_HUMAN
gonads_contig_34608_S	4.5999	0
gonads_contig_482505_N	4.59882	0	CGI_10009931	GO:0005515; protein binding; Molecular Function	DYI2_ANTCR Dynein intermediate chain 2, ciliary OS=Anthocidaris crassispina PE=2 SV=1	sp|Q16959|DYI2_ANTCR
gonads_contig_197001_P	4.5905	0.957536	CGI_10027482	NA	YV009_HUMAN Putative uncharacterized protein LOC388900 OS=Homo sapiens PE=1 SV=2	sp|Q5TG08|YV009_HUMAN
gonads_contig_63110_N	4.58999	3.18235	CGI_10001813	GO:0004597; peptide-aspartate beta-dioxygenase activity; Molecular Function GO:0005515; protein binding; Molecular Function GO:0018193; peptidyl-amino acid modification; Biological Process GO:0030176; integral to endoplasmic reticulum membrane; Cellular Component GO:0055114; oxidation-reduction process; Biological Process	ASPH_MOUSE Aspartyl/asparaginyl beta-hydroxylase OS=Mus musculus GN=Asph PE=2 SV=1	sp|Q28056|ASPH_BOVIN
gonads_contig_388441_P	4.57269	0	CGI_10028744	NA	TTYH2_XENLA Protein tweety homolog 2 OS=Xenopus laevis GN=ttyh2 PE=2 SV=1	sp|Q9C0H2|TTYH3_HUMAN
gonads_contig_33697_P	4.56377	0	CGI_10006406	GO:0005515; protein binding; Molecular Function GO:0005524; ATP binding; Molecular Function GO:0006139; nucleobase, nucleoside, nucleotide and nucleic acid metabolic process; Biological Process GO:0019205; nucleobase, nucleoside, nucleotide kinase activity; Molecular Function	SPEF2_HUMAN Sperm flagellar protein 2 OS=Homo sapiens GN=SPEF2 PE=1 SV=2	sp|Q2IA00|SPEF2_PIG
gonads_contig_13594_P	4.56351	0.957536	CGI_10015644	NA	RSPH9_DANRE Radial spoke head protein 9 homolog OS=Danio rerio GN=rsph9 PE=2 SV=1	sp|Q2KIU7|RSPH9_BOVIN
gonads_contig_115585_AS	4.5613	2.49298
gonads_contig_238322_S	4.5601	0.0737325
gonads_contig_45532_P	4.55827	1.56295	CGI_10004530	GO:0004198; calcium-dependent cysteine-type endopeptidase activity; Molecular Function GO:0005622; intracellular; Cellular Component GO:0006508; proteolysis; Biological Process	CAN2_CHICK Calpain-2 catalytic subunit OS=Gallus gallus GN=CAPN2 PE=2 SV=3	sp|Q27971|CAN2_BOVIN
gonads_contig_222832_N	4.55657	0.393092	CGI_10007724	GO:0016021; integral to membrane; Cellular Component	DCST1_MOUSE DC-STAMP domain-containing protein 1 OS=Mus musculus GN=Dcst1 PE=2 SV=1	sp|Q5T197|DCST1_HUMAN
gonads_contig_349240_N	4.55476	0.496293	CGI_10020262	GO:0005515; protein binding; Molecular Function	MP20_DROME Muscle-specific protein 20 OS=Drosophila melanogaster GN=Mp20 PE=1 SV=2	sp|P14318|MP20_DROME
gonads_contig_15788_P	4.55449	0.120061	CGI_10028914	GO:0005198; structural molecule activity; Molecular Function	MSPD1_BOVIN Motile sperm domain-containing protein 1 OS=Bos taurus GN=MOSPD1 PE=2 SV=1	sp|Q9UJG1|MSPD1_HUMAN
gonads_contig_283611_AS	4.55375	0.768047
gonads_contig_467329_P	4.55196	0	CGI_10014873	NA	CE048_BOVIN Uncharacterized protein C5orf48 homolog OS=Bos taurus PE=2 SV=2	sp|A8SMG2|CE048_BOVIN
gonads_contig_368440_N	4.54504	4.00255	CGI_10025229	GO:0004842; ubiquitin-protein ligase activity; Molecular Function GO:0008270; zinc ion binding; Molecular Function	UBR7_MOUSE Putative E3 ubiquitin-protein ligase UBR7 OS=Mus musculus GN=Ubr7 PE=2 SV=1	sp|Q8BU04|UBR7_MOUSE
gonads_contig_9912_S	4.5305	0.120061
gonads_contig_373926_N	4.51957	0.496293	CGI_10023182	NA	HYDIN_HUMAN Hydrocephalus-inducing protein homolog OS=Homo sapiens GN=HYDIN PE=1 SV=2	sp|Q80W93|HYDIN_MOUSE
gonads_contig_189443_P	4.51619	0.496293	CGI_10014961	GO:0000166; nucleotide binding; Molecular Function GO:0003777; microtubule motor activity; Molecular Function GO:0005524; ATP binding; Molecular Function GO:0007018; microtubule-based movement; Biological Process GO:0016887; ATPase activity; Molecular Function GO:0017111; nucleoside-triphosphatase activity; Molecular Function GO:0030286; dynein complex; Cellular Component	DYH7_HUMAN Dynein heavy chain 7, axonemal OS=Homo sapiens GN=DNAH7 PE=1 SV=1	sp|Q63170|DYH7_RAT
gonads_contig_131250_AS	4.50775	0.0737325
gonads_contig_265602_N	4.50383	0.232053	CGI_10025945	GO:0005515; protein binding; Molecular Function GO:0008083; growth factor activity; Molecular Function GO:0023034; intracellular signaling pathway; Biological Process	LOXH1_HUMAN Lipoxygenase homology domain-containing protein 1 OS=Homo sapiens GN=LOXHD1 PE=1 SV=2	sp|Q8IVV2|LOXH1_HUMAN
gonads_contig_431491_N	4.49188	0	CGI_10025114	GO:0005515; protein binding; Molecular Function	K1875_HUMAN WD repeat-containing protein KIAA1875 OS=Homo sapiens GN=KIAA1875 PE=2 SV=2	sp|A6NE52|K1875_HUMAN
gonads_contig_209633_AS	4.489	1.56295
gonads_contig_41334_P	4.47986	4.97752	CGI_10028348	NA	KY_MOUSE Kyphoscoliosis peptidase OS=Mus musculus GN=Ky PE=1 SV=1	sp|Q8C8H8|KY_MOUSE
gonads_contig_37996_N	4.47947	0.957536	CGI_10022703	GO:0005509; calcium ion binding; Molecular Function GO:0005515; protein binding; Molecular Function	NOTCH_DROME Neurogenic locus Notch protein OS=Drosophila melanogaster GN=N PE=1 SV=3	sp|Q7L0X2|F194A_HUMAN
gonads_contig_30633_P	4.47697	0	CGI_10023650	GO:0005515; protein binding; Molecular Function	TTC18_HUMAN Tetratricopeptide repeat protein 18 OS=Homo sapiens GN=TTC18 PE=2 SV=1	sp|Q95LN2|TTC18_MACFA
gonads_contig_361323_P	4.4506	0	CGI_10013420	NA	CJ067_HUMAN Uncharacterized protein C10orf67 OS=Homo sapiens GN=C10orf67 PE=2 SV=1	sp|Q8IYJ2|CJ067_HUMAN
gonads_contig_33746_AS	4.44945	0
gonads_contig_457228_P	4.43947	3.18235	CGI_10003816	GO:0000166; nucleotide binding; Molecular Function GO:0003777; microtubule motor activity; Molecular Function GO:0005524; ATP binding; Molecular Function GO:0007018; microtubule-based movement; Biological Process GO:0016887; ATPase activity; Molecular Function GO:0030286; dynein complex; Cellular Component	DYHC2_TRIGR Cytoplasmic dynein 2 heavy chain 1 OS=Tripneustes gratilla GN=DYH1B PE=2 SV=2	sp|Q45VK7|DYHC2_MOUSE
gonads_contig_257047_AS	4.43938	0.0737325
gonads_contig_203636_N	4.43385	0.300706	CGI_10009851	GO:0005622; intracellular; Cellular Component GO:0008270; zinc ion binding; Molecular Function	SCRT1_MOUSE Transcriptional repressor scratch 1 OS=Mus musculus GN=Scrt1 PE=2 SV=1	sp|Q91924|SNAI2_XENLA
gonads_contig_17384_AS	4.43129	0.120061
gonads_contig_142483_N	4.42709	0.768047	CGI_10024797	GO:0005515; protein binding; Molecular Function	CN174_HUMAN SAM domain-containing protein C14orf174 OS=Homo sapiens GN=C14orf174 PE=2 SV=1
gonads_contig_25001_N	4.41782	0.0737325	CGI_10018419	GO:0004221; ubiquitin thiolesterase activity; Molecular Function GO:0006511; ubiquitin-dependent protein catabolic process; Biological Process	UBP2_CHICK Ubiquitin carboxyl-terminal hydrolase 2 OS=Gallus gallus GN=USP2 PE=2 SV=1	sp|O57429|UBP2_CHICK
gonads_contig_17980_N	4.41726	0.300706	CGI_10006406	GO:0005515; protein binding; Molecular Function GO:0005524; ATP binding; Molecular Function GO:0006139; nucleobase, nucleoside, nucleotide and nucleic acid metabolic process; Biological Process GO:0019205; nucleobase, nucleoside, nucleotide kinase activity; Molecular Function	SPEF2_HUMAN Sperm flagellar protein 2 OS=Homo sapiens GN=SPEF2 PE=1 SV=2	sp|Q2IA00|SPEF2_PIG
gonads_contig_15867_N	4.40727	0.676901	CGI_10010784	GO:0005488; binding; Molecular Function GO:0005515; protein binding; Molecular Function	ARMC4_HUMAN Armadillo repeat-containing protein 4 OS=Homo sapiens GN=ARMC4 PE=2 SV=1	sp|Q5T2S8|ARMC4_HUMAN
gonads_contig_46284_P	4.40174	1.56295	CGI_10025659	GO:0009058; biosynthetic process; Biological Process GO:0016779; nucleotidyltransferase activity; Molecular Function	HLDE_SHESH Bifunctional protein hldE OS=Shewanella sediminis (strain HAW-EB3) GN=hldE PE=3 SV=1	sp|A6VDB5|HLDE_PSEA7
gonads_contig_269446_N	4.39937	0.120061	CGI_10027743	GO:0005524; ATP binding; Molecular Function GO:0016887; ATPase activity; Molecular Function	DYH8_HUMAN Dynein heavy chain 8, axonemal OS=Homo sapiens GN=DNAH8 PE=1 SV=2	sp|Q96JB1|DYH8_HUMAN
gonads_contig_287607_P	4.39671	3.18235	CGI_10019507	GO:0005509; calcium ion binding; Molecular Function GO:0005515; protein binding; Molecular Function	SVEP1_MOUSE Sushi, von Willebrand factor type A, EGF and pentraxin domain-containing protein 1 OS=Mus musculus GN=Svep1 PE=1 SV=1	sp|P27113|LYAM2_RABIT
gonads_contig_203308_AS	4.39552	0.232053
gonads_contig_206543_S	4.39471	0
gonads_contig_234657_AS	4.39429	0.120061
gonads_contig_49449_S	4.38513	1.94544
gonads_contig_18929_P	4.38419	0	CGI_10007631	NA	CD022_XENLA Uncharacterized protein C4orf22 homolog OS=Xenopus laevis PE=2 SV=1	sp|Q5PQ44|CD022_XENLA
gonads_contig_4732_P	4.3798	0.199399	CGI_10025994	NA	GAS8_HUMAN Growth arrest-specific protein 8 OS=Homo sapiens GN=GAS8 PE=1 SV=1	sp|Q499U4|GAS8_RAT
gonads_contig_306056_S	4.37004	0
gonads_contig_269133_N	4.35896	0.0737325	CGI_10015561	NA	CIP1_HUMAN E3 ubiquitin-protein ligase CCNB1IP1 OS=Homo sapiens GN=CCNB1IP1 PE=1 SV=1	sp|Q9NPC3|CIP1_HUMAN
gonads_contig_178427_N	4.35893	1.56295	CGI_10018358	NA	CG057_RAT Uncharacterized protein C7orf57 homolog OS=Rattus norvegicus PE=2 SV=1	sp|A0JPQ1|CG057_RAT
gonads_contig_342978_P	4.35154	0.120061	CGI_10005054	GO:0005230; extracellular ligand-gated ion channel activity; Molecular Function GO:0006810; transport; Biological Process GO:0006811; ion transport; Biological Process GO:0016020; membrane; Cellular Component	GBRG2_CHICK Gamma-aminobutyric acid receptor subunit gamma-2 OS=Gallus gallus GN=GABRG2 PE=2 SV=1
gonads_contig_10172_S	4.34118	0.768047
gonads_contig_31633_P	4.33907	4.97752	CGI_10008114	GO:0005515; protein binding; Molecular Function	CAPR2_DANRE Caprin-2 OS=Danio rerio GN=caprin2 PE=2 SV=1	sp|Q9ES30|C1QT3_MOUSE
gonads_contig_154748_S	4.3381	1.56295
gonads_contig_38298_P	4.33053	0	CGI_10014961	GO:0000166; nucleotide binding; Molecular Function GO:0003777; microtubule motor activity; Molecular Function GO:0005524; ATP binding; Molecular Function GO:0007018; microtubule-based movement; Biological Process GO:0016887; ATPase activity; Molecular Function GO:0017111; nucleoside-triphosphatase activity; Molecular Function GO:0030286; dynein complex; Cellular Component	DYH7_HUMAN Dynein heavy chain 7, axonemal OS=Homo sapiens GN=DNAH7 PE=1 SV=1	sp|Q8WXX0|DYH7_HUMAN
gonads_contig_17440_N	4.31641	0.163542	CGI_10012404	0	0
gonads_contig_366970_P	4.31529	0	CGI_10009837	GO:0005215; transporter activity; Molecular Function GO:0006857; oligopeptide transport; Biological Process GO:0016020; membrane; Cellular Component	S15A2_RAT Solute carrier family 15 member 2 OS=Rattus norvegicus GN=Slc15a2 PE=2 SV=1	sp|Q8WMX5|S15A1_CANFA
gonads_contig_122431_P	4.31484	2.49298	CGI_10025690	GO:0005515; protein binding; Molecular Function	LRC23_MOUSE Leucine-rich repeat-containing protein 23 OS=Mus musculus GN=Lrrc23 PE=2 SV=1	sp|Q53EV4|LRC23_HUMAN
gonads_contig_211828_P	4.31365	0.0737325	CGI_10017921	GO:0000166; nucleotide binding; Molecular Function GO:0003777; microtubule motor activity; Molecular Function GO:0005524; ATP binding; Molecular Function GO:0007018; microtubule-based movement; Biological Process GO:0016887; ATPase activity; Molecular Function GO:0017111; nucleoside-triphosphatase activity; Molecular Function GO:0030286; dynein complex; Cellular Component	DYH5_HUMAN Dynein heavy chain 5, axonemal OS=Homo sapiens GN=DNAH5 PE=1 SV=3	sp|Q91XQ0|DYH8_MOUSE
gonads_contig_37413_P	4.31139	0.496293	CGI_10011321	GO:0005515; protein binding; Molecular Function	ANR26_HUMAN Ankyrin repeat domain-containing protein 26 OS=Homo sapiens GN=ANKRD26 PE=1 SV=3	sp|Q9UPS8|ANR26_HUMAN
gonads_contig_197341_AS	4.30903	0
gonads_contig_246175_N	4.30613	0.199399	CGI_10016819	NA	ODFP2_HUMAN Outer dense fiber protein 2 OS=Homo sapiens GN=ODF2 PE=1 SV=1	sp|Q5ZKK5|ODFP2_CHICK
gonads_contig_39825_N	4.30054	0.676901	CGI_10002293	GO:0005515; protein binding; Molecular Function	LRC63_MOUSE Leucine-rich repeat-containing protein 63 OS=Mus musculus GN=Lrrc63 PE=2 SV=1	sp|A6H694|LRC63_MOUSE
gonads_contig_17330_N	4.29683	0	CGI_10014961	GO:0000166; nucleotide binding; Molecular Function GO:0003777; microtubule motor activity; Molecular Function GO:0005524; ATP binding; Molecular Function GO:0007018; microtubule-based movement; Biological Process GO:0016887; ATPase activity; Molecular Function GO:0017111; nucleoside-triphosphatase activity; Molecular Function GO:0030286; dynein complex; Cellular Component	DYH7_HUMAN Dynein heavy chain 7, axonemal OS=Homo sapiens GN=DNAH7 PE=1 SV=1	sp|Q8WXX0|DYH7_HUMAN
gonads_contig_344732_P	4.28709	0.120061	CGI_10022141	NA	S6OS1_HUMAN Protein SIX6OS1 OS=Homo sapiens GN=SIX6OS1 PE=2 SV=1	sp|Q5T9S5|CCD18_HUMAN
gonads_contig_198244_S	4.28599	0.768047
gonads_contig_323563_AS	4.28034	0.957536
gonads_contig_10591_N	4.27305	0	CGI_10009032	GO:0005216; ion channel activity; Molecular Function GO:0005249; voltage-gated potassium channel activity; Molecular Function GO:0005515; protein binding; Molecular Function GO:0006811; ion transport; Biological Process GO:0006813; potassium ion transport; Biological Process GO:0008076; voltage-gated potassium channel complex; Cellular Component GO:0016020; membrane; Cellular Component GO:0055085…	KCNAW_DROME Potassium voltage-gated channel protein Shaw OS=Drosophila melanogaster GN=Shaw PE=2 SV=1	sp|P17972|KCNAW_DROME
gonads_contig_161871_S	4.27132	0
gonads_contig_366200_P	4.25878	0	CGI_10014961	GO:0000166; nucleotide binding; Molecular Function GO:0003777; microtubule motor activity; Molecular Function GO:0005524; ATP binding; Molecular Function GO:0007018; microtubule-based movement; Biological Process GO:0016887; ATPase activity; Molecular Function GO:0017111; nucleoside-triphosphatase activity; Molecular Function GO:0030286; dynein complex; Cellular Component	DYH7_HUMAN Dynein heavy chain 7, axonemal OS=Homo sapiens GN=DNAH7 PE=1 SV=1	sp|Q8WXX0|DYH7_HUMAN
gonads_contig_9697_N	4.25856	2.49298	CGI_10007327	NA	DYHB_CHLRE Dynein beta chain, flagellar outer arm OS=Chlamydomonas reinhardtii GN=ODA4 PE=3 SV=1	sp|Q69Z23|DYH17_MOUSE
gonads_contig_323999_S	4.25842	0.957536
gonads_contig_40145_P	4.2495	0	CGI_10006406	GO:0005515; protein binding; Molecular Function GO:0005524; ATP binding; Molecular Function GO:0006139; nucleobase, nucleoside, nucleotide and nucleic acid metabolic process; Biological Process GO:0019205; nucleobase, nucleoside, nucleotide kinase activity; Molecular Function	SPEF2_HUMAN Sperm flagellar protein 2 OS=Homo sapiens GN=SPEF2 PE=1 SV=2	sp|Q2IA00|SPEF2_PIG
gonads_contig_282893_S	4.24049	0.199399
gonads_contig_345302_S	4.23835	0
gonads_contig_24262_S	4.23497	2.49298
gonads_contig_114764_P	4.23367	0.0737325	CGI_10025994	NA	GAS8_HUMAN Growth arrest-specific protein 8 OS=Homo sapiens GN=GAS8 PE=1 SV=1	sp|O95995|GAS8_HUMAN
gonads_contig_461508_AS	4.22869	1.94544
gonads_contig_33617_P	4.22636	0	CGI_10023288	GO:0020037; heme binding; Molecular Function	CB5D1_DANRE Cytochrome b5 domain-containing protein 1 OS=Danio rerio GN=cyb5d1 PE=2 SV=1	sp|Q567I9|CB5D1_DANRE
gonads_contig_255391_AS	4.2249	0.232053
gonads_contig_225933_P	4.22416	0.496293				sp|Q5VXU9|CI084_HUMAN
gonads_contig_387294_N	4.21923	0.676901	CGI_10005381	GO:0000166; nucleotide binding; Molecular Function GO:0003777; microtubule motor activity; Molecular Function GO:0005524; ATP binding; Molecular Function GO:0007018; microtubule-based movement; Biological Process GO:0016887; ATPase activity; Molecular Function GO:0017111; nucleoside-triphosphatase activity; Molecular Function GO:0030286; dynein complex; Cellular Component	DYHC_TRIGR Dynein beta chain, ciliary OS=Tripneustes gratilla PE=1 SV=1	sp|P23098|DYHC_TRIGR
gonads_contig_359183_N	4.21407	1.19942	CGI_10020806	GO:0003676; nucleic acid binding; Molecular Function	A1CF_PONAB APOBEC1 complementation factor OS=Pongo abelii GN=A1CF PE=2 SV=1	sp|Q5R9H4|A1CF_PONAB
gonads_contig_344776_AS	4.20906	0.496293
gonads_contig_187437_P	4.20077	1.56295	CGI_10013248	GO:0004672; protein kinase activity; Molecular Function GO:0004674; protein serine/threonine kinase activity; Molecular Function GO:0005524; ATP binding; Molecular Function GO:0006468; protein phosphorylation; Biological Process	HUNK_MOUSE Hormonally up-regulated neu tumor-associated kinase OS=Mus musculus GN=Hunk PE=2 SV=1	sp|O54863|TSSK2_MOUSE
gonads_contig_497855_N	4.19914	0	CGI_10018517	NA	CCD39_HUMAN Coiled-coil domain-containing protein 39 OS=Homo sapiens GN=CCDC39 PE=2 SV=2	sp|Q0V9R4|CCD39_XENTR
gonads_contig_71925_P	4.19859	0	CGI_10018419	GO:0004221; ubiquitin thiolesterase activity; Molecular Function GO:0006511; ubiquitin-dependent protein catabolic process; Biological Process	UBP2_CHICK Ubiquitin carboxyl-terminal hydrolase 2 OS=Gallus gallus GN=USP2 PE=2 SV=1	sp|O57429|UBP2_CHICK
gonads_contig_18465_N	4.19387	3.18235	CGI_10009032	GO:0005216; ion channel activity; Molecular Function GO:0005249; voltage-gated potassium channel activity; Molecular Function GO:0005515; protein binding; Molecular Function GO:0006811; ion transport; Biological Process GO:0006813; potassium ion transport; Biological Process GO:0008076; voltage-gated potassium channel complex; Cellular Component GO:0016020; membrane; Cellular Component GO:0055085…	KCNAW_DROME Potassium voltage-gated channel protein Shaw OS=Drosophila melanogaster GN=Shaw PE=2 SV=1	sp|Q9I830|KCNA2_ONCMY
gonads_contig_195573_P	4.19372	0.199399	CGI_10015561	NA	CIP1_HUMAN E3 ubiquitin-protein ligase CCNB1IP1 OS=Homo sapiens GN=CCNB1IP1 PE=1 SV=1	sp|Q9NPC3|CIP1_HUMAN
gonads_contig_436990_P	4.19323	4.97752	CGI_10020844	NA	NA
gonads_contig_40584_N	4.19281	0	CGI_10012717	GO:0004871; signal transducer activity; Molecular Function GO:0005576; extracellular region; Cellular Component GO:0007223; Wnt receptor signaling pathway, calcium modulating pathway; Biological Process GO:0007275; multicellular organismal development; Biological Process	WNT2B_XENLA Protein Wnt-2b OS=Xenopus laevis GN=wnt2b PE=2 SV=1	sp|Q98SN7|WNT2B_CHICK
gonads_contig_152902_N	4.19032	4.00255	CGI_10018322	GO:0003824; catalytic activity; Molecular Function GO:0004252; serine-type endopeptidase activity; Molecular Function GO:0006508; proteolysis; Biological Process	ORC4_XENLA Origin recognition complex subunit 4 OS=Xenopus laevis GN=orc4l PE=2 SV=1	sp|P14272|KLKB1_RAT
gonads_contig_182855_N	4.18494	0.768047	CGI_10005338	GO:0000166; nucleotide binding; Molecular Function GO:0003777; microtubule motor activity; Molecular Function GO:0007018; microtubule-based movement; Biological Process GO:0017111; nucleoside-triphosphatase activity; Molecular Function GO:0030286; dynein complex; Cellular Component	DYH1_RAT Dynein heavy chain 1, axonemal OS=Rattus norvegicus GN=Dnah1 PE=2 SV=2	sp|Q96DT5|DYH11_HUMAN
gonads_contig_272591_P	4.18348	4.97752	CGI_10019689	GO:0005515; protein binding; Molecular Function	ANK1_HUMAN Ankyrin-1 OS=Homo sapiens GN=ANK1 PE=1 SV=3
gonads_contig_421414_P	4.17409	1.56295	CGI_10020806	GO:0003676; nucleic acid binding; Molecular Function	A1CF_PONAB APOBEC1 complementation factor OS=Pongo abelii GN=A1CF PE=2 SV=1	sp|Q5R9H4|A1CF_PONAB
gonads_contig_306381_S	4.17213	0.496293
gonads_contig_218646_P	4.16915	0.199399	CGI_10015024	NA	CP135_DANRE Centrosomal protein of 135 kDa OS=Danio rerio GN=cep135 PE=3 SV=2	sp|Q5RG45|CP135_DANRE
gonads_contig_347878_P	4.16449	0.957536	CGI_10006013	GO:0005515; protein binding; Molecular Function GO:0007050; cell cycle arrest; Biological Process	GAS2_HUMAN Growth arrest-specific protein 2 OS=Homo sapiens GN=GAS2 PE=1 SV=1	sp|O43903|GAS2_HUMAN
gonads_contig_282013_P	4.16402	0.120061	CGI_10027741	NA	DYH8_MOUSE Dynein heavy chain 8, axonemal OS=Mus musculus GN=Dnahc8 PE=2 SV=1	sp|Q8TE73|DYH5_HUMAN
gonads_contig_54680_N	4.15269	0	CGI_10014656	0	0
gonads_contig_229026_P	4.14468	0	CGI_10028621	NA	NA
gonads_contig_47344_P	4.14321	1.19942	CGI_10008239	GO:0005515; protein binding; Molecular Function	MMRN2_HUMAN Multimerin-2 OS=Homo sapiens GN=MMRN2 PE=1 SV=1	sp|Q9ES30|C1QT3_MOUSE
gonads_contig_355593_S	4.14134	3.18235
gonads_contig_313869_P	4.14099	0.199399	CGI_10010994	GO:0000166; nucleotide binding; Molecular Function GO:0003777; microtubule motor activity; Molecular Function GO:0005524; ATP binding; Molecular Function GO:0007018; microtubule-based movement; Biological Process GO:0016887; ATPase activity; Molecular Function GO:0017111; nucleoside-triphosphatase activity; Molecular Function GO:0030286; dynein complex; Cellular Component	DYH5_HUMAN Dynein heavy chain 5, axonemal OS=Homo sapiens GN=DNAH5 PE=1 SV=3	sp|Q91XQ0|DYH8_MOUSE
gonads_contig_318597_P	4.13502	0.120061	CGI_10004876	NA	CP135_DANRE Centrosomal protein of 135 kDa OS=Danio rerio GN=cep135 PE=3 SV=2	sp|Q5RG45|CP135_DANRE
gonads_contig_111823_AS	4.12955	0.957536
gonads_contig_398220_AS	4.12474	1.94544
gonads_contig_75713_AS	4.12117	4.00255
gonads_contig_12991_N	4.11549	4.00255	CGI_10007265	GO:0003676; nucleic acid binding; Molecular Function	PAR14_MOUSE Poly [ADP-ribose] polymerase 14 OS=Mus musculus GN=Parp14 PE=1 SV=2	sp|Q53GL7|PAR10_HUMAN
gonads_contig_416026_N	4.10977	0	CGI_10020015	GO:0000166; nucleotide binding; Molecular Function GO:0003777; microtubule motor activity; Molecular Function GO:0005524; ATP binding; Molecular Function GO:0007018; microtubule-based movement; Biological Process GO:0016887; ATPase activity; Molecular Function GO:0017111; nucleoside-triphosphatase activity; Molecular Function GO:0030286; dynein complex; Cellular Component	DYH6_HUMAN Dynein heavy chain 6, axonemal OS=Homo sapiens GN=DNAH6 PE=1 SV=3	sp|Q9C0G6|DYH6_HUMAN
gonads_contig_346308_P	4.10821	1.94544	CGI_10026125	NA	CB065_HUMAN Uncharacterized protein C2orf65 OS=Homo sapiens GN=C2orf65 PE=2 SV=1	sp|Q8TC57|CB065_HUMAN
gonads_contig_77159_S	4.10723	0
gonads_contig_319516_P	4.1055	4.00255	CGI_10017608	NA	TMC7_HUMAN Transmembrane channel-like protein 7 OS=Homo sapiens GN=TMC7 PE=2 SV=1	sp|Q8C428|TMC7_MOUSE
gonads_contig_372146_N	4.10287	0.768047	CGI_10010858	GO:0000166; nucleotide binding; Molecular Function GO:0003777; microtubule motor activity; Molecular Function GO:0005524; ATP binding; Molecular Function GO:0007018; microtubule-based movement; Biological Process GO:0016887; ATPase activity; Molecular Function GO:0017111; nucleoside-triphosphatase activity; Molecular Function GO:0030286; dynein complex; Cellular Component	DYH3_HUMAN Dynein heavy chain 3, axonemal OS=Homo sapiens GN=DNAH3 PE=2 SV=1	sp|Q8BW94|DYH3_MOUSE
gonads_contig_219118_P	4.1019	0	CGI_10023335	GO:0004367; glycerol-3-phosphate dehydrogenase [NAD+] activity; Molecular Function GO:0005737; cytoplasm; Cellular Component GO:0005975; carbohydrate metabolic process; Biological Process GO:0006072; glycerol-3-phosphate metabolic process; Biological Process GO:0009331; glycerol-3-phosphate dehydrogenase complex; Cellular Component GO:0016491; oxidoreductase activity; Molecular Function GO:001661…	GPDA_DROPS Glycerol-3-phosphate dehydrogenase [NAD+], cytoplasmic OS=Drosophila pseudoobscura pseudoobscura GN=Gpdh PE=3 SV=2	sp|Q5R5V3|GPD1L_PONAB
gonads_contig_420204_P	4.0995	2.49298	CGI_10001819	NA	CCNT2_HUMAN Cyclin-T2 OS=Homo sapiens GN=CCNT2 PE=1 SV=2	sp|Q9XT26|CCNT1_HORSE
gonads_contig_64381_P	4.09932	0.199399	CGI_10008454	GO:0005102; receptor binding; Molecular Function GO:0005328; neurotransmitter:sodium symporter activity; Molecular Function GO:0005509; calcium ion binding; Molecular Function GO:0005515; protein binding; Molecular Function GO:0005887; integral to plasma membrane; Cellular Component GO:0006836; neurotransmitter transport; Biological Process GO:0007165; signal transduction; Biological Process GO:0…	S6A18_MOUSE Sodium-dependent neutral amino acid transporter B(0)AT3 OS=Mus musculus GN=Slc6a18 PE=2 SV=1	sp|O88576|S6A18_MOUSE
gonads_contig_74919_AS	4.08735	0.120061
gonads_contig_264443_AS	4.08707	0.957536
gonads_contig_319617_AS	4.08536	0
gonads_contig_128084_P	4.08094	0	CGI_10010586	NA	PACRG_MOUSE Parkin coregulated gene protein homolog OS=Mus musculus GN=Pacrg PE=2 SV=1	sp|Q9DAK2|PACRG_MOUSE
gonads_contig_10005_N	4.07402	0	CGI_10018419	GO:0004221; ubiquitin thiolesterase activity; Molecular Function GO:0006511; ubiquitin-dependent protein catabolic process; Biological Process	UBP2_CHICK Ubiquitin carboxyl-terminal hydrolase 2 OS=Gallus gallus GN=USP2 PE=2 SV=1	sp|O57429|UBP2_CHICK
gonads_contig_32917_P	4.07148	0	CGI_10013980	GO:0005737; cytoplasm; Cellular Component GO:0016788; hydrolase activity, acting on ester bonds; Molecular Function GO:0019478; D-amino acid catabolic process; Biological Process	DTD2_HUMAN Probable D-tyrosyl-tRNA(Tyr) deacylase 2 OS=Homo sapiens GN=C14orf126 PE=2 SV=1	sp|Q96FN9|DTD2_HUMAN
gonads_contig_226000_S	4.07071	3.18235
gonads_contig_29578_S	4.06346	3.18235
gonads_contig_179237_N	4.06339	4.00255	CGI_10018169	GO:0004672; protein kinase activity; Molecular Function GO:0004674; protein serine/threonine kinase activity; Molecular Function GO:0005524; ATP binding; Molecular Function GO:0006468; protein phosphorylation; Biological Process	CDK2_CRIGR Cell division protein kinase 2 OS=Cricetulus griseus GN=CDK2 PE=2 SV=1	sp|P24941|CDK2_HUMAN
gonads_contig_208894_AS	4.05444	1.19942
gonads_contig_198290_S	4.05127	1.56295
gonads_contig_51758_N	4.04406	4.00255	CGI_10010830	NA	LRC34_MOUSE Leucine-rich repeat-containing protein 34 OS=Mus musculus GN=Lrrc34 PE=2 SV=1	sp|Q9DAM1|LRC34_MOUSE
gonads_contig_16507_AS	4.04404	3.18235
gonads_contig_284012_N	4.03551	1.56295	CGI_10027745	GO:0003777; microtubule motor activity; Molecular Function GO:0007018; microtubule-based movement; Biological Process GO:0030286; dynein complex; Cellular Component	DYH8_HUMAN Dynein heavy chain 8, axonemal OS=Homo sapiens GN=DNAH8 PE=1 SV=2	sp|Q91XQ0|DYH8_MOUSE
gonads_contig_10442_AS	4.03245	1.94544
gonads_contig_52660_S	4.03225	0
gonads_contig_393090_P	4.0313	0.163542	CGI_10028808	GO:0008152; metabolic process; Biological Process GO:0016787; hydrolase activity; Molecular Function	AAAD_BOVIN Arylacetamide deacetylase OS=Bos taurus GN=AADAC PE=2 SV=1	sp|B2GV54|NCEH1_RAT
gonads_contig_77233_P	4.02908	0.120061	CGI_10008411	GO:0005515; protein binding; Molecular Function	EFCB5_HUMAN EF-hand calcium-binding domain-containing protein 5 OS=Homo sapiens GN=EFCAB5 PE=1 SV=2	sp|A4FU69|EFCB5_HUMAN
gonads_contig_29099_S	4.02864	0	CGI_10018985	GO:0005515; protein binding; Molecular Function	NHRF1_RABIT Na(+)/H(+) exchange regulatory cofactor NHE-RF1 OS=Oryctolagus cuniculus GN=SLC9A3R1 PE=1 SV=3	sp|Q96MT7|WDR52_HUMAN
gonads_contig_46021_P	4.02547	0.199399	CGI_10004635	GO:0004222; metalloendopeptidase activity; Molecular Function GO:0005515; protein binding; Molecular Function GO:0006508; proteolysis; Biological Process GO:0008237; metallopeptidase activity; Molecular Function GO:0008270; zinc ion binding; Molecular Function	MYBPP_MOUSE MYCBP-associated protein OS=Mus musculus GN=Mycbpap PE=2 SV=1	sp|Q5SUV2|MYBPP_MOUSE
gonads_contig_9757_P	4.01715	1.94544	CGI_10012328	NA	CT194_HUMAN Uncharacterized protein C20orf194 OS=Homo sapiens GN=C20orf194 PE=2 SV=1	sp|Q5TEA3|CT194_HUMAN
gonads_contig_54078_P	4.01498	2.49298	CGI_10007113	GO:0005515; protein binding; Molecular Function GO:0005622; intracellular; Cellular Component GO:0042981; regulation of apoptosis; Biological Process	NA	sp|Q98943|CASP2_CHICK
gonads_contig_131437_S	3.99625	3.18235
gonads_contig_45934_N	3.99219	0.0737325	CGI_10000577	GO:0005622; intracellular; Cellular Component GO:0008270; zinc ion binding; Molecular Function	PRDM9_HUMAN Histone-lysine N-methyltransferase PRDM9 OS=Homo sapiens GN=PRDM9 PE=2 SV=2	sp|Q3ZCT1|ZN260_HUMAN
gonads_contig_226523_AS	3.99083	0.0737325
gonads_contig_13057_N	3.98917	1.19942	CGI_10004067	GO:0003723; RNA binding; Molecular Function GO:0005524; ATP binding; Molecular Function GO:0006955; immune response; Biological Process GO:0016740; transferase activity; Molecular Function	OAS3_HUMAN 2'-5'-oligoadenylate synthetase 3 OS=Homo sapiens GN=OAS3 PE=1 SV=2	sp|Q29599|OAS1_PIG
gonads_contig_180666_N	3.98784	0.768047				sp|P20333|TNR1B_HUMAN
gonads_contig_489113_P	3.9808	3.18235	CGI_10020346	GO:0005515; protein binding; Molecular Function	IQCK_HUMAN IQ domain-containing protein K OS=Homo sapiens GN=IQCK PE=2 SV=1	sp|Q8N0W5|IQCK_HUMAN
gonads_contig_11778_P	3.97589	1.56295	CGI_10013704	GO:0009190; cyclic nucleotide biosynthetic process; Biological Process GO:0016849; phosphorus-oxygen lyase activity; Molecular Function GO:0023034; intracellular signaling pathway; Biological Process	ADCYA_HUMAN Adenylate cyclase type 10 OS=Homo sapiens GN=ADCY10 PE=1 SV=2	sp|Q866F4|ADCYA_RABIT
gonads_contig_62496_P	3.97397	0	CGI_10019307	GO:0005515; protein binding; Molecular Function	DYI3_ANTCR Dynein intermediate chain 3, ciliary OS=Anthocidaris crassispina PE=2 SV=1	sp|Q16960|DYI3_ANTCR
gonads_contig_432648_N	3.97278	3.18235	CGI_10023927	GO:0016491; oxidoreductase activity; Molecular Function	MSOX_BACSN Monomeric sarcosine oxidase OS=Bacillus sp. (strain NS-129) GN=soxA PE=1 SV=1	sp|P40873|MSOX_ARTST
gonads_contig_320157_N	3.97266	0.300706	CGI_10026125	NA	CB065_HUMAN Uncharacterized protein C2orf65 OS=Homo sapiens GN=C2orf65 PE=2 SV=1	sp|Q8TC57|CB065_HUMAN
gonads_contig_18137_AS	3.97149	1.56295
gonads_contig_321865_P	3.96946	0.496293	CGI_10012871	GO:0005488; binding; Molecular Function GO:0005515; protein binding; Molecular Function GO:0006810; transport; Biological Process GO:0016020; membrane; Cellular Component GO:0055085; transmembrane transport; Biological Process	MPCP_MOUSE Phosphate carrier protein, mitochondrial OS=Mus musculus GN=Slc25a3 PE=1 SV=1	sp|Q8VEM8|MPCP_MOUSE
gonads_contig_198544_N	3.96808	1.19942				sp|Q54PD9|MED29_DICDI
gonads_contig_330293_AS	3.96117	3.18235
gonads_contig_15393_P	3.9599	4.00255	CGI_10002465	GO:0005515; protein binding; Molecular Function	LRC27_MOUSE Leucine-rich repeat-containing protein 27 OS=Mus musculus GN=Lrrc27 PE=2 SV=1	sp|Q9C0I9|LRC27_HUMAN
gonads_contig_481851_N	3.95863	0	CGI_10020496	GO:0005515; protein binding; Molecular Function	DNAL1_HUMAN Dynein light chain 1, axonemal OS=Homo sapiens GN=DNAL1 PE=1 SV=1	sp|Q28G94|DNAL1_XENTR
gonads_contig_205511_S	3.95694	0.393092
gonads_contig_345365_S	3.95392	1.19942
gonads_contig_253799_S	3.94894	1.19942
gonads_contig_316987_N	3.94853	0.120061	CGI_10009111	GO:0005215; transporter activity; Molecular Function GO:0005515; protein binding; Molecular Function GO:0006810; transport; Biological Process GO:0008021; synaptic vesicle; Cellular Component GO:0016020; membrane; Cellular Component	SY65_APLCA Synaptotagmin-1 OS=Aplysia californica GN=SYT1 PE=1 SV=2	sp|P41823|SY65_APLCA
gonads_contig_50985_P	3.94852	0.300706	CGI_10017256	GO:0004672; protein kinase activity; Molecular Function GO:0004674; protein serine/threonine kinase activity; Molecular Function GO:0005515; protein binding; Molecular Function GO:0005524; ATP binding; Molecular Function GO:0006468; protein phosphorylation; Biological Process	PLK4_NEMVE Serine/threonine-protein kinase PLK4 OS=Nematostella vectensis GN=v1g246408 PE=3 SV=1	sp|Q5R9Z7|PLK4_PONAB
gonads_contig_641_N	3.94292	0.232053	CGI_10019269	GO:0005515; protein binding; Molecular Function	NASP_HUMAN Nuclear autoantigenic sperm protein OS=Homo sapiens GN=NASP PE=1 SV=2	sp|P06180|HIBN_XENLA
gonads_contig_225716_N	3.94084	0.199399	CGI_10013703	NA	NA
gonads_contig_255283_S	3.93984	1.94544
gonads_contig_371503_N	3.93464	2.49298	CGI_10010858	GO:0000166; nucleotide binding; Molecular Function GO:0003777; microtubule motor activity; Molecular Function GO:0005524; ATP binding; Molecular Function GO:0007018; microtubule-based movement; Biological Process GO:0016887; ATPase activity; Molecular Function GO:0017111; nucleoside-triphosphatase activity; Molecular Function GO:0030286; dynein complex; Cellular Component	DYH3_HUMAN Dynein heavy chain 3, axonemal OS=Homo sapiens GN=DNAH3 PE=2 SV=1	sp|Q96M86|DNHD1_HUMAN
gonads_contig_236709_AS	3.92865	0.957536
gonads_contig_493662_P	3.9264	0.0737325	CGI_10023335	GO:0004367; glycerol-3-phosphate dehydrogenase [NAD+] activity; Molecular Function GO:0005737; cytoplasm; Cellular Component GO:0005975; carbohydrate metabolic process; Biological Process GO:0006072; glycerol-3-phosphate metabolic process; Biological Process GO:0009331; glycerol-3-phosphate dehydrogenase complex; Cellular Component GO:0016491; oxidoreductase activity; Molecular Function GO:001661…	GPDA_DROPS Glycerol-3-phosphate dehydrogenase [NAD+], cytoplasmic OS=Drosophila pseudoobscura pseudoobscura GN=Gpdh PE=3 SV=2	sp|Q27928|GPDA_DROPS
gonads_contig_220572_P	3.92085	3.18235	CGI_10008366	GO:0005515; protein binding; Molecular Function	ANK3_HUMAN Ankyrin-3 OS=Homo sapiens GN=ANK3 PE=1 SV=3	sp|Q6AWW5|Y5262_ARATH
gonads_contig_341236_AS	3.92027	1.94544
gonads_contig_299904_P	3.91908	0.300706	CGI_10023182	NA	HYDIN_HUMAN Hydrocephalus-inducing protein homolog OS=Homo sapiens GN=HYDIN PE=1 SV=2	sp|Q80W93|HYDIN_MOUSE
gonads_contig_324747_N	3.91396	0.0737325	CGI_10023650	GO:0005515; protein binding; Molecular Function	TTC18_HUMAN Tetratricopeptide repeat protein 18 OS=Homo sapiens GN=TTC18 PE=2 SV=1	sp|Q95LN2|TTC18_MACFA
gonads_contig_30983_P	3.91334	0	CGI_10017774	NA	CP093_HUMAN Coiled-coil domain-containing protein C16orf93 OS=Homo sapiens GN=C16orf93 PE=2 SV=1	sp|A1A4V9|CP093_HUMAN
gonads_contig_391742_P	3.91321	1.19942	CGI_10027028	GO:0003676; nucleic acid binding; Molecular Function GO:0004386; helicase activity; Molecular Function GO:0005524; ATP binding; Molecular Function GO:0008026; ATP-dependent helicase activity; Molecular Function	HFM1_XENTR Probable ATP-dependent DNA helicase HFM1 OS=Xenopus tropicalis GN=hfm1 PE=2 SV=1	sp|A2PYH4|HFM1_HUMAN
gonads_contig_427854_N	3.90213	0.496293	CGI_10005338	GO:0000166; nucleotide binding; Molecular Function GO:0003777; microtubule motor activity; Molecular Function GO:0007018; microtubule-based movement; Biological Process GO:0017111; nucleoside-triphosphatase activity; Molecular Function GO:0030286; dynein complex; Cellular Component	DYH1_RAT Dynein heavy chain 1, axonemal OS=Rattus norvegicus GN=Dnah1 PE=2 SV=2
gonads_contig_20577_P	3.90123	0.0737325	CGI_10008411	GO:0005515; protein binding; Molecular Function	EFCB5_HUMAN EF-hand calcium-binding domain-containing protein 5 OS=Homo sapiens GN=EFCAB5 PE=1 SV=2	sp|A4FU69|EFCB5_HUMAN
gonads_contig_70644_P	3.9001	0.120061	CGI_10021041	NA	RTBS_DROME Probable RNA-directed DNA polymerase from transposon BS OS=Drosophila melanogaster GN=RTase PE=2 SV=1
gonads_contig_223378_P	3.88418	1.94544	CGI_10020806	GO:0003676; nucleic acid binding; Molecular Function	A1CF_PONAB APOBEC1 complementation factor OS=Pongo abelii GN=A1CF PE=2 SV=1	sp|Q5R5P4|RBM47_PONAB
gonads_contig_381255_N	3.87751	0.120061	CGI_10009645	GO:0004017; adenylate kinase activity; Molecular Function GO:0005524; ATP binding; Molecular Function GO:0006139; nucleobase, nucleoside, nucleotide and nucleic acid metabolic process; Biological Process GO:0007165; signal transduction; Biological Process GO:0008603; cAMP-dependent protein kinase regulator activity; Molecular Function GO:0019205; nucleobase, nucleoside, nucleotide kinase activity…	CI098_XENLA Putative adenylate kinase-like protein C9orf98 homolog OS=Xenopus laevis PE=2 SV=1	sp|Q6P618|KAD8_XENTR
gonads_contig_37874_P	3.86969	0	CGI_10022365	NA	CCD62_HUMAN Coiled-coil domain-containing protein 60 OS=Homo sapiens GN=CCDC62 PE=2 SV=2	sp|Q6P9F0|CCD62_HUMAN
gonads_contig_287327_P	3.86616	0	CGI_10016819	NA	ODFP2_HUMAN Outer dense fiber protein 2 OS=Homo sapiens GN=ODF2 PE=1 SV=1	sp|Q6AYX5|ODFP2_RAT
gonads_contig_323999_AS	3.86396	0.120061
gonads_contig_273996_S	3.85926	0.120061
gonads_contig_17490_P	3.85801	0.957536	CGI_10012741	GO:0005515; protein binding; Molecular Function	DRAM1_XENLA DNA damage-regulated autophagy modulator protein 1 OS=Xenopus laevis GN=dram1 PE=2 SV=2	sp|Q4UMH6|Y381_RICFE
gonads_contig_155196_N	3.85708	0.163542	CGI_10027745	GO:0003777; microtubule motor activity; Molecular Function GO:0007018; microtubule-based movement; Biological Process GO:0030286; dynein complex; Cellular Component	DYH8_HUMAN Dynein heavy chain 8, axonemal OS=Homo sapiens GN=DNAH8 PE=1 SV=2	sp|Q8VHE6|DYH5_MOUSE
gonads_contig_226001_S	3.85608	0.199399
gonads_contig_313971_S	3.85536	0.0737325
gonads_contig_451753_N	3.85519	1.56295	CGI_10026985	GO:0005044; scavenger receptor activity; Molecular Function GO:0016020; membrane; Cellular Component	DMBT1_HUMAN Deleted in malignant brain tumors 1 protein OS=Homo sapiens GN=DMBT1 PE=1 SV=2	sp|Q6NY73|L3BPB_DANRE
gonads_contig_42996_N	3.85248	0.393092	CGI_10002649	NA	CJ093_HUMAN TPR repeat-containing protein C10orf93 OS=Homo sapiens GN=C10orf93 PE=2 SV=2	sp|Q5SR76|CJ093_HUMAN
gonads_contig_336267_S	3.84763	0.768047
gonads_contig_329538_P	3.84496	1.94544	CGI_10026179	GO:0008152; metabolic process; Biological Process GO:0016491; oxidoreductase activity; Molecular Function GO:0055114; oxidation-reduction process; Biological Process	DHRS4_RABIT Dehydrogenase/reductase SDR family member 4 OS=Oryctolagus cuniculus GN=DHRS4 PE=1 SV=1	sp|Q9GKX2|DHRS4_RABIT
gonads_contig_322340_N	3.84414	0.496293	CGI_10004937	NA	LRC50_PERCA Leucine-rich repeat-containing protein 50 OS=Peromyscus californicus GN=Lrrc50 PE=2 SV=1	sp|Q3SYS4|DAAF1_BOVIN
gonads_contig_38762_P	3.84347	0.768047	CGI_10001935	0	0
gonads_contig_412355_N	3.83811	0	CGI_10015978	GO:0000166; nucleotide binding; Molecular Function GO:0005524; ATP binding; Molecular Function GO:0006810; transport; Biological Process GO:0016020; membrane; Cellular Component GO:0016021; integral to membrane; Cellular Component GO:0016757; transferase activity, transferring glycosyl groups; Molecular Function GO:0016887; ATPase activity; Molecular Function GO:0017111; nucleoside-triphosphatase…	MDR1_HUMAN Multidrug resistance protein 1 OS=Homo sapiens GN=ABCB1 PE=1 SV=3	sp|P08183|MDR1_HUMAN
gonads_contig_44637_P	3.83811	1.19942	CGI_10028413	GO:0008237; metallopeptidase activity; Molecular Function GO:0008270; zinc ion binding; Molecular Function	AMPN_RAT Aminopeptidase N OS=Rattus norvegicus GN=Anpep PE=1 SV=2	sp|Q9UKU6|TRHDE_HUMAN
gonads_contig_131687_P	3.83065	0.0737325	CGI_10027745	GO:0003777; microtubule motor activity; Molecular Function GO:0007018; microtubule-based movement; Biological Process GO:0030286; dynein complex; Cellular Component	DYH8_HUMAN Dynein heavy chain 8, axonemal OS=Homo sapiens GN=DNAH8 PE=1 SV=2	sp|Q96JB1|DYH8_HUMAN
gonads_contig_192648_AS	3.82778	1.56295
gonads_contig_446094_S	3.82253	3.18235
gonads_contig_437910_S	3.82101	0.957536
gonads_contig_17642_P	3.82098	1.19942	CGI_10025114	GO:0005515; protein binding; Molecular Function	K1875_HUMAN WD repeat-containing protein KIAA1875 OS=Homo sapiens GN=KIAA1875 PE=2 SV=2	sp|A6NE52|K1875_HUMAN
gonads_contig_75938_P	3.82054	0.0737325	CGI_10018128	GO:0000166; nucleotide binding; Molecular Function GO:0005524; ATP binding; Molecular Function GO:0017111; nucleoside-triphosphatase activity; Molecular Function	CLPX_MOUSE ATP-dependent Clp protease ATP-binding subunit clpX-like, mitochondrial OS=Mus musculus GN=Clpx PE=1 SV=1	sp|Q5U2U0|CLPX_RAT
gonads_contig_53022_N	3.81639	0.768047	CGI_10012328	NA	CT194_HUMAN Uncharacterized protein C20orf194 OS=Homo sapiens GN=C20orf194 PE=2 SV=1	sp|Q5TEA3|CT194_HUMAN
gonads_contig_158608_N	3.81067	0.120061	CGI_10012478	GO:0003677; DNA binding; Molecular Function GO:0005488; binding; Molecular Function GO:0005634; nucleus; Cellular Component	GMEB2_RAT Glucocorticoid modulatory element-binding protein 2 OS=Rattus norvegicus GN=Gmeb2 PE=1 SV=1	sp|Q9QUZ8|GMEB1_RAT
gonads_contig_9267_P	3.80542	0.199399	CGI_10019270	NA	CBPC5_DANRE Cytosolic carboxypeptidase-like protein 5 OS=Danio rerio GN=agbl5 PE=2 SV=1	sp|B0JZV4|CBPC5_XENTR
gonads_contig_39281_N	3.7993	4.00255	CGI_10020262	GO:0005515; protein binding; Molecular Function	MP20_DROME Muscle-specific protein 20 OS=Drosophila melanogaster GN=Mp20 PE=1 SV=2	sp|Q24799|MYPH_ECHGR
gonads_contig_361146_N	3.79501	0.0737325	CGI_10028365	GO:0004198; calcium-dependent cysteine-type endopeptidase activity; Molecular Function GO:0005515; protein binding; Molecular Function GO:0005622; intracellular; Cellular Component GO:0006508; proteolysis; Biological Process	CAN7L_HUMAN Calpain-7-like protein OS=Homo sapiens GN=C6orf103 PE=2 SV=2	sp|Q8N7X0|CAN7L_HUMAN
gonads_contig_239723_S	3.78657	0
gonads_contig_465461_N	3.78496	0.163542	CGI_10007329	NA	DYHC_TRIGR Dynein beta chain, ciliary OS=Tripneustes gratilla PE=1 SV=1	sp|Q96DT5|DYH11_HUMAN
gonads_contig_194303_P	3.78143	0.676901	CGI_10024355	GO:0000166; nucleotide binding; Molecular Function GO:0005515; protein binding; Molecular Function	TRIPB_HUMAN Thyroid receptor-interacting protein 11 OS=Homo sapiens GN=TRIP11 PE=1 SV=2	sp|O76329|ACTNB_DICDI
gonads_contig_280423_AS	3.77732	1.56295
gonads_contig_65199_P	3.77711	0.496293	CGI_10023511	GO:0005488; binding; Molecular Function	CG063_PAPAN Uncharacterized protein C7orf63 OS=Papio anubis PE=4 SV=1	sp|A5D8W1|CG063_HUMAN
gonads_contig_101677_P	3.77461	0.768047	CGI_10018930	GO:0003924; GTPase activity; Molecular Function GO:0005198; structural molecule activity; Molecular Function GO:0005525; GTP binding; Molecular Function GO:0005874; microtubule; Cellular Component GO:0007017; microtubule-based process; Biological Process GO:0007018; microtubule-based movement; Biological Process GO:0043234; protein complex; Cellular Component GO:0051258; protein polymerization; B…	TBA3_RAT Tubulin alpha-3 chain OS=Rattus norvegicus GN=Tuba3a PE=2 SV=1	sp|Q06331|TBA_ENTDO
gonads_contig_133482_P	3.77427	0.199399	CGI_10006423	GO:0005515; protein binding; Molecular Function	ANR60_HUMAN Ankyrin repeat domain-containing protein 60 OS=Homo sapiens GN=ANKRD60 PE=2 SV=3
gonads_contig_191975_S	3.77258	1.56295
gonads_contig_345430_S	3.77207	0.676901
gonads_contig_72325_P	3.77202	0.300706
gonads_contig_466743_N	3.76465	0.232053	CGI_10024997	GO:0005515; protein binding; Molecular Function GO:0005634; nucleus; Cellular Component	CCNF_HUMAN G2/mitotic-specific cyclin-F OS=Homo sapiens GN=CCNF PE=1 SV=2	sp|Q7T0L6|CCNF_XENLA
gonads_contig_328859_P	3.75479	4.97752	CGI_10000066	GO:0046872; metal ion binding; Molecular Function	MT_CRAVI Metallothionein OS=Crassostrea virginica PE=1 SV=3	sp|A6BM72|MEG11_HUMAN
gonads_contig_8647_P	3.75186	0	CGI_10016819	NA	ODFP2_HUMAN Outer dense fiber protein 2 OS=Homo sapiens GN=ODF2 PE=1 SV=1	sp|Q6AYX5|ODFP2_RAT
gonads_contig_49505_P	3.75151	0.300706	CGI_10027745	GO:0003777; microtubule motor activity; Molecular Function GO:0007018; microtubule-based movement; Biological Process GO:0030286; dynein complex; Cellular Component	DYH8_HUMAN Dynein heavy chain 8, axonemal OS=Homo sapiens GN=DNAH8 PE=1 SV=2	sp|Q91XQ0|DYH8_MOUSE
gonads_contig_167103_S	3.74731	0.768047
gonads_contig_100865_AS	3.74567	1.56295
gonads_contig_46742_AS	3.74387	0.120061
gonads_contig_62741_N	3.74354	1.56295	CGI_10026607	GO:0016787; hydrolase activity; Molecular Function	AZI1_HUMAN 5-azacytidine-induced protein 1 OS=Homo sapiens GN=AZI1 PE=1 SV=2	sp|Q9UPN4|AZI1_HUMAN
gonads_contig_18167_S	3.73786	0.957536
gonads_contig_256782_P	3.73608	1.56295	CGI_10027962	GO:0005488; binding; Molecular Function	LECA_PLEWA Lectin OS=Pleurodeles waltlii GN=LEC PE=1 SV=1
gonads_contig_436864_P	3.72848	0.0737325	CGI_10026256	GO:0005515; protein binding; Molecular Function	WDR16_MOUSE WD repeat-containing protein 16 OS=Mus musculus GN=Wdr16 PE=2 SV=1	sp|Q5F201|WDR16_MOUSE
gonads_contig_272601_P	3.72094	3.18235
gonads_contig_10269_AS	3.71583	0.120061
gonads_contig_480960_P	3.71505	1.19942	CGI_10004067	GO:0003723; RNA binding; Molecular Function GO:0005524; ATP binding; Molecular Function GO:0006955; immune response; Biological Process GO:0016740; transferase activity; Molecular Function	OAS3_HUMAN 2'-5'-oligoadenylate synthetase 3 OS=Homo sapiens GN=OAS3 PE=1 SV=2	sp|P29728|OAS2_HUMAN
gonads_contig_183044_AS	3.711	4.00255
gonads_contig_488102_P	3.70744	0.676901	CGI_10010881	GO:0004672; protein kinase activity; Molecular Function GO:0004674; protein serine/threonine kinase activity; Molecular Function GO:0005524; ATP binding; Molecular Function GO:0006468; protein phosphorylation; Biological Process	CDKL5_MOUSE Cyclin-dependent kinase-like 5 OS=Mus musculus GN=Cdkl5 PE=2 SV=1	sp|Q3UTQ8|CDKL5_MOUSE
gonads_contig_456180_P	3.70501	0.120061	CGI_10006527	GO:0005515; protein binding; Molecular Function	IQCH_MOUSE IQ domain-containing protein H OS=Mus musculus GN=Iqch PE=2 SV=2	sp|Q86VS3|IQCH_HUMAN
gonads_contig_189672_AS	3.70364	0.300706
gonads_contig_34986_P	3.70153	0.120061	CGI_10021903	GO:0003824; catalytic activity; Molecular Function GO:0004114; 3',5'-cyclic-nucleotide phosphodiesterase activity; Molecular Function GO:0007165; signal transduction; Biological Process GO:0008081; phosphoric diester hydrolase activity; Molecular Function	PDE1C_MOUSE Calcium/calmodulin-dependent 3',5'-cyclic nucleotide phosphodiesterase 1C OS=Mus musculus GN=Pde1c PE=2 SV=2	sp|Q63421|PDE1C_RAT
gonads_contig_55506_P	3.69707	0	CGI_10012095	GO:0005515; protein binding; Molecular Function	IQUB_MACFA IQ and ubiquitin-like domain-containing protein OS=Macaca fascicularis GN=IQUB PE=2 SV=2	sp|Q4R6T7|IQUB_MACFA
gonads_contig_46164_P	3.69675	4.00255
gonads_contig_267658_AS	3.69662	0.676901
gonads_contig_350833_S	3.69308	0
gonads_contig_341937_N	3.69147	1.56295	CGI_10024355	GO:0000166; nucleotide binding; Molecular Function GO:0005515; protein binding; Molecular Function	TRIPB_HUMAN Thyroid receptor-interacting protein 11 OS=Homo sapiens GN=TRIP11 PE=1 SV=2	sp|O76329|ACTNB_DICDI
gonads_contig_422506_P	3.6886	0.676901	CGI_10027772	NA	NSUN7_MOUSE Putative methyltransferase NSUN7 OS=Mus musculus GN=Nsun7 PE=2 SV=2	sp|Q14AW5|NSUN7_MOUSE
gonads_contig_21034_P	3.68453	0	CGI_10005381	GO:0000166; nucleotide binding; Molecular Function GO:0003777; microtubule motor activity; Molecular Function GO:0005524; ATP binding; Molecular Function GO:0007018; microtubule-based movement; Biological Process GO:0016887; ATPase activity; Molecular Function GO:0017111; nucleoside-triphosphatase activity; Molecular Function GO:0030286; dynein complex; Cellular Component	DYHC_TRIGR Dynein beta chain, ciliary OS=Tripneustes gratilla PE=1 SV=1	sp|P39057|DYHC_ANTCR
gonads_contig_39708_P	3.68256	0.0737325	CGI_10014979	GO:0005515; protein binding; Molecular Function	SPG16_HUMAN Sperm-associated antigen 16 protein OS=Homo sapiens GN=SPAG16 PE=2 SV=2	sp|Q8N0X2|SPG16_HUMAN
gonads_contig_287666_AS	3.6803	4.00255
gonads_contig_288180_S	3.67739	0
gonads_contig_168019_N	3.67289	0.393092	CGI_10013946	GO:0016787; hydrolase activity; Molecular Function	PP1A_RAT Serine/threonine-protein phosphatase PP1-alpha catalytic subunit OS=Rattus norvegicus GN=Ppp1ca PE=1 SV=1	sp|P48727|GLC7B_CAEEL
gonads_contig_350881_N	3.67037	0.0737325	CGI_10023739	NA	CCNG1_PIG Cyclin-G1 OS=Sus scrofa GN=CCNG1 PE=2 SV=1	sp|P51945|CCNG1_MOUSE
gonads_contig_439626_N	3.66751	0.0737325	CGI_10024997	GO:0005515; protein binding; Molecular Function GO:0005634; nucleus; Cellular Component	CCNF_HUMAN G2/mitotic-specific cyclin-F OS=Homo sapiens GN=CCNF PE=1 SV=2	sp|Q7T0L6|CCNF_XENLA
gonads_contig_318463_S	3.66668	4.97752
gonads_contig_299722_AS	3.66583	0.120061
gonads_contig_14761_P	3.66535	3.18235	CGI_10022723	NA	MMAD_CHICK Methylmalonic aciduria and homocystinuria type D homolog, mitochondrial OS=Gallus gallus GN=MMADHC PE=2 SV=1	sp|Q5ZKP2|MMAD_CHICK
gonads_contig_53745_P	3.6651	0.957536	CGI_10011703	NA	CN16B_HUMAN Uncharacterized protein C14orf166B OS=Homo sapiens GN=C14orf166B PE=2 SV=1	sp|A0JPI9|CN16B_RAT
gonads_contig_53092_P	3.66505	0	CGI_10013200	NA	EPI1_CAEEL Laminin-like protein epi-1 OS=Caenorhabditis elegans GN=epi-1 PE=1 SV=1	sp|Q640L5|CCD18_MOUSE
gonads_contig_17112_P	3.66098	0.768047	CGI_10020537	NA	NA
gonads_contig_15285_AS	3.65924	0.300706	CGI_10026607	GO:0016787; hydrolase activity; Molecular Function	AZI1_HUMAN 5-azacytidine-induced protein 1 OS=Homo sapiens GN=AZI1 PE=1 SV=2	sp|Q29RT6|KI20A_BOVIN
gonads_contig_45506_S	3.65021	0.120061
gonads_contig_367916_N	3.64982	0.120061	CGI_10009837	GO:0005215; transporter activity; Molecular Function GO:0006857; oligopeptide transport; Biological Process GO:0016020; membrane; Cellular Component	S15A2_RAT Solute carrier family 15 member 2 OS=Rattus norvegicus GN=Slc15a2 PE=2 SV=1	sp|Q9ES07|S15A2_MOUSE
gonads_contig_394161_P	3.648	1.56295	CGI_10012328	NA	CT194_HUMAN Uncharacterized protein C20orf194 OS=Homo sapiens GN=C20orf194 PE=2 SV=1	sp|Q7TT23|CT194_MOUSE
gonads_contig_34929_P	3.64681	0.163542	CGI_10010810	GO:0005509; calcium ion binding; Molecular Function GO:0008415; acyltransferase activity; Molecular Function GO:0016020; membrane; Cellular Component	CPT2_DANRE Carnitine O-palmitoyltransferase 2, mitochondrial OS=Danio rerio GN=cpt2 PE=2 SV=2	sp|Q5U3U3|CPT2_DANRE
gonads_contig_17123_N	3.64653	1.94544	CGI_10011161	NA	CROP_PONAB Cisplatin resistance-associated overexpressed protein OS=Pongo abelii GN=CROP PE=2 SV=1
gonads_contig_9861_AS	3.64653	0	CGI_10011025	GO:0005488; binding; Molecular Function GO:0005515; protein binding; Molecular Function	SPAG6_MOUSE Sperm-associated antigen 6 OS=Mus musculus GN=Spag6 PE=1 SV=1	sp|Q9JLI7|SPAG6_MOUSE
gonads_contig_28246_N	3.63982	0.232053	CGI_10006550	GO:0005622; intracellular; Cellular Component GO:0008270; zinc ion binding; Molecular Function	GZF1_HUMAN GDNF-inducible zinc finger protein 1 OS=Homo sapiens GN=GZF1 PE=2 SV=1	sp|Q96MU6|ZN778_HUMAN
gonads_contig_17575_N	3.63438	0.496293	CGI_10021012	0	0
gonads_contig_400127_AS	3.63243	4.97752
gonads_contig_25579_P	3.63142	0.768047	CGI_10005381	GO:0000166; nucleotide binding; Molecular Function GO:0003777; microtubule motor activity; Molecular Function GO:0005524; ATP binding; Molecular Function GO:0007018; microtubule-based movement; Biological Process GO:0016887; ATPase activity; Molecular Function GO:0017111; nucleoside-triphosphatase activity; Molecular Function GO:0030286; dynein complex; Cellular Component	DYHC_TRIGR Dynein beta chain, ciliary OS=Tripneustes gratilla PE=1 SV=1	sp|P39057|DYHC_ANTCR
gonads_contig_388763_P	3.63132	0.0737325	CGI_10022937	NA	CC14A_HUMAN Dual specificity protein phosphatase CDC14A OS=Homo sapiens GN=CDC14A PE=1 SV=1	sp|O60729|CC14B_HUMAN
gonads_contig_198244_AS	3.62571	0.163542
gonads_contig_275338_P	3.62521	0.393092	CGI_10008020	NA	IFT81_HUMAN Intraflagellar transport protein 81 homolog OS=Homo sapiens GN=IFT81 PE=1 SV=1	sp|Q8WYA0|IFT81_HUMAN
gonads_contig_344707_S	3.62506	0.300706
gonads_contig_375704_P	3.62198	0	CGI_10026448	GO:0003777; microtubule motor activity; Molecular Function GO:0005524; ATP binding; Molecular Function GO:0007018; microtubule-based movement; Biological Process GO:0016887; ATPase activity; Molecular Function GO:0030286; dynein complex; Cellular Component	DYH1_RAT Dynein heavy chain 1, axonemal OS=Rattus norvegicus GN=Dnah1 PE=2 SV=2	sp|Q63164|DYH1_RAT
gonads_contig_43121_P	3.61985	1.94544	CGI_10017026	0	0	sp|Q54PM6|Y8605_DICDI
gonads_contig_165207_P	3.61941	2.49298	CGI_10024355	GO:0000166; nucleotide binding; Molecular Function GO:0005515; protein binding; Molecular Function	TRIPB_HUMAN Thyroid receptor-interacting protein 11 OS=Homo sapiens GN=TRIP11 PE=1 SV=2	sp|O76329|ACTNB_DICDI
gonads_contig_395368_P	3.61839	0.393092	CGI_10019970	NA	CB077_HUMAN Uncharacterized protein C2orf77 OS=Homo sapiens GN=C2orf77 PE=2 SV=1	sp|Q0VFZ6|CB077_HUMAN
gonads_contig_317890_P	3.6107	0.199399	CGI_10009799	GO:0008270; zinc ion binding; Molecular Function	MARH2_MOUSE E3 ubiquitin-protein ligase MARCH2 OS=Mus musculus GN=March2 PE=2 SV=1	sp|Q28EX7|MARH2_XENTR
gonads_contig_445269_N	3.6098	0.199399	CGI_10016510	NA	SPG17_HUMAN Sperm-associated antigen 17 OS=Homo sapiens GN=SPAG17 PE=1 SV=1	sp|Q5S003|SPG17_MOUSE
gonads_contig_364191_N	3.60448	1.56295	CGI_10009552	GO:0005488; binding; Molecular Function	HEAT2_HUMAN HEAT repeat-containing protein 2 OS=Homo sapiens GN=HEATR2 PE=1 SV=2	sp|Q86Y56|HEAT2_HUMAN
gonads_contig_8907_N	3.60394	1.19942	CGI_10003661	GO:0003676; nucleic acid binding; Molecular Function GO:0004527; exonuclease activity; Molecular Function GO:0005622; intracellular; Cellular Component	DPO3_THETN DNA polymerase III polC-type OS=Thermoanaerobacter tengcongensis GN=polC PE=3 SV=1	sp|P28750|EXU_DROME
gonads_contig_371921_N	3.59847	0.120061	CGI_10020015	GO:0000166; nucleotide binding; Molecular Function GO:0003777; microtubule motor activity; Molecular Function GO:0005524; ATP binding; Molecular Function GO:0007018; microtubule-based movement; Biological Process GO:0016887; ATPase activity; Molecular Function GO:0017111; nucleoside-triphosphatase activity; Molecular Function GO:0030286; dynein complex; Cellular Component	DYH6_HUMAN Dynein heavy chain 6, axonemal OS=Homo sapiens GN=DNAH6 PE=1 SV=3	sp|Q9C0G6|DYH6_HUMAN
gonads_contig_381438_P	3.59743	0.163542	CGI_10020498	GO:0005515; protein binding; Molecular Function	DNAL1_MOUSE Dynein light chain 1, axonemal OS=Mus musculus GN=Dnal1 PE=2 SV=2	sp|Q641R9|DNAL1_XENLA
gonads_contig_243798_AS	3.59144	0.768047
gonads_contig_461699_P	3.58817	0.676901	CGI_10024332	GO:0005622; intracellular; Cellular Component GO:0008270; zinc ion binding; Molecular Function	ZN423_HUMAN Zinc finger protein 423 OS=Homo sapiens GN=ZNF423 PE=1 SV=1	sp|A1L1R6|ZN423_DANRE
gonads_contig_353316_P	3.58749	0.957536	CGI_10002806	GO:0005524; ATP binding; Molecular Function GO:0016887; ATPase activity; Molecular Function	DYH2_MOUSE Dynein heavy chain 2, axonemal OS=Mus musculus GN=Dnah2 PE=2 SV=1	sp|P0C6F1|DYH2_MOUSE
gonads_contig_238251_N	3.58688	0	CGI_10007871	NA	PIHD2_XENTR PIH1 domain-containing protein 2 OS=Xenopus tropicalis GN=pih1d2 PE=2 SV=1	sp|Q5PRB3|PIHD2_DANRE
gonads_contig_30005_P	3.58515	0	CGI_10021398	GO:0009055; electron carrier activity; Molecular Function GO:0016491; oxidoreductase activity; Molecular Function GO:0016651; oxidoreductase activity, acting on NADH or NADPH; Molecular Function GO:0051536; iron-sulfur cluster binding; Molecular Function GO:0055114; oxidation-reduction process; Biological Process	NDUS1_MOUSE NADH-ubiquinone oxidoreductase 75 kDa subunit, mitochondrial OS=Mus musculus GN=Ndufs1 PE=1 SV=1	sp|Q66HF1|NDUS1_RAT
gonads_contig_106312_P	3.58166	0.120061	CGI_10023288	GO:0020037; heme binding; Molecular Function	CB5D1_DANRE Cytochrome b5 domain-containing protein 1 OS=Danio rerio GN=cyb5d1 PE=2 SV=1	sp|Q567I9|CB5D1_DANRE
gonads_contig_468326_S	3.58152	0.300706
gonads_contig_384757_P	3.5809	1.19942	CGI_10028331	NA	K1430_XENTR UPF0501 protein KIAA1430 homolog OS=Xenopus tropicalis PE=2 SV=1	sp|Q9P2B7|K1430_HUMAN
gonads_contig_280585_S	3.58066	0.957536
gonads_contig_345302_AS	3.5785	0.232053
gonads_contig_102246_AS	3.57573	1.56295
gonads_contig_46598_N	3.56901	0.120061	CGI_10025514	NA	TTLL5_CERAE Tubulin polyglutamylase TTLL5 OS=Cercopithecus aethiops GN=TTLL5 PE=2 SV=2
gonads_contig_212804_P	3.56808	0.0737325	CGI_10016819	NA	ODFP2_HUMAN Outer dense fiber protein 2 OS=Homo sapiens GN=ODF2 PE=1 SV=1
gonads_contig_345440_N	3.56671	0	CGI_10010637	NA	CT026_HUMAN Uncharacterized protein C20orf26 OS=Homo sapiens GN=C20orf26 PE=2 SV=3	sp|Q8NHU2|CT026_HUMAN
gonads_contig_69499_AS	3.56476	0
gonads_contig_323978_N	3.56466	0.0737325	CGI_10013102	GO:0005515; protein binding; Molecular Function GO:0005622; intracellular; Cellular Component GO:0008270; zinc ion binding; Molecular Function	PRDM9_MOUSE Histone-lysine N-methyltransferase PRDM9 OS=Mus musculus GN=Prdm9 PE=1 SV=2	sp|Q9NW07|ZN358_HUMAN
gonads_contig_373748_S	3.56157	4.00255
gonads_contig_201377_S	3.55446	0.676901
gonads_contig_345349_S	3.55263	0.300706
gonads_contig_15391_AS	3.54616	0.120061	CGI_10012577	NA	ENKUR_MOUSE Enkurin OS=Mus musculus GN=Enkur PE=1 SV=1	sp|Q8TC29|ENKUR_HUMAN
gonads_contig_103105_P	3.54427	0.768047	CGI_10019253	GO:0000226; microtubule cytoskeleton organization; Biological Process GO:0005874; microtubule; Cellular Component	TEKT3_HUMAN Tektin-3 OS=Homo sapiens GN=TEKT3 PE=1 SV=1	sp|A6H782|TEKT3_BOVIN
gonads_contig_161383_S	3.54372	0.300706
gonads_contig_67915_AS	3.54258	0
gonads_contig_22232_P	3.54103	0.300706	CGI_10011943	NA	AAT1_HUMAN AMY-1-associating protein expressed in testis 1 OS=Homo sapiens GN=AAT1 PE=1 SV=1	sp|Q7Z4T9|AAT1_HUMAN
gonads_contig_313539_P	3.5393	0.393092	CGI_10025533	NA	YE012_HUMAN Putative uncharacterized protein FLJ43080 OS=Homo sapiens PE=2 SV=1	sp|P90666|TXND3_ANTCR
gonads_contig_211296_P	3.53627	1.94544	CGI_10026168	NA	NA
gonads_contig_346748_N	3.53526	1.56295	CGI_10017027	GO:0004672; protein kinase activity; Molecular Function GO:0004674; protein serine/threonine kinase activity; Molecular Function GO:0005524; ATP binding; Molecular Function GO:0006468; protein phosphorylation; Biological Process	Y9955_DICDI Probable serine/threonine-protein kinase DDB_G0267514 OS=Dictyostelium discoideum GN=DDB_G0267514 PE=3 SV=1	sp|Q55GU0|Y9955_DICDI
gonads_contig_368246_P	3.53406	0.300706	CGI_10017382	GO:0003676; nucleic acid binding; Molecular Function	THAP9_HUMAN THAP domain-containing protein 9 OS=Homo sapiens GN=THAP9 PE=2 SV=2
gonads_contig_215647_P	3.53342	0.496293	CGI_10009722	GO:0003677; DNA binding; Molecular Function GO:0005524; ATP binding; Molecular Function GO:0016787; hydrolase activity; Molecular Function	MOV10_CHICK Putative helicase MOV-10 OS=Gallus gallus GN=MOV10 PE=2 SV=1	sp|Q1LXK4|M10B1_DANRE
gonads_contig_24143_N	3.53234	0.163542	CGI_10024332	GO:0005622; intracellular; Cellular Component GO:0008270; zinc ion binding; Molecular Function	ZN423_HUMAN Zinc finger protein 423 OS=Homo sapiens GN=ZNF423 PE=1 SV=1	sp|O08961|ZN423_RAT
gonads_contig_17392_N	3.53193	0.393092	CGI_10027745	GO:0003777; microtubule motor activity; Molecular Function GO:0007018; microtubule-based movement; Biological Process GO:0030286; dynein complex; Cellular Component	DYH8_HUMAN Dynein heavy chain 8, axonemal OS=Homo sapiens GN=DNAH8 PE=1 SV=2	sp|Q96JB1|DYH8_HUMAN
gonads_contig_472904_P	3.53047	0.199399	CGI_10027465	GO:0016021; integral to membrane; Cellular Component GO:0055085; transmembrane transport; Biological Process	NAC2_HUMAN Sodium/calcium exchanger 2 OS=Homo sapiens GN=SLC8A2 PE=2 SV=2
gonads_contig_255035_S	3.53004	0.676901
gonads_contig_316942_AS	3.52805	0.199399
gonads_contig_52129_N	3.52503	0	CGI_10012339	NA	EFHC2_DANRE EF-hand domain-containing family member C2 OS=Danio rerio GN=efhc2 PE=2 SV=2	sp|Q32TF8|EFHC2_DANRE
gonads_contig_461005_P	3.52481	0.393092	CGI_10023182	NA	HYDIN_HUMAN Hydrocephalus-inducing protein homolog OS=Homo sapiens GN=HYDIN PE=1 SV=2	sp|Q80W93|HYDIN_MOUSE
gonads_contig_60582_AS	3.52301	0.0737325
gonads_contig_294120_N	3.51234	0.768047				sp|Q708W1|FXJ1B_XENLA
gonads_contig_14892_P	3.506	0	CGI_10010828	GO:0003777; microtubule motor activity; Molecular Function GO:0005524; ATP binding; Molecular Function GO:0007018; microtubule-based movement; Biological Process	KI20A_HUMAN Kinesin-like protein KIF20A OS=Homo sapiens GN=KIF20A PE=1 SV=1	sp|Q29RT6|KI20A_BOVIN
gonads_contig_227500_N	3.50449	1.56295
gonads_contig_17297_P	3.5043	0.120061	CGI_10011979	GO:0005524; ATP binding; Molecular Function GO:0006298; mismatch repair; Biological Process GO:0030983; mismatched DNA binding; Molecular Function	MSH4_HUMAN MutS protein homolog 4 OS=Homo sapiens GN=MSH4 PE=2 SV=2	sp|O15457|MSH4_HUMAN
gonads_contig_218489_P	3.50143	0	CGI_10021814	NA	NA
gonads_contig_21470_P	3.49612	0.768047	CGI_10019177	NA	UN84A_HUMAN Protein unc-84 homolog A OS=Homo sapiens GN=UNC84A PE=1 SV=3	sp|O94901|SUN1_HUMAN
gonads_contig_58740_P	3.49405	1.19942	CGI_10011945	GO:0005622; intracellular; Cellular Component GO:0008270; zinc ion binding; Molecular Function	TRIM3_MOUSE Tripartite motif-containing protein 3 OS=Mus musculus GN=Trim3 PE=1 SV=1
gonads_contig_26927_S	3.49382	0.676901
gonads_contig_74712_S	3.49244	4.97752	CGI_10008767	GO:0004222; metalloendopeptidase activity; Molecular Function GO:0005576; extracellular region; Cellular Component GO:0006508; proteolysis; Biological Process	EMPA_VIBAN Virulence metalloprotease OS=Vibrio anguillarum GN=empA PE=1 SV=1	sp|P14756|ELAS_PSEAE
gonads_contig_416245_P	3.4885	2.49298	CGI_10010967	NA	NA
gonads_contig_129338_P	3.48814	0.300706	CGI_10025949	NA	SPAT6_RAT Spermatogenesis-associated protein 6 OS=Rattus norvegicus GN=Spata6 PE=2 SV=2	sp|Q6AYJ3|CI068_RAT
gonads_contig_168268_P	3.48344	0.163542	CGI_10019307	GO:0005515; protein binding; Molecular Function	DYI3_ANTCR Dynein intermediate chain 3, ciliary OS=Anthocidaris crassispina PE=2 SV=1	sp|Q16960|DYI3_ANTCR
gonads_contig_345349_AS	3.4825	0.0737325
gonads_contig_267965_S	3.48074	0.0737325
gonads_contig_313373_AS	3.47848	0.676901
gonads_contig_229795_P	3.47848	4.00255	CGI_10028162	NA	OTOAN_MOUSE Otoancorin OS=Mus musculus GN=Otoa PE=2 SV=1
gonads_contig_72285_AS	3.47812	0.496293
gonads_contig_1636_P	3.4777	0.0737325	CGI_10014979	GO:0005515; protein binding; Molecular Function	SPG16_HUMAN Sperm-associated antigen 16 protein OS=Homo sapiens GN=SPAG16 PE=2 SV=2	sp|Q8K450|SPG16_MOUSE
gonads_contig_299722_S	3.47445	0.0737325
gonads_contig_21080_P	3.47415	0	CGI_10016510	NA	SPG17_HUMAN Sperm-associated antigen 17 OS=Homo sapiens GN=SPAG17 PE=1 SV=1	sp|Q5S003|SPG17_MOUSE
gonads_contig_18558_P	3.4643	2.49298	CGI_10001325	GO:0003777; microtubule motor activity; Molecular Function GO:0007018; microtubule-based movement; Biological Process GO:0030286; dynein complex; Cellular Component	DYH2_HUMAN Dynein heavy chain 2, axonemal OS=Homo sapiens GN=DNAH2 PE=1 SV=3	sp|P0C6F1|DYH2_MOUSE
gonads_contig_226523_S	3.46181	0.0737325
gonads_contig_407438_N	3.46133	1.94544	CGI_10004973	NA	AXP83_CIOIN Axonemal 84 kDa protein OS=Ciona intestinalis GN=AXP83.9 PE=2 SV=1	sp|Q8T880|AXP83_CIOIN
gonads_contig_14171_S	3.46089	0.393092	CGI_10019884	0	0
gonads_contig_238332_P	3.45994	0.300706	CGI_10015978	GO:0000166; nucleotide binding; Molecular Function GO:0005524; ATP binding; Molecular Function GO:0006810; transport; Biological Process GO:0016020; membrane; Cellular Component GO:0016021; integral to membrane; Cellular Component GO:0016757; transferase activity, transferring glycosyl groups; Molecular Function GO:0016887; ATPase activity; Molecular Function GO:0017111; nucleoside-triphosphatase…	MDR1_HUMAN Multidrug resistance protein 1 OS=Homo sapiens GN=ABCB1 PE=1 SV=3	sp|P08183|MDR1_HUMAN
gonads_contig_237097_AS	3.4588	0.957536
gonads_contig_177069_N	3.45675	0.957536	CGI_10011979	GO:0005524; ATP binding; Molecular Function GO:0006298; mismatch repair; Biological Process GO:0030983; mismatched DNA binding; Molecular Function	MSH4_HUMAN MutS protein homolog 4 OS=Homo sapiens GN=MSH4 PE=2 SV=2	sp|Q99MT2|MSH4_MOUSE
gonads_contig_252915_N	3.45531	1.19942	CGI_10003816	GO:0000166; nucleotide binding; Molecular Function GO:0003777; microtubule motor activity; Molecular Function GO:0005524; ATP binding; Molecular Function GO:0007018; microtubule-based movement; Biological Process GO:0016887; ATPase activity; Molecular Function GO:0030286; dynein complex; Cellular Component	DYHC2_TRIGR Cytoplasmic dynein 2 heavy chain 1 OS=Tripneustes gratilla GN=DYH1B PE=2 SV=2	sp|Q9JJ79|DYHC2_RAT
gonads_contig_424217_N	3.45406	1.19942	CGI_10025712	0	0
gonads_contig_446094_AS	3.4488	0.120061
gonads_contig_22830_P	3.44646	0.300706	CGI_10012609	GO:0005515; protein binding; Molecular Function GO:0023034; intracellular signaling pathway; Biological Process	DCDC2_MOUSE Doublecortin domain-containing protein 2 OS=Mus musculus GN=Dcdc2 PE=2 SV=2	sp|Q5DU00|DCDC2_MOUSE
gonads_contig_323563_S	3.44396	0.232053
gonads_contig_247086_N	3.43685	1.19942	CGI_10025289	GO:0005622; intracellular; Cellular Component GO:0008270; zinc ion binding; Molecular Function	ZFP26_MOUSE Zinc finger protein 26 OS=Mus musculus GN=Zfp26 PE=2 SV=2	sp|Q8BI66|ZN526_MOUSE
gonads_contig_198464_AS	3.43411	0.199399
gonads_contig_391433_N	3.43301	0.199399	CGI_10012096	GO:0003777; microtubule motor activity; Molecular Function GO:0005524; ATP binding; Molecular Function GO:0007018; microtubule-based movement; Biological Process GO:0016887; ATPase activity; Molecular Function GO:0030286; dynein complex; Cellular Component	DYH7_HUMAN Dynein heavy chain 7, axonemal OS=Homo sapiens GN=DNAH7 PE=1 SV=1	sp|Q6ZR08|DYH12_HUMAN
gonads_contig_42651_P	3.42029	0	CGI_10011755	NA	K1751_MOUSE Uncharacterized protein KIAA1751 homolog OS=Mus musculus PE=2 SV=1	sp|Q9C0B2|K1751_HUMAN
gonads_contig_63637_S	3.41823	0.0737325	CGI_10004772	GO:0005515; protein binding; Molecular Function	SNTG1_HUMAN Gamma-1-syntrophin OS=Homo sapiens GN=SNTG1 PE=1 SV=1	sp|Q9NY99|SNTG2_HUMAN
gonads_contig_503046_N	3.41749	1.94544	CGI_10004973	NA	AXP83_CIOIN Axonemal 84 kDa protein OS=Ciona intestinalis GN=AXP83.9 PE=2 SV=1	sp|A6H8T2|CASC1_DANRE
gonads_contig_10132_N	3.41184	0	CGI_10018169	GO:0004672; protein kinase activity; Molecular Function GO:0004674; protein serine/threonine kinase activity; Molecular Function GO:0005524; ATP binding; Molecular Function GO:0006468; protein phosphorylation; Biological Process	CDK2_CRIGR Cell division protein kinase 2 OS=Cricetulus griseus GN=CDK2 PE=2 SV=1	sp|Q63699|CDK2_RAT
gonads_contig_17121_S	3.41129	0.768047
gonads_contig_55581_P	3.40829	0.199399	CGI_10028289	GO:0005515; protein binding; Molecular Function GO:0008270; zinc ion binding; Molecular Function	ANKY1_HUMAN Ankyrin repeat and MYND domain-containing protein 1 OS=Homo sapiens GN=ANKMY1 PE=2 SV=2	sp|Q9P2S6|ANKY1_HUMAN
gonads_contig_7779_P	3.4079	4.00255	CGI_10018475	NA	SSNA1_HUMAN Sjoegren syndrome nuclear autoantigen 1 OS=Homo sapiens GN=SSNA1 PE=1 SV=2	sp|Q9JJ94|SSNA1_MOUSE
gonads_contig_235063_S	3.40059	0.957536
gonads_contig_258140_N	3.39919	0.232053	CGI_10015978	GO:0000166; nucleotide binding; Molecular Function GO:0005524; ATP binding; Molecular Function GO:0006810; transport; Biological Process GO:0016020; membrane; Cellular Component GO:0016021; integral to membrane; Cellular Component GO:0016757; transferase activity, transferring glycosyl groups; Molecular Function GO:0016887; ATPase activity; Molecular Function GO:0017111; nucleoside-triphosphatase…	MDR1_HUMAN Multidrug resistance protein 1 OS=Homo sapiens GN=ABCB1 PE=1 SV=3	sp|P08183|MDR1_HUMAN
gonads_contig_33367_N	3.39559	4.97752	CGI_10026122	NA	SYCP3_MESAU Synaptonemal complex protein 3 OS=Mesocricetus auratus GN=SYCP3 PE=2 SV=1	sp|Q60547|SYCP3_MESAU
gonads_contig_436129_P	3.39422	0.300706	CGI_10009645	GO:0004017; adenylate kinase activity; Molecular Function GO:0005524; ATP binding; Molecular Function GO:0006139; nucleobase, nucleoside, nucleotide and nucleic acid metabolic process; Biological Process GO:0007165; signal transduction; Biological Process GO:0008603; cAMP-dependent protein kinase regulator activity; Molecular Function GO:0019205; nucleobase, nucleoside, nucleotide kinase activity…	CI098_XENLA Putative adenylate kinase-like protein C9orf98 homolog OS=Xenopus laevis PE=2 SV=1	sp|Q6P618|KAD8_XENTR
gonads_contig_7726_P	3.39305	2.49298	CGI_10016510	NA	SPG17_HUMAN Sperm-associated antigen 17 OS=Homo sapiens GN=SPAG17 PE=1 SV=1	sp|Q5S003|SPG17_MOUSE
gonads_contig_369770_N	3.39279	2.49298	CGI_10004929	GO:0004198; calcium-dependent cysteine-type endopeptidase activity; Molecular Function GO:0005515; protein binding; Molecular Function GO:0005622; intracellular; Cellular Component GO:0006508; proteolysis; Biological Process	CAN5_HUMAN Calpain-5 OS=Homo sapiens GN=CAPN5 PE=2 SV=2	sp|Q96QT4|TRPM7_HUMAN
gonads_contig_495411_P	3.39154	0	CGI_10023335	GO:0004367; glycerol-3-phosphate dehydrogenase [NAD+] activity; Molecular Function GO:0005737; cytoplasm; Cellular Component GO:0005975; carbohydrate metabolic process; Biological Process GO:0006072; glycerol-3-phosphate metabolic process; Biological Process GO:0009331; glycerol-3-phosphate dehydrogenase complex; Cellular Component GO:0016491; oxidoreductase activity; Molecular Function GO:001661…	GPDA_DROPS Glycerol-3-phosphate dehydrogenase [NAD+], cytoplasmic OS=Drosophila pseudoobscura pseudoobscura GN=Gpdh PE=3 SV=2	sp|O35077|GPDA_RAT
gonads_contig_7395_P	3.39044	0.0737325				sp|Q9UNH5|CC14A_HUMAN
gonads_contig_29763_P	3.3879	0	CGI_10010637	NA	CT026_HUMAN Uncharacterized protein C20orf26 OS=Homo sapiens GN=C20orf26 PE=2 SV=3	sp|Q8NHU2|CT026_HUMAN
gonads_contig_95647_P	3.3872	0.957536	CGI_10027842	GO:0005215; transporter activity; Molecular Function GO:0006810; transport; Biological Process GO:0016020; membrane; Cellular Component GO:0016021; integral to membrane; Cellular Component GO:0022891; substrate-specific transmembrane transporter activity; Molecular Function GO:0055085; transmembrane transport; Biological Process	GTR1_BOVIN Solute carrier family 2, facilitated glucose transporter member 1 OS=Bos taurus GN=SLC2A1 PE=2 SV=1
gonads_contig_316335_S	3.3855	0.393092
gonads_contig_188240_N	3.38314	1.19942	CGI_10009638	GO:0005515; protein binding; Molecular Function GO:0005622; intracellular; Cellular Component GO:0008270; zinc ion binding; Molecular Function	PRD10_XENTR PR domain zinc finger protein 10 OS=Xenopus tropicalis GN=prdm10 PE=2 SV=1	sp|Q8BI66|ZN526_MOUSE
gonads_contig_455139_N	3.38066	4.00255	CGI_10020264	GO:0005488; binding; Molecular Function GO:0005509; calcium ion binding; Molecular Function GO:0005515; protein binding; Molecular Function GO:0007155; cell adhesion; Biological Process	MRC1_HUMAN Macrophage mannose receptor 1 OS=Homo sapiens GN=MRC1 PE=1 SV=1	sp|Q9W6R5|XLRS1_TAKRU
gonads_contig_356826_P	3.37896	0.393092	CGI_10026448	GO:0003777; microtubule motor activity; Molecular Function GO:0005524; ATP binding; Molecular Function GO:0007018; microtubule-based movement; Biological Process GO:0016887; ATPase activity; Molecular Function GO:0030286; dynein complex; Cellular Component	DYH1_RAT Dynein heavy chain 1, axonemal OS=Rattus norvegicus GN=Dnah1 PE=2 SV=2	sp|Q63164|DYH1_RAT
gonads_contig_425785_P	3.37707	0.0737325	CGI_10004771	NA	EFHC1_HUMAN EF-hand domain-containing protein 1 OS=Homo sapiens GN=EFHC1 PE=1 SV=1	sp|Q9D9T8|EFHC1_MOUSE
gonads_contig_5996_P	3.37546	0.120061	CGI_10016510	NA	SPG17_HUMAN Sperm-associated antigen 17 OS=Homo sapiens GN=SPAG17 PE=1 SV=1	sp|Q6Q759|SPG17_HUMAN
gonads_contig_76511_S	3.37189	3.18235
gonads_contig_9092_S	3.37031	0.232053
gonads_contig_334662_S	3.36842	0.676901
gonads_contig_191758_AS	3.36797	0.676901
gonads_contig_139364_P	3.36747	1.94544	CGI_10008741	GO:0016787; hydrolase activity; Molecular Function	PP1B_XENTR Serine/threonine-protein phosphatase PP1-beta catalytic subunit OS=Xenopus tropicalis GN=ppp1cb PE=2 SV=1	sp|P23880|PP12_SCHPO
gonads_contig_383311_N	3.36713	0.0737325	CGI_10004771	NA	EFHC1_HUMAN EF-hand domain-containing protein 1 OS=Homo sapiens GN=EFHC1 PE=1 SV=1	sp|Q5JVL4|EFHC1_HUMAN
gonads_contig_293376_S	3.36345	0.163542
gonads_contig_165824_P	3.36129	0.163542				sp|Q03410|SYCP1_RAT
gonads_contig_134744_N	3.36128	0	CGI_10018338	GO:0004550; nucleoside diphosphate kinase activity; Molecular Function GO:0005524; ATP binding; Molecular Function GO:0006183; GTP biosynthetic process; Biological Process GO:0006228; UTP biosynthetic process; Biological Process GO:0006241; CTP biosynthetic process; Biological Process	NDK7_HUMAN Nucleoside diphosphate kinase 7 OS=Homo sapiens GN=NME7 PE=1 SV=1	sp|Q9Y5B8|NDK7_HUMAN
gonads_contig_17102_P	3.36028	0.199399	CGI_10015576	GO:0000226; microtubule cytoskeleton organization; Biological Process GO:0005874; microtubule; Cellular Component	TEKT2_HUMAN Tektin-2 OS=Homo sapiens GN=TEKT2 PE=1 SV=1	sp|Q9UIF3|TEKT2_HUMAN
gonads_contig_413822_P	3.35931	0.120061	CGI_10008129	NA	CCD89_DANRE Coiled-coil domain-containing protein 89 OS=Danio rerio GN=ccdc89 PE=2 SV=1	sp|A8WG43|CCD89_DANRE
gonads_contig_203966_S	3.35503	0.120061
gonads_contig_9221_N	3.35061	0	CGI_10003777	GO:0001518; voltage-gated sodium channel complex; Cellular Component GO:0005216; ion channel activity; Molecular Function GO:0005248; voltage-gated sodium channel activity; Molecular Function GO:0006811; ion transport; Biological Process GO:0006814; sodium ion transport; Biological Process GO:0016020; membrane; Cellular Component GO:0055085; transmembrane transport; Biological Process	SCN5A_RAT Sodium channel protein type 5 subunit alpha OS=Rattus norvegicus GN=Scn5a PE=2 SV=1	sp|Q05973|SCN1_LOLBL
gonads_contig_366379_P	3.35028	1.56295
gonads_contig_74087_N	3.3497	0.232053
gonads_contig_38045_P	3.34901	4.00255				sp|Q5ZMM5|ZN706_CHICK
gonads_contig_311100_AS	3.34809	0.768047
gonads_contig_122010_P	3.34195	0	CGI_10006977	GO:0006457; protein folding; Biological Process GO:0031072; heat shock protein binding; Molecular Function GO:0051082; unfolded protein binding; Molecular Function	DJB13_MOUSE DnaJ homolog subfamily B member 13 OS=Mus musculus GN=Dnajb13 PE=2 SV=1	sp|P59910|DJB13_HUMAN
gonads_contig_354819_P	3.34191	0.957536	CGI_10019270	NA	CBPC5_DANRE Cytosolic carboxypeptidase-like protein 5 OS=Danio rerio GN=agbl5 PE=2 SV=1	sp|Q68EI3|CBPC5_DANRE
gonads_contig_463015_P	3.34041	1.56295	CGI_10008083	GO:0000786; nucleosome; Cellular Component GO:0003677; DNA binding; Molecular Function GO:0005634; nucleus; Cellular Component GO:0006334; nucleosome assembly; Biological Process	H2B3_TIGCA Histone H2B.3 OS=Tigriopus californicus PE=3 SV=2	sp|P27326|H2B_URECA
gonads_contig_249149_P	3.33993	0.496293	CGI_10027193	NA	CCD18_HUMAN Coiled-coil domain-containing protein 18 OS=Homo sapiens GN=CCDC18 PE=1 SV=1	sp|Q5T9S5|CCD18_HUMAN
gonads_contig_455030_P	3.33798	0	CGI_10018169	GO:0004672; protein kinase activity; Molecular Function GO:0004674; protein serine/threonine kinase activity; Molecular Function GO:0005524; ATP binding; Molecular Function GO:0006468; protein phosphorylation; Biological Process	CDK2_CRIGR Cell division protein kinase 2 OS=Cricetulus griseus GN=CDK2 PE=2 SV=1	sp|Q63699|CDK2_RAT
gonads_contig_66916_P	3.33611	0.957536	CGI_10026448	GO:0003777; microtubule motor activity; Molecular Function GO:0005524; ATP binding; Molecular Function GO:0007018; microtubule-based movement; Biological Process GO:0016887; ATPase activity; Molecular Function GO:0030286; dynein complex; Cellular Component	DYH1_RAT Dynein heavy chain 1, axonemal OS=Rattus norvegicus GN=Dnah1 PE=2 SV=2	sp|Q9P2D7|DYH1_HUMAN
gonads_contig_18573_P	3.33346	4.00255	CGI_10014705	0	0
gonads_contig_21864_S	3.33316	1.94544	CGI_10008851	NA	IDLC_STRPU 33 kDa inner dynein arm light chain, axonemal OS=Strongylocentrotus purpuratus PE=1 SV=1	sp|Q26630|IDLC_STRPU
gonads_contig_502369_AS	3.32725	4.00255
gonads_contig_232818_AS	3.32723	0.120061
gonads_contig_458485_N	3.3255	4.00255	CGI_10018323	GO:0003677; DNA binding; Molecular Function GO:0005634; nucleus; Cellular Component GO:0006355; regulation of transcription, DNA-dependent; Biological Process GO:0030528; transcription regulator activity; Molecular Function GO:0045449; regulation of transcription; Biological Process	HEY1_BOVIN Hairy/enhancer-of-split related with YRPW motif protein 1 OS=Bos taurus GN=HEY1 PE=2 SV=1	sp|Q66KK8|HEY1_XENTR
gonads_contig_10269_S	3.3217	0.300706
gonads_contig_199245_P	3.32069	0.393092	CGI_10019128	GO:0005515; protein binding; Molecular Function	SPEF1_MOUSE Sperm flagellar protein 1 OS=Mus musculus GN=Spef1 PE=2 SV=1	sp|Q99JL1|SPEF1_MOUSE
gonads_contig_334109_P	3.31993	0.120061	CGI_10012204	GO:0005515; protein binding; Molecular Function	MIPT3_DANRE TRAF3-interacting protein 1 OS=Danio rerio GN=traf3ip1 PE=2 SV=1	sp|Q6PGZ3|MIPT3_DANRE
gonads_contig_386652_N	3.31875	0.199399	CGI_10010830	NA	LRC34_MOUSE Leucine-rich repeat-containing protein 34 OS=Mus musculus GN=Lrrc34 PE=2 SV=1	sp|Q4V8D9|LRC34_RAT
gonads_contig_8331_N	3.31813	0.957536	CGI_10019128	GO:0005515; protein binding; Molecular Function	SPEF1_MOUSE Sperm flagellar protein 1 OS=Mus musculus GN=Spef1 PE=2 SV=1	sp|Q58DA1|SPEF1_BOVIN
gonads_contig_30020_P	3.31762	0.232053	CGI_10013223	NA	CC146_HUMAN Coiled-coil domain-containing protein 146 OS=Homo sapiens GN=CCDC146 PE=2 SV=2	sp|Q8IYE0|CC146_HUMAN
gonads_contig_125654_P	3.31637	3.18235	CGI_10026448	GO:0003777; microtubule motor activity; Molecular Function GO:0005524; ATP binding; Molecular Function GO:0007018; microtubule-based movement; Biological Process GO:0016887; ATPase activity; Molecular Function GO:0030286; dynein complex; Cellular Component	DYH1_RAT Dynein heavy chain 1, axonemal OS=Rattus norvegicus GN=Dnah1 PE=2 SV=2	sp|Q9P2D7|DYH1_HUMAN
gonads_contig_191771_AS	3.31624	4.00255
gonads_contig_9217_N	3.31375	0.120061	CGI_10012092	NA	NA
gonads_contig_326066_P	3.31345	0.496293	CGI_10016763	GO:0005488; binding; Molecular Function	CCD79_HUMAN Coiled-coil domain-containing protein 79 OS=Homo sapiens GN=CCDC79 PE=2 SV=2	sp|Q1LX29|CCD79_DANRE
gonads_contig_37890_N	3.31267	0.300706	CGI_10006978	GO:0005515; protein binding; Molecular Function	CX022_HUMAN Uncharacterized protein CXorf22 OS=Homo sapiens GN=CXorf22 PE=2 SV=2	sp|Q6ZTR5|CX022_HUMAN
gonads_contig_350833_AS	3.312	0.496293
gonads_contig_463802_N	3.31014	0.957536	CGI_10007326	GO:0003777; microtubule motor activity; Molecular Function GO:0007018; microtubule-based movement; Biological Process GO:0030286; dynein complex; Cellular Component	DYHA_CHLRE Dynein alpha chain, flagellar outer arm OS=Chlamydomonas reinhardtii GN=ODA11 PE=3 SV=2	sp|Q9SMH3|DYH1A_CHLRE
gonads_contig_67552_N	3.30766	0.768047	CGI_10017027	GO:0004672; protein kinase activity; Molecular Function GO:0004674; protein serine/threonine kinase activity; Molecular Function GO:0005524; ATP binding; Molecular Function GO:0006468; protein phosphorylation; Biological Process	Y9955_DICDI Probable serine/threonine-protein kinase DDB_G0267514 OS=Dictyostelium discoideum GN=DDB_G0267514 PE=3 SV=1	sp|Q55GU0|Y9955_DICDI
gonads_contig_9147_N	3.30647	0.232053	CGI_10007326	GO:0003777; microtubule motor activity; Molecular Function GO:0007018; microtubule-based movement; Biological Process GO:0030286; dynein complex; Cellular Component	DYHA_CHLRE Dynein alpha chain, flagellar outer arm OS=Chlamydomonas reinhardtii GN=ODA11 PE=3 SV=2	sp|Q63164|DYH1_RAT
gonads_contig_210105_N	3.30323	1.19942	CGI_10010531	GO:0005515; protein binding; Molecular Function	FBW10_HUMAN F-box/WD repeat-containing protein 10 OS=Homo sapiens GN=FBXW10 PE=2 SV=1	sp|Q5XX13|FBW10_HUMAN
gonads_contig_460185_P	3.29591	1.94544	CGI_10017382	GO:0003676; nucleic acid binding; Molecular Function	THAP9_HUMAN THAP domain-containing protein 9 OS=Homo sapiens GN=THAP9 PE=2 SV=2
gonads_contig_63119_P	3.2953	3.18235	CGI_10000821	GO:0004672; protein kinase activity; Molecular Function GO:0004674; protein serine/threonine kinase activity; Molecular Function GO:0005524; ATP binding; Molecular Function GO:0006468; protein phosphorylation; Biological Process	TTK_DANRE Dual specificity protein kinase Ttk OS=Danio rerio GN=ttk PE=1 SV=2	sp|Q8AYG3|TTK_DANRE
gonads_contig_416480_P	3.28915	0	CGI_10024887	GO:0000166; nucleotide binding; Molecular Function GO:0003777; microtubule motor activity; Molecular Function GO:0003779; actin binding; Molecular Function GO:0004143; diacylglycerol kinase activity; Molecular Function GO:0005524; ATP binding; Molecular Function GO:0005622; intracellular; Cellular Component GO:0007018; microtubule-based movement; Biological Process GO:0007205; activation of prote…	DYH10_HUMAN Dynein heavy chain 10, axonemal OS=Homo sapiens GN=DNAH10 PE=1 SV=3	sp|Q8IVF4|DYH10_HUMAN
gonads_contig_258821_P	3.28736	3.18235	CGI_10017608	NA	TMC7_HUMAN Transmembrane channel-like protein 7 OS=Homo sapiens GN=TMC7 PE=2 SV=1	sp|Q8C428|TMC7_MOUSE
gonads_contig_31539_P	3.28734	1.94544	CGI_10023351	GO:0004871; signal transducer activity; Molecular Function GO:0005515; protein binding; Molecular Function GO:0005525; GTP binding; Molecular Function GO:0007165; signal transduction; Biological Process GO:0007186; G-protein coupled receptor protein signaling pathway; Biological Process GO:0019001; guanyl nucleotide binding; Molecular Function	GNAI_LYMST Guanine nucleotide-binding protein G(i) subunit alpha OS=Lymnaea stagnalis PE=2 SV=3	sp|P30682|GNAI_LYMST
gonads_contig_14671_P	3.28501	0.199399	CGI_10023986	NA	SLBP1_XENLA Histone RNA hairpin-binding protein OS=Xenopus laevis GN=slbp1 PE=1 SV=1	sp|P97440|SLBP_MOUSE
gonads_contig_66168_N	3.28125	1.56295	CGI_10009825	NA	TACC1_MOUSE Transforming acidic coiled-coil-containing protein 1 OS=Mus musculus GN=Tacc1 PE=1 SV=1	sp|Q9PTG8|TACC3_XENLA
gonads_contig_270242_P	3.27957	0.163542	CGI_10002285	NA	DYH2_MOUSE Dynein heavy chain 2, axonemal OS=Mus musculus GN=Dnah2 PE=2 SV=1	sp|P0C6F1|DYH2_MOUSE
gonads_contig_17818_N	3.27891	1.94544	CGI_10025187	GO:0000166; nucleotide binding; Molecular Function GO:0016020; membrane; Cellular Component GO:0016192; vesicle-mediated transport; Biological Process	CENPF_HUMAN Centromere protein F OS=Homo sapiens GN=CENPF PE=1 SV=2	sp|P49454|CENPF_HUMAN
gonads_contig_75478_N	3.27493	0	CGI_10013079	NA	TC1DB_XENLA Tctex1 domain-containing protein 1-B (Fragment) OS=Xenopus laevis GN=tctex1d1-B PE=2 SV=1	sp|A2VDD2|TC1DB_XENLA
gonads_contig_143422_N	3.27446	0	CGI_10004635	GO:0004222; metalloendopeptidase activity; Molecular Function GO:0005515; protein binding; Molecular Function GO:0006508; proteolysis; Biological Process GO:0008237; metallopeptidase activity; Molecular Function GO:0008270; zinc ion binding; Molecular Function	MYBPP_MOUSE MYCBP-associated protein OS=Mus musculus GN=Mycbpap PE=2 SV=1	sp|Q8TBZ2|MYBPP_HUMAN
gonads_contig_173960_S	3.27414	1.19942
gonads_contig_462099_P	3.26836	0.957536	CGI_10007216	GO:0004221; ubiquitin thiolesterase activity; Molecular Function GO:0005515; protein binding; Molecular Function GO:0006511; ubiquitin-dependent protein catabolic process; Biological Process GO:0008270; zinc ion binding; Molecular Function	UBP5_MOUSE Ubiquitin carboxyl-terminal hydrolase 5 OS=Mus musculus GN=Usp5 PE=1 SV=1	sp|P56399|UBP5_MOUSE
gonads_contig_334662_AS	3.26798	0.199399
gonads_contig_386034_P	3.26328	0.0737325	CGI_10012092	NA	NA
gonads_contig_18162_N	3.26197	0.163542	CGI_10008369	GO:0003777; microtubule motor activity; Molecular Function GO:0005515; protein binding; Molecular Function GO:0005622; intracellular; Cellular Component GO:0007018; microtubule-based movement; Biological Process GO:0008270; zinc ion binding; Molecular Function GO:0030286; dynein complex; Cellular Component	DYH2_MOUSE Dynein heavy chain 2, axonemal OS=Mus musculus GN=Dnah2 PE=2 SV=1	sp|P0C6F1|DYH2_MOUSE
gonads_contig_36686_AS	3.26075	0.120061
gonads_contig_24480_P	3.25966	4.00255	CGI_10006796	GO:0005509; calcium ion binding; Molecular Function GO:0005515; protein binding; Molecular Function	FBN3_HUMAN Fibrillin-3 OS=Homo sapiens GN=FBN3 PE=2 SV=2	sp|P48960|CD97_HUMAN
gonads_contig_46794_P	3.25662	4.97752	CGI_10006977	GO:0006457; protein folding; Biological Process GO:0031072; heat shock protein binding; Molecular Function GO:0051082; unfolded protein binding; Molecular Function	DJB13_MOUSE DnaJ homolog subfamily B member 13 OS=Mus musculus GN=Dnajb13 PE=2 SV=1	sp|P59910|DJB13_HUMAN
gonads_contig_210535_P	3.25513	1.19942	CGI_10009111	GO:0005215; transporter activity; Molecular Function GO:0005515; protein binding; Molecular Function GO:0006810; transport; Biological Process GO:0008021; synaptic vesicle; Cellular Component GO:0016020; membrane; Cellular Component	SY65_APLCA Synaptotagmin-1 OS=Aplysia californica GN=SYT1 PE=1 SV=2	sp|P41823|SY65_APLCA
gonads_contig_67594_P	3.25291	0.0737325	CGI_10014058	GO:0005515; protein binding; Molecular Function GO:0008270; zinc ion binding; Molecular Function	ZMY12_HUMAN Zinc finger MYND domain-containing protein 12 OS=Homo sapiens GN=ZMYND12 PE=2 SV=2	sp|Q9H0C1|ZMY12_HUMAN
gonads_contig_409719_N	3.25287	2.49298	CGI_10022523	GO:0005515; protein binding; Molecular Function GO:0016020; membrane; Cellular Component	CJ112_HUMAN MAM and LDL-receptor class A domain-containing protein C10orf112 OS=Homo sapiens GN=C10orf112 PE=4 SV=3	sp|Q5VYJ5|CJ112_HUMAN
gonads_contig_329907_P	3.25112	0.300706	CGI_10014702	GO:0005515; protein binding; Molecular Function	PKDRE_HUMAN Polycystic kidney disease and receptor for egg jelly-related protein OS=Homo sapiens GN=PKDREJ PE=2 SV=2	sp|Q9NTG1|PKDRE_HUMAN
gonads_contig_346806_N	3.24992	0.0737325	CGI_10012092	NA	NA
gonads_contig_314012_S	3.24664	4.00255
gonads_contig_31258_N	3.24483	0.120061	CGI_10017256	GO:0004672; protein kinase activity; Molecular Function GO:0004674; protein serine/threonine kinase activity; Molecular Function GO:0005515; protein binding; Molecular Function GO:0005524; ATP binding; Molecular Function GO:0006468; protein phosphorylation; Biological Process	PLK4_NEMVE Serine/threonine-protein kinase PLK4 OS=Nematostella vectensis GN=v1g246408 PE=3 SV=1	sp|Q5R9Z7|PLK4_PONAB
gonads_contig_67742_N	3.24317	0	CGI_10028782	GO:0005515; protein binding; Molecular Function	Y2800_ANASP Uncharacterized WD repeat-containing protein alr2800 OS=Anabaena sp. (strain PCC 7120) GN=alr2800 PE=4 SV=1
gonads_contig_394291_P	3.24051	2.49298
gonads_contig_321842_S	3.2388	1.56295
gonads_contig_74369_P	3.23663	1.19942	CGI_10027051	NA	NDRG3_RAT Protein NDRG3 OS=Rattus norvegicus GN=Ndrg3 PE=2 SV=1	sp|Q5RA95|NDRG3_PONAB
gonads_contig_59954_S	3.23628	0.496293
gonads_contig_225509_P	3.23626	2.49298	CGI_10006759	GO:0003677; DNA binding; Molecular Function GO:0003700; sequence-specific DNA binding transcription factor activity; Molecular Function GO:0003707; steroid hormone receptor activity; Molecular Function GO:0004879; ligand-dependent nuclear receptor activity; Molecular Function GO:0005634; nucleus; Cellular Component GO:0006355; regulation of transcription, DNA-dependent; Biological Process GO:0008…	E75_METEN Nuclear hormone receptor E75 OS=Metapenaeus ensis GN=E75 PE=2 SV=1	sp|P13055|E75BB_DROME
gonads_contig_313589_AS	3.23305	4.97752
gonads_contig_381157_P	3.22072	2.49298	CGI_10018838	GO:0016020; membrane; Cellular Component GO:0016192; vesicle-mediated transport; Biological Process	GOGA4_HUMAN Golgin subfamily A member 4 OS=Homo sapiens GN=GOLGA4 PE=1 SV=1	sp|P25386|USO1_YEAST
gonads_contig_36686_S	3.21894	0.768047
gonads_contig_63080_P	3.21885	0.0737325	CGI_10003348	GO:0003777; microtubule motor activity; Molecular Function GO:0007018; microtubule-based movement; Biological Process GO:0030286; dynein complex; Cellular Component	DYH1B_CHLRE Dynein-1-beta heavy chain, flagellar inner arm I1 complex OS=Chlamydomonas reinhardtii GN=DHC10 PE=1 SV=1	sp|Q9C0G6|DYH6_HUMAN
gonads_contig_151252_S	3.21825	0.199399
gonads_contig_75432_N	3.21466	0.676901	CGI_10022703	GO:0005509; calcium ion binding; Molecular Function GO:0005515; protein binding; Molecular Function	NOTCH_DROME Neurogenic locus Notch protein OS=Drosophila melanogaster GN=N PE=1 SV=3	sp|Q7L0X2|F194A_HUMAN
gonads_contig_31241_N	3.21426	0.393092	CGI_10021272	GO:0005515; protein binding; Molecular Function	YH010_HUMAN IQ motif and ankyrin repeat domain-containing protein LOC642574 OS=Homo sapiens PE=4 SV=2	sp|A8MXQ7|YH010_HUMAN
gonads_contig_20989_N	3.21399	0	CGI_10015978	GO:0000166; nucleotide binding; Molecular Function GO:0005524; ATP binding; Molecular Function GO:0006810; transport; Biological Process GO:0016020; membrane; Cellular Component GO:0016021; integral to membrane; Cellular Component GO:0016757; transferase activity, transferring glycosyl groups; Molecular Function GO:0016887; ATPase activity; Molecular Function GO:0017111; nucleoside-triphosphatase…	MDR1_HUMAN Multidrug resistance protein 1 OS=Homo sapiens GN=ABCB1 PE=1 SV=3	sp|P21439|MDR3_HUMAN
gonads_contig_459705_N	3.21376	1.56295	CGI_10009825	NA	TACC1_MOUSE Transforming acidic coiled-coil-containing protein 1 OS=Mus musculus GN=Tacc1 PE=1 SV=1	sp|Q9PTG8|TACC3_XENLA
gonads_contig_190585_S	3.21101	0.393092
gonads_contig_68610_P	3.20979	0.163542	CGI_10013638	NA	YQ006_HUMAN Uncharacterized protein FLJ35848 OS=Homo sapiens PE=2 SV=2	sp|A2AG06|CQ104_MOUSE
gonads_contig_323918_N	3.20787	0.232053	CGI_10010089	GO:0003677; DNA binding; Molecular Function GO:0003887; DNA-directed DNA polymerase activity; Molecular Function GO:0006260; DNA replication; Biological Process	DPOLN_MOUSE DNA polymerase nu OS=Mus musculus GN=Poln PE=2 SV=2	sp|Q7TQ07|DPOLN_MOUSE
gonads_contig_11491_P	3.20743	1.94544				sp|B0K466|PTH_THEPX
gonads_contig_10027_P	3.20733	0.300706	CGI_10023182	NA	HYDIN_HUMAN Hydrocephalus-inducing protein homolog OS=Homo sapiens GN=HYDIN PE=1 SV=2	sp|Q4G0P3|HYDIN_HUMAN
gonads_contig_255693_N	3.20285	0	CGI_10011755	NA	K1751_MOUSE Uncharacterized protein KIAA1751 homolog OS=Mus musculus PE=2 SV=1	sp|Q69YW0|CA222_HUMAN
gonads_contig_20348_P	3.20093	0.393092	CGI_10017021	NA	PEBP4_MOUSE Phosphatidylethanolamine-binding protein 4 OS=Mus musculus GN=Pebp4 PE=2 SV=1	sp|P54186|D1_ONCVO
gonads_contig_386501_N	3.19937	0.120061	CGI_10006360	GO:0005509; calcium ion binding; Molecular Function GO:0005515; protein binding; Molecular Function GO:0005622; intracellular; Cellular Component GO:0007165; signal transduction; Biological Process GO:0023034; intracellular signaling pathway; Biological Process	EP15R_HUMAN Epidermal growth factor receptor substrate 15-like 1 OS=Homo sapiens GN=EPS15L1 PE=1 SV=1	sp|Q803Q4|DEP1A_DANRE
gonads_contig_289747_S	3.19715	1.94544
gonads_contig_413639_N	3.19167	0	CGI_10021469	NA	CL055_HUMAN Uncharacterized protein C12orf55 OS=Homo sapiens GN=C12orf55 PE=2 SV=2	sp|Q6ZTY8|CL063_HUMAN
gonads_contig_24153_P	3.19161	2.49298	CGI_10011370	GO:0005515; protein binding; Molecular Function	MEG10_MOUSE Multiple epidermal growth factor-like domains 10 OS=Mus musculus GN=Megf10 PE=1 SV=1	sp|O88281|MEGF6_RAT
gonads_contig_30312_N	3.19066	2.49298	CGI_10013469	GO:0004867; serine-type endopeptidase inhibitor activity; Molecular Function	SPIT1_MOUSE Kunitz-type protease inhibitor 1 OS=Mus musculus GN=Spint1 PE=1 SV=1
gonads_contig_399042_P	3.19025	0.957536	CGI_10011979	GO:0005524; ATP binding; Molecular Function GO:0006298; mismatch repair; Biological Process GO:0030983; mismatched DNA binding; Molecular Function	MSH4_HUMAN MutS protein homolog 4 OS=Homo sapiens GN=MSH4 PE=2 SV=2	sp|O15457|MSH4_HUMAN
gonads_contig_255176_S	3.18856	2.49298
gonads_contig_73184_P	3.1856	0.0737325	CGI_10028365	GO:0004198; calcium-dependent cysteine-type endopeptidase activity; Molecular Function GO:0005515; protein binding; Molecular Function GO:0005622; intracellular; Cellular Component GO:0006508; proteolysis; Biological Process	CAN7L_HUMAN Calpain-7-like protein OS=Homo sapiens GN=C6orf103 PE=2 SV=2	sp|Q8N7X0|CAN7L_HUMAN
gonads_contig_258301_P	3.18444	0.0737325	CGI_10002647	GO:0004181; metallocarboxypeptidase activity; Molecular Function GO:0006508; proteolysis; Biological Process GO:0008270; zinc ion binding; Molecular Function	CBPC2_MOUSE Cytosolic carboxypeptidase 2 OS=Mus musculus GN=Agbl2 PE=2 SV=1	sp|Q8CDK2|CBPC2_MOUSE
gonads_contig_503340_S	3.18266	1.19942
gonads_contig_275776_N	3.17629	4.00255	CGI_10024874	GO:0003824; catalytic activity; Molecular Function GO:0004252; serine-type endopeptidase activity; Molecular Function GO:0006508; proteolysis; Biological Process	TMPS3_MOUSE Transmembrane protease, serine 3 OS=Mus musculus GN=Tmprss3 PE=1 SV=1	sp|Q9XSM2|TRYT_SHEEP
gonads_contig_262604_AS	3.17612	4.97752
gonads_contig_41819_P	3.17477	0.163542	CGI_10023739	NA	CCNG1_PIG Cyclin-G1 OS=Sus scrofa GN=CCNG1 PE=2 SV=1	sp|P51945|CCNG1_MOUSE
gonads_contig_65187_N	3.17189	1.94544	CGI_10020346	GO:0005515; protein binding; Molecular Function	IQCK_HUMAN IQ domain-containing protein K OS=Homo sapiens GN=IQCK PE=2 SV=1	sp|Q8N0W5|IQCK_HUMAN
gonads_contig_485735_P	3.16925	1.94544	CGI_10011985	GO:0005515; protein binding; Molecular Function GO:0005622; intracellular; Cellular Component GO:0008270; zinc ion binding; Molecular Function	TRI45_HUMAN Tripartite motif-containing protein 45 OS=Homo sapiens GN=TRIM45 PE=1 SV=2	sp|Q6E2N3|TRI33_DANRE
gonads_contig_263962_P	3.16799	0.496293	CGI_10005467	NA	CSPP1_HUMAN Centrosome and spindle pole-associated protein 1 OS=Homo sapiens GN=CSPP1 PE=1 SV=2	sp|B2RX88|CSPP1_MOUSE
gonads_contig_472357_N	3.16687	1.19942	CGI_10007327	NA	DYHB_CHLRE Dynein beta chain, flagellar outer arm OS=Chlamydomonas reinhardtii GN=ODA4 PE=3 SV=1	sp|Q9SMH3|DYH1A_CHLRE
gonads_contig_8056_S	3.16616	0.300706
gonads_contig_399777_P	3.16164	1.94544
gonads_contig_62670_P	3.16139	0.120061	CGI_10007892	GO:0005515; protein binding; Molecular Function	WDR78_RAT WD repeat-containing protein 78 OS=Rattus norvegicus GN=Wdr78 PE=2 SV=1	sp|Q5VTH9|WDR78_HUMAN
gonads_contig_48270_N	3.16079	0.496293	CGI_10022580	GO:0005515; protein binding; Molecular Function	ANK3_HUMAN Ankyrin-3 OS=Homo sapiens GN=ANK3 PE=1 SV=3	sp|Q12955|ANK3_HUMAN
gonads_contig_29882_P	3.16006	0.120061	CGI_10021162	GO:0004550; nucleoside diphosphate kinase activity; Molecular Function GO:0005524; ATP binding; Molecular Function GO:0006183; GTP biosynthetic process; Biological Process GO:0006228; UTP biosynthetic process; Biological Process GO:0006241; CTP biosynthetic process; Biological Process	NDK5_HUMAN Nucleoside diphosphate kinase homolog 5 OS=Homo sapiens GN=NME5 PE=1 SV=1	sp|P56597|NDK5_HUMAN
gonads_contig_30987_AS	3.15977	0.163542	CGI_10013737	GO:0003777; microtubule motor activity; Molecular Function GO:0005524; ATP binding; Molecular Function GO:0007018; microtubule-based movement; Biological Process	KRP95_STRPU Kinesin-II 95 kDa subunit OS=Strongylocentrotus purpuratus GN=KRP95 PE=1 SV=1	sp|Q9QZC4|PCY1B_RAT
gonads_contig_421066_N	3.15491	0.0737325	CGI_10020230	GO:0000015; phosphopyruvate hydratase complex; Cellular Component GO:0000287; magnesium ion binding; Molecular Function GO:0004634; phosphopyruvate hydratase activity; Molecular Function GO:0006096; glycolysis; Biological Process	ENOLL_XENLA Enolase-like protein C10orf134 homolog OS=Xenopus laevis PE=2 SV=2	sp|Q08BC6|ENO4_DANRE
gonads_contig_380922_N	3.15478	0.0737325	CGI_10003348	GO:0003777; microtubule motor activity; Molecular Function GO:0007018; microtubule-based movement; Biological Process GO:0030286; dynein complex; Cellular Component	DYH1B_CHLRE Dynein-1-beta heavy chain, flagellar inner arm I1 complex OS=Chlamydomonas reinhardtii GN=DHC10 PE=1 SV=1	sp|Q9MBF8|DYH1B_CHLRE
gonads_contig_314538_P	3.14969	0.120061
gonads_contig_262448_AS	3.14946	0.676901
gonads_contig_472356_P	3.14901	2.49298	CGI_10007329	NA	DYHC_TRIGR Dynein beta chain, ciliary OS=Tripneustes gratilla PE=1 SV=1	sp|Q39610|DYHA_CHLRE
gonads_contig_450192_N	3.14885	0.120061	CGI_10007892	GO:0005515; protein binding; Molecular Function	WDR78_RAT WD repeat-containing protein 78 OS=Rattus norvegicus GN=Wdr78 PE=2 SV=1	sp|Q5VTH9|WDR78_HUMAN
gonads_contig_319267_P	3.14729	0.163542	CGI_10006550	GO:0005622; intracellular; Cellular Component GO:0008270; zinc ion binding; Molecular Function	GZF1_HUMAN GDNF-inducible zinc finger protein 1 OS=Homo sapiens GN=GZF1 PE=2 SV=1	sp|A1L1L7|ZN426_RAT
gonads_contig_17137_P	3.14672	0	CGI_10010586	NA	PACRG_MOUSE Parkin coregulated gene protein homolog OS=Mus musculus GN=Pacrg PE=2 SV=1	sp|Q9DAK2|PACRG_MOUSE
gonads_contig_40243_P	3.14161	0.232053	CGI_10020485	GO:0005083; small GTPase regulator activity; Molecular Function GO:0005515; protein binding; Molecular Function GO:0023034; intracellular signaling pathway; Biological Process	CTRO_HUMAN Citron Rho-interacting kinase OS=Homo sapiens GN=CIT PE=1 SV=2	sp|P70336|ROCK2_MOUSE
gonads_contig_468780_AS	3.14126	0.199399
gonads_contig_405701_AS	3.13815	0.393092	CGI_10010378	GO:0005515; protein binding; Molecular Function	KI67_HUMAN Antigen KI-67 OS=Homo sapiens GN=MKI67 PE=1 SV=2
gonads_contig_268740_P	3.1369	3.18235	CGI_10001021	GO:0003810; protein-glutamine gamma-glutamyltransferase activity; Molecular Function GO:0018149; peptide cross-linking; Biological Process	TGM1_MOUSE Protein-glutamine gamma-glutamyltransferase K OS=Mus musculus GN=Tgm1 PE=1 SV=2	sp|O95932|TGM3L_HUMAN
gonads_contig_64491_P	3.13645	4.97752	CGI_10020485	GO:0005083; small GTPase regulator activity; Molecular Function GO:0005515; protein binding; Molecular Function GO:0023034; intracellular signaling pathway; Biological Process	CTRO_HUMAN Citron Rho-interacting kinase OS=Homo sapiens GN=CIT PE=1 SV=2	sp|O14578|CTRO_HUMAN
gonads_contig_29672_N	3.13286	0.0737325	CGI_10025637	NA	YB017_HUMAN Uncharacterized protein MGC33657 OS=Homo sapiens PE=2 SV=1	sp|Q4G0U5|PCDP1_HUMAN
gonads_contig_139475_AS	3.1307	4.00255
gonads_contig_24892_N	3.12977	0.0737325	CGI_10006022	NA	JIP4_MOUSE C-jun-amino-terminal kinase-interacting protein 4 OS=Mus musculus GN=Spag9 PE=1 SV=2	sp|Q9UPT6|JIP3_HUMAN
gonads_contig_463352_N	3.12937	1.94544	CGI_10004576	NA	CCD33_HUMAN Coiled-coil domain-containing protein 33 OS=Homo sapiens GN=CCDC33 PE=1 SV=3	sp|Q8N5R6|CCD33_HUMAN
gonads_contig_439402_P	3.12851	0.120061	CGI_10006360	GO:0005509; calcium ion binding; Molecular Function GO:0005515; protein binding; Molecular Function GO:0005622; intracellular; Cellular Component GO:0007165; signal transduction; Biological Process GO:0023034; intracellular signaling pathway; Biological Process	EP15R_HUMAN Epidermal growth factor receptor substrate 15-like 1 OS=Homo sapiens GN=EPS15L1 PE=1 SV=1	sp|Q6ING4|DEP1A_XENLA
gonads_contig_39100_AS	3.12741	4.00255
gonads_contig_139820_N	3.12672	0.393092	CGI_10021903	GO:0003824; catalytic activity; Molecular Function GO:0004114; 3',5'-cyclic-nucleotide phosphodiesterase activity; Molecular Function GO:0007165; signal transduction; Biological Process GO:0008081; phosphoric diester hydrolase activity; Molecular Function	PDE1C_MOUSE Calcium/calmodulin-dependent 3',5'-cyclic nucleotide phosphodiesterase 1C OS=Mus musculus GN=Pde1c PE=2 SV=2	sp|Q61481|PDE1A_MOUSE
gonads_contig_276106_S	3.12582	3.18235
gonads_contig_256218_P	3.12245	1.94544	CGI_10022825	GO:0003993; acid phosphatase activity; Molecular Function	MINP1_MOUSE Multiple inositol polyphosphate phosphatase 1 OS=Mus musculus GN=Minpp1 PE=1 SV=2	sp|Q9Z2L6|MINP1_MOUSE
gonads_contig_55030_N	3.12201	0.0737325	CGI_10012529	0	0
gonads_contig_39601_N	3.12073	0.496293	CGI_10001554	GO:0003676; nucleic acid binding; Molecular Function GO:0004386; helicase activity; Molecular Function GO:0005524; ATP binding; Molecular Function GO:0008026; ATP-dependent helicase activity; Molecular Function	IF4A2_RAT Eukaryotic initiation factor 4A-II OS=Rattus norvegicus GN=Eif4a2 PE=1 SV=1	sp|P27639|IF4A_CAEEL
gonads_contig_401359_N	3.11994	0.957536	CGI_10002893	GO:0005515; protein binding; Molecular Function	TTC28_HUMAN Tetratricopeptide repeat protein 28 OS=Homo sapiens GN=TTC28 PE=1 SV=4	sp|Q96AY4|TTC28_HUMAN
gonads_contig_192737_N	3.11634	0.300706	CGI_10008741	GO:0016787; hydrolase activity; Molecular Function	PP1B_XENTR Serine/threonine-protein phosphatase PP1-beta catalytic subunit OS=Xenopus tropicalis GN=ppp1cb PE=2 SV=1	sp|P48727|GLC7B_CAEEL
gonads_contig_322742_AS	3.11552	3.18235
gonads_contig_17278_S	3.11527	1.94544
gonads_contig_274531_N	3.11526	3.18235	CGI_10006665	NA	TMC3_HUMAN Transmembrane channel-like protein 3 OS=Homo sapiens GN=TMC3 PE=1 SV=2
gonads_contig_334787_P	3.11457	0.0737325	CGI_10020015	GO:0000166; nucleotide binding; Molecular Function GO:0003777; microtubule motor activity; Molecular Function GO:0005524; ATP binding; Molecular Function GO:0007018; microtubule-based movement; Biological Process GO:0016887; ATPase activity; Molecular Function GO:0017111; nucleoside-triphosphatase activity; Molecular Function GO:0030286; dynein complex; Cellular Component	DYH6_HUMAN Dynein heavy chain 6, axonemal OS=Homo sapiens GN=DNAH6 PE=1 SV=3	sp|Q9C0G6|DYH6_HUMAN
gonads_contig_19249_P	3.11381	0.232053	CGI_10006360	GO:0005509; calcium ion binding; Molecular Function GO:0005515; protein binding; Molecular Function GO:0005622; intracellular; Cellular Component GO:0007165; signal transduction; Biological Process GO:0023034; intracellular signaling pathway; Biological Process	EP15R_HUMAN Epidermal growth factor receptor substrate 15-like 1 OS=Homo sapiens GN=EPS15L1 PE=1 SV=1	sp|Q6ING4|DEP1A_XENLA
gonads_contig_346730_S	3.11111	1.94544
gonads_contig_463334_N	3.11018	4.00255	CGI_10023813	NA	CV028_DANRE UPF0027 protein C22orf28 homolog OS=Danio rerio GN=zgc:76871 PE=2 SV=1	sp|A7RKF6|RTCB_NEMVE
gonads_contig_71057_P	3.10848	0.393092	CGI_10024887	GO:0000166; nucleotide binding; Molecular Function GO:0003777; microtubule motor activity; Molecular Function GO:0003779; actin binding; Molecular Function GO:0004143; diacylglycerol kinase activity; Molecular Function GO:0005524; ATP binding; Molecular Function GO:0005622; intracellular; Cellular Component GO:0007018; microtubule-based movement; Biological Process GO:0007205; activation of prote…	DYH10_HUMAN Dynein heavy chain 10, axonemal OS=Homo sapiens GN=DNAH10 PE=1 SV=3	sp|Q8IVF4|DYH10_HUMAN
gonads_contig_422904_P	3.10615	0.0737325	CGI_10007329	NA	DYHC_TRIGR Dynein beta chain, ciliary OS=Tripneustes gratilla PE=1 SV=1	sp|Q39565|DYHB_CHLRE
gonads_contig_464706_N	3.10127	2.49298	CGI_10020312	GO:0004672; protein kinase activity; Molecular Function GO:0004674; protein serine/threonine kinase activity; Molecular Function GO:0005524; ATP binding; Molecular Function GO:0006468; protein phosphorylation; Biological Process	CCRK_MOUSE Cell cycle-related kinase OS=Mus musculus GN=Ccrk PE=2 SV=1	sp|A8WIP6|CDK20_DANRE
gonads_contig_460729_P	3.10046	0.957536	CGI_10016527	GO:0000166; nucleotide binding; Molecular Function GO:0005524; ATP binding; Molecular Function GO:0006810; transport; Biological Process GO:0016021; integral to membrane; Cellular Component GO:0016887; ATPase activity; Molecular Function GO:0017111; nucleoside-triphosphatase activity; Molecular Function GO:0042626; ATPase activity, coupled to transmembrane movement of substances; Molecular Functi…	MRP7_HUMAN Multidrug resistance-associated protein 7 OS=Homo sapiens GN=ABCC10 PE=1 SV=1	sp|Q5T3U5|MRP7_HUMAN
gonads_contig_193600_N	3.10004	4.00255	CGI_10008521	NA	YI011_DANRE Uncharacterized protein FLJ46082 homolog OS=Danio rerio GN=si:ch211-215c18.4 PE=4 SV=1	sp|A2BFC9|YI011_DANRE
gonads_contig_66210_S	3.09829	4.00255
gonads_contig_98813_P	3.09656	0.199399	CGI_10028365	GO:0004198; calcium-dependent cysteine-type endopeptidase activity; Molecular Function GO:0005515; protein binding; Molecular Function GO:0005622; intracellular; Cellular Component GO:0006508; proteolysis; Biological Process	CAN7L_HUMAN Calpain-7-like protein OS=Homo sapiens GN=C6orf103 PE=2 SV=2	sp|Q8N7X0|CAN7L_HUMAN
gonads_contig_196088_S	3.09613	0.0737325
gonads_contig_89616_P	3.09231	1.94544	CGI_10023351	GO:0004871; signal transducer activity; Molecular Function GO:0005515; protein binding; Molecular Function GO:0005525; GTP binding; Molecular Function GO:0007165; signal transduction; Biological Process GO:0007186; G-protein coupled receptor protein signaling pathway; Biological Process GO:0019001; guanyl nucleotide binding; Molecular Function	GNAI_LYMST Guanine nucleotide-binding protein G(i) subunit alpha OS=Lymnaea stagnalis PE=2 SV=3	sp|P30682|GNAI_LYMST
gonads_contig_272318_S	3.09146	1.19942
gonads_contig_381349_P	3.08837	0.393092	CGI_10024986	NA	HMMR_HUMAN Hyaluronan mediated motility receptor OS=Homo sapiens GN=HMMR PE=1 SV=2	sp|P10587|MYH11_CHICK
gonads_contig_215398_S	3.08716	4.97752
gonads_contig_239328_N	3.08518	0.120061	CGI_10023986	NA	SLBP1_XENLA Histone RNA hairpin-binding protein OS=Xenopus laevis GN=slbp1 PE=1 SV=1	sp|Q9YGP6|SLBP2_XENLA
gonads_contig_145926_S	3.08486	0.496293
gonads_contig_417580_N	3.08378	0.300706	CGI_10002806	GO:0005524; ATP binding; Molecular Function GO:0016887; ATPase activity; Molecular Function	DYH2_MOUSE Dynein heavy chain 2, axonemal OS=Mus musculus GN=Dnah2 PE=2 SV=1	sp|Q8WXX0|DYH7_HUMAN
gonads_contig_74979_P	3.08154	0.163542	CGI_10014958	GO:0004550; nucleoside diphosphate kinase activity; Molecular Function GO:0005524; ATP binding; Molecular Function GO:0005529; sugar binding; Molecular Function GO:0006183; GTP biosynthetic process; Biological Process GO:0006228; UTP biosynthetic process; Biological Process GO:0006241; CTP biosynthetic process; Biological Process GO:0007155; cell adhesion; Biological Process GO:0045454; cell redo…	TXND3_ANTCR Thioredoxin domain-containing protein 3 homolog OS=Anthocidaris crassispina GN=IC1 PE=1 SV=1	sp|P90666|TXND3_ANTCR
gonads_contig_64974_P	3.08079	0	CGI_10025443	GO:0005515; protein binding; Molecular Function	HETE1_PODAN Vegetative incompatibility protein HET-E-1 OS=Podospora anserina GN=HET-E1 PE=4 SV=1	sp|Q61FW2|SEL10_CAEBR
gonads_contig_279698_S	3.07413	2.49298
gonads_contig_51867_N	3.07385	1.19942	CGI_10023182	NA	HYDIN_HUMAN Hydrocephalus-inducing protein homolog OS=Homo sapiens GN=HYDIN PE=1 SV=2	sp|Q80W93|HYDIN_MOUSE
gonads_contig_256036_P	3.07269	1.19942	CGI_10023442	0	0	sp|Q1MSJ5|CSPP1_HUMAN
gonads_contig_380596_P	3.07224	0.120061	CGI_10007326	GO:0003777; microtubule motor activity; Molecular Function GO:0007018; microtubule-based movement; Biological Process GO:0030286; dynein complex; Cellular Component	DYHA_CHLRE Dynein alpha chain, flagellar outer arm OS=Chlamydomonas reinhardtii GN=ODA11 PE=3 SV=2	sp|Q39610|DYHA_CHLRE
gonads_contig_460223_P	3.07192	0.957536	CGI_10015978	GO:0000166; nucleotide binding; Molecular Function GO:0005524; ATP binding; Molecular Function GO:0006810; transport; Biological Process GO:0016020; membrane; Cellular Component GO:0016021; integral to membrane; Cellular Component GO:0016757; transferase activity, transferring glycosyl groups; Molecular Function GO:0016887; ATPase activity; Molecular Function GO:0017111; nucleoside-triphosphatase…	MDR1_HUMAN Multidrug resistance protein 1 OS=Homo sapiens GN=ABCB1 PE=1 SV=3	sp|P08183|MDR1_HUMAN
gonads_contig_348086_P	3.07094	1.19942	CGI_10002893	GO:0005515; protein binding; Molecular Function	TTC28_HUMAN Tetratricopeptide repeat protein 28 OS=Homo sapiens GN=TTC28 PE=1 SV=4	sp|Q96AY4|TTC28_HUMAN
gonads_contig_17634_P	3.06678	0.120061	CGI_10018338	GO:0004550; nucleoside diphosphate kinase activity; Molecular Function GO:0005524; ATP binding; Molecular Function GO:0006183; GTP biosynthetic process; Biological Process GO:0006228; UTP biosynthetic process; Biological Process GO:0006241; CTP biosynthetic process; Biological Process	NDK7_HUMAN Nucleoside diphosphate kinase 7 OS=Homo sapiens GN=NME7 PE=1 SV=1	sp|Q9Y5B8|NDK7_HUMAN
gonads_contig_93928_P	3.06562	0.199399	CGI_10009931	GO:0005515; protein binding; Molecular Function	DYI2_ANTCR Dynein intermediate chain 2, ciliary OS=Anthocidaris crassispina PE=2 SV=1	sp|Q16959|DYI2_ANTCR
gonads_contig_346728_S	3.06525	0.957536
gonads_contig_346976_N	3.06393	1.94544	CGI_10017153	NA	NA
gonads_contig_318135_P	3.06241	1.56295	CGI_10018488	GO:0003700; sequence-specific DNA binding transcription factor activity; Molecular Function GO:0005634; nucleus; Cellular Component GO:0006355; regulation of transcription, DNA-dependent; Biological Process GO:0043565; sequence-specific DNA binding; Molecular Function	HSFY1_HUMAN Heat shock transcription factor, Y-linked OS=Homo sapiens GN=HSFY1 PE=1 SV=1	sp|Q4G112|HSF5_HUMAN
gonads_contig_219156_N	3.06174	0.768047
gonads_contig_265999_S	3.05883	1.19942
gonads_contig_116586_P	3.05515	0.0737325	CGI_10025388	GO:0009059; macromolecule biosynthetic process; Biological Process GO:0010508; positive regulation of autophagy; Biological Process GO:0030176; integral to endoplasmic reticulum membrane; Cellular Component	K0831_HUMAN Uncharacterized protein KIAA0831 OS=Homo sapiens GN=KIAA0831 PE=1 SV=1	sp|Q6ZNE5|BAKOR_HUMAN
gonads_contig_69499_S	3.04807	0.676901
gonads_contig_44146_P	3.04649	0.120061	CGI_10008016	NA	RB_CHICK Retinoblastoma-associated protein OS=Gallus gallus GN=RB1 PE=1 SV=1	sp|Q90600|RB_CHICK
gonads_contig_7434_P	3.04566	0.393092	CGI_10006360	GO:0005509; calcium ion binding; Molecular Function GO:0005515; protein binding; Molecular Function GO:0005622; intracellular; Cellular Component GO:0007165; signal transduction; Biological Process GO:0023034; intracellular signaling pathway; Biological Process	EP15R_HUMAN Epidermal growth factor receptor substrate 15-like 1 OS=Homo sapiens GN=EPS15L1 PE=1 SV=1	sp|Q6ING4|DEP1A_XENLA
gonads_contig_77883_N	3.04455	0.0737325	CGI_10003777	GO:0001518; voltage-gated sodium channel complex; Cellular Component GO:0005216; ion channel activity; Molecular Function GO:0005248; voltage-gated sodium channel activity; Molecular Function GO:0006811; ion transport; Biological Process GO:0006814; sodium ion transport; Biological Process GO:0016020; membrane; Cellular Component GO:0055085; transmembrane transport; Biological Process	SCN5A_RAT Sodium channel protein type 5 subunit alpha OS=Rattus norvegicus GN=Scn5a PE=2 SV=1	sp|Q9W0Y8|SCN60_DROME
gonads_contig_326352_N	3.04278	0.393092	CGI_10005338	GO:0000166; nucleotide binding; Molecular Function GO:0003777; microtubule motor activity; Molecular Function GO:0007018; microtubule-based movement; Biological Process GO:0017111; nucleoside-triphosphatase activity; Molecular Function GO:0030286; dynein complex; Cellular Component	DYH1_RAT Dynein heavy chain 1, axonemal OS=Rattus norvegicus GN=Dnah1 PE=2 SV=2	sp|Q0VDD8|DYH14_HUMAN
gonads_contig_259970_P	3.04252	0.676901	CGI_10019397	GO:0005509; calcium ion binding; Molecular Function GO:0005515; protein binding; Molecular Function GO:0016020; membrane; Cellular Component	PKD2_BOVIN Polycystin-2 OS=Bos taurus GN=PKD2 PE=2 SV=1	sp|Q7TN88|PK1L2_MOUSE
gonads_contig_68871_P	3.04139	0.768047	CGI_10026034	GO:0005515; protein binding; Molecular Function GO:0005525; GTP binding; Molecular Function GO:0005622; intracellular; Cellular Component GO:0007165; signal transduction; Biological Process GO:0007264; small GTPase mediated signal transduction; Biological Process	PATS1_DICDI Probable serine/threonine-protein kinase pats1 OS=Dictyostelium discoideum GN=pats1 PE=3 SV=1	sp|Q1ZXD6|ROCO5_DICDI
gonads_contig_26031_N	3.03886	0.393092	CGI_10007265	GO:0003676; nucleic acid binding; Molecular Function	PAR14_MOUSE Poly [ADP-ribose] polymerase 14 OS=Mus musculus GN=Parp14 PE=1 SV=2	sp|Q460N5|PAR14_HUMAN
gonads_contig_7880_P	3.03651	0	CGI_10008851	NA	IDLC_STRPU 33 kDa inner dynein arm light chain, axonemal OS=Strongylocentrotus purpuratus PE=1 SV=1	sp|Q4R3K5|IDLC_MACFA
gonads_contig_288563_S	3.03457	0
gonads_contig_317346_P	3.03267	0.768047	CGI_10004435	NA	SCP_PATYE Sarcoplasmic calcium-binding protein OS=Patinopecten yessoensis PE=1 SV=1	sp|P02637|SCP_MIZYE
gonads_contig_480743_P	3.03139	3.18235	CGI_10014642	GO:0005515; protein binding; Molecular Function	KEAP1_PIG Kelch-like ECH-associated protein 1 OS=Sus scrofa GN=KEAP1 PE=3 SV=1	sp|Q9Z2X8|KEAP1_MOUSE
gonads_contig_137347_P	3.02722	0.393092	CGI_10020015	GO:0000166; nucleotide binding; Molecular Function GO:0003777; microtubule motor activity; Molecular Function GO:0005524; ATP binding; Molecular Function GO:0007018; microtubule-based movement; Biological Process GO:0016887; ATPase activity; Molecular Function GO:0017111; nucleoside-triphosphatase activity; Molecular Function GO:0030286; dynein complex; Cellular Component	DYH6_HUMAN Dynein heavy chain 6, axonemal OS=Homo sapiens GN=DNAH6 PE=1 SV=3	sp|Q9C0G6|DYH6_HUMAN
gonads_contig_322999_P	3.02702	3.18235
gonads_contig_474821_P	3.02525	0.393092	CGI_10024996	NA	CCD40_HUMAN Coiled-coil domain-containing protein 40 OS=Homo sapiens GN=CCDC40 PE=2 SV=2	sp|Q4G0X9|CCD40_HUMAN
gonads_contig_8867_P	3.0217	0.676901	CGI_10023942	NA	F166B_XENTR UPF0605 protein FAM166B OS=Xenopus tropicalis GN=fam166b PE=2 SV=1	sp|A2RRW4|F166B_DANRE
gonads_contig_349209_P	3.02082	0.957536	CGI_10026448	GO:0003777; microtubule motor activity; Molecular Function GO:0005524; ATP binding; Molecular Function GO:0007018; microtubule-based movement; Biological Process GO:0016887; ATPase activity; Molecular Function GO:0030286; dynein complex; Cellular Component	DYH1_RAT Dynein heavy chain 1, axonemal OS=Rattus norvegicus GN=Dnah1 PE=2 SV=2	sp|P0C6F1|DYH2_MOUSE
gonads_contig_319231_S	3.01845	2.49298
gonads_contig_441384_AS	3.01791	1.56295
gonads_contig_17876_AS	3.01453	0.120061
gonads_contig_391195_P	3.011	0.768047	CGI_10007865	GO:0000166; nucleotide binding; Molecular Function GO:0004368; glycerol-3-phosphate dehydrogenase activity; Molecular Function GO:0005524; ATP binding; Molecular Function GO:0005783; endoplasmic reticulum; Cellular Component GO:0006072; glycerol-3-phosphate metabolic process; Biological Process GO:0009331; glycerol-3-phosphate dehydrogenase complex; Cellular Component GO:0016491; oxidoreductase a…	TOR1B_HUMAN Torsin-1B OS=Homo sapiens GN=TOR1B PE=1 SV=2	sp|Q9ER41|TOR1B_MOUSE
gonads_contig_44694_S	3.00788	2.49298
gonads_contig_23475_P	3.00744	0	CGI_10025443	GO:0005515; protein binding; Molecular Function	HETE1_PODAN Vegetative incompatibility protein HET-E-1 OS=Podospora anserina GN=HET-E1 PE=4 SV=1	sp|Q00808|HETE1_PODAS
gonads_contig_66973_S	3.00713	4.00255	CGI_10008852	GO:0005515; protein binding; Molecular Function	TTC35_DANRE Tetratricopeptide repeat protein 35 OS=Danio rerio GN=ttc35 PE=2 SV=1	sp|Q26630|IDLC_STRPU
gonads_contig_351965_S	3.00604	0.163542
gonads_contig_305563_P	3.00538	0.957536	CGI_10019138	NA	F184A_HUMAN Protein FAM184A OS=Homo sapiens GN=FAM184A PE=2 SV=3	sp|Q8NB25|F184A_HUMAN
gonads_contig_90848_P	3.00478	4.00255	CGI_10008851	NA	IDLC_STRPU 33 kDa inner dynein arm light chain, axonemal OS=Strongylocentrotus purpuratus PE=1 SV=1	sp|Q26630|IDLC_STRPU
gonads_contig_15870_S	3.00028	0.232053
gonads_contig_322152_AS	3.00023	0.496293
gonads_contig_69009_AS	2.99749	0.120061
gonads_contig_325228_AS	2.99672	0.300706
gonads_contig_385356_P	2.99538	0.232053	CGI_10014791	GO:0003677; DNA binding; Molecular Function GO:0005515; protein binding; Molecular Function	WD51A_BOVIN WD repeat-containing protein 51A OS=Bos taurus GN=WDR51A PE=2 SV=1	sp|Q2TBP4|POC1A_BOVIN
gonads_contig_431245_N	2.9913	0.768047	CGI_10013946	GO:0016787; hydrolase activity; Molecular Function	PP1A_RAT Serine/threonine-protein phosphatase PP1-alpha catalytic subunit OS=Rattus norvegicus GN=Ppp1ca PE=1 SV=1	sp|P48489|PP1_ORYSJ
gonads_contig_247553_P	2.99114	0.393092	CGI_10008746	GO:0016787; hydrolase activity; Molecular Function	PP1B_RAT Serine/threonine-protein phosphatase PP1-beta catalytic subunit OS=Rattus norvegicus GN=Ppp1cb PE=1 SV=3	sp|P23880|PP12_SCHPO
gonads_contig_38575_N	2.98891	0.0737325	CGI_10019098	GO:0005622; intracellular; Cellular Component GO:0008270; zinc ion binding; Molecular Function	ZBBX_HUMAN Zinc finger B-box domain containing protein 1 OS=Homo sapiens GN=ZBBX PE=2 SV=3	sp|A8MT70|ZBBX_HUMAN
gonads_contig_412696_N	2.98705	1.94544	CGI_10019177	NA	UN84A_HUMAN Protein unc-84 homolog A OS=Homo sapiens GN=UNC84A PE=1 SV=3	sp|O94901|SUN1_HUMAN
gonads_contig_116442_P	2.98401	0.393092	CGI_10009785	GO:0000015; phosphopyruvate hydratase complex; Cellular Component GO:0000287; magnesium ion binding; Molecular Function GO:0004634; phosphopyruvate hydratase activity; Molecular Function GO:0006096; glycolysis; Biological Process	ENOLL_XENTR Enolase-like protein C10orf134 homolog OS=Xenopus tropicalis PE=2 SV=1	sp|A4YHC1|ENO_METS5
gonads_contig_347595_P	2.98249	0.0737325	CGI_10005126	GO:0003774; motor activity; Molecular Function GO:0005515; protein binding; Molecular Function GO:0005524; ATP binding; Molecular Function GO:0016459; myosin complex; Cellular Component	MYO5B_HUMAN Myosin-Vb OS=Homo sapiens GN=MYO5B PE=1 SV=2	sp|Q5SV80|MYO19_MOUSE
gonads_contig_23353_S	2.98232	3.18235
gonads_contig_71813_P	2.98141	0.496293	CGI_10024997	GO:0005515; protein binding; Molecular Function GO:0005634; nucleus; Cellular Component	CCNF_HUMAN G2/mitotic-specific cyclin-F OS=Homo sapiens GN=CCNF PE=1 SV=2	sp|Q7T0L6|CCNF_XENLA
gonads_contig_57359_S	2.98128	0.163542
gonads_contig_268546_AS	2.98111	0.232053
gonads_contig_312315_N	2.98099	0.120061	CGI_10022937	NA	CC14A_HUMAN Dual specificity protein phosphatase CDC14A OS=Homo sapiens GN=CDC14A PE=1 SV=1	sp|Q9UNH5|CC14A_HUMAN
gonads_contig_58738_S	2.97934	0.393092
gonads_contig_17515_P	2.97443	0.496293	CGI_10015978	GO:0000166; nucleotide binding; Molecular Function GO:0005524; ATP binding; Molecular Function GO:0006810; transport; Biological Process GO:0016020; membrane; Cellular Component GO:0016021; integral to membrane; Cellular Component GO:0016757; transferase activity, transferring glycosyl groups; Molecular Function GO:0016887; ATPase activity; Molecular Function GO:0017111; nucleoside-triphosphatase…	MDR1_HUMAN Multidrug resistance protein 1 OS=Homo sapiens GN=ABCB1 PE=1 SV=3	sp|P08183|MDR1_HUMAN
gonads_contig_11624_P	2.97307	1.94544	CGI_10014642	GO:0005515; protein binding; Molecular Function	KEAP1_PIG Kelch-like ECH-associated protein 1 OS=Sus scrofa GN=KEAP1 PE=3 SV=1	sp|Q9Z2X8|KEAP1_MOUSE
gonads_contig_257850_N	2.97165	0.676901	CGI_10013946	GO:0016787; hydrolase activity; Molecular Function	PP1A_RAT Serine/threonine-protein phosphatase PP1-alpha catalytic subunit OS=Rattus norvegicus GN=Ppp1ca PE=1 SV=1	sp|P48488|PP1_MEDSV
gonads_contig_159238_S	2.97021	0.957536
gonads_contig_50950_P	2.96706	0.0737325	CGI_10020924	NA	NA
gonads_contig_190653_AS	2.96504	0.199399
gonads_contig_13939_P	2.96353	4.00255	CGI_10026592	GO:0005125; cytokine activity; Molecular Function GO:0005576; extracellular region; Cellular Component GO:0006954; inflammatory response; Biological Process	NA	sp|Q9QXT6|IL17B_MOUSE
gonads_contig_208646_P	2.96268	0.496293	CGI_10010854	GO:0004871; signal transducer activity; Molecular Function GO:0005576; extracellular region; Cellular Component GO:0007223; Wnt receptor signaling pathway, calcium modulating pathway; Biological Process GO:0007275; multicellular organismal development; Biological Process	WNT8_XENLA Protein Wnt-8 OS=Xenopus laevis GN=wnt8 PE=1 SV=2	sp|P51028|WNT8A_DANRE
gonads_contig_240737_P	2.96256	0.199399	CGI_10019397	GO:0005509; calcium ion binding; Molecular Function GO:0005515; protein binding; Molecular Function GO:0016020; membrane; Cellular Component	PKD2_BOVIN Polycystin-2 OS=Bos taurus GN=PKD2 PE=2 SV=1	sp|O35245|PKD2_MOUSE
gonads_contig_301968_AS	2.96039	0.768047
gonads_contig_437189_P	2.95485	0.163542	CGI_10016385	NA	NA
gonads_contig_57161_P	2.95367	0	CGI_10021364	NA	SPAT1_HUMAN Spermatogenesis-associated protein 1 OS=Homo sapiens GN=SPATA1 PE=2 SV=3	sp|Q6AY22|SPAT1_RAT
gonads_contig_421938_N	2.94763	0.0737325	CGI_10024666	NA	CO026_DANRE Uncharacterized protein C15orf26 homolog OS=Danio rerio GN=zgc:110373 PE=2 SV=1	sp|Q568D2|CO026_DANRE
gonads_contig_334784_AS	2.94097	1.56295
gonads_contig_22516_S	2.93762	1.56295
gonads_contig_39188_P	2.93724	1.19942	CGI_10010828	GO:0003777; microtubule motor activity; Molecular Function GO:0005524; ATP binding; Molecular Function GO:0007018; microtubule-based movement; Biological Process	KI20A_HUMAN Kinesin-like protein KIF20A OS=Homo sapiens GN=KIF20A PE=1 SV=1	sp|O95235|KI20A_HUMAN
gonads_contig_421813_N	2.93693	4.97752	CGI_10006777	0	0
gonads_contig_18096_N	2.93277	0.300706	CGI_10004546	NA	LBN_HUMAN Limbin OS=Homo sapiens GN=EVC2 PE=1 SV=1
gonads_contig_10763_P	2.93027	1.19942	CGI_10015124	GO:0003676; nucleic acid binding; Molecular Function	IF4B_MOUSE Eukaryotic translation initiation factor 4B OS=Mus musculus GN=Eif4b PE=1 SV=1
gonads_contig_394144_AS	2.93025	0.0737325	CGI_10028199	GO:0005509; calcium ion binding; Molecular Function	CAPSL_MOUSE Calcyphosin-like protein OS=Mus musculus GN=Capsl PE=2 SV=4	sp|Q8WWF8|CAPSL_HUMAN
gonads_contig_462875_AS	2.92883	0.120061
gonads_contig_29165_N	2.92744	2.49298	CGI_10005931	GO:0003824; catalytic activity; Molecular Function GO:0008152; metabolic process; Biological Process	ECH1_MOUSE Delta(3,5)-Delta(2,4)-dienoyl-CoA isomerase, mitochondrial OS=Mus musculus GN=Ech1 PE=2 SV=1	sp|Q13011|ECH1_HUMAN
gonads_contig_10070_P	2.92733	0.768047	CGI_10006670	GO:0003700; sequence-specific DNA binding transcription factor activity; Molecular Function GO:0005634; nucleus; Cellular Component GO:0006355; regulation of transcription, DNA-dependent; Biological Process GO:0043565; sequence-specific DNA binding; Molecular Function	FOXH1_DANRE Forkhead box protein H1 OS=Danio rerio GN=foxh1 PE=1 SV=1	sp|Q9BZF9|UACA_HUMAN
gonads_contig_238886_P	2.92719	1.94544	CGI_10007091	NA	CJ092_HUMAN Uncharacterized protein C10orf92 OS=Homo sapiens GN=C10orf92 PE=2 SV=2	sp|Q8IYW2|CJ092_HUMAN
gonads_contig_288903_S	2.92498	4.97752
gonads_contig_322781_N	2.92178	0.676901	CGI_10013637	GO:0005515; protein binding; Molecular Function GO:0007154; cell communication; Biological Process GO:0035091; phosphoinositide binding; Molecular Function	SNX4_BOVIN Sorting nexin-4 OS=Bos taurus GN=SNX4 PE=2 SV=1	sp|Q91YJ2|SNX4_MOUSE
gonads_contig_177063_S	2.91906	1.56295
gonads_contig_130389_AS	2.91756	0.957536
gonads_contig_39213_N	2.91562	1.94544	CGI_10021572	NA	CO033_HUMAN Uncharacterized protein C15orf33 OS=Homo sapiens GN=C15orf33 PE=2 SV=2	sp|Q96M60|CO033_HUMAN
gonads_contig_473970_N	2.9143	0.768047	CGI_10005338	GO:0000166; nucleotide binding; Molecular Function GO:0003777; microtubule motor activity; Molecular Function GO:0007018; microtubule-based movement; Biological Process GO:0017111; nucleoside-triphosphatase activity; Molecular Function GO:0030286; dynein complex; Cellular Component	DYH1_RAT Dynein heavy chain 1, axonemal OS=Rattus norvegicus GN=Dnah1 PE=2 SV=2	sp|Q8WXX0|DYH7_HUMAN
gonads_contig_139569_S	2.91382	0.393092
gonads_contig_191408_AS	2.91281	0.676901
gonads_contig_258617_AS	2.91253	0.120061
gonads_contig_257739_N	2.90991	2.49298				sp|P31795|POL_MLVRK
gonads_contig_447018_P	2.90983	1.19942	CGI_10005707	GO:0005515; protein binding; Molecular Function	NA
gonads_contig_206560_P	2.90576	0.676901	CGI_10005338	GO:0000166; nucleotide binding; Molecular Function GO:0003777; microtubule motor activity; Molecular Function GO:0007018; microtubule-based movement; Biological Process GO:0017111; nucleoside-triphosphatase activity; Molecular Function GO:0030286; dynein complex; Cellular Component	DYH1_RAT Dynein heavy chain 1, axonemal OS=Rattus norvegicus GN=Dnah1 PE=2 SV=2	sp|Q8BW94|DYH3_MOUSE
gonads_contig_37970_P	2.90439	1.19942	CGI_10028123	NA	CCD19_HUMAN Coiled-coil domain-containing protein 19, mitochondrial OS=Homo sapiens GN=CCDC19 PE=1 SV=2	sp|Q9UL16|CCD19_HUMAN
gonads_contig_104299_P	2.90396	0	CGI_10021480	GO:0016301; kinase activity; Molecular Function GO:0016772; transferase activity, transferring phosphorus-containing groups; Molecular Function	KARG_LIOJA Arginine kinase OS=Liolophura japonica PE=2 SV=1	sp|P51544|KARG_HALMK
gonads_contig_401852_N	2.9035	0.768047	CGI_10003777	GO:0001518; voltage-gated sodium channel complex; Cellular Component GO:0005216; ion channel activity; Molecular Function GO:0005248; voltage-gated sodium channel activity; Molecular Function GO:0006811; ion transport; Biological Process GO:0006814; sodium ion transport; Biological Process GO:0016020; membrane; Cellular Component GO:0055085; transmembrane transport; Biological Process	SCN5A_RAT Sodium channel protein type 5 subunit alpha OS=Rattus norvegicus GN=Scn5a PE=2 SV=1	sp|Q9W0Y8|SCN60_DROME
gonads_contig_73724_N	2.90336	0.768047	CGI_10007803	NA	DYHB_CHLRE Dynein beta chain, flagellar outer arm OS=Chlamydomonas reinhardtii GN=ODA4 PE=3 SV=1	sp|Q39565|DYHB_CHLRE
gonads_contig_380843_AS	2.90164	1.19942
gonads_contig_313205_P	2.90147	1.94544
gonads_contig_20713_N	2.89732	0.0737325	CGI_10024666	NA	CO026_DANRE Uncharacterized protein C15orf26 homolog OS=Danio rerio GN=zgc:110373 PE=2 SV=1	sp|Q568D2|CO026_DANRE
gonads_contig_96448_P	2.89528	2.49298	CGI_10003628	GO:0003779; actin binding; Molecular Function	SEVE_ECHGR Severin OS=Echinococcus granulosus GN=AG8 PE=2 SV=3	sp|Q7JQD3|GELS1_LUMTE
gonads_contig_20199_P	2.89213	0.199399	CGI_10022523	GO:0005515; protein binding; Molecular Function GO:0016020; membrane; Cellular Component	CJ112_HUMAN MAM and LDL-receptor class A domain-containing protein C10orf112 OS=Homo sapiens GN=C10orf112 PE=4 SV=3	sp|Q5VYJ5|CJ112_HUMAN
gonads_contig_108575_P	2.8883	0.199399	CGI_10023719	GO:0008537; proteasome activator complex; Cellular Component	PSME3_CHICK Proteasome activator complex subunit 3 OS=Gallus gallus GN=PSME3 PE=1 SV=1
gonads_contig_42757_S	2.88676	0.120061
gonads_contig_394275_S	2.88613	4.00255
gonads_contig_330628_AS	2.88282	0.300706
gonads_contig_350796_P	2.87937	1.19942	CGI_10023942	NA	F166B_XENTR UPF0605 protein FAM166B OS=Xenopus tropicalis GN=fam166b PE=2 SV=1	sp|A2RRW4|F166B_DANRE
gonads_contig_330628_S	2.87662	0.393092
gonads_contig_63923_N	2.87582	0.393092	CGI_10026359	GO:0005634; nucleus; Cellular Component GO:0006333; chromatin assembly or disassembly; Biological Process	AS1LB_XENLA Histone chaperone asf1-B OS=Xenopus laevis GN=asf1-B PE=2 SV=1	sp|Q9CQE6|ASF1A_MOUSE
gonads_contig_21011_P	2.87439	0.957536	CGI_10028577	GO:0005515; protein binding; Molecular Function	ASPM_MOUSE Abnormal spindle-like microcephaly-associated protein homolog OS=Mus musculus GN=Aspm PE=2 SV=1	sp|P62290|ASPM_HYLLA
gonads_contig_499274_S	2.87273	1.94544
gonads_contig_483627_AS	2.87241	0.0737325
gonads_contig_178262_P	2.86575	0.163542	CGI_10002647	GO:0004181; metallocarboxypeptidase activity; Molecular Function GO:0006508; proteolysis; Biological Process GO:0008270; zinc ion binding; Molecular Function	CBPC2_MOUSE Cytosolic carboxypeptidase 2 OS=Mus musculus GN=Agbl2 PE=2 SV=1
gonads_contig_68720_P	2.86493	1.94544	CGI_10015032	GO:0003824; catalytic activity; Molecular Function GO:0004114; 3',5'-cyclic-nucleotide phosphodiesterase activity; Molecular Function GO:0005515; protein binding; Molecular Function GO:0007165; signal transduction; Biological Process GO:0008081; phosphoric diester hydrolase activity; Molecular Function	PDE2A_BOVIN cGMP-dependent 3',5'-cyclic phosphodiesterase OS=Bos taurus GN=PDE2A PE=1 SV=2	sp|P14099|PDE2A_BOVIN
gonads_contig_321842_AS	2.86268	0.120061
gonads_contig_13780_P	2.85966	0.676901	CGI_10005338	GO:0000166; nucleotide binding; Molecular Function GO:0003777; microtubule motor activity; Molecular Function GO:0007018; microtubule-based movement; Biological Process GO:0017111; nucleoside-triphosphatase activity; Molecular Function GO:0030286; dynein complex; Cellular Component	DYH1_RAT Dynein heavy chain 1, axonemal OS=Rattus norvegicus GN=Dnah1 PE=2 SV=2	sp|Q9C0G6|DYH6_HUMAN
gonads_contig_106222_P	2.85963	4.00255	CGI_10027842	GO:0005215; transporter activity; Molecular Function GO:0006810; transport; Biological Process GO:0016020; membrane; Cellular Component GO:0016021; integral to membrane; Cellular Component GO:0022891; substrate-specific transmembrane transporter activity; Molecular Function GO:0055085; transmembrane transport; Biological Process	GTR1_BOVIN Solute carrier family 2, facilitated glucose transporter member 1 OS=Bos taurus GN=SLC2A1 PE=2 SV=1	sp|P19357|GTR4_RAT
gonads_contig_54729_N	2.85172	0.768047	CGI_10019255	GO:0005515; protein binding; Molecular Function	NA	sp|Q6DJ83|CADM2_XENTR
gonads_contig_100632_AS	2.84764	0.496293
gonads_contig_350760_N	2.84706	1.56295	CGI_10017513	NA	NA
gonads_contig_30909_N	2.84281	0.768047	CGI_10005338	GO:0000166; nucleotide binding; Molecular Function GO:0003777; microtubule motor activity; Molecular Function GO:0007018; microtubule-based movement; Biological Process GO:0017111; nucleoside-triphosphatase activity; Molecular Function GO:0030286; dynein complex; Cellular Component	DYH1_RAT Dynein heavy chain 1, axonemal OS=Rattus norvegicus GN=Dnah1 PE=2 SV=2	sp|Q9C0G6|DYH6_HUMAN
[truncated: 3,802 more rows]
