# Supplementary material for: A Microarray-Based Analysis of Gametogenesis in Two Portuguese Populations of the European Clam Ruditapes decussatus
Source: PLoS One. 2014 Mar 18;9(3):e92202. doi: 10.1371/journal.pone.0092202 (PMC3958495; doi:10.1371/journal.pone.0092202)
Supplement: Table S16 — Enrichment analysis showing KEGG pathways, BP terms, CC terms and MF terms significantly represented on differentially expressed probes between stage II males from both populations of Ruditapes decussatus . (XLSX) [file pone.0092202.s016.xlsx]

## Sheet: Feuil1
Category	Term	Count	PValue	Fold Enrichment
GOTERM_BP_FAT	GO:0007017~microtubule-based process	31	9.98176e-07	2.49277
GOTERM_BP_FAT	GO:0030031~cell projection assembly	13	0.0001917	3.2197
GOTERM_BP_FAT	GO:0042384~cilium assembly	11	0.000257156	3.58468
GOTERM_BP_FAT	GO:0060271~cilium morphogenesis	11	0.000440688	3.40545
GOTERM_BP_FAT	GO:0007018~microtubule-based movement	17	0.000857973	2.39226
GOTERM_BP_FAT	GO:0007049~cell cycle	32	0.000866507	1.80123
GOTERM_BP_FAT	GO:0022402~cell cycle process	22	0.00109882	2.06391
GOTERM_BP_FAT	GO:0000226~microtubule cytoskeleton organization	12	0.00133218	2.85772
GOTERM_BP_FAT	GO:0055114~oxidation reduction	79	0.00264114	1.35498
GOTERM_BP_FAT	GO:0034621~cellular macromolecular complex subunit organization	24	0.00294573	1.85752
GOTERM_BP_FAT	GO:0000902~cell morphogenesis	26	0.00387708	1.76906
GOTERM_BP_FAT	GO:0006508~proteolysis	79	0.00388885	1.33647
GOTERM_BP_FAT	GO:0048858~cell projection morphogenesis	21	0.00405538	1.91215
GOTERM_BP_FAT	GO:0032989~cellular component morphogenesis	29	0.00565081	1.66259
GOTERM_BP_FAT	GO:0032990~cell part morphogenesis	21	0.0058156	1.85752
GOTERM_BP_FAT	GO:0031497~chromatin assembly	9	0.00632791	2.93292
GOTERM_BP_FAT	GO:0006334~nucleosome assembly	9	0.00632791	2.93292
GOTERM_BP_FAT	GO:0034728~nucleosome organization	9	0.00632791	2.93292
GOTERM_BP_FAT	GO:0065004~protein-DNA complex assembly	9	0.00632791	2.93292
GOTERM_BP_FAT	GO:0030030~cell projection organization	23	0.00645621	1.78012
GOTERM_BP_FAT	GO:0009855~determination of bilateral symmetry	16	0.0081388	2.02179
GOTERM_BP_FAT	GO:0009799~determination of symmetry	16	0.0081388	2.02179
GOTERM_BP_FAT	GO:0043933~macromolecular complex subunit organization	28	0.00952905	1.62026
GOTERM_BP_FAT	GO:0034622~cellular macromolecular complex assembly	21	0.00958842	1.78118
GOTERM_BP_FAT	GO:0007368~determination of left/right symmetry	13	0.0105797	2.17547
GOTERM_BP_FAT	GO:0006468~protein amino acid phosphorylation	60	0.0135682	1.33155
GOTERM_BP_FAT	GO:0022403~cell cycle phase	17	0.0153863	1.84665
GOTERM_BP_FAT	GO:0006323~DNA packaging	9	0.0171317	2.53298
GOTERM_BP_FAT	GO:0051276~chromosome organization	26	0.019996	1.56296
GOTERM_BP_FAT	GO:0000279~M phase	16	0.0282269	1.76906
GOTERM_BP_FAT	GO:0051321~meiotic cell cycle	6	0.0317559	3.09586
GOTERM_BP_FAT	GO:0051327~M phase of meiotic cell cycle	6	0.0317559	3.09586
GOTERM_BP_FAT	GO:0007126~meiosis	6	0.0317559	3.09586
GOTERM_BP_FAT	GO:0007050~cell cycle arrest	4	0.0323757	4.95338
GOTERM_BP_FAT	GO:0065003~macromolecular complex assembly	25	0.0353429	1.50285
GOTERM_BP_FAT	GO:0051301~cell division	17	0.0436721	1.64468
GOTERM_BP_FAT	GO:0007010~cytoskeleton organization	20	0.053631	1.52882
GOTERM_BP_FAT	GO:0051174~regulation of phosphorus metabolic process	7	0.0566063	2.40789
GOTERM_BP_FAT	GO:0008643~carbohydrate transport	7	0.0566063	2.40789
GOTERM_BP_FAT	GO:0019220~regulation of phosphate metabolic process	7	0.0566063	2.40789
GOTERM_BP_FAT	GO:0006325~chromatin organization	21	0.0583878	1.49455
GOTERM_BP_FAT	GO:0015980~energy derivation by oxidation of organic compounds	10	0.0606752	1.93491
GOTERM_BP_FAT	GO:0019400~alditol metabolic process	5	0.0627084	3.09586
GOTERM_BP_FAT	GO:0006071~glycerol metabolic process	5	0.0627084	3.09586
GOTERM_BP_FAT	GO:0035082~axoneme assembly	3	0.0695848	6.19172
GOTERM_BP_FAT	GO:0035083~cilium axoneme assembly	3	0.0695848	6.19172
GOTERM_BP_FAT	GO:0016310~phosphorylation	65	0.0739139	1.20138
GOTERM_BP_FAT	GO:0035023~regulation of Rho protein signal transduction	8	0.078551	2.06391
GOTERM_BP_FAT	GO:0006928~cell motion	23	0.0806425	1.41
GOTERM_BP_FAT	GO:0019318~hexose metabolic process	16	0.0808359	1.54793
GOTERM_BP_FAT	GO:0006333~chromatin assembly or disassembly	10	0.0845835	1.8211
GOTERM_BP_FAT	GO:0006072~glycerol-3-phosphate metabolic process	4	0.0881953	3.53813
GOTERM_BP_FAT	GO:0033043~regulation of organelle organization	7	0.0892796	2.1671
GOTERM_BP_FAT	GO:0051656~establishment of organelle localization	7	0.0892796	2.1671
GOTERM_BP_FAT	GO:0009617~response to bacterium	7	0.0892796	2.1671
GOTERM_BP_FAT	GO:0006006~glucose metabolic process	13	0.0960787	1.60985
Category	Term	Count	PValue	Fold Enrichment
GOTERM_CC_FAT	GO:0005856~cytoskeleton	63	1.72529e-07	1.87064
GOTERM_CC_FAT	GO:0044430~cytoskeletal part	46	4.16711e-07	2.08838
GOTERM_CC_FAT	GO:0015630~microtubule cytoskeleton	34	5.81139e-06	2.19603
GOTERM_CC_FAT	GO:0005929~cilium	11	3.05055e-05	4.30729
GOTERM_CC_FAT	GO:0042995~cell projection	17	6.41862e-05	2.87858
GOTERM_CC_FAT	GO:0032993~protein-DNA complex	10	0.000763147	3.48064
GOTERM_CC_FAT	GO:0044463~cell projection part	10	0.00124891	3.29745
GOTERM_CC_FAT	GO:0000786~nucleosome	9	0.00152183	3.52415
GOTERM_CC_FAT	GO:0005874~microtubule	20	0.00199484	2.05415
GOTERM_CC_FAT	GO:0043228~non-membrane-bounded organelle	97	0.00861788	1.24278
GOTERM_CC_FAT	GO:0043232~intracellular non-membrane-bounded organelle	97	0.00861788	1.24278
GOTERM_CC_FAT	GO:0044441~cilium part	5	0.0148451	4.47511
GOTERM_CC_FAT	GO:0016459~myosin complex	8	0.0158848	2.78451
GOTERM_CC_FAT	GO:0015629~actin cytoskeleton	12	0.0200517	2.08838
GOTERM_CC_FAT	GO:0005694~chromosome	21	0.0285349	1.60449
GOTERM_CC_FAT	GO:0044427~chromosomal part	16	0.033468	1.72832
GOTERM_CC_FAT	GO:0019861~flagellum	4	0.0550996	4.17677
GOTERM_CC_FAT	GO:0005887~integral to plasma membrane	20	0.0580837	1.50968
GOTERM_CC_FAT	GO:0005930~axoneme	5	0.0600283	3.13258
GOTERM_CC_FAT	GO:0031226~intrinsic to plasma membrane	20	0.0786006	1.45701
GOTERM_CC_FAT	GO:0005875~microtubule associated complex	5	0.0828592	2.8478
GOTERM_CC_FAT	GO:0005813~centrosome	8	0.0890539	2.00485
GOTERM_CC_FAT	GO:0005815~microtubule organizing center	10	0.0916005	1.79004
Category	Term	Count	PValue	Fold Enrichment
GOTERM_MF_FAT	GO:0003774~motor activity	19	9.129e-05	2.64412
GOTERM_MF_FAT	GO:0070011~peptidase activity, acting on L-amino acid peptides	62	0.00210437	1.43803
GOTERM_MF_FAT	GO:0015293~symporter activity	18	0.00254025	2.13385
GOTERM_MF_FAT	GO:0004867~serine-type endopeptidase inhibitor activity	10	0.00261079	3.04835
GOTERM_MF_FAT	GO:0003777~microtubule motor activity	11	0.00281695	2.81668
GOTERM_MF_FAT	GO:0019205~nucleobase, nucleoside, nucleotide kinase activity	11	0.00394913	2.70835
GOTERM_MF_FAT	GO:0008233~peptidase activity	63	0.00405364	1.39549
GOTERM_MF_FAT	GO:0004857~enzyme inhibitor activity	16	0.00482891	2.13385
GOTERM_MF_FAT	GO:0030414~peptidase inhibitor activity	14	0.0058686	2.24054
GOTERM_MF_FAT	GO:0004866~endopeptidase inhibitor activity	12	0.00687391	2.40058
GOTERM_MF_FAT	GO:0004674~protein serine/threonine kinase activity	44	0.00869658	1.4519
GOTERM_MF_FAT	GO:0008234~cysteine-type peptidase activity	21	0.00916763	1.79243
GOTERM_MF_FAT	GO:0051287~NAD or NADH binding	12	0.0113409	2.25937
GOTERM_MF_FAT	GO:0032559~adenyl ribonucleotide binding	133	0.0173318	1.18415
GOTERM_MF_FAT	GO:0005351~sugar:hydrogen symporter activity	6	0.0185778	3.49175
GOTERM_MF_FAT	GO:0005402~cation:sugar symporter activity	6	0.0185778	3.49175
GOTERM_MF_FAT	GO:0015295~solute:hydrogen symporter activity	6	0.0185778	3.49175
GOTERM_MF_FAT	GO:0005524~ATP binding	132	0.0196672	1.18017
GOTERM_MF_FAT	GO:0004672~protein kinase activity	57	0.0251278	1.30317
GOTERM_MF_FAT	GO:0008237~metallopeptidase activity	21	0.0275437	1.61967
GOTERM_MF_FAT	GO:0051119~sugar transmembrane transporter activity	6	0.0278384	3.20077
GOTERM_MF_FAT	GO:0016836~hydro-lyase activity	9	0.0311821	2.30456
GOTERM_MF_FAT	GO:0015294~solute:cation symporter activity	13	0.0329328	1.89137
GOTERM_MF_FAT	GO:0004197~cysteine-type endopeptidase activity	14	0.0520814	1.72349
GOTERM_MF_FAT	GO:0015491~cation:cation antiporter activity	6	0.0538839	2.74352
GOTERM_MF_FAT	GO:0005088~Ras guanyl-nucleotide exchange factor activity	8	0.0551701	2.22662
GOTERM_MF_FAT	GO:0016564~transcription repressor activity	5	0.056463	3.20077
GOTERM_MF_FAT	GO:0032555~purine ribonucleotide binding	160	0.0627649	1.11574
GOTERM_MF_FAT	GO:0032553~ribonucleotide binding	160	0.0627649	1.11574
GOTERM_MF_FAT	GO:0008475~procollagen-lysine 5-dioxygenase activity	3	0.0653694	6.40154
GOTERM_MF_FAT	GO:0004300~enoyl-CoA hydratase activity	3	0.0653694	6.40154
GOTERM_MF_FAT	GO:0003857~3-hydroxyacyl-CoA dehydrogenase activity	3	0.0653694	6.40154
GOTERM_MF_FAT	GO:0043169~cation binding	250	0.0703692	1.07988
GOTERM_MF_FAT	GO:0001883~purine nucleoside binding	134	0.0704276	1.12721
GOTERM_MF_FAT	GO:0030554~adenyl nucleotide binding	134	0.0704276	1.12721
GOTERM_MF_FAT	GO:0004180~carboxypeptidase activity	6	0.0708075	2.56062
GOTERM_MF_FAT	GO:0043167~ion binding	250	0.071598	1.07915
GOTERM_MF_FAT	GO:0005506~iron ion binding	35	0.0748365	1.31026
GOTERM_MF_FAT	GO:0031418~L-ascorbic acid binding	5	0.0781116	2.90979
GOTERM_MF_FAT	GO:0015368~calcium:cation antiporter activity	4	0.081231	3.65803
GOTERM_MF_FAT	GO:0004887~thyroid hormone receptor activity	4	0.081231	3.65803
GOTERM_MF_FAT	GO:0005432~calcium:sodium antiporter activity	4	0.081231	3.65803
GOTERM_MF_FAT	GO:0001882~nucleoside binding	134	0.0816552	1.11985
GOTERM_MF_FAT	GO:0005085~guanyl-nucleotide exchange factor activity	10	0.0834243	1.82901
GOTERM_MF_FAT	GO:0016776~phosphotransferase activity, phosphate group as acceptor	6	0.090297	2.40058
GOTERM_MF_FAT	GO:0031406~carboxylic acid binding	12	0.0920472	1.66997
GOTERM_MF_FAT	GO:0019842~vitamin binding	17	0.0944672	1.49077
GOTERM_MF_FAT	GO:0046872~metal ion binding	245	0.0952696	1.0713
GOTERM_MF_FAT	GO:0005326~neurotransmitter transporter activity	7	0.0958818	2.13385
GOTERM_MF_FAT	GO:0005328~neurotransmitter:sodium symporter activity	7	0.0958818	2.13385
Category	Term	Count	PValue	Fold Enrichment
KEGG_PATHWAY	dre04910:Insulin signaling pathway	23	0.00983239	1.71242
KEGG_PATHWAY	dre00071:Fatty acid metabolism	11	0.0153846	2.26586
KEGG_PATHWAY	dre04540:Gap junction	18	0.0184597	1.7656
KEGG_PATHWAY	dre00310:Lysine degradation	11	0.024461	2.12424
KEGG_PATHWAY	dre04330:Notch signaling pathway	12	0.0327539	1.95146
KEGG_PATHWAY	dre00280:Valine, leucine and isoleucine degradation	12	0.0392512	1.90142
KEGG_PATHWAY	dre00640:Propanoate metabolism	9	0.0462869	2.1391
KEGG_PATHWAY	dre03320:PPAR signaling pathway	12	0.0548236	1.80867
KEGG_PATHWAY	dre04520:Adherens junction	16	0.0560315	1.62088
KEGG_PATHWAY	dre04320:Dorso-ventral axis formation	7	0.0565377	2.40318
KEGG_PATHWAY	dre00410:beta-Alanine metabolism	7	0.0565377	2.40318
KEGG_PATHWAY	dre00561:Glycerolipid metabolism	9	0.0688729	1.9863
KEGG_PATHWAY	dre00511:Other glycan degradation	5	0.0864208	2.80891
KEGG_PATHWAY	dre00020:Citrate cycle (TCA cycle)	9	0.0971962	1.85388
